# Supplementary material for: The very early evolution of protein translocation across membranes
Source: PLoS Comput Biol. 2021 Mar 8;17(3):e1008623. doi: 10.1371/journal.pcbi.1008623 (PMC7987157; doi:10.1371/journal.pcbi.1008623)
Supplement: S1 File — (TXT) [file pcbi.1008623.s001.txt]

Cluster 0: object 0 has index 16 (=seq FlhA_Bacteria_Acidobacteria_WP031497930 1666~len)	0000000000
Cluster 0: object 1 has index 161 (=seq FlhA_Bacteria_Terrabacteria_TEB04950 1666~len)	0000000000
Cluster 0: object 2 has index 178 (=seq FlhA_Bacteria_Terrabacteria_BAF60253 1666~len)	0000000000
Cluster 0: object 3 has index 195 (=seq FlhA_Bacteria_PVC_WP012912482 1666~len)	0000000000
Cluster 1: object 0 has index 315 (=seq Ffh_Archaea_DPANN_PIN81287 1666~len)	100000000
Cluster 1: object 1 has index 360 (=seq Ffh_Archaea_DPANN_OIO63397 1666~len)	100000000
Cluster 1: object 2 has index 373 (=seq Ffh_Archaea_DPANN_PIU29876 1666~len)	100000000
Cluster 1: object 3 has index 407 (=seq Ffh_Archaea_DPANN_RJQ17180 1666~len)	100000000
Cluster 1: object 4 has index 486 (=seq Ffh_Archaea_DPANN_PIN73186 1666~len)	100000000
Cluster 2: object 0 has index 4 (=seq SS_Archaea_Euryarchaeota_PNX50322 1666~len)	0100
Cluster 2: object 1 has index 6 (=seq FlhA_Bacteria_Terrabacteria_KHL07386 1666~len)	0100
Cluster 2: object 2 has index 254 (=seq FlhA_Bacteria_Aquificae_EDP73756 1666~len)	0100
Cluster 2: object 3 has index 932 (=seq SS_Bacteria_Fusobacteria_RMF88775 1666~len)	0100
Cluster 2: object 4 has index 937 (=seq FlhA_Archaea_Euryarchaeota_RLM51438 1666~len)	0100
Cluster 3: object 0 has index 659 (=seq FtsY_Archaea_Euryarchaeota_KUK45242 1666~len)	11000000
Cluster 3: object 1 has index 666 (=seq FtsY_Archaea_Euryarchaeota_WP013194200 1666~len)	11000000
Cluster 3: object 2 has index 667 (=seq FtsY_Archaea_Euryarchaeota_OPX81891 1666~len)	11000000
Cluster 3: object 3 has index 690 (=seq FtsY_Archaea_DPANN_RLE43258 1666~len)	11000000
Cluster 3: object 4 has index 894 (=seq FtsY_Archaea_DPANN_OIO64460 1666~len)	11000000
Cluster 4: object 0 has index 113 (=seq FlhA_Bacteria_Synergistetes_WP006583105 1666~len)	00100000
Cluster 4: object 1 has index 117 (=seq FlhA_Bacteria_Synergistetes_WP012870057 1666~len)	00100000
Cluster 5: object 0 has index 704 (=seq SS_Bacteria_Nitrospirae_TES59240 1666~len)	011
Cluster 5: object 1 has index 909 (=seq SS_Bacteria_FCB_RME27265 1666~len)	011
Cluster 5: object 2 has index 926 (=seq SS_Bacteria_Nitrospirae_RMG72300 1666~len)	011
Cluster 5: object 3 has index 927 (=seq SS_Bacteria_Fusobacteria_RMF83343 1666~len)	011
Cluster 5: object 4 has index 934 (=seq SS_Archaea_TACK_TBR20608 1666~len)	011
Cluster 6: object 0 has index 788 (=seq FtsY_Bacteria_NitrospinaeTectomicrobia_WP034412663 1666~len)	101000000
Cluster 6: object 1 has index 793 (=seq FtsY_Bacteria_NitrospinaeTectomicrobia_PON19802 1666~len)	101000000
Cluster 6: object 2 has index 794 (=seq FtsY_Bacteria_NitrospinaeTectomicrobia_WP089944788 1666~len)	101000000
Cluster 7: object 0 has index 359 (=seq FtsY_Archaea_DPANN_PIN85254 1666~len)	11100
Cluster 7: object 1 has index 625 (=seq FtsY_Archaea_DPANN_PJC45622 1666~len)	11100
Cluster 7: object 2 has index 630 (=seq FtsY_Archaea_DPANN_PIZ51778 1666~len)	11100
Cluster 8: object 0 has index 60 (=seq FlhA_Bacteria_Terrabacteria_WP072047236 1666~len)	00010000
Cluster 8: object 1 has index 125 (=seq FlhA_Bacteria_FCB_WP012843271 1666~len)	00010000
Cluster 9: object 0 has index 140 (=seq FlhA_Bacteria_PVC_WP096893233 1666~len)	00110000
Cluster 9: object 1 has index 228 (=seq SS_Bacteria_Proteobacteria_WP043628917 1666~len)	00110000
Cluster 9: object 2 has index 229 (=seq SS_Bacteria_Proteobacteria_WP106077205 1666~len)	00110000
Cluster 10: object 0 has index 0 (=seq SS_Bacteria_Nitrospirae_TES86234 1666~len)	0101
Cluster 10: object 1 has index 1 (=seq SS_Bacteria_Nitrospirae_RPH77117 1666~len)	0101
Cluster 10: object 2 has index 3 (=seq SS_Bacteria_Acidobacteria_PYS40919 1666~len)	0101
Cluster 10: object 3 has index 7 (=seq SS_Bacteria_Acidobacteria_PYS30250 1666~len)	0101
Cluster 11: object 0 has index 294 (=seq Ffh_Bacteria__PVC_WP082780884 1666~len)	100100000
Cluster 11: object 1 has index 311 (=seq Ffh_Bacteria_Acidobacteria_WP131991715 1666~len)	100100000
Cluster 11: object 2 has index 473 (=seq Ffh_Bacteria_FCB_OQX77419 1666~len)	100100000
Cluster 11: object 3 has index 480 (=seq Ffh_Bacteria__PVC_WP012375652 1666~len)	100100000
Cluster 11: object 4 has index 528 (=seq Ffh_Bacteria_Nitrospirae_WP014960835 1666~len)	100100000
Cluster 12: object 0 has index 261 (=seq FtsY_Archaea_Asgard_RLI60673 1666~len)	1011000
Cluster 12: object 1 has index 863 (=seq FtsY_Archaea_Asgard_OLS17543 1666~len)	1011000
Cluster 12: object 2 has index 903 (=seq FtsY_Archaea_DPANN_RLG16770 1666~len)	1011000
Cluster 13: object 0 has index 629 (=seq FtsY_Bacteria_Deferribacteres_WP013886646 1666~len)	110100000
Cluster 13: object 1 has index 635 (=seq FtsY_Bacteria_Aquificae_RTZ68541 1666~len)	110100000
Cluster 13: object 2 has index 733 (=seq FtsY_Bacteria_NitrospinaeTectomicrobia_WP048492878 1666~len)	110100000
Cluster 13: object 3 has index 930 (=seq FtsY_Bacteria_Spirochaetes_WP069897440 1666~len)	110100000
Cluster 14: object 0 has index 287 (=seq FtsY_Bacteria_Aquificae_PMP90991 1666~len)	1111000
Cluster 14: object 1 has index 288 (=seq FtsY_Bacteria_Aquificae_WP012513657 1666~len)	1111000
Cluster 14: object 2 has index 289 (=seq FtsY_Bacteria_Aquificae_WP015419223 1666~len)	1111000
Cluster 14: object 3 has index 306 (=seq FtsY_Bacteria_Aquificae_WP008286523 1666~len)	1111000
Cluster 15: object 0 has index 169 (=seq FlhA_Bacteria_Aquificae_WP089323574 1666~len)	00001000
Cluster 15: object 1 has index 187 (=seq FlhA_Bacteria_FCB_WP075427145 1666~len)	00001000
Cluster 15: object 2 has index 188 (=seq FlhA_Bacteria_FCB_CUS93387 1666~len)	00001000
Cluster 15: object 3 has index 202 (=seq SS_Bacteria_Elusimicrobia_PCI36531 1666~len)	00001000
Cluster 15: object 4 has index 246 (=seq FlhA_Bacteria_FCB_CUS97263 1666~len)	00001000
Cluster 16: object 0 has index 21 (=seq FlhA_Bacteria_Nitrospirae_OGW60966 1666~len)	000110000
Cluster 16: object 1 has index 22 (=seq FlhA_Bacteria_Nitrospirae_OGW54648 1666~len)	000110000
Cluster 16: object 2 has index 23 (=seq FlhA_Bacteria_Nitrospirae_OGW56672 1666~len)	000110000
Cluster 16: object 3 has index 238 (=seq FlhA_Bacteria_Nitrospirae_OGW15707 1666~len)	000110000
Cluster 17: object 0 has index 56 (=seq FlhA_Bacteria_Balneolaeota_WP109648101 1666~len)	001010000
Cluster 17: object 1 has index 57 (=seq FlhA_Bacteria_FCB_WP109648101 1666~len)	001010000
Cluster 17: object 2 has index 223 (=seq FlhA_Bacteria_Aquificae_WP068549447 1666~len)	001010000
Cluster 18: object 0 has index 35 (=seq FlhA_Bacteria_Synergistetes_WP085544567 1666~len)	001110
Cluster 18: object 1 has index 80 (=seq FlhA_Bacteria_Synergistetes_WP124889275 1666~len)	001110
Cluster 18: object 2 has index 112 (=seq FlhA_Bacteria_Synergistetes_PIE54281 1666~len)	001110
Cluster 18: object 3 has index 197 (=seq FlhA_Bacteria_Synergistetes_WP009201670 1666~len)	001110
Cluster 19: object 0 has index 327 (=seq Ffh_Archaea_DPANN_PIN79843 1666~len)	1000100000
Cluster 19: object 1 has index 437 (=seq Ffh_Archaea_DPANN_OIO61701 1666~len)	1000100000
Cluster 20: object 0 has index 376 (=seq Ffh_Bacteria_Deferribacteres_WP023276877 1666~len)	100110000
Cluster 20: object 1 has index 449 (=seq Ffh_Bacteria_Deferribacteres_PMP71283 1666~len)	100110000
Cluster 20: object 2 has index 450 (=seq Ffh_Bacteria_Deferribacteres_WP013452109 1666~len)	100110000
Cluster 20: object 3 has index 503 (=seq Ffh_Bacteria_Terrabacteria_WP063388431 1666~len)	100110000
Cluster 21: object 0 has index 879 (=seq FtsY_Bacteria_Nitrospirae_OGW52483 1666~len)	101010000
Cluster 22: object 0 has index 809 (=seq FtsY_Bacteria_Spirochaetes_OHD09478 1666~len)	1011100000
Cluster 22: object 1 has index 917 (=seq FtsY_Bacteria_Spirochaetes_WP073999225 1666~len)	1011100000
Cluster 22: object 2 has index 918 (=seq FtsY_Bacteria_Spirochaetes_WP006434059 1666~len)	1011100000
Cluster 23: object 0 has index 842 (=seq FtsY_Archaea_Asgard_TFG32504 1666~len)	1100100
Cluster 23: object 1 has index 843 (=seq FtsY_Archaea_Asgard_TFG97447 1666~len)	1100100
Cluster 23: object 2 has index 851 (=seq FtsY_Archaea_Asgard_TFG13303 1666~len)	1100100
Cluster 23: object 3 has index 876 (=seq FtsY_Archaea_TACK_KON28635 1666~len)	1100100
Cluster 24: object 0 has index 273 (=seq FtsY_Bacteria_Aquificae_WP013638016 1666~len)	11011000
Cluster 24: object 1 has index 314 (=seq FtsY_Bacteria_Aquificae_WP079653826 1666~len)	11011000
Cluster 24: object 2 has index 517 (=seq FtsY_Bacteria_PVC_OUW19590 1666~len)	11011000
Cluster 24: object 3 has index 608 (=seq FtsY_Bacteria_Aquificae_RUM40602 1666~len)	11011000
Cluster 24: object 4 has index 644 (=seq FtsY_Bacteria_Deferribacteres_PLX66018 1666~len)	11011000
Cluster 25: object 0 has index 249 (=seq FtsY_Bacteria_Rhodothermaeota_PDH43909 1666~len)	111010
Cluster 25: object 1 has index 251 (=seq FtsY_Bacteria_Proteobacteria_SQF93928 1666~len)	111010
Cluster 25: object 2 has index 253 (=seq FtsY_Archaea_DPANN_RME78463 1666~len)	111010
Cluster 25: object 3 has index 256 (=seq FtsY_Bacteria_Proteobacteria_uniprotP10121 1666~len)	111010
Cluster 25: object 4 has index 295 (=seq FtsY_Bacteria_Caldiserica_RLD17439 1666~len)	111010
Cluster 26: object 0 has index 318 (=seq FtsY_Archaea_TACK_AJM93181 1666~len)	11111
Cluster 26: object 1 has index 661 (=seq FtsY_Archaea_DPANN_OIO40541 1666~len)	11111
Cluster 26: object 2 has index 671 (=seq FtsY_Archaea_DPANN_OYT36293 1666~len)	11111
Cluster 27: object 0 has index 33 (=seq FlhA_Bacteria_Spirochaetes_WP100763084 1666~len)	000001000
Cluster 27: object 1 has index 34 (=seq FlhA_Bacteria_Spirochaetes_WP017810169 1666~len)	000001000
Cluster 27: object 2 has index 43 (=seq FlhA_Bacteria_Spirochaetes_WP020762881 1666~len)	000001000
Cluster 27: object 3 has index 239 (=seq FlhA_Bacteria_PVC_SHE12135 1666~len)	000001000
Cluster 28: object 0 has index 96 (=seq FlhA_Bacteria_Nitrospirae_WP053379757 1666~len)	000011000
Cluster 28: object 1 has index 106 (=seq FlhA_Bacteria_Nitrospirae_WP090750239 1666~len)	000011000
Cluster 28: object 2 has index 108 (=seq FlhA_Bacteria_Nitrospirae_WP062485216 1666~len)	000011000
Cluster 28: object 3 has index 118 (=seq SS_Bacteria_Nitrospirae_OQW35799 1666~len)	000011000
Cluster 29: object 0 has index 85 (=seq FlhA_Bacteria_FCB_WP103020623 1666~len)	00010100
Cluster 29: object 1 has index 235 (=seq SS_Bacteria_Proteobacteria_WP112692718 1666~len)	00010100
Cluster 30: object 0 has index 54 (=seq FlhA_Bacteria_Fusobacteria_CDE59987 1666~len)	000111000
Cluster 31: object 0 has index 24 (=seq FlhA_Bacteria_Acidobacteria_WP020710865 1666~len)	0010010
Cluster 31: object 1 has index 52 (=seq FlhA_Bacteria_Acidobacteria_WP026443115 1666~len)	0010010
Cluster 31: object 2 has index 237 (=seq FlhA_Bacteria_Aquificae_WP029552204 1666~len)	0010010
Cluster 31: object 3 has index 240 (=seq FlhA_Bacteria_Terrabacteria_OUM88358 1666~len)	0010010
Cluster 32: object 0 has index 141 (=seq FlhA_Bacteria_Spirochaetes_ANF34312 1666~len)	0010110
Cluster 33: object 0 has index 8 (=seq SS_Bacteria_Acidobacteria_WP084080394 1666~len)	001101
Cluster 33: object 1 has index 9 (=seq SS_Bacteria_Acidobacteria_WP050057795 1666~len)	001101
Cluster 33: object 2 has index 39 (=seq FlhA_Bacteria_Spirochaetes_WP014456116 1666~len)	001101
Cluster 34: object 0 has index 2 (=seq SS_Bacteria_Fusobacteria_OGW26271 1666~len)	001111
Cluster 34: object 1 has index 252 (=seq SS_Archaea_Euryarchaeota_PNX50609 1666~len)	001111
Cluster 34: object 2 has index 255 (=seq SS_Archaea_Euryarchaeota_PNX50361 1666~len)	001111
Cluster 34: object 3 has index 933 (=seq SS_Archaea_Euryarchaeota_PNX48238 1666~len)	001111
Cluster 35: object 0 has index 385 (=seq Ffh_Archaea_TACK_WP110380713 1666~len)	100001000
Cluster 35: object 1 has index 584 (=seq Ffh_Archaea_Euryarchaeota_WP023845514 1666~len)	100001000
Cluster 36: object 0 has index 433 (=seq Ffh_Archaea_Asgard_RDE12106 1666~len)	1000110000
Cluster 36: object 1 has index 436 (=seq Ffh_Archaea_Asgard_TFG33085 1666~len)	1000110000
Cluster 36: object 2 has index 457 (=seq Ffh_Archaea_Asgard_KXH77551 1666~len)	1000110000
Cluster 36: object 3 has index 460 (=seq Ffh_Archaea_Asgard_TFH10370 1666~len)	1000110000
Cluster 36: object 4 has index 464 (=seq Ffh_Archaea_Asgard_TET10885 1666~len)	1000110000
Cluster 37: object 0 has index 421 (=seq Ffh_Bacteria_NitrospinaeTectomicrobia_TDJ49460 1666~len)	100101000000
Cluster 37: object 1 has index 422 (=seq Ffh_Bacteria_NitrospinaeTectomicrobia_TDJ53127 1666~len)	100101000000
Cluster 38: object 0 has index 296 (=seq Ffh_Bacteria_Chrysiogenetes_WP013507146 1666~len)	1001110000
Cluster 39: object 0 has index 727 (=seq FtsY_Bacteria_Acidobacteria_WP026443627 1666~len)	1010010
Cluster 39: object 1 has index 736 (=seq FtsY_Bacteria_Acidobacteria_WP106809374 1666~len)	1010010
Cluster 39: object 2 has index 737 (=seq FtsY_Bacteria_Acidobacteria_OLB22447 1666~len)	1010010
Cluster 39: object 3 has index 771 (=seq FtsY_Bacteria_Acidobacteria_WP105311772 1666~len)	1010010
Cluster 39: object 4 has index 884 (=seq FtsY_Bacteria_Nitrospirae_OGW33467 1666~len)	1010010
Cluster 40: object 0 has index 720 (=seq FtsY_Bacteria_Rhodothermaeota_WP095514023 1666~len)	101011000
Cluster 40: object 1 has index 722 (=seq FtsY_Bacteria_Rhodothermaeota_WP095510234 1666~len)	101011000
Cluster 41: object 0 has index 919 (=seq FtsY_Bacteria_Caldiserica_PIP49963 1666~len)	1011010
Cluster 41: object 1 has index 920 (=seq FtsY_Bacteria_Caldiserica_PIV55102 1666~len)	1011010
Cluster 42: object 0 has index 645 (=seq FtsY_Bacteria_Proteobacteria_WP071115752 1666~len)	101111000
Cluster 42: object 1 has index 650 (=seq FtsY_Bacteria_Proteobacteria_WP076226710 1666~len)	101111000
Cluster 42: object 2 has index 652 (=seq FtsY_Bacteria_Proteobacteria_WP114061402 1666~len)	101111000
Cluster 42: object 3 has index 660 (=seq FtsY_Bacteria_Proteobacteria_WP110390215 1666~len)	101111000
Cluster 42: object 4 has index 668 (=seq FtsY_Bacteria_Proteobacteria_WP008955874 1666~len)	101111000
Cluster 43: object 0 has index 634 (=seq FtsY_Archaea_Euryarchaeota_WP013720062 1666~len)	1100010000
Cluster 43: object 1 has index 643 (=seq FtsY_Archaea_Euryarchaeota_OPY24082 1666~len)	1100010000
Cluster 43: object 2 has index 653 (=seq FtsY_Archaea_Euryarchaeota_WP013684420 1666~len)	1100010000
Cluster 43: object 3 has index 674 (=seq FtsY_Archaea_Euryarchaeota_WP123135867 1666~len)	1100010000
Cluster 44: object 0 has index 264 (=seq Ffh_Bacteria_Nitrospirae_EQD24673 1666~len)	1100110
Cluster 44: object 1 has index 874 (=seq FtsY_Archaea_TACK_OHE55436 1666~len)	1100110
Cluster 44: object 2 has index 893 (=seq FtsY_Archaea_Asgard_TFF93838 1666~len)	1100110
Cluster 44: object 3 has index 895 (=seq FtsY_Bacteria_Caldiserica_OIP12843 1666~len)	1100110
Cluster 45: object 0 has index 696 (=seq FtsY_Bacteria_PVC_RME82870 1666~len)	11010100
Cluster 45: object 1 has index 899 (=seq FtsY_Bacteria_Dictyoglomi_PMQ00897 1666~len)	11010100
Cluster 46: object 0 has index 837 (=seq FtsY_Bacteria_NitrospinaeTectomicrobia_OGW15701 1666~len)	11011100
Cluster 46: object 1 has index 856 (=seq FtsY_Bacteria_Nitrospirae_EES52816 1666~len)	11011100
Cluster 46: object 2 has index 908 (=seq FtsY_Bacteria_Spirochaetes_WP078930114 1666~len)	11011100
Cluster 46: object 3 has index 910 (=seq FtsY_Bacteria_Spirochaetes_WP024470412 1666~len)	11011100
Cluster 47: object 0 has index 61 (=seq FtsY_Bacteria_Aquificae_BAT71835 1666~len)	111011
Cluster 47: object 1 has index 247 (=seq FtsY_Bacteria_Terrabacteria_SGC60517 1666~len)	111011
Cluster 48: object 0 has index 286 (=seq FtsY_Archaea_Euryarchaeota_TDQ70974 1666~len)	111101000
Cluster 48: object 1 has index 325 (=seq FtsY_Archaea_Euryarchaeota_uniprotD4GYW6 1666~len)	111101000
Cluster 48: object 2 has index 614 (=seq FtsY_Archaea_Euryarchaeota_AKB59503 1666~len)	111101000
Cluster 48: object 3 has index 619 (=seq FtsY_Archaea_Euryarchaeota_WP048143095 1666~len)	111101000
Cluster 48: object 4 has index 620 (=seq FtsY_Archaea_Euryarchaeota_TAH76582 1666~len)	111101000
Cluster 49: object 0 has index 14 (=seq FlhA_Bacteria_Synergistetes_KUK59033 1666~len)	00000010
Cluster 49: object 1 has index 73 (=seq FlhA_Bacteria_Synergistetes_WP014162252 1666~len)	00000010
Cluster 49: object 2 has index 90 (=seq FlhA_Bacteria_Acidobacteria_WP011689088 1666~len)	00000010
Cluster 49: object 3 has index 245 (=seq FlhA_Bacteria_Acidobacteria_SPF54215 1666~len)	00000010
Cluster 49: object 4 has index 935 (=seq FlhA_Bacteria_Acidobacteria_WP106864920 1666~len)	00000010
Cluster 50: object 0 has index 210 (=seq FlhA_Bacteria_FCB_WP014856809 1666~len)	0000011
Cluster 50: object 1 has index 224 (=seq FlhA_Bacteria_FCB_WP014561370 1666~len)	0000011
Cluster 51: object 0 has index 28 (=seq FlhA_Bacteria_Deferribacteres_WP076654198 1666~len)	0000101
Cluster 51: object 1 has index 94 (=seq FlhA_Bacteria_NitrospinaeTectomicrobia_PIQ97345 1666~len)	0000101
Cluster 51: object 2 has index 244 (=seq FlhA_Bacteria_Deferribacteres_ESJ98169 1666~len)	0000101
Cluster 52: object 0 has index 30 (=seq FlhA_Bacteria_PVC_WP033199646 1666~len)	0000111
Cluster 52: object 1 has index 58 (=seq FlhA_Bacteria_PVC_WP088222907 1666~len)	0000111
Cluster 52: object 2 has index 143 (=seq SS_Bacteria_FCB_KXB97072 1666~len)	0000111
Cluster 52: object 3 has index 177 (=seq FlhA_Bacteria_PVC_WP044238443 1666~len)	0000111
Cluster 53: object 0 has index 13 (=seq FlhA_Bacteria_Terrabacteria_CJK48057 1666~len)	00010010
Cluster 53: object 1 has index 15 (=seq FlhA_Bacteria_PVC_WP068848192 1666~len)	00010010
Cluster 53: object 2 has index 136 (=seq FlhA_Bacteria_Proteobacteria_WP043357011 1666~len)	00010010
Cluster 54: object 0 has index 101 (=seq FlhA_Bacteria_Spirochaetes_OHE63795 1666~len)	000101100
Cluster 54: object 1 has index 139 (=seq FlhA_Bacteria_PVC_RKY36051 1666~len)	000101100
Cluster 55: object 0 has index 11 (=seq FlhA_Bacteria_PVC_WP075082116 1666~len)	0001101
Cluster 55: object 1 has index 184 (=seq FlhA_Bacteria_FCB_OOK75216 1666~len)	0001101
Cluster 55: object 2 has index 189 (=seq FlhA_Bacteria_Proteobacteria_uniprotP76298 1666~len)	0001101
Cluster 55: object 3 has index 204 (=seq FlhA_Bacteria_Rhodothermaeota_WP095509393 1666~len)	0001101
Cluster 55: object 4 has index 234 (=seq FlhA_Bacteria_FCB_RMD50508 1666~len)	0001101
Cluster 56: object 0 has index 64 (=seq FlhA_Bacteria_Acidobacteria_WP128911457 1666~len)	00011110
Cluster 56: object 1 has index 165 (=seq FlhA_Bacteria_Acidobacteria_PWU01384 1666~len)	00011110
Cluster 56: object 2 has index 199 (=seq FlhA_Bacteria_Synergistetes_KUK40265 1666~len)	00011110
Cluster 56: object 3 has index 236 (=seq FlhA_Bacteria_Aquificae_WP010880767 1666~len)	00011110
Cluster 57: object 0 has index 185 (=seq FlhA_Bacteria_FCB_RKY49585 1666~len)	0010001
Cluster 57: object 1 has index 186 (=seq FlhA_Bacteria_FCB_RKY48451 1666~len)	0010001
Cluster 58: object 0 has index 225 (=seq FlhA_Bacteria_Nitrospirae_WP059175695 1666~len)	0010011
Cluster 58: object 1 has index 226 (=seq FlhA_Bacteria_Nitrospirae_PMP72265 1666~len)	0010011
Cluster 58: object 2 has index 231 (=seq FlhA_Bacteria_Nitrospirae_WP028845209 1666~len)	0010011
Cluster 58: object 3 has index 241 (=seq FlhA_Bacteria_Nitrospirae_RJQ13392 1666~len)	0010011
Cluster 59: object 0 has index 29 (=seq SS_Bacteria_Proteobacteria_WP062012774 1666~len)	00101010
Cluster 59: object 1 has index 62 (=seq SS_Bacteria_Proteobacteria_WP048439635 1666~len)	00101010
Cluster 59: object 2 has index 88 (=seq SS_Bacteria_Proteobacteria_WP083745573 1666~len)	00101010
Cluster 59: object 3 has index 232 (=seq SS_Bacteria_Proteobacteria_WP085228043 1666~len)	00101010
Cluster 60: object 0 has index 159 (=seq FlhA_Bacteria_Spirochaetes_WP114629988 1666~len)	0010111000
Cluster 60: object 1 has index 196 (=seq FlhA_Bacteria_Synergistetes_WP014806182 1666~len)	0010111000
Cluster 60: object 2 has index 198 (=seq FlhA_Bacteria_Synergistetes_WP074199363 1666~len)	0010111000
Cluster 61: object 0 has index 119 (=seq SS_Bacteria_Proteobacteria_WP041282139 1666~len)	0011001
Cluster 61: object 1 has index 217 (=seq SS_Bacteria_Proteobacteria_WP107152674 1666~len)	0011001
Cluster 61: object 2 has index 221 (=seq SS_Bacteria_Proteobacteria_WP026920991 1666~len)	0011001
Cluster 61: object 3 has index 222 (=seq SS_Bacteria_Proteobacteria_WP045363053 1666~len)	0011001
Cluster 62: object 0 has index 262 (=seq FtsY_Bacteria_Caldiserica_RLD12756 1666~len)	1000001
Cluster 62: object 1 has index 319 (=seq Ffh_Archaea_Asgard_TFF95718 1666~len)	1000001
Cluster 62: object 2 has index 578 (=seq FtsY_Bacteria_Caldiserica_RLD19344 1666~len)	1000001
Cluster 62: object 3 has index 609 (=seq FtsY_Bacteria_Caldiserica_RLD14295 1666~len)	1000001
Cluster 63: object 0 has index 278 (=seq Ffh_Archaea_Euryarchaeota_uniprotQ977V2 1666~len)	10000110
Cluster 63: object 1 has index 438 (=seq Ffh_Archaea_DPANN_PIN85250 1666~len)	10000110
Cluster 63: object 2 has index 586 (=seq Ffh_Archaea_Euryarchaeota_WP072358004 1666~len)	10000110
Cluster 63: object 3 has index 587 (=seq Ffh_Archaea_Euryarchaeota_WP096711499 1666~len)	10000110
Cluster 64: object 0 has index 566 (=seq Ffh_Archaea_TACK_RLI09438 1666~len)	100010100
Cluster 64: object 1 has index 613 (=seq Ffh_Archaea_TACK_OLD13885 1666~len)	100010100
Cluster 65: object 0 has index 461 (=seq Ffh_Archaea_Asgard_TFF92280 1666~len)	1000111
Cluster 65: object 1 has index 507 (=seq Ffh_Archaea_TACK_WP014025713 1666~len)	1000111
Cluster 65: object 2 has index 557 (=seq Ffh_Archaea_TACK_PCN49986 1666~len)	1000111
Cluster 66: object 0 has index 305 (=seq Ffh_Bacteria_Terrabacteria_WP086834524 1666~len)	100100100
Cluster 66: object 1 has index 307 (=seq Ffh_Bacteria_Acidobacteria_WP013568209 1666~len)	100100100
Cluster 66: object 2 has index 308 (=seq Ffh_Bacteria_Acidobacteria_WP124847263 1666~len)	100100100
Cluster 66: object 3 has index 352 (=seq Ffh_Bacteria_Terrabacteria_WP041044089 1666~len)	100100100
Cluster 66: object 4 has index 478 (=seq Ffh_Bacteria__PVC_WP108826274 1666~len)	100100100
Cluster 67: object 0 has index 405 (=seq Ffh_Bacteria_Synergistetes_WP024822660 1666~len)	10010110000
Cluster 68: object 0 has index 369 (=seq Ffh_Bacteria_Rhodothermaeota_WP094548245 1666~len)	100110100
Cluster 68: object 1 has index 403 (=seq Ffh_Bacteria_Rhodothermaeota_WP095514134 1666~len)	100110100
Cluster 68: object 2 has index 404 (=seq Ffh_Bacteria_Rhodothermaeota_WP095510307 1666~len)	100110100
Cluster 68: object 3 has index 498 (=seq Ffh_Bacteria_Nitrospirae_OGW51030 1666~len)	100110100
Cluster 69: object 0 has index 387 (=seq Ffh_Bacteria_Deferribacteres_PLX69202 1666~len)	100111100
Cluster 69: object 1 has index 390 (=seq Ffh_Bacteria_Deferribacteres_PLX66786 1666~len)	100111100
Cluster 70: object 0 has index 836 (=seq FtsY_Bacteria_Elusimicrobia_OGS33922 1666~len)	10100010
Cluster 70: object 1 has index 891 (=seq FtsY_Bacteria_Dictyoglomi_WP012583313 1666~len)	10100010
Cluster 71: object 0 has index 715 (=seq FtsY_Archaea_Euryarchaeota_WP014405048 1666~len)	1010011
Cluster 71: object 1 has index 790 (=seq FtsY_Bacteria_PVC_WP007281250 1666~len)	1010011
Cluster 71: object 2 has index 838 (=seq FtsY_Bacteria_PVC_WP010039748 1666~len)	1010011
Cluster 71: object 3 has index 912 (=seq FtsY_Bacteria_Spirochaetes_OHD24358 1666~len)	1010011
Cluster 71: object 4 has index 913 (=seq FtsY_Bacteria_Spirochaetes_OHD76489 1666~len)	1010011
Cluster 72: object 0 has index 745 (=seq FtsY_Bacteria_FCB_WP044225450 1666~len)	1010101000
Cluster 72: object 1 has index 761 (=seq FtsY_Bacteria_FCB_WP026475616 1666~len)	1010101000
Cluster 72: object 2 has index 765 (=seq FtsY_Bacteria_FCB_WP009432317 1666~len)	1010101000
Cluster 72: object 3 has index 766 (=seq FtsY_Bacteria_PVC_CQB85750 1666~len)	1010101000
Cluster 73: object 0 has index 800 (=seq FtsY_Bacteria_Synergistetes_WP008712301 1666~len)	10101110
Cluster 73: object 1 has index 811 (=seq FtsY_Bacteria_Synergistetes_WP087363209 1666~len)	10101110
Cluster 73: object 2 has index 858 (=seq FtsY_Bacteria_Terrabacteria_WP011344349 1666~len)	10101110
Cluster 73: object 3 has index 859 (=seq FtsY_Bacteria_Terrabacteria_WP075865159 1666~len)	10101110
Cluster 73: object 4 has index 886 (=seq FtsY_Bacteria_Nitrospirae_TAN42907 1666~len)	10101110
Cluster 74: object 0 has index 844 (=seq FtsY_Archaea_Asgard_RDE12354 1666~len)	10110010
Cluster 74: object 1 has index 852 (=seq FtsY_Archaea_Asgard_RDE15116 1666~len)	10110010
Cluster 74: object 2 has index 854 (=seq FtsY_Archaea_TACK_RJS88092 1666~len)	10110010
Cluster 74: object 3 has index 862 (=seq FtsY_Archaea_Asgard_RLI50958 1666~len)	10110010
Cluster 75: object 0 has index 682 (=seq FtsY_Archaea_DPANN_RLJ04378 1666~len)	10110110
Cluster 75: object 1 has index 782 (=seq FtsY_Archaea_TACK_WP055410644 1666~len)	10110110
Cluster 75: object 2 has index 787 (=seq FtsY_Archaea_TACK_WP011822739 1666~len)	10110110
Cluster 75: object 3 has index 808 (=seq FtsY_Archaea_TACK_RUM46766 1666~len)	10110110
Cluster 76: object 0 has index 710 (=seq FtsY_Bacteria_Deferribacteres_WP013451209 1666~len)	1011101000
Cluster 76: object 1 has index 857 (=seq FtsY_Bacteria_PVC_WP020473736 1666~len)	1011101000
Cluster 76: object 2 has index 904 (=seq FtsY_Bacteria_Rhodothermaeota_RCL65504 1666~len)	1011101000
Cluster 77: object 0 has index 672 (=seq FtsY_Bacteria_Chrysiogenetes_WP013505138 1666~len)	10111110
Cluster 77: object 1 has index 676 (=seq FtsY_Bacteria_Fusobacteria_WP012860088 1666~len)	10111110
Cluster 77: object 2 has index 713 (=seq FtsY_Bacteria_Rhodothermaeota_WP103006938 1666~len)	10111110
Cluster 77: object 3 has index 714 (=seq FtsY_Bacteria_Rhodothermaeota_WP103037448 1666~len)	10111110
Cluster 78: object 0 has index 654 (=seq FtsY_Archaea_DPANN_PIO07551 1666~len)	1100001
Cluster 79: object 0 has index 869 (=seq FtsY_Archaea_TACK_TET55693 1666~len)	1100011
Cluster 79: object 1 has index 870 (=seq FtsY_Archaea_TACK_OGD46056 1666~len)	1100011
Cluster 79: object 2 has index 900 (=seq FtsY_Archaea_TACK_RLF24312 1666~len)	1100011
Cluster 80: object 0 has index 812 (=seq FtsY_Archaea_Asgard_OLS27166 1666~len)	11001010
Cluster 80: object 1 has index 828 (=seq FtsY_Archaea_TACK_PMP60935 1666~len)	11001010
Cluster 80: object 2 has index 850 (=seq FtsY_Archaea_Asgard_TFG31000 1666~len)	11001010
Cluster 80: object 3 has index 898 (=seq FtsY_Archaea_TACK_RZN56275 1666~len)	11001010
Cluster 80: object 4 has index 924 (=seq FtsY_Archaea_Asgard_TET56294 1666~len)	11001010
Cluster 81: object 0 has index 649 (=seq FtsY_Archaea_Euryarchaeota_ABK15334 1666~len)	11001110
Cluster 81: object 1 has index 665 (=seq FtsY_Archaea_TACK_RMW35622 1666~len)	11001110
Cluster 81: object 2 has index 872 (=seq FtsY_Archaea_TACK_RLI38769 1666~len)	11001110
Cluster 82: object 0 has index 670 (=seq FtsY_Bacteria_PVC_KXK38469 1666~len)	11010010
Cluster 83: object 0 has index 631 (=seq FtsY_Bacteria_Fusobacteria_WP005887005 1666~len)	1101011
Cluster 83: object 1 has index 648 (=seq FtsY_Bacteria_Fusobacteria_WP115269117 1666~len)	1101011
Cluster 83: object 2 has index 684 (=seq FtsY_Bacteria_Fusobacteria_WP098983106 1666~len)	1101011
Cluster 83: object 3 has index 685 (=seq FtsY_Bacteria_Fusobacteria_WP088336951 1666~len)	1101011
Cluster 84: object 0 has index 633 (=seq FtsY_Bacteria_Fusobacteria_WP023050980 1666~len)	1101101
Cluster 84: object 1 has index 639 (=seq FtsY_Bacteria_Fusobacteria_WP047381216 1666~len)	1101101
Cluster 84: object 2 has index 640 (=seq FtsY_Bacteria_Fusobacteria_WP047393932 1666~len)	1101101
Cluster 84: object 3 has index 642 (=seq FtsY_Bacteria_Chrysiogenetes_WP084417606 1666~len)	1101101
Cluster 84: object 4 has index 655 (=seq FtsY_Bacteria_Fusobacteria_WP101474673 1666~len)	1101101
Cluster 85: object 0 has index 916 (=seq FtsY_Bacteria_Spirochaetes_WP091973114 1666~len)	11011110
Cluster 85: object 1 has index 928 (=seq FtsY_Bacteria_Caldiserica_RLD13830 1666~len)	11011110
Cluster 86: object 0 has index 607 (=seq FtsY_Bacteria_Terrabacteria_WP008902243 1666~len)	1111001
Cluster 86: object 1 has index 616 (=seq FtsY_Bacteria_Fusobacteria_WP027128941 1666~len)	1111001
Cluster 86: object 2 has index 621 (=seq FtsY_Bacteria_Fusobacteria_WP134112929 1666~len)	1111001
Cluster 86: object 3 has index 622 (=seq FtsY_Bacteria_Fusobacteria_WP013386998 1666~len)	1111001
Cluster 86: object 4 has index 638 (=seq FtsY_Archaea_DPANN_EFD92569 1666~len)	1111001
Cluster 87: object 0 has index 259 (=seq FtsY_Bacteria_Terrabacteria_CDQ34691 1666~len)	1111011
Cluster 87: object 1 has index 267 (=seq FtsY_Bacteria_Terrabacteria_WP133102454 1666~len)	1111011
Cluster 87: object 2 has index 632 (=seq FtsY_Bacteria_Deferribacteres_PLX68648 1666~len)	1111011
Cluster 87: object 3 has index 647 (=seq FtsY_Bacteria_Deferribacteres_WP013011491 1666~len)	1111011
Cluster 88: object 0 has index 148 (=seq FlhA_Bacteria_Deferribacteres_WP132871251 1666~len)	000000010
Cluster 89: object 0 has index 36 (=seq FlhA_Bacteria_Acidobacteria_WP047487929 1666~len)	00000011
Cluster 89: object 1 has index 51 (=seq FlhA_Bacteria_Acidobacteria_WP020713711 1666~len)	00000011
Cluster 89: object 2 has index 82 (=seq FlhA_Bacteria_Acidobacteria_WP026386144 1666~len)	00000011
Cluster 89: object 3 has index 180 (=seq FlhA_Bacteria_Acidobacteria_WP011522442 1666~len)	00000011
Cluster 89: object 4 has index 208 (=seq FlhA_Bacteria_Acidobacteria_WP130422714 1666~len)	00000011
Cluster 90: object 0 has index 147 (=seq FlhA_Bacteria_Deferribacteres_BAI79908 1666~len)	00000101
Cluster 90: object 1 has index 171 (=seq FlhA_Bacteria_Deferribacteres_WP013451050 1666~len)	00000101
Cluster 90: object 2 has index 172 (=seq FlhA_Bacteria_Deferribacteres_PMP71432 1666~len)	00000101
Cluster 90: object 3 has index 206 (=seq FlhA_Bacteria_Deferribacteres_WP041223821 1666~len)	00000101
Cluster 90: object 4 has index 209 (=seq FlhA_Bacteria_FCB_PIU46288 1666~len)	00000101
Cluster 91: object 0 has index 233 (=seq FlhA_Bacteria_FCB_RKY67707 1666~len)	00001001
Cluster 91: object 1 has index 248 (=seq FlhA_Bacteria_FCB_RKY70141 1666~len)	00001001
Cluster 92: object 0 has index 93 (=seq FlhA_Bacteria_NitrospinaeTectomicrobia_PIQ98798 1666~len)	00001101
Cluster 92: object 1 has index 97 (=seq FlhA_Bacteria_Proteobacteria_WP116910991 1666~len)	00001101
Cluster 92: object 2 has index 103 (=seq FlhA_Bacteria_Terrabacteria_WP131427023 1666~len)	00001101
Cluster 92: object 3 has index 192 (=seq FlhA_Bacteria_Terrabacteria_TAK25337 1666~len)	00001101
Cluster 93: object 0 has index 41 (=seq FlhA_Bacteria_Terrabacteria_WP105028603 1666~len)	00010001000
Cluster 94: object 0 has index 69 (=seq FlhA_Bacteria_Proteobacteria_WP061116563 1666~len)	000100110
Cluster 94: object 1 has index 76 (=seq FlhA_Bacteria_Proteobacteria_WP053567166 1666~len)	000100110
Cluster 94: object 2 has index 77 (=seq FlhA_Bacteria_Proteobacteria_WP062601625 1666~len)	000100110
Cluster 94: object 3 has index 78 (=seq FlhA_Bacteria_Proteobacteria_WP087049827 1666~len)	000100110
Cluster 94: object 4 has index 79 (=seq FlhA_Bacteria_Proteobacteria_WP040052857 1666~len)	000100110
Cluster 95: object 0 has index 86 (=seq FlhA_Bacteria_NitrospinaeTectomicrobia_CCQ92011 1666~len)	000101010
Cluster 95: object 1 has index 127 (=seq FlhA_Bacteria_NitrospinaeTectomicrobia_WP042251255 1666~len)	000101010
Cluster 95: object 2 has index 135 (=seq FlhA_Bacteria_NitrospinaeTectomicrobia_PIP71465 1666~len)	000101010
Cluster 95: object 3 has index 152 (=seq FlhA_Bacteria_NitrospinaeTectomicrobia_TDJ49803 1666~len)	000101010
Cluster 96: object 0 has index 124 (=seq FlhA_Bacteria_Deferribacteres_WP013012081 1666~len)	000101110
Cluster 96: object 1 has index 146 (=seq FlhA_Bacteria_Deferribacteres_PLX70713 1666~len)	000101110
Cluster 96: object 2 has index 207 (=seq FlhA_Bacteria_Deferribacteres_WP128467657 1666~len)	000101110
Cluster 97: object 0 has index 194 (=seq FlhA_Bacteria_Aquificae_WP121922275 1666~len)	0001100100
Cluster 97: object 1 has index 203 (=seq FlhA_Bacteria_Fusobacteria_WP134113497 1666~len)	0001100100
Cluster 98: object 0 has index 12 (=seq FlhA_Bacteria_PVC_WP129048544 1666~len)	00011101
Cluster 98: object 1 has index 67 (=seq FlhA_Bacteria_Nitrospirae_WP077397415 1666~len)	00011101
Cluster 98: object 2 has index 68 (=seq FlhA_Bacteria_Nitrospirae_WP014960012 1666~len)	00011101
Cluster 98: object 3 has index 74 (=seq FlhA_Archaea_Euryarchaeota_OUX24209 1666~len)	00011101
Cluster 99: object 0 has index 63 (=seq FlhA_Bacteria_Acidobacteria_RSL19469 1666~len)	000111110
Cluster 99: object 1 has index 114 (=seq FlhA_Bacteria_Acidobacteria_WP026392979 1666~len)	000111110
Cluster 99: object 2 has index 115 (=seq FlhA_Bacteria_Acidobacteria_WP125488167 1666~len)	000111110
Cluster 100: object 0 has index 31 (=seq FlhA_Bacteria_Synergistetes_WP024821731 1666~len)	001000010
Cluster 100: object 1 has index 55 (=seq FlhA_Bacteria_Synergistetes_TDY65068 1666~len)	001000010
Cluster 100: object 2 has index 83 (=seq FlhA_Bacteria_Acidobacteria_WP026446199 1666~len)	001000010
Cluster 100: object 3 has index 116 (=seq FlhA_Bacteria_Synergistetes_WP133955762 1666~len)	001000010
Cluster 101: object 0 has index 105 (=seq FlhA_Bacteria_Fusobacteria_CDE91394 1666~len)	00101001
Cluster 102: object 0 has index 17 (=seq SS_Bacteria_Acidobacteria_OYT69727 1666~len)	00101011
Cluster 102: object 1 has index 19 (=seq SS_Bacteria_Acidobacteria_WP014100760 1666~len)	00101011
Cluster 102: object 2 has index 20 (=seq SS_Bacteria_Acidobacteria_WP058865795 1666~len)	00101011
Cluster 102: object 3 has index 32 (=seq SS_Bacteria_FCB_EYE60365 1666~len)	00101011
Cluster 102: object 4 has index 243 (=seq SS_Bacteria_Proteobacteria_uniprotO85633 1666~len)	00101011
Cluster 103: object 0 has index 59 (=seq FlhA_Bacteria_Spirochaetes_WP076487833 1666~len)	001011110
Cluster 103: object 1 has index 81 (=seq SS_Bacteria_Proteobacteria_WP009520914 1666~len)	001011110
Cluster 103: object 2 has index 100 (=seq FlhA_Bacteria_Spirochaetes_WP083051491 1666~len)	001011110
Cluster 104: object 0 has index 218 (=seq SS_Bacteria_Proteobacteria_WP047909356 1666~len)	001100010
Cluster 104: object 1 has index 220 (=seq SS_Bacteria_Proteobacteria_WP133681771 1666~len)	001100010
Cluster 104: object 2 has index 230 (=seq SS_Bacteria_Proteobacteria_WP052654521 1666~len)	001100010
Cluster 105: object 0 has index 598 (=seq Ffh_Archaea_DPANN_PIW41141 1666~len)	10000001
Cluster 106: object 0 has index 409 (=seq Ffh_Archaea_TACK_WP109159576 1666~len)	10000101
Cluster 106: object 1 has index 506 (=seq Ffh_Archaea_Euryarchaeota_WP013719377 1666~len)	10000101
Cluster 106: object 2 has index 518 (=seq Ffh_Archaea_Euryarchaeota_OPX78092 1666~len)	10000101
Cluster 107: object 0 has index 519 (=seq Ffh_Archaea_Euryarchaeota_WP012035149 1666~len)	10000111
Cluster 107: object 1 has index 592 (=seq Ffh_Archaea_Euryarchaeota_WP067049459 1666~len)	10000111
Cluster 108: object 0 has index 362 (=seq Ffh_Archaea_TACK_AFH43103 1666~len)	100010010
Cluster 108: object 1 has index 384 (=seq Ffh_Archaea_TACK_PMB77952 1666~len)	100010010
Cluster 108: object 2 has index 508 (=seq Ffh_Archaea_TACK_PUA32155 1666~len)	100010010
Cluster 108: object 3 has index 509 (=seq Ffh_Archaea_TACK_WP010979319 1666~len)	100010010
Cluster 109: object 0 has index 326 (=seq Ffh_Archaea_DPANN_RME32269 1666~len)	100010110
Cluster 109: object 1 has index 328 (=seq Ffh_Archaea_TACK_RLF22693 1666~len)	100010110
Cluster 109: object 2 has index 434 (=seq Ffh_Archaea_Asgard_OLS17826 1666~len)	100010110
Cluster 109: object 3 has index 537 (=seq Ffh_Archaea_Asgard_RLI63577 1666~len)	100010110
Cluster 109: object 4 has index 589 (=seq Ffh_Archaea_TACK_RDD53964 1666~len)	100010110
Cluster 110: object 0 has index 284 (=seq Ffh_Archaea_Asgard_RLI72409 1666~len)	10001101
Cluster 110: object 1 has index 456 (=seq Ffh_Archaea_Asgard_TFG11008 1666~len)	10001101
Cluster 110: object 2 has index 459 (=seq Ffh_Archaea_Asgard_TFF68159 1666~len)	10001101
Cluster 110: object 3 has index 463 (=seq Ffh_Archaea_Asgard_RLI50727 1666~len)	10001101
Cluster 111: object 0 has index 447 (=seq Ffh_Bacteria_Aquificae_RUM42644 1666~len)	100100010
Cluster 111: object 1 has index 448 (=seq Ffh_Bacteria_Aquificae_WP013637750 1666~len)	100100010
Cluster 111: object 2 has index 574 (=seq Ffh_Bacteria_Nitrospirae_WP028844305 1666~len)	100100010
Cluster 112: object 0 has index 370 (=seq Ffh_Bacteria_Spirochaetes_WP013967966 1666~len)	100100110
Cluster 112: object 1 has index 426 (=seq Ffh_Bacteria_Spirochaetes_WP011772628 1666~len)	100100110
Cluster 112: object 2 has index 427 (=seq Ffh_Bacteria_Spirochaetes_WP025407324 1666~len)	100100110
Cluster 112: object 3 has index 428 (=seq Ffh_Bacteria_Spirochaetes_WP021687615 1666~len)	100100110
Cluster 112: object 4 has index 554 (=seq Ffh_Bacteria_Spirochaetes_WP013254461 1666~len)	100100110
Cluster 113: object 0 has index 330 (=seq Ffh_Bacteria_FCB_WP116689227 1666~len)	1001010100
Cluster 113: object 1 has index 363 (=seq Ffh_Bacteria_FCB_OOK62779 1666~len)	1001010100
Cluster 113: object 2 has index 367 (=seq Ffh_Bacteria_Proteobacteria_uniprotP0AGD7 1666~len)	1001010100
Cluster 113: object 3 has index 368 (=seq Ffh_Bacteria_Proteobacteria_CUJ92691 1666~len)	1001010100
Cluster 113: object 4 has index 372 (=seq Ffh_Bacteria_Terrabacteria_SGE33548 1666~len)	1001010100
Cluster 114: object 0 has index 502 (=seq Ffh_Bacteria_Synergistetes_WP014163563 1666~len)	1001011100
Cluster 114: object 1 has index 542 (=seq Ffh_Bacteria_Chrysiogenetes_TFG80969 1666~len)	1001011100
Cluster 114: object 2 has index 595 (=seq Ffh_Bacteria_Aquificae_WP012991854 1666~len)	1001011100
Cluster 114: object 3 has index 596 (=seq Ffh_Bacteria_Aquificae_WP025305887 1666~len)	1001011100
Cluster 114: object 4 has index 603 (=seq Ffh_Bacteria_Aquificae_WP012513342 1666~len)	1001011100
Cluster 115: object 0 has index 364 (=seq Ffh_Bacteria_FCB_WP038334138 1666~len)	10011001000
Cluster 115: object 1 has index 365 (=seq Ffh_Bacteria_FCB_WP115000224 1666~len)	10011001000
Cluster 115: object 2 has index 366 (=seq Ffh_Bacteria_FCB_WP019973877 1666~len)	10011001000
Cluster 116: object 0 has index 348 (=seq Ffh_Bacteria_Acidobacteria_WP011684330 1666~len)	100110110000
Cluster 116: object 1 has index 400 (=seq Ffh_Bacteria__PVC_CAJ74078 1666~len)	100110110000
Cluster 116: object 2 has index 532 (=seq Ffh_Bacteria_Spirochaetes_WP028973600 1666~len)	100110110000
Cluster 116: object 3 has index 572 (=seq Ffh_Bacteria_Nitrospirae_KJU83590 1666~len)	100110110000
Cluster 116: object 4 has index 573 (=seq Ffh_Bacteria_Nitrospirae_WP040335926 1666~len)	100110110000
Cluster 117: object 0 has index 331 (=seq Ffh_Bacteria_Proteobacteria_WP115134964 1666~len)	1001110100
Cluster 117: object 1 has index 332 (=seq Ffh_Bacteria_Proteobacteria_WP004284452 1666~len)	1001110100
Cluster 117: object 2 has index 333 (=seq Ffh_Bacteria_Proteobacteria_WP107929147 1666~len)	1001110100
Cluster 117: object 3 has index 337 (=seq Ffh_Bacteria_Proteobacteria_WP016686333 1666~len)	1001110100
Cluster 117: object 4 has index 341 (=seq Ffh_Bacteria_Proteobacteria_WP107825353 1666~len)	1001110100
Cluster 118: object 0 has index 416 (=seq Ffh_Bacteria_Fusobacteria_WP060793814 1666~len)	10011111000
Cluster 118: object 1 has index 417 (=seq Ffh_Bacteria_Fusobacteria_WP010680288 1666~len)	10011111000
Cluster 118: object 2 has index 418 (=seq Ffh_Bacteria_Fusobacteria_WP005960633 1666~len)	10011111000
Cluster 118: object 3 has index 419 (=seq Ffh_Bacteria_Fusobacteria_WP115268489 1666~len)	10011111000
Cluster 118: object 4 has index 562 (=seq Ffh_Bacteria_Nitrospirae_OGW19192 1666~len)	10011111000
Cluster 119: object 0 has index 796 (=seq FtsY_Bacteria_Synergistetes_WP024822160 1666~len)	101000010
Cluster 119: object 1 has index 804 (=seq FtsY_Bacteria_Synergistetes_WP008521481 1666~len)	101000010
Cluster 119: object 2 has index 820 (=seq FtsY_Bacteria_Synergistetes_KUK40424 1666~len)	101000010
Cluster 119: object 3 has index 897 (=seq FtsY_Bacteria_Terrabacteria_WP084744008 1666~len)	101000010
Cluster 120: object 0 has index 691 (=seq FtsY_Bacteria_Acidobacteria_WP121469822 1666~len)	10100011
Cluster 120: object 1 has index 702 (=seq FtsY_Bacteria_Acidobacteria_WP020712088 1666~len)	10100011
Cluster 120: object 2 has index 723 (=seq FtsY_Bacteria_Acidobacteria_WP050057444 1666~len)	10100011
Cluster 120: object 3 has index 724 (=seq FtsY_Bacteria_Acidobacteria_WP117297433 1666~len)	10100011
Cluster 120: object 4 has index 726 (=seq FtsY_Bacteria_Acidobacteria_WP131990758 1666~len)	10100011
Cluster 121: object 0 has index 803 (=seq FtsY_Bacteria_Synergistetes_WP009163587 1666~len)	10101001
Cluster 121: object 1 has index 813 (=seq FtsY_Archaea_Asgard_PWI49184 1666~len)	10101001
Cluster 122: object 0 has index 783 (=seq FtsY_Bacteria_Synergistetes_WP133956731 1666~len)	10101011
Cluster 122: object 1 has index 801 (=seq FtsY_Bacteria_Synergistetes_WP037978186 1666~len)	10101011
Cluster 122: object 2 has index 814 (=seq FtsY_Bacteria_PVC_OHB59500 1666~len)	10101011
Cluster 122: object 3 has index 815 (=seq FtsY_Bacteria_PVC_RKY11674 1666~len)	10101011
Cluster 122: object 4 has index 816 (=seq FtsY_Bacteria_PVC_OQY07707 1666~len)	10101011
Cluster 123: object 0 has index 732 (=seq FtsY_Bacteria_FCB_WP036897603 1666~len)	101011010
Cluster 123: object 1 has index 759 (=seq FtsY_Bacteria_Balneolaeota_WP066221450 1666~len)	101011010
Cluster 123: object 2 has index 763 (=seq FtsY_Bacteria_FCB_WP036867135 1666~len)	101011010
Cluster 123: object 3 has index 764 (=seq FtsY_Bacteria_FCB_WP004336562 1666~len)	101011010
Cluster 123: object 4 has index 776 (=seq FtsY_Bacteria_FCB_WP004352230 1666~len)	101011010
Cluster 124: object 0 has index 695 (=seq FtsY_Bacteria_PVC_RPJ29831 1666~len)	101011110
Cluster 124: object 1 has index 698 (=seq FtsY_Bacteria_PVC_SHE14282 1666~len)	101011110
Cluster 124: object 2 has index 795 (=seq FtsY_Bacteria_Synergistetes_WP013048437 1666~len)	101011110
Cluster 124: object 3 has index 825 (=seq FtsY_Bacteria_PVC_OHB76078 1666~len)	101011110
Cluster 125: object 0 has index 792 (=seq FtsY_Archaea_DPANN_RLJ10193 1666~len)	10110011
Cluster 125: object 1 has index 890 (=seq FtsY_Archaea_TACK_RLI07616 1666~len)	10110011
Cluster 126: object 0 has index 688 (=seq FtsY_Archaea_Euryarchaeota_KQC06614 1666~len)	10110111
Cluster 126: object 1 has index 921 (=seq FtsY_Bacteria_Caldiserica_PMP67169 1666~len)	10110111
Cluster 127: object 0 has index 799 (=seq FtsY_Bacteria_Synergistetes_CBL28390 1666~len)	1011100100
Cluster 127: object 1 has index 867 (=seq FtsY_Bacteria_Synergistetes_WP014163231 1666~len)	1011100100
Cluster 127: object 2 has index 892 (=seq FtsY_Bacteria_Spirochaetes_OHD64016 1666~len)	1011100100
Cluster 127: object 3 has index 896 (=seq FtsY_Bacteria_Dictyoglomi_WP012547783 1666~len)	1011100100
Cluster 128: object 0 has index 829 (=seq FtsY_Bacteria_Aquificae_WP097000127 1666~len)	101110110
Cluster 128: object 1 has index 830 (=seq FtsY_Bacteria_Aquificae_RUM48310 1666~len)	101110110
Cluster 128: object 2 has index 831 (=seq FtsY_Bacteria_Aquificae_RUM57391 1666~len)	101110110
Cluster 128: object 3 has index 834 (=seq FtsY_Bacteria_Aquificae_ACN99145 1666~len)	101110110
Cluster 128: object 4 has index 835 (=seq FtsY_Bacteria_Aquificae_WP121923093 1666~len)	101110110
Cluster 129: object 0 has index 703 (=seq FtsY_Bacteria_Spirochaetes_KGM42695 1666~len)	1011110100
Cluster 129: object 1 has index 718 (=seq FtsY_Bacteria_NitrospinaeTectomicrobia_PIR00785 1666~len)	1011110100
Cluster 129: object 2 has index 750 (=seq FtsY_Bacteria_PVC_PCJ12316 1666~len)	1011110100
Cluster 129: object 3 has index 802 (=seq FtsY_Bacteria_Synergistetes_WP066745301 1666~len)	1011110100
Cluster 129: object 4 has index 810 (=seq FtsY_Bacteria_Synergistetes_PIE54151 1666~len)	1011110100
Cluster 130: object 0 has index 755 (=seq FtsY_Bacteria_Balneolaeota_WP116032556 1666~len)	101111110
Cluster 130: object 1 has index 768 (=seq FtsY_Bacteria_Acidobacteria_PWU10103 1666~len)	101111110
Cluster 130: object 2 has index 769 (=seq FtsY_Bacteria_Acidobacteria_WP105497761 1666~len)	101111110
Cluster 130: object 3 has index 770 (=seq FtsY_Bacteria_Acidobacteria_WP011685938 1666~len)	101111110
Cluster 130: object 4 has index 839 (=seq FtsY_Bacteria_Spirochaetes_CCY23470 1666~len)	101111110
Cluster 131: object 0 has index 662 (=seq FtsY_Archaea_DPANN_RLG70248 1666~len)	11000001
Cluster 131: object 1 has index 822 (=seq FtsY_Archaea_DPANN_OIO25131 1666~len)	11000001
Cluster 131: object 2 has index 914 (=seq FtsY_Bacteria_Spirochaetes_WP069896394 1666~len)	11000001
Cluster 132: object 0 has index 907 (=seq FtsY_Bacteria_Spirochaetes_WP013314027 1666~len)	11000101
Cluster 133: object 0 has index 846 (=seq FtsY_Archaea_Asgard_TET12228 1666~len)	11001011000
Cluster 134: object 0 has index 864 (=seq FtsY_Archaea_TACK_WP116595478 1666~len)	11001111
Cluster 134: object 1 has index 871 (=seq FtsY_Archaea_TACK_KON33746 1666~len)	11001111
Cluster 134: object 2 has index 873 (=seq FtsY_Archaea_TACK_PIU58552 1666~len)	11001111
Cluster 135: object 0 has index 268 (=seq FtsY_Bacteria_Proteobacteria_WP058487701 1666~len)	11010001
Cluster 135: object 1 has index 617 (=seq FtsY_Bacteria_Proteobacteria_PHS65363 1666~len)	11010001
Cluster 135: object 2 has index 624 (=seq FtsY_Bacteria_Proteobacteria_WP072092858 1666~len)	11010001
Cluster 135: object 3 has index 669 (=seq FtsY_Bacteria_Aquificae_RTZ65333 1666~len)	11010001
Cluster 135: object 4 has index 699 (=seq FtsY_Bacteria_Deferribacteres_WP132874685 1666~len)	11010001
Cluster 136: object 0 has index 269 (=seq FtsY_Bacteria_Aquificae_WP121170022 1666~len)	11010011
Cluster 136: object 1 has index 274 (=seq FtsY_Bacteria_Aquificae_WP132525877 1666~len)	11010011
Cluster 136: object 2 has index 610 (=seq FtsY_Bacteria_Deferribacteres_WP022852083 1666~len)	11010011
Cluster 136: object 3 has index 711 (=seq FtsY_Bacteria_PVC_RME03948 1666~len)	11010011
Cluster 136: object 4 has index 773 (=seq FtsY_Bacteria_Deferribacteres_WP023275187 1666~len)	11010011
Cluster 137: object 0 has index 678 (=seq FtsY_Bacteria_Fusobacteria_WP035937474 1666~len)	110101010
Cluster 137: object 1 has index 679 (=seq FtsY_Bacteria_Fusobacteria_WP043576696 1666~len)	110101010
Cluster 137: object 2 has index 680 (=seq FtsY_Bacteria_Fusobacteria_WP005958239 1666~len)	110101010
Cluster 138: object 0 has index 692 (=seq FtsY_Bacteria_Nitrospirae_PIV85837 1666~len)	110110010
Cluster 138: object 1 has index 706 (=seq FtsY_Bacteria_NitrospinaeTectomicrobia_OGL61962 1666~len)	110110010
Cluster 138: object 2 has index 747 (=seq FtsY_Bacteria_NitrospinaeTectomicrobia_WP005009030 1666~len)	110110010
Cluster 138: object 3 has index 823 (=seq FtsY_Bacteria_Acidobacteria_WP031499580 1666~len)	110110010
Cluster 139: object 0 has index 683 (=seq FtsY_Bacteria_Deferribacteres_WP128467455 1666~len)	11011101
Cluster 139: object 1 has index 712 (=seq FtsY_Bacteria_PVC_RZV98425 1666~len)	11011101
Cluster 139: object 2 has index 721 (=seq FtsY_Bacteria_Rhodothermaeota_WP094545220 1666~len)	11011101
Cluster 139: object 3 has index 841 (=seq FtsY_Bacteria_Terrabacteria_WP129722058 1666~len)	11011101
Cluster 139: object 4 has index 906 (=seq FtsY_Bacteria_Spirochaetes_PKL29067 1666~len)	11011101
Cluster 140: object 0 has index 840 (=seq FtsY_Bacteria_Synergistetes_KUK62968 1666~len)	110111110
Cluster 141: object 0 has index 615 (=seq FtsY_Archaea_DPANN_PIN69948 1666~len)	11110101
Cluster 141: object 1 has index 626 (=seq FtsY_Archaea_DPANN_PIO02969 1666~len)	11110101
Cluster 142: object 0 has index 37 (=seq FlhA_Bacteria_Nitrospirae_TFG65916 1666~len)	000000001
Cluster 142: object 1 has index 99 (=seq FlhA_Bacteria_PVC_RJP58523 1666~len)	000000001
Cluster 142: object 2 has index 155 (=seq FlhA_Bacteria_PVC_OHB42101 1666~len)	000000001
Cluster 142: object 3 has index 200 (=seq FlhA_Bacteria_Terrabacteria_WP008413050 1666~len)	000000001
Cluster 142: object 4 has index 201 (=seq FlhA_Bacteria_Terrabacteria_WP011878700 1666~len)	000000001
Cluster 143: object 0 has index 166 (=seq FlhA_Bacteria_Aquificae_BAU79829 1666~len)	0000000110
Cluster 143: object 1 has index 167 (=seq FlhA_Bacteria_Aquificae_PMP76588 1666~len)	0000000110
Cluster 143: object 2 has index 168 (=seq FlhA_Bacteria_Aquificae_PMP64176 1666~len)	0000000110
Cluster 143: object 3 has index 183 (=seq FlhA_Bacteria_Aquificae_WP037919646 1666~len)	0000000110
Cluster 144: object 0 has index 70 (=seq FlhA_Bacteria_Spirochaetes_OHD71547 1666~len)	000001001
Cluster 144: object 1 has index 95 (=seq FlhA_Bacteria_Nitrospirae_PLY25259 1666~len)	000001001
Cluster 144: object 2 has index 123 (=seq FlhA_Bacteria_Deferribacteres_PLX68132 1666~len)	000001001
Cluster 144: object 3 has index 182 (=seq FlhA_Bacteria_Aquificae_WP022847710 1666~len)	000001001
Cluster 145: object 0 has index 65 (=seq FlhA_Bacteria_FCB_WP022636190 1666~len)	000011001
Cluster 145: object 1 has index 162 (=seq FlhA_Bacteria_Terrabacteria_WP009729304 1666~len)	000011001
Cluster 146: object 0 has index 49 (=seq FlhA_Bacteria_Terrabacteria_VDH06917 1666~len)	0001000110
Cluster 146: object 1 has index 50 (=seq FlhA_Bacteria_Terrabacteria_SHT41976 1666~len)	0001000110
Cluster 146: object 2 has index 129 (=seq FlhA_Bacteria_Proteobacteria_OIP17253 1666~len)	0001000110
Cluster 147: object 0 has index 110 (=seq FlhA_Bacteria_Proteobacteria_WP116560811 1666~len)	000100111
Cluster 147: object 1 has index 111 (=seq FlhA_Bacteria_Proteobacteria_WP087647817 1666~len)	000100111
Cluster 148: object 0 has index 150 (=seq FlhA_Bacteria_NitrospinaeTectomicrobia_TDJ50477 1666~len)	000101011
Cluster 148: object 1 has index 151 (=seq FlhA_Bacteria_NitrospinaeTectomicrobia_TDJ49645 1666~len)	000101011
Cluster 149: object 0 has index 156 (=seq FlhA_Bacteria_PVC_GAN34086 1666~len)	000101101
Cluster 149: object 1 has index 157 (=seq FlhA_Bacteria_PVC_KXK30962 1666~len)	000101101
Cluster 149: object 2 has index 158 (=seq FlhA_Bacteria_PVC_OQZ03255 1666~len)	000101101
Cluster 149: object 3 has index 211 (=seq FlhA_Bacteria_PVC_WP052565819 1666~len)	000101101
Cluster 150: object 0 has index 242 (=seq FlhA_Archaea_TACK_PMB77075 1666~len)	0001011110
Cluster 151: object 0 has index 26 (=seq FlhA_Bacteria_PVC_RJP35530 1666~len)	000110001
Cluster 151: object 1 has index 71 (=seq FlhA_Bacteria_Spirochaetes_OHD66832 1666~len)	000110001
Cluster 151: object 2 has index 75 (=seq FlhA_Bacteria_Nitrospirae_RMH36129 1666~len)	000110001
Cluster 151: object 3 has index 126 (=seq FlhA_Bacteria_FCB_WP053334032 1666~len)	000110001
Cluster 152: object 0 has index 215 (=seq FlhA_Bacteria_Fusobacteria_OQY10764 1666~len)	000110011
Cluster 153: object 0 has index 120 (=seq FlhA_Bacteria_Aquificae_WP029521040 1666~len)	0001110010
Cluster 153: object 1 has index 121 (=seq FlhA_Bacteria_Aquificae_WP029521969 1666~len)	0001110010
Cluster 153: object 2 has index 122 (=seq FlhA_Bacteria_Aquificae_WP097000345 1666~len)	0001110010
Cluster 153: object 3 has index 133 (=seq FlhA_Bacteria_Aquificae_WP012675509 1666~len)	0001110010
Cluster 153: object 4 has index 145 (=seq FlhA_Bacteria_Aquificae_WP132526815 1666~len)	0001110010
Cluster 154: object 0 has index 25 (=seq FlhA_Bacteria_Acidobacteria_WP082125612 1666~len)	000111111
Cluster 154: object 1 has index 89 (=seq FlhA_Bacteria_Acidobacteria_WP117298182 1666~len)	000111111
Cluster 154: object 2 has index 144 (=seq FlhA_Bacteria_Acidobacteria_WP103931539 1666~len)	000111111
Cluster 155: object 0 has index 40 (=seq FlhA_Bacteria_Synergistetes_WP006300471 1666~len)	001000011
Cluster 155: object 1 has index 46 (=seq FlhA_Bacteria_Synergistetes_PKL03192 1666~len)	001000011
Cluster 155: object 2 has index 47 (=seq FlhA_Bacteria_Synergistetes_WP029165895 1666~len)	001000011
Cluster 155: object 3 has index 72 (=seq FlhA_Bacteria_Synergistetes_WP005658948 1666~len)	001000011
Cluster 156: object 0 has index 84 (=seq FlhA_Bacteria_Balneolaeota_WP073066833 1666~len)	001010001
Cluster 156: object 1 has index 91 (=seq FlhA_Bacteria_Balneolaeota_WP095606147 1666~len)	001010001
Cluster 156: object 2 has index 92 (=seq FlhA_Bacteria_FCB_WP095606147 1666~len)	001010001
Cluster 157: object 0 has index 10 (=seq SS_Bacteria_Acidobacteria_WP130420031 1666~len)	001011101
Cluster 157: object 1 has index 205 (=seq FlhA_Bacteria_Spirochaetes_RKX95655 1666~len)	001011101
Cluster 158: object 0 has index 27 (=seq FlhA_Bacteria_Chrysiogenetes_WP013505982 1666~len)	0010111110
Cluster 158: object 1 has index 104 (=seq FlhA_Bacteria_Aquificae_RUM50486 1666~len)	0010111110
Cluster 158: object 2 has index 130 (=seq FlhA_Bacteria_Spirochaetes_WP013254173 1666~len)	0010111110
Cluster 158: object 3 has index 131 (=seq FlhA_Bacteria_Spirochaetes_WP037545376 1666~len)	0010111110
Cluster 158: object 4 has index 164 (=seq FlhA_Archaea_TACK_RLI32149 1666~len)	0010111110
Cluster 159: object 0 has index 213 (=seq SS_Bacteria_Proteobacteria_WP115618481 1666~len)	001100011
Cluster 159: object 1 has index 214 (=seq SS_Bacteria_Proteobacteria_WP099406145 1666~len)	001100011
Cluster 159: object 2 has index 219 (=seq SS_Bacteria_Proteobacteria_WP021475298 1666~len)	001100011
Cluster 160: object 0 has index 310 (=seq Ffh_Archaea_Asgard_OLS21949 1666~len)	1000000010
Cluster 160: object 1 has index 593 (=seq Ffh_Archaea_DPANN_EGD71836 1666~len)	1000000010
Cluster 161: object 0 has index 579 (=seq Ffh_Archaea_Euryarchaeota_WP013897587 1666~len)	1000010010
Cluster 161: object 1 has index 581 (=seq Ffh_Archaea_Euryarchaeota_WP015053338 1666~len)	1000010010
Cluster 161: object 2 has index 582 (=seq Ffh_Archaea_Euryarchaeota_WP094227217 1666~len)	1000010010
Cluster 161: object 3 has index 583 (=seq Ffh_Archaea_Euryarchaeota_WP091937086 1666~len)	1000010010
Cluster 161: object 4 has index 585 (=seq Ffh_Archaea_Euryarchaeota_OPY18648 1666~len)	1000010010
Cluster 162: object 0 has index 260 (=seq Ffh_Bacteria__PVC_WP074312088 1666~len)	100010001
Cluster 162: object 1 has index 538 (=seq Ffh_Archaea_Euryarchaeota_WP095645771 1666~len)	100010001
Cluster 162: object 2 has index 539 (=seq Ffh_Archaea_Euryarchaeota_WP048108590 1666~len)	100010001
Cluster 162: object 3 has index 540 (=seq Ffh_Archaea_Euryarchaeota_WP048123311 1666~len)	100010001
Cluster 162: object 4 has index 606 (=seq Ffh_Archaea_TACK_RJS86316 1666~len)	100010001
Cluster 163: object 0 has index 565 (=seq FtsY_Bacteria_Caldiserica_PMP67171 1666~len)	100010011
Cluster 163: object 1 has index 570 (=seq FtsY_Bacteria_Caldiserica_PIX28391 1666~len)	100010011
Cluster 163: object 2 has index 597 (=seq FtsY_Bacteria_Caldiserica_WP041726035 1666~len)	100010011
Cluster 163: object 3 has index 602 (=seq FtsY_Bacteria_Caldiserica_OIP12841 1666~len)	100010011
Cluster 163: object 4 has index 605 (=seq Ffh_Archaea_DPANN_RLG20829 1666~len)	100010011
Cluster 164: object 0 has index 408 (=seq Ffh_Archaea_TACK_WP055407980 1666~len)	100010101
Cluster 164: object 1 has index 466 (=seq Ffh_Archaea_TACK_WP011822794 1666~len)	100010101
Cluster 164: object 2 has index 467 (=seq Ffh_Archaea_TACK_WP014737164 1666~len)	100010101
Cluster 164: object 3 has index 594 (=seq Ffh_Archaea_Euryarchaeota_WP011449961 1666~len)	100010101
Cluster 165: object 0 has index 571 (=seq Ffh_Archaea_DPANN_PIU22032 1666~len)	100010111
Cluster 166: object 0 has index 257 (=seq Ffh_Archaea_Asgard_OLS31421 1666~len)	100011001
Cluster 166: object 1 has index 505 (=seq Ffh_Archaea_Asgard_KXH73387 1666~len)	100011001
Cluster 167: object 0 has index 611 (=seq Ffh_Archaea_TACK_RLE47891 1666~len)	100100001
Cluster 168: object 0 has index 439 (=seq Ffh_Bacteria_Aquificae_WP013538046 1666~len)	100100011
Cluster 168: object 1 has index 440 (=seq Ffh_Bacteria_Aquificae_RUM42378 1666~len)	100100011
Cluster 168: object 2 has index 441 (=seq Ffh_Bacteria_Aquificae_WP132526313 1666~len)	100100011
Cluster 168: object 3 has index 443 (=seq Ffh_Bacteria_Aquificae_WP121170853 1666~len)	100100011
Cluster 169: object 0 has index 451 (=seq Ffh_Bacteria_NitrospinaeTectomicrobia_WP048493667 1666~len)	10010010100
Cluster 169: object 1 has index 494 (=seq Ffh_Bacteria_Elusimicrobia_OGS35541 1666~len)	10010010100
Cluster 169: object 2 has index 495 (=seq Ffh_Bacteria_FCB_RLD66211 1666~len)	10010010100
Cluster 169: object 3 has index 600 (=seq Ffh_Bacteria_Dictyoglomi_WP012583887 1666~len)	10010010100
Cluster 169: object 4 has index 601 (=seq Ffh_Bacteria_Dictyoglomi_WP012547765 1666~len)	10010010100
Cluster 170: object 0 has index 357 (=seq Ffh_Bacteria__PVC_SHE14821 1666~len)	100100111
Cluster 170: object 1 has index 544 (=seq Ffh_Bacteria_FCB_REJ62442 1666~len)	100100111
Cluster 170: object 2 has index 577 (=seq Ffh_Bacteria_Nitrospirae_WP068859836 1666~len)	100100111
Cluster 171: object 0 has index 300 (=seq Ffh_Bacteria_Acidobacteria_WP103934999 1666~len)	1001010010
Cluster 171: object 1 has index 413 (=seq Ffh_Bacteria_FCB_OJX36565 1666~len)	1001010010
Cluster 171: object 2 has index 471 (=seq Ffh_Bacteria_FCB_RLD41811 1666~len)	1001010010
Cluster 171: object 3 has index 472 (=seq Ffh_Bacteria_FCB_OYT10675 1666~len)	1001010010
Cluster 172: object 0 has index 277 (=seq Ffh_Bacteria_Terrabacteria_VDH05654 1666~len)	1001010110
Cluster 172: object 1 has index 299 (=seq Ffh_Bacteria_Terrabacteria_CVQ00235 1666~len)	1001010110
Cluster 172: object 2 has index 347 (=seq Ffh_Bacteria_Terrabacteria_WP131428126 1666~len)	1001010110
Cluster 172: object 3 has index 351 (=seq Ffh_Bacteria_Terrabacteria_KHL14390 1666~len)	1001010110
Cluster 172: object 4 has index 424 (=seq Ffh_Bacteria_Proteobacteria_WP018748508 1666~len)	1001010110
Cluster 173: object 0 has index 309 (=seq Ffh_Bacteria_Terrabacteria_WP113724109 1666~len)	100101101
Cluster 173: object 1 has index 344 (=seq Ffh_Bacteria_Synergistetes_WP087365287 1666~len)	100101101
Cluster 173: object 2 has index 482 (=seq Ffh_Bacteria_Synergistetes_WP006582991 1666~len)	100101101
Cluster 173: object 3 has index 483 (=seq Ffh_Bacteria_Synergistetes_WP012870159 1666~len)	100101101
Cluster 173: object 4 has index 556 (=seq Ffh_Bacteria_Synergistetes_KUK39479 1666~len)	100101101
Cluster 174: object 0 has index 393 (=seq Ffh_Bacteria_NitrospinaeTectomicrobia_OGW12708 1666~len)	1001011110
Cluster 174: object 1 has index 412 (=seq Ffh_Bacteria_FCB_WP036895782 1666~len)	1001011110
Cluster 174: object 2 has index 431 (=seq Ffh_Bacteria_Terrabacteria_WP054672091 1666~len)	1001011110
Cluster 174: object 3 has index 522 (=seq Ffh_Bacteria_FCB_WP104420385 1666~len)	1001011110
Cluster 175: object 0 has index 282 (=seq Ffh_Bacteria__PVC_SHJ65845 1666~len)	100110001
Cluster 175: object 1 has index 386 (=seq Ffh_Bacteria_Balneolaeota_WP073062065 1666~len)	100110001
Cluster 175: object 2 has index 489 (=seq Ffh_Bacteria_Balneolaeota_WP109647391 1666~len)	100110001
Cluster 175: object 3 has index 491 (=seq Ffh_Bacteria_Balneolaeota_RNC83055 1666~len)	100110001
Cluster 176: object 0 has index 280 (=seq Ffh_Bacteria_Acidobacteria_WP013579918 1666~len)	100110011
Cluster 177: object 0 has index 303 (=seq Ffh_Bacteria_Rhodothermaeota_WP103005417 1666~len)	100110101
Cluster 177: object 1 has index 304 (=seq Ffh_Bacteria_Rhodothermaeota_WP103038677 1666~len)	100110101
Cluster 177: object 2 has index 395 (=seq Ffh_Bacteria_NitrospinaeTectomicrobia_PIQ99855 1666~len)	100110101
Cluster 177: object 3 has index 415 (=seq Ffh_Bacteria_FCB_RMF51826 1666~len)	100110101
Cluster 178: object 0 has index 270 (=seq Ffh_Bacteria__PVC_WP085754426 1666~len)	100110111
Cluster 178: object 1 has index 271 (=seq Ffh_Bacteria__PVC_WP077539007 1666~len)	100110111
Cluster 178: object 2 has index 297 (=seq Ffh_Bacteria__PVC_KHE92549 1666~len)	100110111
Cluster 178: object 3 has index 358 (=seq Ffh_Bacteria__PVC_WP110130226 1666~len)	100110111
Cluster 179: object 0 has index 265 (=seq Ffh_Bacteria_Terrabacteria_PQJ26357 1666~len)	100111001
Cluster 180: object 0 has index 272 (=seq Ffh_Bacteria_Terrabacteria_CDQ34663 1666~len)	100111011
Cluster 181: object 0 has index 389 (=seq Ffh_Bacteria_Deferribacteres_WP013011546 1666~len)	1001111010
Cluster 181: object 1 has index 391 (=seq Ffh_Bacteria_Deferribacteres_WP132874150 1666~len)	1001111010
Cluster 181: object 2 has index 410 (=seq Ffh_Bacteria_Deferribacteres_WP013887051 1666~len)	1001111010
Cluster 181: object 3 has index 411 (=seq Ffh_Bacteria_Deferribacteres_WP128467427 1666~len)	1001111010
Cluster 181: object 4 has index 470 (=seq Ffh_Bacteria_Deferribacteres_WP013007011 1666~len)	1001111010
Cluster 182: object 0 has index 283 (=seq Ffh_Bacteria_Spirochaetes_CCY25148 1666~len)	10011111100
Cluster 182: object 1 has index 559 (=seq Ffh_Bacteria_Aquificae_WP028951073 1666~len)	10011111100
Cluster 182: object 2 has index 560 (=seq Ffh_Bacteria_Aquificae_WP012675777 1666~len)	10011111100
Cluster 183: object 0 has index 705 (=seq FtsY_Bacteria_Acidobacteria_WP089410219 1666~len)	101000001
Cluster 183: object 1 has index 725 (=seq FtsY_Bacteria_Acidobacteria_WP020708749 1666~len)	101000001
Cluster 183: object 2 has index 752 (=seq FtsY_Bacteria_Acidobacteria_WP129209186 1666~len)	101000001
Cluster 183: object 3 has index 789 (=seq FtsY_Bacteria_Nitrospirae_CUS33532 1666~len)	101000001
Cluster 183: object 4 has index 821 (=seq FtsY_Bacteria_Terrabacteria_WP067716941 1666~len)	101000001
Cluster 184: object 0 has index 805 (=seq FtsY_Bacteria_Synergistetes_WP012869763 1666~len)	101000011
Cluster 184: object 1 has index 806 (=seq FtsY_Bacteria_Synergistetes_WP006583426 1666~len)	101000011
Cluster 185: object 0 has index 798 (=seq FtsY_Bacteria_Synergistetes_PKL05285 1666~len)	10101000100
Cluster 186: object 0 has index 784 (=seq FtsY_Bacteria_Terrabacteria_WP092470328 1666~len)	101010101
Cluster 186: object 1 has index 785 (=seq FtsY_Bacteria_Terrabacteria_WP027363565 1666~len)	101010101
Cluster 187: object 0 has index 716 (=seq FtsY_Bacteria_FCB_WP092459660 1666~len)	1010110010
Cluster 187: object 1 has index 717 (=seq FtsY_Bacteria_FCB_WP100314957 1666~len)	1010110010
Cluster 187: object 2 has index 730 (=seq FtsY_Bacteria_FCB_WP078670878 1666~len)	1010110010
Cluster 188: object 0 has index 744 (=seq FtsY_Bacteria_FCB_WP050709021 1666~len)	1010110110
Cluster 188: object 1 has index 762 (=seq FtsY_Bacteria_FCB_OFX53694 1666~len)	1010110110
Cluster 188: object 2 has index 774 (=seq FtsY_Bacteria_FCB_WP068705120 1666~len)	1010110110
Cluster 188: object 3 has index 775 (=seq FtsY_Bacteria_FCB_WP124397322 1666~len)	1010110110
Cluster 188: object 4 has index 777 (=seq FtsY_Bacteria_FCB_WP013444688 1666~len)	1010110110
Cluster 189: object 0 has index 878 (=seq FtsY_Bacteria_Nitrospirae_RJR16680 1666~len)	10101111100
Cluster 189: object 1 has index 880 (=seq FtsY_Bacteria_Nitrospirae_WP109134141 1666~len)	10101111100
Cluster 189: object 2 has index 881 (=seq FtsY_Bacteria_Nitrospirae_OGW31922 1666~len)	10101111100
Cluster 189: object 3 has index 888 (=seq FtsY_Bacteria_Nitrospirae_OGW57809 1666~len)	10101111100
Cluster 190: object 0 has index 923 (=seq FtsY_Bacteria_Chrysiogenetes_TFG75675 1666~len)	101110001
Cluster 191: object 0 has index 701 (=seq FtsY_Bacteria_Terrabacteria_WP063717599 1666~len)	101110011
Cluster 192: object 0 has index 719 (=seq FtsY_Bacteria_PVC_WP096895675 1666~len)	1011101010
Cluster 192: object 1 has index 818 (=seq FtsY_Bacteria_PVC_PHX85002 1666~len)	1011101010
Cluster 192: object 2 has index 905 (=seq FtsY_Bacteria_Spirochaetes_WP015711907 1666~len)	1011101010
Cluster 193: object 0 has index 901 (=seq FtsY_Bacteria_Spirochaetes_RKX96255 1666~len)	101110111
Cluster 193: object 1 has index 902 (=seq FtsY_Bacteria_Spirochaetes_RKY03114 1666~len)	101110111
Cluster 194: object 0 has index 734 (=seq FtsY_Bacteria_NitrospinaeTectomicrobia_PIQ95897 1666~len)	101111001
Cluster 194: object 1 has index 925 (=seq FtsY_Bacteria_NitrospinaeTectomicrobia_RMF83524 1666~len)	101111001
Cluster 195: object 0 has index 693 (=seq FtsY_Bacteria_Proteobacteria_WP047534231 1666~len)	101111011
Cluster 195: object 1 has index 694 (=seq FtsY_Bacteria_Aquificae_WP083498672 1666~len)	101111011
Cluster 195: object 2 has index 936 (=seq FtsY_Bacteria_Proteobacteria_WP104155496 1666~len)	101111011
Cluster 196: object 0 has index 689 (=seq FtsY_Bacteria_Acidobacteria_WP089842639 1666~len)	101111111
Cluster 196: object 1 has index 697 (=seq FtsY_Bacteria_Acidobacteria_WP103932716 1666~len)	101111111
Cluster 196: object 2 has index 728 (=seq FtsY_Bacteria_Acidobacteria_WP011524136 1666~len)	101111111
Cluster 196: object 3 has index 772 (=seq FtsY_Bacteria_Acidobacteria_PYP84161 1666~len)	101111111
Cluster 197: object 0 has index 658 (=seq FtsY_Archaea_DPANN_RLE39665 1666~len)	110001001
Cluster 197: object 1 has index 675 (=seq FtsY_Archaea_DPANN_RLG18702 1666~len)	110001001
Cluster 198: object 0 has index 673 (=seq FtsY_Archaea_Euryarchaeota_WP013897848 1666~len)	110010111
Cluster 198: object 1 has index 922 (=seq FtsY_Bacteria_Caldiserica_WP014453103 1666~len)	110010111
Cluster 199: object 0 has index 628 (=seq FtsY_Bacteria_Terrabacteria_CVP51044 1666~len)	110100001
Cluster 199: object 1 has index 751 (=seq FtsY_Bacteria_Spirochaetes_WP081942237 1666~len)	110100001
Cluster 200: object 0 has index 677 (=seq FtsY_Bacteria_Fusobacteria_WP062686155 1666~len)	110101011
Cluster 200: object 1 has index 681 (=seq FtsY_Bacteria_Fusobacteria_WP129491194 1666~len)	110101011
Cluster 200: object 2 has index 700 (=seq FtsY_Bacteria_Fusobacteria_KID48934 1666~len)	110101011
Cluster 201: object 0 has index 623 (=seq FtsY_Bacteria_Terrabacteria_WP107865727 1666~len)	11011001100
Cluster 201: object 1 has index 627 (=seq FtsY_Bacteria_Proteobacteria_WP088736490 1666~len)	11011001100
Cluster 201: object 2 has index 641 (=seq FtsY_Bacteria_Proteobacteria_WP132097840 1666~len)	11011001100
Cluster 201: object 3 has index 656 (=seq FtsY_Bacteria_Proteobacteria_WP131861730 1666~len)	11011001100
Cluster 201: object 4 has index 664 (=seq FtsY_Bacteria_Proteobacteria_WP047968019 1666~len)	11011001100
Cluster 202: object 0 has index 636 (=seq FtsY_Bacteria_Deferribacteres_WP013008049 1666~len)	110111111
Cluster 202: object 1 has index 779 (=seq FtsY_Bacteria_NitrospinaeTectomicrobia_PIP74078 1666~len)	110111111
Cluster 202: object 2 has index 780 (=seq FtsY_Bacteria_FCB_WP072150530 1666~len)	110111111
Cluster 202: object 3 has index 833 (=seq FtsY_Bacteria_Aquificae_WP029521739 1666~len)	110111111
Cluster 202: object 4 has index 866 (=seq FtsY_Bacteria_Spirochaetes_RKY03336 1666~len)	110111111
Cluster 203: object 0 has index 853 (=seq FtsY_Archaea_Asgard_OLS31951 1666~len)	111101001
Cluster 204: object 0 has index 66 (=seq FlhA_Bacteria_Nitrospirae_WP013248840 1666~len)	0000000001
Cluster 204: object 1 has index 107 (=seq FlhA_Bacteria_Nitrospirae_TAJ08712 1666~len)	0000000001
Cluster 204: object 2 has index 153 (=seq FlhA_Bacteria_Nitrospirae_EES52995 1666~len)	0000000001
Cluster 204: object 3 has index 163 (=seq FlhA_Bacteria_Terrabacteria_WP009657708 1666~len)	0000000001
Cluster 205: object 0 has index 170 (=seq FlhA_Bacteria_Aquificae_WP013538207 1666~len)	0000000111
Cluster 205: object 1 has index 181 (=seq FlhA_Bacteria_Aquificae_WP076713372 1666~len)	0000000111
Cluster 206: object 0 has index 45 (=seq FlhA_Bacteria_Spirochaetes_WP010418730 1666~len)	0001000101
Cluster 206: object 1 has index 149 (=seq FlhA_Bacteria_NitrospinaeTectomicrobia_OGL61676 1666~len)	0001000101
Cluster 207: object 0 has index 48 (=seq FlhA_Bacteria_Terrabacteria_SGE08426 1666~len)	00010001110
Cluster 207: object 1 has index 102 (=seq FlhA_Bacteria_Terrabacteria_KHL16492 1666~len)	00010001110
Cluster 207: object 2 has index 109 (=seq FlhA_Bacteria_Proteobacteria_WP121091000 1666~len)	00010001110
Cluster 207: object 3 has index 128 (=seq FlhA_Bacteria_Proteobacteria_WP020205578 1666~len)	00010001110
Cluster 207: object 4 has index 138 (=seq FlhA_Bacteria_Proteobacteria_WP092598862 1666~len)	00010001110
Cluster 208: object 0 has index 18 (=seq FlhA_Bacteria_Chrysiogenetes_WP027389530 1666~len)	00010111110
Cluster 208: object 1 has index 53 (=seq FlhA_Bacteria_FCB_OQX86239 1666~len)	00010111110
Cluster 208: object 2 has index 87 (=seq FlhA_Bacteria_Nitrospirae_WP014448501 1666~len)	00010111110
Cluster 208: object 3 has index 212 (=seq FlhA_Bacteria_Terrabacteria_WP012283298 1666~len)	00010111110
Cluster 209: object 0 has index 38 (=seq FlhA_Bacteria_PVC_KPK43257 1666~len)	0001100101
Cluster 209: object 1 has index 44 (=seq FlhA_Bacteria_Spirochaetes_WP002741572 1666~len)	0001100101
Cluster 209: object 2 has index 134 (=seq FlhA_Bacteria_Deferribacteres_WP022851726 1666~len)	0001100101
Cluster 209: object 3 has index 191 (=seq FlhA_Bacteria_Terrabacteria_WP068141742 1666~len)	0001100101
Cluster 209: object 4 has index 227 (=seq FlhA_Bacteria_PVC_WP095416761 1666~len)	0001100101
Cluster 210: object 0 has index 42 (=seq FlhA_Bacteria_Balneolaeota_WP116031222 1666~len)	0001110011
Cluster 211: object 0 has index 132 (=seq FlhA_Bacteria_Spirochaetes_WP020612466 1666~len)	0010111001
Cluster 211: object 1 has index 142 (=seq FlhA_Bacteria_Spirochaetes_WP124032338 1666~len)	0010111001
Cluster 211: object 2 has index 179 (=seq SS_Bacteria_Proteobacteria_WP129517731 1666~len)	0010111001
Cluster 211: object 3 has index 250 (=seq FlhA_Bacteria_Aquificae_RTZ70822 1666~len)	0010111001
Cluster 212: object 0 has index 190 (=seq FlhA_Bacteria_Spirochaetes_PKL35583 1666~len)	0010111111
Cluster 212: object 1 has index 216 (=seq FlhA_Bacteria_Spirochaetes_PKL19455 1666~len)	0010111111
Cluster 213: object 0 has index 275 (=seq Ffh_Archaea_Asgard_OLS15853 1666~len)	1000000011
Cluster 213: object 1 has index 320 (=seq Ffh_Archaea_DPANN_PIN90465 1666~len)	1000000011
Cluster 213: object 2 has index 353 (=seq Ffh_Archaea_DPANN_OIO41872 1666~len)	1000000011
Cluster 213: object 3 has index 465 (=seq Ffh_Archaea_TACK_SPC34497 1666~len)	1000000011
Cluster 214: object 0 has index 541 (=seq Ffh_Archaea_Euryarchaeota_WP074368738 1666~len)	1000010011
Cluster 214: object 1 has index 580 (=seq Ffh_Archaea_Euryarchaeota_WP048093966 1666~len)	1000010011
Cluster 214: object 2 has index 588 (=seq Ffh_Archaea_Euryarchaeota_WP004077610 1666~len)	1000010011
Cluster 215: object 0 has index 382 (=seq Ffh_Archaea_DPANN_RLE41122 1666~len)	10001000010
Cluster 215: object 1 has index 383 (=seq Ffh_Archaea_DPANN_RLE44698 1666~len)	10001000010
Cluster 215: object 2 has index 520 (=seq Ffh_Archaea_TACK_RLI43345 1666~len)	10001000010
Cluster 215: object 3 has index 521 (=seq Ffh_Archaea_TACK_RJS69940 1666~len)	10001000010
Cluster 216: object 0 has index 435 (=seq Ffh_Archaea_Asgard_RLI58060 1666~len)	1000110001
Cluster 216: object 1 has index 458 (=seq Ffh_Archaea_Asgard_RDE16488 1666~len)	1000110001
Cluster 216: object 2 has index 462 (=seq Ffh_Archaea_Asgard_RDE17896 1666~len)	1000110001
Cluster 217: object 0 has index 324 (=seq Ffh_Bacteria_Spirochaetes_WP078930257 1666~len)	1001001011
Cluster 217: object 1 has index 356 (=seq Ffh_Bacteria_Aquificae_WP010881118 1666~len)	1001001011
Cluster 218: object 0 has index 321 (=seq Ffh_Bacteria_Aquificae_WP068549124 1666~len)	100101000100
Cluster 218: object 1 has index 394 (=seq Ffh_Bacteria_NitrospinaeTectomicrobia_OGV98985 1666~len)	100101000100
Cluster 218: object 2 has index 567 (=seq Ffh_Bacteria_NitrospinaeTectomicrobia_RMF85577 1666~len)	100101000100
Cluster 218: object 3 has index 612 (=seq Ffh_Bacteria_Nitrospirae_OGW47236 1666~len)	100101000100
Cluster 218: object 4 has index 618 (=seq Ffh_Bacteria_Nitrospirae_OGW41416 1666~len)	100101000100
Cluster 219: object 0 has index 258 (=seq Ffh_Bacteria__PVC_WP013563550 1666~len)	100101001100
Cluster 219: object 1 has index 555 (=seq Ffh_Bacteria_Spirochaetes_WP041401375 1666~len)	100101001100
Cluster 220: object 0 has index 266 (=seq Ffh_Bacteria_Terrabacteria_WP107864549 1666~len)	1001010101
Cluster 221: object 0 has index 345 (=seq Ffh_Bacteria_Synergistetes_WP037974866 1666~len)	1001010111
Cluster 221: object 1 has index 346 (=seq Ffh_Bacteria_Synergistetes_WP066748258 1666~len)	1001010111
Cluster 222: object 0 has index 590 (=seq Ffh_Bacteria_Aquificae_WP008285960 1666~len)	1001011001
Cluster 223: object 0 has index 371 (=seq Ffh_Bacteria_Synergistetes_WP008522763 1666~len)	10010111010
Cluster 223: object 1 has index 379 (=seq Ffh_Bacteria_Synergistetes_WP133957739 1666~len)	10010111010
Cluster 223: object 2 has index 501 (=seq Ffh_Bacteria_Synergistetes_WP124887586 1666~len)	10010111010
Cluster 224: object 0 has index 276 (=seq Ffh_Bacteria_Spirochaetes_AEE16326 1666~len)	1001011111
Cluster 224: object 1 has index 425 (=seq Ffh_Bacteria_Spirochaetes_WP012422443 1666~len)	1001011111
Cluster 224: object 2 has index 551 (=seq Ffh_Bacteria_Spirochaetes_WP041610639 1666~len)	1001011111
Cluster 224: object 3 has index 552 (=seq Ffh_Bacteria_Spirochaetes_WP044978761 1666~len)	1001011111
Cluster 224: object 4 has index 553 (=seq Ffh_Bacteria_Spirochaetes_WP002668253 1666~len)	1001011111
Cluster 225: object 0 has index 420 (=seq Ffh_Bacteria_NitrospinaeTectomicrobia_PIQ96107 1666~len)	1001100101
Cluster 225: object 1 has index 477 (=seq Ffh_Bacteria_NitrospinaeTectomicrobia_TDJ48543 1666~len)	1001100101
Cluster 225: object 2 has index 511 (=seq Ffh_Bacteria__PVC_RKY44204 1666~len)	1001100101
Cluster 226: object 0 has index 484 (=seq Ffh_Bacteria_Terrabacteria_WP095214675 1666~len)	1001101101
Cluster 226: object 1 has index 485 (=seq Ffh_Bacteria_Terrabacteria_WP095223095 1666~len)	1001101101
Cluster 226: object 2 has index 504 (=seq Ffh_Bacteria_Terrabacteria_WP027963163 1666~len)	1001101101
Cluster 227: object 0 has index 323 (=seq Ffh_Bacteria_Proteobacteria_KSW23936 1666~len)	10011100010
Cluster 227: object 1 has index 339 (=seq Ffh_Bacteria_Proteobacteria_WP002924663 1666~len)	10011100010
Cluster 227: object 2 has index 377 (=seq Ffh_Bacteria_Proteobacteria_WP103316479 1666~len)	10011100010
Cluster 227: object 3 has index 378 (=seq Ffh_Bacteria_Proteobacteria_WP088739754 1666~len)	10011100010
Cluster 227: object 4 has index 398 (=seq Ffh_Bacteria_Proteobacteria_WP132098204 1666~len)	10011100010
Cluster 228: object 0 has index 340 (=seq Ffh_Bacteria_Proteobacteria_WP066077620 1666~len)	10011101010
Cluster 229: object 0 has index 388 (=seq Ffh_Bacteria_Deferribacteres_WP022852051 1666~len)	1001111011
Cluster 230: object 0 has index 479 (=seq Ffh_Bacteria__PVC_WP091060319 1666~len)	10011111010
Cluster 230: object 1 has index 481 (=seq Ffh_Bacteria__PVC_WP069963095 1666~len)	10011111010
Cluster 230: object 2 has index 599 (=seq Ffh_Bacteria_Aquificae_WP121012854 1666~len)	10011111010
Cluster 231: object 0 has index 292 (=seq Ffh_Bacteria_Acidobacteria_WP105487382 1666~len)	100111111100
Cluster 231: object 1 has index 350 (=seq Ffh_Bacteria_FCB_WP072930973 1666~len)	100111111100
Cluster 231: object 2 has index 355 (=seq Ffh_Bacteria_Acidobacteria_PWU00309 1666~len)	100111111100
Cluster 231: object 3 has index 604 (=seq Ffh_Bacteria_Dictyoglomi_PMQ01305 1666~len)	100111111100
Cluster 232: object 0 has index 746 (=seq FtsY_Bacteria_NitrospinaeTectomicrobia_OGW09117 1666~len)	1010100011
Cluster 232: object 1 has index 797 (=seq FtsY_Bacteria_NitrospinaeTectomicrobia_OGV98173 1666~len)	1010100011
Cluster 233: object 0 has index 743 (=seq FtsY_Bacteria_FCB_WP105297294 1666~len)	1010101001
Cluster 233: object 1 has index 757 (=seq FtsY_Bacteria_Balneolaeota_WP018128110 1666~len)	1010101001
Cluster 233: object 2 has index 760 (=seq FtsY_Bacteria_Balneolaeota_RNC82999 1666~len)	1010101001
Cluster 234: object 0 has index 729 (=seq FtsY_Bacteria_Balneolaeota_WP114982778 1666~len)	1010110011
Cluster 234: object 1 has index 753 (=seq FtsY_Bacteria_Balneolaeota_WP073065699 1666~len)	1010110011
Cluster 234: object 2 has index 767 (=seq FtsY_Bacteria_Rhodothermaeota_PDH55681 1666~len)	1010110011
Cluster 235: object 0 has index 740 (=seq FtsY_Bacteria_FCB_WP089262815 1666~len)	1010110111
Cluster 235: object 1 has index 741 (=seq FtsY_Bacteria_FCB_WP062182749 1666~len)	1010110111
Cluster 235: object 2 has index 742 (=seq FtsY_Bacteria_FCB_WP026625379 1666~len)	1010110111
Cluster 236: object 0 has index 819 (=seq FtsY_Bacteria_PVC_PAW70704 1666~len)	1010111111
Cluster 236: object 1 has index 832 (=seq FtsY_Bacteria_Aquificae_WP012675543 1666~len)	1010111111
Cluster 237: object 0 has index 731 (=seq FtsY_Bacteria_Balneolaeota_WP109647350 1666~len)	10111000010
Cluster 237: object 1 has index 738 (=seq FtsY_Bacteria_Balneolaeota_WP101074325 1666~len)	10111000010
Cluster 237: object 2 has index 739 (=seq FtsY_Bacteria_Balneolaeota_WP069133326 1666~len)	10111000010
Cluster 237: object 3 has index 756 (=seq FtsY_Bacteria_Balneolaeota_WP095605582 1666~len)	10111000010
Cluster 237: object 4 has index 915 (=seq FtsY_Bacteria_Fusobacteria_AMD94994 1666~len)	10111000010
Cluster 238: object 0 has index 778 (=seq FtsY_Bacteria_Fusobacteria_WP106611930 1666~len)	1011100101
Cluster 238: object 1 has index 781 (=seq FtsY_Bacteria_Synergistetes_WP006300972 1666~len)	1011100101
Cluster 238: object 2 has index 931 (=seq FtsY_Bacteria_Rhodothermaeota_PDH48641 1666~len)	1011100101
Cluster 239: object 0 has index 687 (=seq FtsY_Bacteria_Terrabacteria_WP075052124 1666~len)	10111010010
Cluster 239: object 1 has index 754 (=seq FtsY_Bacteria_Balneolaeota_WP103664240 1666~len)	10111010010
Cluster 239: object 2 has index 758 (=seq FtsY_Bacteria_Balneolaeota_WP020403585 1666~len)	10111010010
Cluster 239: object 3 has index 877 (=seq FtsY_Bacteria_Nitrospirae_TAN38773 1666~len)	10111010010
Cluster 239: object 4 has index 889 (=seq FtsY_Bacteria_Nitrospirae_OHE56802 1666~len)	10111010010
Cluster 240: object 0 has index 686 (=seq FtsY_Bacteria_Proteobacteria_WP099404284 1666~len)	1011101011
Cluster 240: object 1 has index 735 (=seq FtsY_Bacteria_Proteobacteria_WP009207603 1666~len)	1011101011
Cluster 240: object 2 has index 748 (=seq FtsY_Bacteria_NitrospinaeTectomicrobia_TDJ59928 1666~len)	1011101011
Cluster 240: object 3 has index 749 (=seq FtsY_Bacteria_NitrospinaeTectomicrobia_TDJ50966 1666~len)	1011101011
Cluster 240: object 4 has index 817 (=seq FtsY_Bacteria_Caldiserica_RLD19342 1666~len)	1011101011
Cluster 241: object 0 has index 826 (=seq FtsY_Bacteria_Synergistetes_WP083489968 1666~len)	1011110101
Cluster 242: object 0 has index 637 (=seq FtsY_Archaea_Euryarchaeota_WP015324271 1666~len)	1100010001
Cluster 242: object 1 has index 646 (=seq FtsY_Archaea_Euryarchaeota_SFM54942 1666~len)	1100010001
Cluster 242: object 2 has index 651 (=seq FtsY_Archaea_Euryarchaeota_WP091935711 1666~len)	1100010001
Cluster 242: object 3 has index 657 (=seq FtsY_Archaea_DPANN_RME55526 1666~len)	1100010001
Cluster 242: object 4 has index 663 (=seq FtsY_Archaea_Euryarchaeota_WP011498292 1666~len)	1100010001
Cluster 243: object 0 has index 875 (=seq FtsY_Archaea_TACK_RMF29442 1666~len)	1100101101
Cluster 244: object 0 has index 707 (=seq FtsY_Bacteria_Proteobacteria_WP019897653 1666~len)	1101100111
Cluster 244: object 1 has index 708 (=seq FtsY_Bacteria_Proteobacteria_PPC92602 1666~len)	1101100111
Cluster 245: object 0 has index 98 (=seq FlhA_Bacteria_Proteobacteria_WP093077268 1666~len)	000100010010
Cluster 246: object 0 has index 5 (=seq SS_Bacteria_FCB_OGV93134 1666~len)	00010001111
Cluster 246: object 1 has index 160 (=seq FlhA_Bacteria_Terrabacteria_CDQ36294 1666~len)	00010001111
Cluster 247: object 0 has index 154 (=seq FlhA_Bacteria_PVC_RJP22002 1666~len)	00010111111
Cluster 247: object 1 has index 193 (=seq FlhA_Bacteria_FCB_RKX31273 1666~len)	00010111111
Cluster 248: object 0 has index 361 (=seq Ffh_Archaea_DPANN_RLE38835 1666~len)	10001000011
Cluster 248: object 1 has index 374 (=seq Ffh_Archaea_DPANN_RME78736 1666~len)	10001000011
Cluster 248: object 2 has index 381 (=seq Ffh_Archaea_DPANN_TAL58449 1666~len)	10001000011
Cluster 249: object 0 has index 469 (=seq Ffh_Bacteria_Balneolaeota_WP101074376 1666~len)	10010010101
Cluster 249: object 1 has index 563 (=seq Ffh_Bacteria_Rhodothermaeota_PDH42129 1666~len)	10010010101
Cluster 249: object 2 has index 564 (=seq Ffh_Bacteria_Rhodothermaeota_PDH50692 1666~len)	10010010101
Cluster 250: object 0 has index 399 (=seq Ffh_Bacteria__PVC_WP052563985 1666~len)	100101000010
Cluster 250: object 1 has index 401 (=seq Ffh_Bacteria__PVC_OOP57623 1666~len)	100101000010
Cluster 250: object 2 has index 496 (=seq Ffh_Bacteria_Fusobacteria_WP022820135 1666~len)	100101000010
Cluster 251: object 0 has index 396 (=seq Ffh_Bacteria_NitrospinaeTectomicrobia_WP089717728 1666~len)	10010100011
Cluster 251: object 1 has index 397 (=seq Ffh_Bacteria_NitrospinaeTectomicrobia_WP089935994 1666~len)	10010100011
Cluster 251: object 2 has index 423 (=seq Ffh_Bacteria_Nitrospirae_WP013249591 1666~len)	10010100011
Cluster 251: object 3 has index 455 (=seq Ffh_Bacteria_Nitrospirae_WP080884956 1666~len)	10010100011
Cluster 252: object 0 has index 380 (=seq Ffh_Bacteria_Terrabacteria_WP094941637 1666~len)	10010100111
Cluster 252: object 1 has index 432 (=seq Ffh_Bacteria_Terrabacteria_WP007505027 1666~len)	10010100111
Cluster 253: object 0 has index 500 (=seq Ffh_Bacteria_Synergistetes_WP029165376 1666~len)	10010110001
Cluster 253: object 1 has index 513 (=seq Ffh_Bacteria_Synergistetes_WP074199848 1666~len)	10010110001
Cluster 253: object 2 has index 514 (=seq Ffh_Bacteria_Synergistetes_WP014807379 1666~len)	10010110001
Cluster 253: object 3 has index 515 (=seq Ffh_Bacteria_Synergistetes_WP091460427 1666~len)	10010110001
Cluster 253: object 4 has index 516 (=seq Ffh_Bacteria_Synergistetes_WP009200411 1666~len)	10010110001
Cluster 254: object 0 has index 406 (=seq Ffh_Bacteria_Synergistetes_PIE53928 1666~len)	10010111011
Cluster 254: object 1 has index 429 (=seq Ffh_Bacteria_Synergistetes_WP013047953 1666~len)	10010111011
Cluster 254: object 2 has index 536 (=seq Ffh_Bacteria_Synergistetes_KUL05397 1666~len)	10010111011
Cluster 255: object 0 has index 281 (=seq Ffh_Bacteria_Acidobacteria_OYW10252 1666~len)	100110010010
Cluster 255: object 1 has index 293 (=seq Ffh_Bacteria_Acidobacteria_WP031498592 1666~len)	100110010010
Cluster 255: object 2 has index 316 (=seq Ffh_Bacteria_Acidobacteria_WP020720227 1666~len)	100110010010
Cluster 255: object 3 has index 329 (=seq Ffh_Bacteria_Acidobacteria_WP105497288 1666~len)	100110010010
Cluster 255: object 4 has index 354 (=seq Ffh_Bacteria_Acidobacteria_WP011523837 1666~len)	100110010010
Cluster 256: object 0 has index 263 (=seq Ffh_Bacteria_NitrospinaeTectomicrobia_OGL61575 1666~len)	10011011001
Cluster 257: object 0 has index 313 (=seq Ffh_Bacteria_Terrabacteria_KKJ00777 1666~len)	10011100011
Cluster 257: object 1 has index 317 (=seq Ffh_Bacteria_Terrabacteria_WP133102129 1666~len)	10011100011
Cluster 258: object 0 has index 335 (=seq Ffh_Bacteria_Proteobacteria_WP003676903 1666~len)	100111010110
Cluster 258: object 1 has index 342 (=seq Ffh_Bacteria_Proteobacteria_WP118997771 1666~len)	100111010110
Cluster 258: object 2 has index 343 (=seq Ffh_Bacteria_Proteobacteria_WP025458314 1666~len)	100111010110
Cluster 259: object 0 has index 298 (=seq Ffh_Bacteria__PVC_RZV95291 1666~len)	100111110010
Cluster 259: object 1 has index 474 (=seq Ffh_Bacteria_Fusobacteria_WP023051404 1666~len)	100111110010
Cluster 260: object 0 has index 512 (=seq Ffh_Bacteria_Spirochaetes_WP069896840 1666~len)	1001111101100
Cluster 260: object 1 has index 531 (=seq Ffh_Bacteria_Spirochaetes_WP076489787 1666~len)	1001111101100
Cluster 260: object 2 has index 535 (=seq Ffh_Bacteria_Spirochaetes_WP114631560 1666~len)	1001111101100
Cluster 261: object 0 has index 430 (=seq Ffh_Bacteria_Synergistetes_WP078016301 1666~len)	100111111010
Cluster 262: object 0 has index 279 (=seq Ffh_Bacteria_Acidobacteria_WP020708694 1666~len)	10011111111
Cluster 262: object 1 has index 290 (=seq Ffh_Bacteria_Acidobacteria_WP026446687 1666~len)	10011111111
Cluster 262: object 2 has index 301 (=seq Ffh_Bacteria_Acidobacteria_OJV41099 1666~len)	10011111111
Cluster 262: object 3 has index 302 (=seq Ffh_Bacteria_Acidobacteria_WP035348390 1666~len)	10011111111
Cluster 262: object 4 has index 312 (=seq Ffh_Bacteria_Acidobacteria_WP117302968 1666~len)	10011111111
Cluster 263: object 0 has index 887 (=seq FtsY_Bacteria_Nitrospirae_OGW22622 1666~len)	1010100010100
Cluster 264: object 0 has index 824 (=seq FtsY_Bacteria_Nitrospirae_RMG75311 1666~len)	10101111101
Cluster 264: object 1 has index 911 (=seq FtsY_Bacteria_Nitrospirae_RMG04284 1666~len)	10101111101
Cluster 265: object 0 has index 709 (=seq FtsY_Bacteria_PVC_RJP24268 1666~len)	10111000011
Cluster 265: object 1 has index 855 (=seq FtsY_Bacteria_Nitrospirae_RME67843 1666~len)	10111000011
Cluster 265: object 2 has index 865 (=seq FtsY_Bacteria_Nitrospirae_WP040335459 1666~len)	10111000011
Cluster 266: object 0 has index 791 (=seq FtsY_Bacteria_Synergistetes_WP085543497 1666~len)	10111010011
Cluster 266: object 1 has index 827 (=seq FtsY_Bacteria_Terrabacteria_KUO52399 1666~len)	10111010011
Cluster 267: object 0 has index 845 (=seq FtsY_Archaea_Asgard_OLS30081 1666~len)	11001011001
Cluster 267: object 1 has index 847 (=seq FtsY_Archaea_Asgard_KXH75748 1666~len)	11001011001
Cluster 267: object 2 has index 848 (=seq FtsY_Archaea_Asgard_TFF92633 1666~len)	11001011001
Cluster 267: object 3 has index 849 (=seq FtsY_Archaea_Asgard_KXH74111 1666~len)	11001011001
Cluster 267: object 4 has index 861 (=seq FtsY_Archaea_Asgard_KXH77808 1666~len)	11001011001
Cluster 268: object 0 has index 929 (=seq FtsY_Bacteria_NitrospinaeTectomicrobia_TDJ59600 1666~len)	11011001101
Cluster 269: object 0 has index 137 (=seq FlhA_Bacteria_Proteobacteria_WP035866989 1666~len)	000100010011
Cluster 269: object 1 has index 173 (=seq FlhA_Bacteria_Proteobacteria_WP011301724 1666~len)	000100010011
Cluster 269: object 2 has index 174 (=seq FlhA_Bacteria_Proteobacteria_WP010812676 1666~len)	000100010011
Cluster 269: object 3 has index 175 (=seq FlhA_Bacteria_Proteobacteria_WP114134176 1666~len)	000100010011
Cluster 269: object 4 has index 176 (=seq FlhA_Bacteria_Proteobacteria_WP092316065 1666~len)	000100010011
Cluster 270: object 0 has index 285 (=seq Ffh_Bacteria_Acidobacteria_WP047487752 1666~len)	100101000001
Cluster 270: object 1 has index 291 (=seq Ffh_Bacteria_Acidobacteria_WP058189775 1666~len)	100101000001
Cluster 270: object 2 has index 475 (=seq Ffh_Bacteria_Fusobacteria_WP078692601 1666~len)	100101000001
Cluster 270: object 3 has index 558 (=seq Ffh_Bacteria_Aquificae_RUM60291 1666~len)	100101000001
Cluster 271: object 0 has index 349 (=seq Ffh_Bacteria_Chrysiogenetes_WP027390618 1666~len)	100101000011
Cluster 271: object 1 has index 442 (=seq Ffh_Bacteria_Aquificae_RUM91146 1666~len)	100101000011
Cluster 271: object 2 has index 444 (=seq Ffh_Bacteria_Aquificae_WP022847582 1666~len)	100101000011
Cluster 271: object 3 has index 445 (=seq Ffh_Bacteria_Aquificae_WP076712638 1666~len)	100101000011
Cluster 271: object 4 has index 446 (=seq Ffh_Bacteria_Aquificae_WP089323689 1666~len)	100101000011
Cluster 272: object 0 has index 569 (=seq Ffh_Bacteria__PVC_RJP21354 1666~len)	100101000101
Cluster 272: object 1 has index 575 (=seq Ffh_Bacteria_Nitrospirae_PMP71660 1666~len)	100101000101
Cluster 272: object 2 has index 576 (=seq Ffh_Bacteria_Nitrospirae_WP012546620 1666~len)	100101000101
Cluster 273: object 0 has index 487 (=seq Ffh_Bacteria_Balneolaeota_WP103664159 1666~len)	1001010011010
Cluster 273: object 1 has index 490 (=seq Ffh_Bacteria_Balneolaeota_WP066221712 1666~len)	1001010011010
Cluster 273: object 2 has index 492 (=seq Ffh_Bacteria_Balneolaeota_WP020403418 1666~len)	1001010011010
Cluster 273: object 3 has index 493 (=seq Ffh_Bacteria_Balneolaeota_WP018128054 1666~len)	1001010011010
Cluster 273: object 4 has index 499 (=seq Ffh_Bacteria_Rhodothermaeota_PDH57089 1666~len)	1001010011010
Cluster 274: object 0 has index 322 (=seq Ffh_Bacteria_FCB_TAE21783 1666~len)	100110010011
Cluster 274: object 1 has index 543 (=seq Ffh_Bacteria_FCB_PLX31056 1666~len)	100110010011
Cluster 275: object 0 has index 591 (=seq Ffh_Bacteria_Nitrospirae_WP109134237 1666~len)	100110110001
Cluster 276: object 0 has index 334 (=seq Ffh_Bacteria_Proteobacteria_WP002258651 1666~len)	100111010111
Cluster 276: object 1 has index 336 (=seq Ffh_Bacteria_Proteobacteria_WP063076179 1666~len)	100111010111
Cluster 276: object 2 has index 338 (=seq Ffh_Bacteria_Proteobacteria_WP107737955 1666~len)	100111010111
Cluster 277: object 0 has index 476 (=seq Ffh_Bacteria_Fusobacteria_WP013387820 1666~len)	100111110011
Cluster 277: object 1 has index 523 (=seq Ffh_Bacteria_Fusobacteria_WP009006552 1666~len)	100111110011
Cluster 277: object 2 has index 524 (=seq Ffh_Bacteria_Fusobacteria_WP005919805 1666~len)	100111110011
Cluster 277: object 3 has index 525 (=seq Ffh_Bacteria_Fusobacteria_WP124797359 1666~len)	100111110011
Cluster 277: object 4 has index 526 (=seq Ffh_Bacteria_Fusobacteria_WP099971412 1666~len)	100111110011
Cluster 278: object 0 has index 497 (=seq Ffh_Bacteria_Fusobacteria_WP026745450 1666~len)	100111110111
Cluster 278: object 1 has index 510 (=seq Ffh_Bacteria_Fusobacteria_WP026748667 1666~len)	100111110111
Cluster 278: object 2 has index 527 (=seq Ffh_Bacteria_Fusobacteria_WP125236511 1666~len)	100111110111
Cluster 279: object 0 has index 452 (=seq Ffh_Bacteria_Nitrospirae_WP090902482 1666~len)	100111111011
Cluster 279: object 1 has index 453 (=seq Ffh_Bacteria_Nitrospirae_WP121989937 1666~len)	100111111011
Cluster 279: object 2 has index 454 (=seq Ffh_Bacteria_Nitrospirae_WP053380887 1666~len)	100111111011
Cluster 279: object 3 has index 561 (=seq Ffh_Bacteria_NitrospinaeTectomicrobia_OGW18391 1666~len)	100111111011
Cluster 279: object 4 has index 568 (=seq Ffh_Bacteria_Nitrospirae_KPK24354 1666~len)	100111111011
Cluster 280: object 0 has index 375 (=seq Ffh_Bacteria_Balneolaeota_WP095605400 1666~len)	1001111111010
Cluster 280: object 1 has index 392 (=seq Ffh_Bacteria_FCB_WP066758928 1666~len)	1001111111010
Cluster 280: object 2 has index 402 (=seq Ffh_Bacteria__PVC_GAB61025 1666~len)	1001111111010
Cluster 280: object 3 has index 545 (=seq Ffh_Bacteria_FCB_PLW94310 1666~len)	1001111111010
Cluster 281: object 0 has index 807 (=seq FtsY_Bacteria_Terrabacteria_WP066668806 1666~len)	101010001011
Cluster 281: object 1 has index 883 (=seq FtsY_Bacteria_Nitrospirae_PIP70680 1666~len)	101010001011
Cluster 282: object 0 has index 468 (=seq Ffh_Bacteria_Balneolaeota_WP069132084 1666~len)	1001010011011
Cluster 282: object 1 has index 488 (=seq Ffh_Bacteria_Balneolaeota_WP116032921 1666~len)	1001010011011
Cluster 283: object 0 has index 414 (=seq Ffh_Bacteria_FCB_RMG76847 1666~len)	10011111011010
Cluster 283: object 1 has index 529 (=seq Ffh_Bacteria_Nitrospirae_EES53538 1666~len)	10011111011010
Cluster 284: object 0 has index 530 (=seq Ffh_Bacteria_Spirochaetes_SMP63846 1666~len)	1001111111011
Cluster 284: object 1 has index 533 (=seq Ffh_Bacteria_Spirochaetes_WP014269204 1666~len)	1001111111011
Cluster 284: object 2 has index 534 (=seq Ffh_Bacteria_Spirochaetes_WP117331305 1666~len)	1001111111011
Cluster 285: object 0 has index 786 (=seq FtsY_Bacteria_Terrabacteria_WP092482383 1666~len)	1010100010101
Cluster 285: object 1 has index 860 (=seq FtsY_Bacteria_Terrabacteria_TDF71712 1666~len)	1010100010101
Cluster 285: object 2 has index 868 (=seq FtsY_Bacteria_Terrabacteria_KJS65894 1666~len)	1010100010101
Cluster 285: object 3 has index 882 (=seq FtsY_Bacteria_Nitrospirae_TAL25137 1666~len)	1010100010101
Cluster 285: object 4 has index 885 (=seq FtsY_Bacteria_Nitrospirae_OIP61173 1666~len)	1010100010101
Cluster 286: object 0 has index 546 (=seq Ffh_Bacteria_Fusobacteria_WP012859429 1666~len)	10011111011011
Cluster 286: object 1 has index 547 (=seq Ffh_Bacteria_Fusobacteria_WP067322146 1666~len)	10011111011011
Cluster 286: object 2 has index 548 (=seq Ffh_Bacteria_Fusobacteria_WP066896369 1666~len)	10011111011011
Cluster 286: object 3 has index 549 (=seq Ffh_Bacteria_Fusobacteria_WP072593202 1666~len)	10011111011011
Cluster 286: object 4 has index 550 (=seq Ffh_Bacteria_Fusobacteria_WP066901436 1666~len)	10011111011011
