# Supplementary material for: The very early evolution of protein translocation across membranes
Source: PLoS Comput Biol. 2021 Mar 8;17(3):e1008623. doi: 10.1371/journal.pcbi.1008623 (PMC7987157; doi:10.1371/journal.pcbi.1008623)
Supplement: S2 File — (TXT) [file pcbi.1008623.s002.txt]

Cluster 0: object 0 has index 342 (=seq SecY_Bacteria_Fusobacteria_WP027128114 835~len)	000000000
Cluster 1: object 0 has index 217 (=seq SecY_Archaea_Asgard_PWI49160 835~len)	100000
Cluster 1: object 1 has index 225 (=seq SecY_Archaea_Asgard_TET74695 835~len)	100000
Cluster 1: object 2 has index 229 (=seq SecY_Archaea_Asgard_TFG09519 835~len)	100000
Cluster 2: object 0 has index 185 (=seq SecY_Bacteria_Terrabacteria_WP042002506 835~len)	0100000
Cluster 3: object 0 has index 260 (=seq SecY_Archaea_DPANN_OIO21710 835~len)	11000
Cluster 3: object 1 has index 264 (=seq SecY_Archaea_DPANN_PIN82995 835~len)	11000
Cluster 3: object 2 has index 265 (=seq SecY_Archaea_DPANN_PIN98691 835~len)	11000
Cluster 4: object 0 has index 11 (=seq SecY_Bacteria_Elusimicrobia_PIP84063 835~len)	0010
Cluster 4: object 1 has index 281 (=seq SecY_Bacteria_Elusimicrobia_PCI40246 835~len)	0010
Cluster 5: object 0 has index 131 (=seq SecY_Bacteria_Rhodothermaeota_WP103007574 835~len)	011000
Cluster 5: object 1 has index 174 (=seq SecY_Bacteria_Rhodothermaeota_WP095510534 835~len)	011000
Cluster 5: object 2 has index 175 (=seq SecY_Bacteria_Rhodothermaeota_WP095516160 835~len)	011000
Cluster 6: object 0 has index 236 (=seq SecY_Archaea_Euryarchaeota_OFV65681 835~len)	1010
Cluster 6: object 1 has index 240 (=seq SecY_Archaea_Euryarchaeota_RLG31662 835~len)	1010
Cluster 6: object 2 has index 294 (=seq SecY_Archaea_DPANN_RLG17401 835~len)	1010
Cluster 7: object 0 has index 238 (=seq SecY_Archaea_Euryarchaeota_OPY15957 835~len)	111000
Cluster 7: object 1 has index 241 (=seq SecY_Archaea_Euryarchaeota_SDF64735 835~len)	111000
Cluster 8: object 0 has index 321 (=seq SecY_Bacteria_Caldiserica_OIP13084 835~len)	00010000
Cluster 9: object 0 has index 9 (=seq SecY_Bacteria_Elusimicrobia_PCI36666 835~len)	0011
Cluster 9: object 1 has index 10 (=seq SecY_Bacteria_Elusimicrobia_OIO07992 835~len)	0011
Cluster 10: object 0 has index 193 (=seq SecY_Bacteria_NitrospinaeTectomicrobia_ETX01691 835~len)	01010000000
Cluster 10: object 1 has index 194 (=seq SecY_Bacteria_NitrospinaeTectomicrobia_PON19590 835~len)	01010000000
Cluster 11: object 0 has index 30 (=seq SecY_Bacteria_Aquificae_WP013537036 835~len)	01110000000
Cluster 11: object 1 has index 71 (=seq SecY_Bacteria_Aquificae_WP121171337 835~len)	01110000000
Cluster 12: object 0 has index 219 (=seq SecY_Archaea_Asgard_RLI49652 835~len)	10010
Cluster 12: object 1 has index 220 (=seq SecY_Archaea_Asgard_RLI60055 835~len)	10010
Cluster 13: object 0 has index 255 (=seq SecY_Archaea_TACK_RLE57001 835~len)	101100
Cluster 14: object 0 has index 270 (=seq SecY_Archaea_TACK_KYH41120 835~len)	11010
Cluster 14: object 1 has index 275 (=seq SecY_Archaea_TACK_RLE49565 835~len)	11010
Cluster 14: object 2 has index 298 (=seq SecY_Archaea_TACK_RLI08282 835~len)	11010
Cluster 15: object 0 has index 239 (=seq SecY_Archaea_Euryarchaeota_RBQ25296 835~len)	11110
Cluster 15: object 1 has index 245 (=seq SecY_Archaea_Euryarchaeota_WP011832482 835~len)	11110
Cluster 15: object 2 has index 248 (=seq SecY_Archaea_Euryarchaeota_WP042696692 835~len)	11110
Cluster 16: object 0 has index 341 (=seq SecY_Bacteria_Fusobacteria_WP013388224 835~len)	00001
Cluster 16: object 1 has index 343 (=seq SecY_Bacteria_Fusobacteria_WP028854852 835~len)	00001
Cluster 16: object 2 has index 350 (=seq SecY_Bacteria_Fusobacteria_WP114642225 835~len)	00001
Cluster 17: object 0 has index 192 (=seq SecY_Bacteria_Fusobacteria_WP066728943 835~len)	0001100
Cluster 17: object 1 has index 259 (=seq SecY_Bacteria_Fusobacteria_WP067142371 835~len)	0001100
Cluster 17: object 2 has index 302 (=seq SecY_Bacteria_Fusobacteria_WP068268850 835~len)	0001100
Cluster 18: object 0 has index 79 (=seq SecY_Bacteria_Proteobacteria_PHS62606 835~len)	01001000
Cluster 18: object 1 has index 183 (=seq SecY_Bacteria_Terrabacteria_CVP52075 835~len)	01001000
Cluster 19: object 0 has index 74 (=seq SecY_Bacteria_Deferribacteres_PMP72590 835~len)	01011000
Cluster 19: object 1 has index 75 (=seq SecY_Bacteria_Deferribacteres_WP013451607 835~len)	01011000
Cluster 19: object 2 has index 115 (=seq SecY_Bacteria_Deferribacteres_WP013008454 835~len)	01011000
Cluster 20: object 0 has index 108 (=seq SecY_Bacteria_Balneolaeota_WP095607752 835~len)	0110100
Cluster 21: object 0 has index 330 (=seq SecY_Bacteria_Terrabacteria_AGK99962 835~len)	01111000
Cluster 21: object 1 has index 332 (=seq SecY_Bacteria_Terrabacteria_WP066640456 835~len)	01111000
Cluster 21: object 2 has index 333 (=seq SecY_Bacteria_Terrabacteria_WP066668995 835~len)	01111000
Cluster 22: object 0 has index 13 (=seq SecY_Archaea_Asgard_TFH30948 835~len)	100010
Cluster 22: object 1 has index 289 (=seq SecY_Archaea_Asgard_RLI66271 835~len)	100010
Cluster 23: object 0 has index 218 (=seq SecY_Archaea_Asgard_RDE16424 835~len)	10011
Cluster 23: object 1 has index 227 (=seq SecY_Archaea_Asgard_TFF96389 835~len)	10011
Cluster 23: object 2 has index 231 (=seq SecY_Archaea_Asgard_TFG33823 835~len)	10011
Cluster 24: object 0 has index 272 (=seq SecY_Archaea_TACK_OLD13456 835~len)	101110
Cluster 24: object 1 has index 278 (=seq SecY_Archaea_TACK_RLG61079 835~len)	101110
Cluster 25: object 0 has index 261 (=seq SecY_Archaea_DPANN_OIO62100 835~len)	11001000
Cluster 25: object 1 has index 290 (=seq SecY_Archaea_DPANN_PIN77712 835~len)	11001000
Cluster 26: object 0 has index 277 (=seq SecY_Archaea_TACK_RLG47886 835~len)	11011
Cluster 26: object 1 has index 300 (=seq SecY_Archaea_TACK_WP012310215 835~len)	11011
Cluster 26: object 2 has index 306 (=seq SecY_Archaea_TACK_RLG45839 835~len)	11011
Cluster 27: object 0 has index 242 (=seq SecY_Archaea_Euryarchaeota_Q977V3_SECYHALVD 835~len)	11101
Cluster 27: object 1 has index 246 (=seq SecY_Archaea_Euryarchaeota_WP012034957 835~len)	11101
Cluster 28: object 0 has index 243 (=seq SecY_Archaea_Euryarchaeota_WP004037712 835~len)	11111000
Cluster 28: object 1 has index 250 (=seq SecY_Archaea_Euryarchaeota_WP067048259 835~len)	11111000
Cluster 28: object 2 has index 254 (=seq SecY_Archaea_Euryarchaeota_WP130645595 835~len)	11111000
Cluster 29: object 0 has index 345 (=seq SecY_Bacteria_Fusobacteria_WP074016520 835~len)	00000100
Cluster 30: object 0 has index 170 (=seq SecY_Bacteria_Rhodothermaeota_PDH42940 835~len)	000101
Cluster 30: object 1 has index 171 (=seq SecY_Bacteria_Rhodothermaeota_PDH45792 835~len)	000101
Cluster 30: object 2 has index 172 (=seq SecY_Bacteria_Rhodothermaeota_PDH50469 835~len)	000101
Cluster 31: object 0 has index 305 (=seq SecY_Bacteria_Fusobacteria_WP012806366 835~len)	000111
Cluster 32: object 0 has index 129 (=seq SecY_Bacteria_Proteobacteria_WP035382810 835~len)	010001
Cluster 32: object 1 has index 130 (=seq SecY_Bacteria_Proteobacteria_WP062625495 835~len)	010001
Cluster 32: object 2 has index 282 (=seq SecY_Bacteria_Proteobacteria_OGS92573 835~len)	010001
Cluster 33: object 0 has index 140 (=seq SecY_Bacteria_FCB_PCI11709 835~len)	0100110
Cluster 34: object 0 has index 163 (=seq SecY_Bacteria_Nitrospirae_WP036084228 835~len)	010101000
Cluster 34: object 1 has index 164 (=seq SecY_Bacteria_Nitrospirae_WP038507175 835~len)	010101000
Cluster 35: object 0 has index 91 (=seq SecY_Bacteria_Acidobacteria_WP058186102 835~len)	010111000
Cluster 35: object 1 has index 96 (=seq SecY_Bacteria_Acidobacteria_WP105488732 835~len)	010111000
Cluster 35: object 2 has index 98 (=seq SecY_Bacteria_Acidobacteria_WP109489142 835~len)	010111000
Cluster 36: object 0 has index 105 (=seq SecY_Bacteria_Balneolaeota_WP026167351 835~len)	0110010
Cluster 36: object 1 has index 106 (=seq SecY_Bacteria_Balneolaeota_WP066218286 835~len)	0110010
Cluster 36: object 2 has index 173 (=seq SecY_Bacteria_Rhodothermaeota_WP094549371 835~len)	0110010
Cluster 37: object 0 has index 12 (=seq SecY_Bacteria_FCB_TAE26933 835~len)	011011
Cluster 38: object 0 has index 326 (=seq SecY_Bacteria_Dictyoglomi_PMQ00985 835~len)	01110100000
Cluster 38: object 1 has index 327 (=seq SecY_Bacteria_Dictyoglomi_WP012547188 835~len)	01110100000
Cluster 38: object 2 has index 328 (=seq SecY_Bacteria_Dictyoglomi_WP012583364 835~len)	01110100000
Cluster 39: object 0 has index 49 (=seq SecY_Bacteria_Synergistetes_PIE54713 835~len)	011111000
Cluster 39: object 1 has index 60 (=seq SecY_Bacteria_Synergistetes_WP040382590 835~len)	011111000
Cluster 39: object 2 has index 62 (=seq SecY_Bacteria_Synergistetes_WP085543974 835~len)	011111000
Cluster 40: object 0 has index 226 (=seq SecY_Archaea_Asgard_TFF90946 835~len)	1000010
Cluster 40: object 1 has index 256 (=seq SecY_Archaea_TACK_RWX73537 835~len)	1000010
Cluster 40: object 2 has index 312 (=seq SecY_Archaea_Asgard_OLS18050 835~len)	1000010
Cluster 41: object 0 has index 223 (=seq SecY_Archaea_Asgard_TES94349 835~len)	1000110
Cluster 41: object 1 has index 228 (=seq SecY_Archaea_Asgard_TFG08435 835~len)	1000110
Cluster 41: object 2 has index 230 (=seq SecY_Archaea_Asgard_TFG13776 835~len)	1000110
Cluster 42: object 0 has index 274 (=seq SecY_Archaea_TACK_RJS90578 835~len)	101101
Cluster 42: object 1 has index 279 (=seq SecY_Archaea_TACK_TET57361 835~len)	101101
Cluster 42: object 2 has index 299 (=seq SecY_Archaea_TACK_TFH19187 835~len)	101101
Cluster 43: object 0 has index 216 (=seq SecY_Archaea_Asgard_OLS21967 835~len)	10111100
Cluster 43: object 1 has index 221 (=seq SecY_Archaea_Asgard_RLI64488 835~len)	10111100
Cluster 43: object 2 has index 296 (=seq SecY_Archaea_TACK_KON31732 835~len)	10111100
Cluster 44: object 0 has index 232 (=seq SecY_Archaea_DPANN_OIO62211 835~len)	1100110
Cluster 44: object 1 has index 234 (=seq SecY_Archaea_DPANN_PIN78368 835~len)	1100110
Cluster 44: object 2 has index 235 (=seq SecY_Archaea_DPANN_PIZ53267 835~len)	1100110
Cluster 45: object 0 has index 247 (=seq SecY_Archaea_Euryarchaeota_WP013194301 835~len)	111001
Cluster 45: object 1 has index 252 (=seq SecY_Archaea_Euryarchaeota_WP096711746 835~len)	111001
Cluster 46: object 0 has index 186 (=seq SecY_Archaea_Euryarchaeota_WP012965661 835~len)	111111
Cluster 47: object 0 has index 329 (=seq SecY_Bacteria_Fusobacteria_WP134113093 835~len)	0000001
Cluster 48: object 0 has index 337 (=seq SecY_Bacteria_Fusobacteria_PID67109 835~len)	0000011
Cluster 49: object 0 has index 179 (=seq SecY_Bacteria_Spirochaetes_WP022931781 835~len)	00010010
Cluster 50: object 0 has index 301 (=seq SecY_Bacteria_Fusobacteria_WP065107604 835~len)	0001101
Cluster 51: object 0 has index 77 (=seq SecY_Bacteria_Proteobacteria_BAN34487 835~len)	01000010000
Cluster 51: object 1 has index 78 (=seq SecY_Bacteria_Proteobacteria_OYZ56583 835~len)	01000010000
Cluster 51: object 2 has index 82 (=seq SecY_Bacteria_Proteobacteria_WP059750926 835~len)	01000010000
Cluster 52: object 0 has index 85 (=seq SecY_Bacteria_Terrabacteria_WP052490800 835~len)	0100101
Cluster 53: object 0 has index 139 (=seq SecY_Bacteria_FCB_OOK62669 835~len)	01001110
Cluster 53: object 1 has index 167 (=seq SecY_Bacteria_Proteobacteria_CUK12000 835~len)	01001110
Cluster 53: object 2 has index 168 (=seq SecY_Bacteria_Proteobacteria_P0AGA2_SECYECOLI 835~len)	01001110
Cluster 54: object 0 has index 37 (=seq SecY_Bacteria_Elusimicrobia_PIU83022 835~len)	01010010
Cluster 54: object 1 has index 40 (=seq SecY_Bacteria_Elusimicrobia_TET40241 835~len)	01010010
Cluster 55: object 0 has index 280 (=seq SecY_Bacteria_Chrysiogenetes_WP013504997 835~len)	0101011
Cluster 55: object 1 has index 310 (=seq SecY_Bacteria_Chrysiogenetes_WP027389356 835~len)	0101011
Cluster 56: object 0 has index 114 (=seq SecY_Bacteria_Deferribacteres_PLX67603 835~len)	01011010
Cluster 56: object 1 has index 116 (=seq SecY_Bacteria_Deferribacteres_WP013009735 835~len)	01011010
Cluster 57: object 0 has index 89 (=seq SecY_Bacteria_Acidobacteria_WP047496426 835~len)	0101111000
Cluster 57: object 1 has index 92 (=seq SecY_Bacteria_Acidobacteria_WP074654683 835~len)	0101111000
Cluster 57: object 2 has index 93 (=seq SecY_Bacteria_Acidobacteria_WP083343537 835~len)	0101111000
Cluster 58: object 0 has index 84 (=seq SecY_Bacteria_Rhodothermaeota_PDH54562 835~len)	011001100
Cluster 59: object 0 has index 107 (=seq SecY_Bacteria_Balneolaeota_WP069133461 835~len)	01101010
Cluster 59: object 1 has index 109 (=seq SecY_Bacteria_Balneolaeota_WP101073994 835~len)	01101010
Cluster 59: object 2 has index 111 (=seq SecY_Bacteria_Balneolaeota_WP109648225 835~len)	01101010
Cluster 60: object 0 has index 14 (=seq SecY_Bacteria_Elusimicrobia_OGR93239 835~len)	01110010000
Cluster 61: object 0 has index 209 (=seq SecY_Bacteria_Spirochaetes_WP004449043 835~len)	011101100
Cluster 61: object 1 has index 212 (=seq SecY_Bacteria_Spirochaetes_WP100747865 835~len)	011101100
Cluster 62: object 0 has index 334 (=seq SecY_Bacteria_Terrabacteria_WP088552505 835~len)	0111101
Cluster 62: object 1 has index 336 (=seq SecY_Bacteria_Terrabacteria_WP097018149 835~len)	0111101
Cluster 63: object 0 has index 59 (=seq SecY_Bacteria_Synergistetes_WP037974463 835~len)	01111110000
Cluster 63: object 1 has index 61 (=seq SecY_Bacteria_Synergistetes_WP066743763 835~len)	01111110000
Cluster 64: object 0 has index 135 (=seq SecY_Archaea_TACK_RLF23651 835~len)	1000011
Cluster 65: object 0 has index 215 (=seq SecY_Archaea_Asgard_KKK46587 835~len)	1000111
Cluster 65: object 1 has index 224 (=seq SecY_Archaea_Asgard_TET60661 835~len)	1000111
Cluster 66: object 0 has index 276 (=seq SecY_Archaea_TACK_RLF10710 835~len)	1011111
Cluster 67: object 0 has index 222 (=seq SecY_Archaea_Asgard_RLI65670 835~len)	1100101
Cluster 67: object 1 has index 262 (=seq SecY_Archaea_DPANN_OYT35121 835~len)	1100101
Cluster 67: object 2 has index 266 (=seq SecY_Archaea_DPANN_RLG18733 835~len)	1100101
Cluster 68: object 0 has index 233 (=seq SecY_Archaea_DPANN_OIO66318 835~len)	11001110
Cluster 68: object 1 has index 263 (=seq SecY_Archaea_DPANN_PIN68989 835~len)	11001110
Cluster 68: object 2 has index 293 (=seq SecY_Archaea_DPANN_PIZ52109 835~len)	11001110
Cluster 69: object 0 has index 237 (=seq SecY_Archaea_Euryarchaeota_OPX62073 835~len)	1111101
Cluster 69: object 1 has index 249 (=seq SecY_Archaea_Euryarchaeota_WP042706265 835~len)	1111101
Cluster 69: object 2 has index 251 (=seq SecY_Archaea_Euryarchaeota_WP067074646 835~len)	1111101
Cluster 70: object 0 has index 344 (=seq SecY_Bacteria_Fusobacteria_WP047384425 835~len)	00000001
Cluster 70: object 1 has index 346 (=seq SecY_Bacteria_Fusobacteria_WP078694612 835~len)	00000001
Cluster 71: object 0 has index 339 (=seq SecY_Bacteria_Fusobacteria_WP005971394 835~len)	00000101
Cluster 71: object 1 has index 340 (=seq SecY_Bacteria_Fusobacteria_WP008794029 835~len)	00000101
Cluster 71: object 2 has index 348 (=seq SecY_Bacteria_Fusobacteria_WP099972296 835~len)	00000101
Cluster 72: object 0 has index 322 (=seq SecY_Bacteria_Caldiserica_PMP66770 835~len)	00010001
Cluster 72: object 1 has index 324 (=seq SecY_Bacteria_Caldiserica_RLD20134 835~len)	00010001
Cluster 72: object 2 has index 325 (=seq SecY_Bacteria_Caldiserica_WP014453645 835~len)	00010001
Cluster 73: object 0 has index 214 (=seq SecY_Bacteria_Terrabacteria_RKW68704 835~len)	000100110
Cluster 74: object 0 has index 26 (=seq SecY_Bacteria_Proteobacteria_OJY08282 835~len)	01000011
Cluster 74: object 1 has index 27 (=seq SecY_Bacteria_Proteobacteria_WP072294916 835~len)	01000011
Cluster 74: object 2 has index 28 (=seq SecY_Bacteria_Proteobacteria_WP090456910 835~len)	01000011
Cluster 75: object 0 has index 18 (=seq SecY_Bacteria_Terrabacteria_CDQ37568 835~len)	01001001
Cluster 75: object 1 has index 303 (=seq SecY_Bacteria_Terrabacteria_WP107865088 835~len)	01001001
Cluster 76: object 0 has index 184 (=seq SecY_Bacteria_Terrabacteria_SGE31211 835~len)	01001111
Cluster 77: object 0 has index 149 (=seq SecY_Bacteria_NitrospinaeTectomicrobia_PIQ96440 835~len)	01010001000
Cluster 77: object 1 has index 150 (=seq SecY_Bacteria_NitrospinaeTectomicrobia_PIR01491 835~len)	01010001000
Cluster 78: object 0 has index 138 (=seq SecY_Bacteria_FCB_OGC76944 835~len)	010100110
Cluster 78: object 1 has index 190 (=seq SecY_Bacteria_FCB_KPL01655 835~len)	010100110
Cluster 79: object 0 has index 162 (=seq SecY_Bacteria_Nitrospirae_WP014449097 835~len)	01010101
Cluster 80: object 0 has index 117 (=seq SecY_Bacteria_Deferribacteres_WP013885679 835~len)	01011001
Cluster 81: object 0 has index 118 (=seq SecY_Bacteria_Deferribacteres_WP022850599 835~len)	01011011
Cluster 81: object 1 has index 120 (=seq SecY_Bacteria_Deferribacteres_WP128466083 835~len)	01011011
Cluster 81: object 2 has index 121 (=seq SecY_Bacteria_Deferribacteres_WP132872122 835~len)	01011011
Cluster 82: object 0 has index 22 (=seq SecY_Bacteria_Elusimicrobia_OGS12885 835~len)	01011101
Cluster 83: object 0 has index 100 (=seq SecY_Bacteria_Acidobacteria_WP124847589 835~len)	010111110
Cluster 84: object 0 has index 73 (=seq SecY_Bacteria_Balneolaeota_WP073068618 835~len)	01100111
Cluster 84: object 1 has index 112 (=seq SecY_Bacteria_Balneolaeota_WP114983409 835~len)	01100111
Cluster 85: object 0 has index 113 (=seq SecY_Bacteria_Balneolaeota_WP116038908 835~len)	01101011
Cluster 86: object 0 has index 311 (=seq SecY_Bacteria_FCB_RMH55793 835~len)	0111000100
Cluster 86: object 1 has index 319 (=seq SecY_Bacteria_FCB_PCJ21201 835~len)	0111000100
Cluster 87: object 0 has index 315 (=seq SecY_Bacteria_Aquificae_WP121923794 835~len)	01110011000
Cluster 87: object 1 has index 316 (=seq SecY_Bacteria_Aquificae_PMP62209 835~len)	01110011000
Cluster 88: object 0 has index 285 (=seq SecY_Bacteria_Spirochaetes_WP013243951 835~len)	011101010
Cluster 88: object 1 has index 286 (=seq SecY_Bacteria_Spirochaetes_WP014933893 835~len)	011101010
Cluster 89: object 0 has index 211 (=seq SecY_Bacteria_Spirochaetes_WP100743115 835~len)	01110111
Cluster 89: object 1 has index 213 (=seq SecY_Bacteria_Spirochaetes_WP108928720 835~len)	01110111
Cluster 90: object 0 has index 331 (=seq SecY_Bacteria_Terrabacteria_WP018703350 835~len)	01111001
Cluster 90: object 1 has index 335 (=seq SecY_Bacteria_Terrabacteria_WP090938850 835~len)	01111001
Cluster 91: object 0 has index 55 (=seq SecY_Bacteria_Synergistetes_WP009201467 835~len)	0111110100
Cluster 92: object 0 has index 53 (=seq SecY_Bacteria_Synergistetes_WP008521516 835~len)	01111111
Cluster 93: object 0 has index 297 (=seq SecY_Archaea_TACK_RLE64825 835~len)	101111010
Cluster 94: object 0 has index 291 (=seq SecY_Archaea_DPANN_PIN93549 835~len)	11001001
Cluster 94: object 1 has index 292 (=seq SecY_Archaea_DPANN_PIN94821 835~len)	11001001
Cluster 94: object 2 has index 295 (=seq SecY_Archaea_DPANN_RMD66647 835~len)	11001001
Cluster 95: object 0 has index 267 (=seq SecY_Archaea_DPANN_RLI99480 835~len)	11001111
Cluster 95: object 1 has index 268 (=seq SecY_Archaea_DPANN_RLJ03390 835~len)	11001111
Cluster 95: object 2 has index 269 (=seq SecY_Archaea_DPANN_RLJ07612 835~len)	11001111
Cluster 96: object 0 has index 244 (=seq SecY_Archaea_Euryarchaeota_WP011449193 835~len)	11111001
Cluster 96: object 1 has index 253 (=seq SecY_Archaea_Euryarchaeota_WP109940996 835~len)	11111001
Cluster 97: object 0 has index 338 (=seq SecY_Bacteria_Fusobacteria_WP005950338 835~len)	000000001
Cluster 97: object 1 has index 347 (=seq SecY_Bacteria_Fusobacteria_WP096404425 835~len)	000000001
Cluster 97: object 2 has index 349 (=seq SecY_Bacteria_Fusobacteria_WP101474524 835~len)	000000001
Cluster 98: object 0 has index 178 (=seq SecY_Bacteria_Spirochaetes_WP015712860 835~len)	000100111
Cluster 98: object 1 has index 181 (=seq SecY_Bacteria_Spirochaetes_WP069892908 835~len)	000100111
Cluster 98: object 2 has index 182 (=seq SecY_Bacteria_Spirochaetes_WP114630958 835~len)	000100111
Cluster 99: object 0 has index 41 (=seq SecY_Bacteria_Proteobacteria_OJW48239 835~len)	0100001010
Cluster 99: object 1 has index 80 (=seq SecY_Bacteria_Proteobacteria_WP011286107 835~len)	0100001010
Cluster 99: object 2 has index 83 (=seq SecY_Bacteria_Proteobacteria_WP076091665 835~len)	0100001010
Cluster 100: object 0 has index 156 (=seq SecY_Bacteria_Nitrospirae_KJR42924 835~len)	01010000100
Cluster 100: object 1 has index 157 (=seq SecY_Bacteria_Nitrospirae_OGW44279 835~len)	01010000100
Cluster 100: object 2 has index 198 (=seq SecY_Bacteria_Nitrospirae_WP040334324 835~len)	01010000100
Cluster 101: object 0 has index 258 (=seq SecY_Bacteria_Aquificae_WP068550188 835~len)	0101000110
Cluster 102: object 0 has index 169 (=seq SecY_Bacteria_PVC_RJP20131 835~len)	010100111
Cluster 102: object 1 has index 191 (=seq SecY_Bacteria_FCB_KPL18530 835~len)	010100111
Cluster 103: object 0 has index 155 (=seq SecY_Bacteria_Nitrospirae_EAY55936 835~len)	010101001
Cluster 103: object 1 has index 165 (=seq SecY_Bacteria_Nitrospirae_WP099590560 835~len)	010101001
Cluster 104: object 0 has index 137 (=seq SecY_Bacteria_Chrysiogenetes_TFG80389 835~len)	0101110010
Cluster 105: object 0 has index 95 (=seq SecY_Bacteria_Acidobacteria_WP103934098 835~len)	010111101
Cluster 106: object 0 has index 88 (=seq SecY_Bacteria_Acidobacteria_TCK74385 835~len)	0101111110
Cluster 106: object 1 has index 99 (=seq SecY_Bacteria_Acidobacteria_WP117298777 835~len)	0101111110
Cluster 106: object 2 has index 102 (=seq SecY_Bacteria_Acidobacteria_WP131995388 835~len)	0101111110
Cluster 107: object 0 has index 72 (=seq SecY_Bacteria_Balneolaeota_RNC83602 835~len)	011001101
Cluster 107: object 1 has index 104 (=seq SecY_Bacteria_Balneolaeota_WP020404820 835~len)	011001101
Cluster 107: object 2 has index 110 (=seq SecY_Bacteria_Balneolaeota_WP103664580 835~len)	011001101
Cluster 108: object 0 has index 314 (=seq SecY_Bacteria_Aquificae_WP097001122 835~len)	01110000100
Cluster 108: object 1 has index 317 (=seq SecY_Bacteria_Aquificae_RUM29760 835~len)	01110000100
Cluster 108: object 2 has index 318 (=seq SecY_Bacteria_Aquificae_WP010879989 835~len)	01110000100
Cluster 109: object 0 has index 3 (=seq SecY_Bacteria_PVC_OUV89700 835~len)	011100011000
Cluster 109: object 1 has index 4 (=seq SecY_Bacteria_PVC_PDH30513 835~len)	011100011000
Cluster 110: object 0 has index 23 (=seq SecY_Bacteria_Elusimicrobia_WP012415563 835~len)	011100101
Cluster 110: object 1 has index 24 (=seq SecY_Bacteria_Elusimicrobia_WP087289304 835~len)	011100101
Cluster 111: object 0 has index 126 (=seq SecY_Bacteria_FCB_WP073057035 835~len)	01110011100
Cluster 111: object 1 has index 127 (=seq SecY_Bacteria_FCB_WP073322859 835~len)	01110011100
Cluster 111: object 2 has index 128 (=seq SecY_Bacteria_FCB_WP088626648 835~len)	01110011100
Cluster 112: object 0 has index 177 (=seq SecY_Bacteria_Spirochaetes_WP010259327 835~len)	0111010010
Cluster 112: object 1 has index 283 (=seq SecY_Bacteria_Spirochaetes_OHD63802 835~len)	0111010010
Cluster 112: object 2 has index 313 (=seq SecY_Bacteria_Aquificae_RUM59483 835~len)	0111010010
Cluster 113: object 0 has index 284 (=seq SecY_Bacteria_Spirochaetes_WP008727098 835~len)	011101011
Cluster 113: object 1 has index 287 (=seq SecY_Bacteria_Spirochaetes_WP028330934 835~len)	011101011
Cluster 113: object 2 has index 288 (=seq SecY_Bacteria_Spirochaetes_WP069726831 835~len)	011101011
Cluster 114: object 0 has index 207 (=seq SecY_Bacteria_Spirochaetes_EMO60932 835~len)	011101101
Cluster 114: object 1 has index 208 (=seq SecY_Bacteria_Spirochaetes_WP002722950 835~len)	011101101
Cluster 114: object 2 has index 210 (=seq SecY_Bacteria_Spirochaetes_WP061207583 835~len)	011101101
Cluster 115: object 0 has index 51 (=seq SecY_Bacteria_Synergistetes_WP006301259 835~len)	011111001
Cluster 115: object 1 has index 54 (=seq SecY_Bacteria_Synergistetes_WP009165405 835~len)	011111001
Cluster 115: object 2 has index 58 (=seq SecY_Bacteria_Synergistetes_WP029166048 835~len)	011111001
Cluster 116: object 0 has index 46 (=seq SecY_Bacteria_Synergistetes_KUK39514 835~len)	011111011
Cluster 116: object 1 has index 64 (=seq SecY_Bacteria_Synergistetes_WP124888538 835~len)	011111011
Cluster 117: object 0 has index 52 (=seq SecY_Bacteria_Synergistetes_WP006583252 835~len)	011111101
Cluster 117: object 1 has index 65 (=seq SecY_Bacteria_Synergistetes_WP133958104 835~len)	011111101
Cluster 118: object 0 has index 257 (=seq SecY_Archaea_TACK_RZN55409 835~len)	101111011
Cluster 118: object 1 has index 271 (=seq SecY_Archaea_TACK_OGD54772 835~len)	101111011
Cluster 118: object 2 has index 273 (=seq SecY_Archaea_TACK_PMB75339 835~len)	101111011
Cluster 119: object 0 has index 66 (=seq SecY_Bacteria_Terrabacteria_VDH05168 835~len)	01000010010
Cluster 119: object 1 has index 86 (=seq SecY_Bacteria_Terrabacteria_WP105028075 835~len)	01000010010
Cluster 120: object 0 has index 81 (=seq SecY_Bacteria_Proteobacteria_WP026688015 835~len)	0100001011
Cluster 121: object 0 has index 142 (=seq SecY_Bacteria_NitrospinaeTectomicrobia_OGL63447 835~len)	0101000001
Cluster 121: object 1 has index 143 (=seq SecY_Bacteria_NitrospinaeTectomicrobia_OGL64735 835~len)	0101000001
Cluster 122: object 0 has index 160 (=seq SecY_Bacteria_Nitrospirae_TAK05454 835~len)	0101000011
Cluster 122: object 1 has index 161 (=seq SecY_Bacteria_Nitrospirae_WP013247906 835~len)	0101000011
Cluster 123: object 0 has index 147 (=seq SecY_Bacteria_NitrospinaeTectomicrobia_OGW26372 835~len)	0101000101
Cluster 123: object 1 has index 148 (=seq SecY_Bacteria_NitrospinaeTectomicrobia_PIP72668 835~len)	0101000101
Cluster 124: object 0 has index 146 (=seq SecY_Bacteria_NitrospinaeTectomicrobia_OGW14993 835~len)	01010001110
Cluster 124: object 1 has index 180 (=seq SecY_Bacteria_Spirochaetes_WP037563066 835~len)	01010001110
Cluster 125: object 0 has index 67 (=seq SecY_Bacteria_Acidobacteria_WP031497892 835~len)	01011100110
Cluster 125: object 1 has index 69 (=seq SecY_Bacteria_Acidobacteria_WP105499565 835~len)	01011100110
Cluster 125: object 2 has index 187 (=seq SecY_Bacteria_Acidobacteria_WP011686803 835~len)	01011100110
Cluster 126: object 0 has index 94 (=seq SecY_Bacteria_Acidobacteria_WP089842804 835~len)	0101111001
Cluster 126: object 1 has index 101 (=seq SecY_Bacteria_Acidobacteria_WP130418686 835~len)	0101111001
Cluster 127: object 0 has index 90 (=seq SecY_Bacteria_Acidobacteria_WP050059818 835~len)	0101111111
Cluster 128: object 0 has index 31 (=seq SecY_Bacteria_Aquificae_WP022847332 835~len)	0111000001
Cluster 128: object 1 has index 32 (=seq SecY_Bacteria_Aquificae_WP076713229 835~len)	0111000001
Cluster 128: object 2 has index 70 (=seq SecY_Bacteria_Aquificae_WP089323407 835~len)	0111000001
Cluster 129: object 0 has index 119 (=seq SecY_Bacteria_Deferribacteres_WP023276838 835~len)	0111000011
Cluster 130: object 0 has index 87 (=seq SecY_Bacteria_Terrabacteria_WP110152887 835~len)	0111000101
Cluster 130: object 1 has index 132 (=seq SecY_Bacteria_Terrabacteria_KEK51079 835~len)	0111000101
Cluster 130: object 2 has index 133 (=seq SecY_Bacteria_Terrabacteria_PVE58238 835~len)	0111000101
Cluster 131: object 0 has index 2 (=seq SecY_Bacteria_PVC_PAZ00376 835~len)	0111000111
Cluster 131: object 1 has index 5 (=seq SecY_Bacteria_PVC_PYK93621 835~len)	0111000111
Cluster 132: object 0 has index 34 (=seq SecY_Bacteria_Caldiserica_RLD18172 835~len)	01110010010
Cluster 133: object 0 has index 25 (=seq SecY_Bacteria_FCB_KPK80083 835~len)	011100110100
Cluster 133: object 1 has index 188 (=seq SecY_Bacteria_Chrysiogenetes_TFH43320 835~len)	011100110100
Cluster 133: object 2 has index 206 (=seq SecY_Bacteria_PVC_TAN38901 835~len)	011100110100
Cluster 134: object 0 has index 76 (=seq SecY_Bacteria_FCB_WP022637231 835~len)	0111001111
Cluster 135: object 0 has index 320 (=seq SecY_Bacteria_PVC_SHE13673 835~len)	0111010001
Cluster 136: object 0 has index 134 (=seq SecY_Bacteria_Terrabacteria_WP131623506 835~len)	0111010011
Cluster 137: object 0 has index 47 (=seq SecY_Bacteria_Synergistetes_KUK58664 835~len)	0111110101
Cluster 137: object 1 has index 48 (=seq SecY_Bacteria_Synergistetes_KUK62138 835~len)	0111110101
Cluster 137: object 2 has index 56 (=seq SecY_Bacteria_Synergistetes_WP014162820 835~len)	0111110101
Cluster 138: object 0 has index 57 (=seq SecY_Bacteria_Synergistetes_WP024822550 835~len)	0111111001
Cluster 139: object 0 has index 43 (=seq SecY_Bacteria_Proteobacteria_WP087447760 835~len)	01000010001
Cluster 139: object 1 has index 45 (=seq SecY_Bacteria_Proteobacteria_WP124950226 835~len)	01000010001
Cluster 140: object 0 has index 42 (=seq SecY_Bacteria_Proteobacteria_WP069039319 835~len)	01000010011
Cluster 140: object 1 has index 44 (=seq SecY_Bacteria_Proteobacteria_WP110522864 835~len)	01000010011
Cluster 141: object 0 has index 353 (=seq SecY_Bacteria_NitrospinaeTectomicrobia_WP089722043 835~len)	01010000001
Cluster 141: object 1 has index 354 (=seq SecY_Bacteria_NitrospinaeTectomicrobia_WP089946051 835~len)	01010000001
Cluster 142: object 0 has index 159 (=seq SecY_Bacteria_Nitrospirae_PKL52396 835~len)	010100001010
Cluster 142: object 1 has index 166 (=seq SecY_Bacteria_Nitrospirae_WP109136045 835~len)	010100001010
Cluster 143: object 0 has index 151 (=seq SecY_Bacteria_NitrospinaeTectomicrobia_TDJ49824 835~len)	01010001001
Cluster 143: object 1 has index 152 (=seq SecY_Bacteria_NitrospinaeTectomicrobia_TDJ50661 835~len)	01010001001
Cluster 143: object 2 has index 153 (=seq SecY_Bacteria_NitrospinaeTectomicrobia_TDJ60169 835~len)	01010001001
Cluster 144: object 0 has index 154 (=seq SecY_Bacteria_NitrospinaeTectomicrobia_WP005007692 835~len)	010100011110
Cluster 145: object 0 has index 68 (=seq SecY_Bacteria_Acidobacteria_WP105294146 835~len)	01011100111
Cluster 145: object 1 has index 97 (=seq SecY_Bacteria_Acidobacteria_WP106806156 835~len)	01011100111
Cluster 145: object 2 has index 136 (=seq SecY_Bacteria_Acidobacteria_WP011522050 835~len)	01011100111
Cluster 146: object 0 has index 29 (=seq SecY_Bacteria_Aquificae_RUM45296 835~len)	01110000001
Cluster 146: object 1 has index 33 (=seq SecY_Bacteria_Aquificae_WP132525594 835~len)	01110000001
Cluster 146: object 2 has index 103 (=seq SecY_Bacteria_Aquificae_WP013637830 835~len)	01110000001
Cluster 147: object 0 has index 307 (=seq SecY_Bacteria_Aquificae_WP008287616 835~len)	011100001010
Cluster 147: object 1 has index 309 (=seq SecY_Bacteria_Aquificae_WP121008681 835~len)	011100001010
Cluster 148: object 0 has index 0 (=seq SecY_Bacteria_PVC_PAW68753 835~len)	01110001101
Cluster 148: object 1 has index 1 (=seq SecY_Bacteria_PVC_WP129048635 835~len)	01110001101
Cluster 149: object 0 has index 15 (=seq SecY_Bacteria_Elusimicrobia_OIO11168 835~len)	01110010001
Cluster 149: object 1 has index 16 (=seq SecY_Bacteria_Elusimicrobia_PCI36999 835~len)	01110010001
Cluster 149: object 2 has index 17 (=seq SecY_Bacteria_Elusimicrobia_OGR59380 835~len)	01110010001
Cluster 150: object 0 has index 21 (=seq SecY_Bacteria_Elusimicrobia_OGS05738 835~len)	011100100110
Cluster 150: object 1 has index 35 (=seq SecY_Bacteria_Elusimicrobia_OGS02190 835~len)	011100100110
Cluster 151: object 0 has index 36 (=seq SecY_Bacteria_Elusimicrobia_PIU18065 835~len)	011100110010
Cluster 151: object 1 has index 38 (=seq SecY_Bacteria_Elusimicrobia_PIV19375 835~len)	011100110010
Cluster 151: object 2 has index 39 (=seq SecY_Bacteria_Elusimicrobia_PKN00370 835~len)	011100110010
Cluster 152: object 0 has index 200 (=seq SecY_Bacteria_PVC_OGX09292 835~len)	011100110110
Cluster 153: object 0 has index 125 (=seq SecY_Bacteria_FCB_WP072799955 835~len)	01110011101
Cluster 154: object 0 has index 323 (=seq SecY_Bacteria_Caldiserica_RLD15020 835~len)	01110100001
Cluster 155: object 0 has index 50 (=seq SecY_Bacteria_Synergistetes_PKL05579 835~len)	01111110001
Cluster 155: object 1 has index 63 (=seq SecY_Bacteria_Synergistetes_WP087368544 835~len)	01111110001
Cluster 156: object 0 has index 158 (=seq SecY_Bacteria_Nitrospirae_OHE60856 835~len)	010100001011
Cluster 156: object 1 has index 196 (=seq SecY_Bacteria_Nitrospirae_OGW31228 835~len)	010100001011
Cluster 156: object 2 has index 197 (=seq SecY_Bacteria_Nitrospirae_RJQ39819 835~len)	010100001011
Cluster 157: object 0 has index 144 (=seq SecY_Bacteria_NitrospinaeTectomicrobia_OGV95428 835~len)	010100011111
Cluster 157: object 1 has index 145 (=seq SecY_Bacteria_NitrospinaeTectomicrobia_OGW10033 835~len)	010100011111
Cluster 157: object 2 has index 195 (=seq SecY_Bacteria_NitrospinaeTectomicrobia_RMF85544 835~len)	010100011111
Cluster 158: object 0 has index 304 (=seq SecY_Bacteria_Aquificae_WP096600257 835~len)	011100001011
Cluster 158: object 1 has index 308 (=seq SecY_Bacteria_Aquificae_WP025305512 835~len)	011100001011
Cluster 159: object 0 has index 6 (=seq SecY_Bacteria_PVC_WP110129967 835~len)	011100011001
Cluster 159: object 1 has index 7 (=seq SecY_Bacteria_PVC_RPG84177 835~len)	011100011001
Cluster 159: object 2 has index 8 (=seq SecY_Bacteria_PVC_WP013043411 835~len)	011100011001
Cluster 160: object 0 has index 19 (=seq SecY_Bacteria_Elusimicrobia_OGR80270 835~len)	011100100111
Cluster 160: object 1 has index 20 (=seq SecY_Bacteria_Elusimicrobia_OGS04812 835~len)	011100100111
Cluster 161: object 0 has index 141 (=seq SecY_Bacteria_FCB_RLC49050 835~len)	011100110011
Cluster 161: object 1 has index 189 (=seq SecY_Bacteria_FCB_KMQ51405 835~len)	011100110011
Cluster 162: object 0 has index 122 (=seq SecY_Bacteria_FCB_PCJ50873 835~len)	0111001101010
Cluster 162: object 1 has index 352 (=seq SecY_Bacteria_FCB_RKY55658 835~len)	0111001101010
Cluster 163: object 0 has index 199 (=seq SecY_Bacteria_PVC_OGW68724 835~len)	01110011011100
Cluster 163: object 1 has index 204 (=seq SecY_Bacteria_PVC_OQX52994 835~len)	01110011011100
Cluster 164: object 0 has index 123 (=seq SecY_Bacteria_FCB_RKY61705 835~len)	0111001101011
Cluster 164: object 1 has index 124 (=seq SecY_Bacteria_FCB_RKY71010 835~len)	0111001101011
Cluster 164: object 2 has index 176 (=seq SecY_Bacteria_Spirochaetes_RPI96462 835~len)	0111001101011
Cluster 165: object 0 has index 201 (=seq SecY_Bacteria_PVC_OGX17387 835~len)	0111001101111
Cluster 165: object 1 has index 202 (=seq SecY_Bacteria_PVC_OGX20327 835~len)	0111001101111
Cluster 165: object 2 has index 203 (=seq SecY_Bacteria_PVC_OGX45694 835~len)	0111001101111
Cluster 166: object 0 has index 205 (=seq SecY_Bacteria_PVC_OQX83968 835~len)	01110011011101
Cluster 166: object 1 has index 351 (=seq SecY_Bacteria_PVC_RKY37240 835~len)	01110011011101
