# Supplementary material for: The very early evolution of protein translocation across membranes
Source: PLoS Comput Biol. 2021 Mar 8;17(3):e1008623. doi: 10.1371/journal.pcbi.1008623 (PMC7987157; doi:10.1371/journal.pcbi.1008623)
Supplement: S3 File — Sequence names follow the format gene_domain_phylum_Accession#, where gene refers to either FtsY, Ffh, FlhA or the secretion system (SS), domains and phyla or superphyla are according to NCBI taxonomy, and accession numbers are from the NCBI nr protein database. (TXT) [file pcbi.1008623.s003.txt]

>SS_Bacteria_Nitrospirae_TES86234
----------------------------------------------------------------------------------------------------------------------------------------------------------------------------------------------------------------------------------------------------------------------------------------------------------------------------------------------------------------------------------------------------------------------------------------------------------------------------------------------------------------AEISS------------------------------------------------------------------AR-----------------------------------------------------------------------------------LFTL-----------------------------------GVVRY-------------------------------------------------------------------------------------------------------------------------------------------------------------------------------------------------------------E--E-----------------------------------------------------------------------------------------------------------------------------------------------------V-----------------------------------------------------------------------------------------------------------------------------------------------------------------------------------------NIESAQLLGYMVVDTPTVIATHLTELIRTHCWELLSRTEVQNMLDNVSRTYPK-IVEE-LVP--SLMTLGGIQRVLQNL---L-KE--R-VPINDIVTVLETILDYAP---NVK----------DPDM---LAEYV---RQ-----ALGRHISKQYAMQD-GS-VPVFTLDPRFESSIGR--SV-QTGE-----------------SI-N---PDIINRLVKGVEKLMDKDSLR-G-VQ-P-----------------------------------------IILCSTHIRRFL---KRLL--------E---------KF---VP--TV-----VV---LS------NAEI----SS-ARLF----T-L-------------GVVRYE-------------------------------------
>SS_Bacteria_Nitrospirae_RPH77117
-----------------------------------------------------------------------------------------------------------------------------------------------------------------------------------------------------------------------------------------------------------------------------------------------------------------------------------------------------------------------------------------------------------------------------------------------------------------------------------------------------------------------------------------------------------------------------------------------------------------------------------------------------------------------------------------------------------------------------------------------------------------------------------------------------------------------------------------------------------------------------------------------------------------------------------------------------------------------------------------------------------------------------------------------------------------------------------------------------------------------------------------------------------------------------------------------------------------------------------------------------------------------------------------------------------ATHLSEIIKRHGHELLGRQEVQSLLDELAKVHPK-LVEE-LIP--TLLPLGTVVRVLGNL---L-RE--G-IPIRDLRSIVEALADHAS---TTK----------DPEL---LTEMA---RQ-----ALGRTITRQYQAPD-GT-LPVITLDPRLDRSLSD--QA-AAVP--Q--GG-ML-------NL-D---PGLSHTLLAALKQAVERVAAR-G-HQ-P-----------------------------------------VLLCSPALRRHI---RRLT--------D---------RI---LH--AV-----PV---VG------FNEL----DSMVRLQ----P-L-------------DTIRLDGE------G--LLP-----------------------
>SS_Bacteria_Fusobacteria_OGW26271
-------------------------------------------------------------------------------------------------------------------------------------------------------------------------------------------------------------------------------------------------------------------------------------------------------------------------------------------------------------------------------------------------------------------------------------------------------------------------------------------------------------------------------------------------------------------------------------------------------------------------------------------------------------------------------------------------------------------------------------------------------------------------------------------------------------------------------DFY-GAMDGSIRFVRGDAIAGIIIVIINILG-GFSIGVIQQGMDIREAAEVYTL----L-TI--GDG----LVA----QIPALIVSTAAGIVVTRA-AA---E--D------NLGREI--------SK------QLLL-H-PRA-FVIASVVLFFFAM--------IPGL----PHLAFIVLGMIAGGIAYVTM-----Q-----AQ-S------------------------------EAA-----KE------E--KKKEE----E-AKAKAP----L-PEKVE---SLLPLDPLELEVGYELIPLVDVEQDGELLDRIKSLRRQFALE--MGIIV--PPMHIRDNL-QL--KPNEYTVLIKGVVVAKGELMMNSYLAM-NP-G----------------TV-------SR----E-M-EGVATKEPTFGLPAIWVSEGDREGAKAAGYTVVDVTTVITTHIKEIIKTHSPELLGRQEVQSLLDNLKESHPK-VIEE-LIP--NLLTLGGVQKILQNL---L-KE--Q-ISIRDILTILETLADYAP---LTK----------DPDI---LTEYV---RQ-----ALARPITKQYQSPD-GS-ISVMVVDREIEDIIAG--SI-QQTA--Q--GS-YL-------SL-E---PTIAQKILNRIKQGMERFGVI-S-TQ-P-----------------------------------------IILSSPRIRLHL---KRLT--------E---------RF---IP--NL-----VI---LS------HNEI----TADAQVQ----T-L-------------GMVSLK-------------------------------------
>SS_Bacteria_Acidobacteria_PYS40919
-------------------------------------------------------------------------------------------------------------------------------------------------------------------------------------------------------------------------------------------------------------------------------------------------------------------------------------------------------------------------------------------------------------------------------------------------------------------------------------------------------------------------------------------------------------------------------------------------------------------------------------------------------------------------------------------------------------------------------------------------------------------------------------------------------------------------------------------------------------------------------------------------------------------------------------------------------------------------------------------------------------------------------------------------------------------------------------------------------------------------------------DPLALEVGYALIPLVDTNQGGDFLSRVKSIRRQTALD--MGVIV--PPIHITDNF-RL--NPKEYSILLKGVEIARGELNVDSLLAI-NS-G----------------SA-------RE----Q-L-PGSPTHDPTFNLPAVWIRSQQKEHAQVAGYTVVDPPTVLATHLSEVIKSRIYELLGRQETKALLDHLSETHQK-LVEE-TVP--KTLSLGEIQKVLQNL---L-RE--R-VSIRDLATIVENIADCGA---MTK----------DPDL---LTEYV---RQ-----ALARSICKNIVNEK-NE-LLLFTLSPEIEQTITK--GV-THTD--K--GF-FL-------IL-E---PRAMEDILRKLSGSFHSAVGK---SQ-M-----------------------------------------ILLTSANVRTHV---KRLT--------E---------RV---LP--NL-----VV---LS------HNEI----PSNVRVM----S-L-------------GTLA---------------------------------------
>SS_Archaea_Euryarchaeota_PNX50322
---------------------------------------------------------------------------------------------------------------------------------------------------------------------------------------------------------------------------------------------------------------------------------------------------------------------------------------------------------------------------------------------------------------------------------------------------------------------------------------------------------------------------------------------------------------------------------------------------------------------------------------------------------------------------------------------------------------------------------------------------------------------------------------------------------------------------------H-GAMDGAAKFVRGDAIAGIIITVINIIG-GFIIGVLQQKMSIISAAQNYTL----L-TV--GDG----LVS----QIPALIISTAAGIVVSRA-AS---E--K------TMGKDF--------GK------LFSS-Y-PKA-IYLSALTVFVFGL--------IPGL----PHIPFMMLSVIIGISVFMFE-----K-----KK-N--------Q---LK----------------VEK------I------D--VKEKD----A----IDD----G-PEPVE---HLLTIDPLELEVGYGLIALVDREQGGKFLDRVRSIRRQFAVD--MGMVI--PPIHIRDNL-QL--NSSEYQILLKGVKIAGAELMVNHYLAM-DP-G----------------DA-------TR----K-I-KGIETKEPAFNIPACWIPEERKEEAKLSGYTVVDDATIMATHLTEVLRKHASELLGRQEVQNLLDNLSKSYPK-AVEE-LVP--NFLSLGAVQKVLQNL---L-EE--R-ISIRDLLTIVETLADCAP---MTK----------DPDL---LTEYV---RN-----KMSRSIISPHIGED-GY-LKLITMSQDVEDILLK--GI-QKTE--H--GS-YL-------SV-D---PNIADSIISSIKKEAEKAMSK-N-IQ-P-----------------------------------------ILLTTPVIRRHL---RKMV--------E---------YF---VP--SL-----MV---LS------QSEL----LKDIGFK----A-I-------------GKVKLNHA------G----------------------------
>SS_Bacteria_FCB_OGV93134
--------------------------------------------------------------------------------------------------------------------------------------------------------------------------------------------------------------------------------------------------------------------------------------------------------------------------------------------------------------------------------------------------------------------------------------------------------------------------------------------------------------------------------------------------------------------------------------------------------------------------------------------------IESF------GTFVVGG---------NYVV-----------------------------------GFIVFIILVVIQ--------FIVIV-KGS--------GRISEV------------AARFTL------------DAMPGKQMAIDADLNTGLITEADARKRREIISREAEFY-GAMDGASKFVKGDAVAGLIIAAVNIVG-GFIIGMAQRGMEFTDAIQSYTI----L-TI--GDG----LVS----QIPALIISTAAGLVVTRS-AS---G--T------ALDFQM--------KT------QLFS-N-PRV-LGTVSGASFMFAL--------IPGM----PTLPFVFLSIVMGTISFVTK-----K-----NR-L--------N---AA----------------PVV------E------A--VESSS----P-EA---P----P-EEKVE---QYLQVDPIEVEIGYGLISLVDEKQGGNLFQKISSTRKLIALD--FGVLI--PPVRVRDNL-QL--SPNEYIIKIKGNVISSYEIYPDRMLAM-NP-G----------------AI-------NE----T-V-NGLPTTDPAFGLQSYWITVEEKEKAEMLGFTVVDCISVITTHLQEVLKRNFERILTRQDVKQLLENIKKEYAA-VVEE-INP--DILNLGTIQKVLQNL---L-KE--N-IPIKDFVQILEALIDYSK---TTK----------NVDV---LTEYV---RH-----TIGETISNIYRDHN-GI-IHAAALSETLEGSITK--SL-QAQK--D-NIV-TL-------GL-H---PTVLRELNVQLRAAADKFNSL-G-YP-P-----------------------------------------ILITSATIRPYF---YRLI--------N---------SS---FP--DW-----SI---LS------YSEL----PANVEL----------------------------------------------------------------
>FlhA_Bacteria_Terrabacteria_KHL07386
---------------------------------------------------------------------------------------------------------------------------------------------------------------------------------------------------------------------------------------------------------------------------------------------------------------------------------------------------------------------------------------------------------------------------------------------------------------------------------------------------------------------------------------------------------------------------------------------------------------------------------------------------------------------------------------------------------------------------------------------------------------------------------------------------------LNAGLIREDEARRRRTEIAQEAEFF-GSMDGASKFVRGDSVAGIAILLINIVG-GLAVGVLQHGMDVGHAATNYTL----L-TI--GDG----LVA----QIPALVISTAAGIMVSRV-ST---D--K------DVGQQL--------SS------ELFA-M-PTV-LMTTAGVLGLLGL--------VPGM----PHIPFVLFGGGLGYLGWYLK-----K-----KR-E-------VP---EI----------------EPV------L------Q-----------A-IAPVDT----P-EASWD---DVAWVDVLGLEIGYRLIPLVDKSQDGELLRRIKGIRKKFTQD--MGFLA--PVVHIRDNL-EL--GPSSYRITLKGVEIGHGEVQQGKFLAI-NP-GGQDGMGGHGGMGGLGGRL-------GT----Q-L-PGTPTVDPTFGLPAMWITADVRDRAQAEGYTVVDCSTVIATHVNQLIYTHSTELLGRLEVQQLLDHLGKEAPK-LVED-VVP--KLLPVATVQKVLQNL---L-DE--G-LHIRDIRTIVETLAEHGG---RTQ----------DPAE---LTAAV---RV-----ALGRAIAQQLFPNK-TE-MQVVTLDPNLENILLQ--SV-VGSN--A------G-------PI-E---PQLADSLMQAAADSSRQHEQM-G-QT-G-----------------------------------------VLLVPPALRPML---ARLF--------K---------RA---AP--SL-----RV---LS------HAEI----PDHRTIK----V-V-------------AMLGGRA------------------------------------
>SS_Bacteria_Acidobacteria_PYS30250
------------------------------------------------------------------------------------------------------------------------------------------------------------------------------------------------------------------------------------------------------------------------------------------------------------------------------------------------------------------------------------------------------------------------------------------------------------------------------------------------------------------------------------------------------------------------------------------------------------------------------------------------------------------------------------------------------------------------------------------------------------------------------------------------------------------------------------------------------------------------------------------------------------------------------------------------------------------------------------------------------------------LLMAGLLGFIAYSLS-----Q-----A---------------AK----------------ERE------R------A--PKPDE----T-SKDASA----T-PEKAT---SFLKIDSLAIEIGYGLIGFVDVQQGGDFLNRIRSIRKQIAQE--LGIIV--PPVNITDNL-KL--GPRQYSILLKGIEIARGELAADKFLAI-NP-G----------------NV-------TG----P-I-DGTPTTEPTFGLPAFWISKDNREKAQMMNYTVVDPATVLATHLTETIRNHAYELLGRQEVKALIDYVAETHPK-LTEE-LVP--KTLSVGEIQKVLQNL---L-RE--K-ISVRDLITVFETLADYGS---QTK----------DHIT---LTEVT---RA-----ALSRSITKALVNDQ-GE-LSVITLAPGWESRLNQ--SV-VRGD--S--GA-YL-------AL-D---ANTFEQLIKALSEICQKTMA----SH-W-----------------------------------------TLLCSSGLRFHL---RKLI--------E---------RF---LP--QL-----TV---IS------PNDI----PPNVQIV----S-L-------------GVAGQ--------------------------------------
>SS_Bacteria_Acidobacteria_WP084080394
MNILSFGGYPPNRCLRA-------------------------------------------------------------------------------CMLTKFFVQLSSVKQEIR------------------------------------------------------VGNFNT-VL---TR--FSD-----LILVACITFI-----------------------------------VGLM--------------------------------------IVPLPTFML--DIFL---------------------------TVNITVAI--------------------------------TILMVS---------------------------------------------------------------VYVSNGAQIASYPTI-----------------------------------------LLLTTLYRLALEISS------------------------------------------------------------------TRLILLQAD----------------------------------------------AGEVIKAF------GQFVVGG---------NFVV-----------------------------------GAVIFLIITLVQ--------FIVIT-KGS--------ERVAEV------------AARFTL------------DAMPGKQMSIDADLRAGSIDFKVARKRRQMLAKESQFY-GAMDGAMKFVKGDAIAGIIITVINIVG-GLIIGVAMNGMPAGEAVQTYSI----L-TI--GDG----LVA----QIPALLISISAGMIVTRV-AS---E--D-EET--NLGSDI--------AG------QILA-Q-PKA-IGVASVILLVLGL--------VPGM----PKFAFLLLTVVTGGLSYSLY-----Q-----AK-R-------LK---AQ----S-----------QTQ------K------P--KNLVQ----V-VPPPSA-------NPEL---VRTFPLILEVGGDLAPLVSLECKEGKAFFDKLVNLRNALYRQ--LGVIF--PPLRVDQVQ-LAFEESNNYRFWLNEAPITTGWIRSDRLLVN-AASD----------------RL-------ADY---G-I-EAEATVNPADHKPACWINRTDLERASALEMKIWDTDEILLLQISAFLRSHAMDFITIQEVQWMIGEARKFYPA-LVDE-VVP--KVLSLQQLTEVLQRL---L-SE--Q-VPIKDLRAILQAIGEWSR---TDSG---------DTAA---LAEHA---RF-----ALRRRICFGLSGGK-PR-LIVYQLDPEIEDMIRA--SI-RQGP--A--GA-FL-------AM-D---PEQNDALIGAIRSQIGEVPTR-T-QN-P-----------------------------------------VLVVDGSVRRFI---KTAV--------G---------SS---LP--EL-----HA---LS------YNEL----AAEIAVE----P-I-------------GTISLSRP------A--ESEIAMPALS----------------
>SS_Bacteria_Acidobacteria_WP050057795
M-------------------------------------------------------------------------------------------------IKLITAQLESIKAEVK------------------------------------------------------GGNFSS-VV---TR--FSD-----LILVACIVLI-----------------------------------VGLM--------------------------------------IVPLPTFLL--DIFI---------------------------TANITIAI--------------------------------TILMVA---------------------------------------------------------------LYLSNGAQLASYPTI-----------------------------------------LLLTTLYRLALEISS------------------------------------------------------------------TRLILLQAN----------------------------------------------AGDVIKAF------GEFVVGG---------NFVV-----------------------------------GAVIFLIITLVQ--------FLVIT-KGS--------ERVAEV------------AARFTL------------DAMPGKQMSIDADLRSGSIDFKLARKRRQALAKESQFY-GAMDGAMKFVKGDAIAGIIITVVNIVG-GLIIGVAMNGMPASEAIQTYSI----L-TI--GDG----LVS----QIPALLISISAGLVVTRV-AS---E--D-EDT--NLGSDI--------AG------QILA-K-PKA-LGIAAVVLLILGV--------VPGM----PKFAFLLLATITGGISYALY-----Q-----AM-G-------VK---QK----A-----------KEQ------E------T--ERLKL----V-VPPPSS-------DPAI---TRTVPLIMELGKEFAPFVSYETATGKEYFRKLVELRDTLYRQ--LGVVF--PSLRVNLEM-LPLENNNNYRFWLHEAPIATGTILSDRVLVN-SSAD----------------QL-------AKF---G-V-QAEATMNPADFKPAAWITRAEKGRIASLQMKVWETDDVLLLQISRFLRSHAMDFITVQEVQWMINETRKLYPA-LVEE-VVP--KIIGMQQLTDILKRL---L-SE--E-VSVRDLKVILQAIAEWYR---IDGG---------DTFE---IAEHV---RV-----ALRRRICFSLSGGK-PR-LLIYQLDPGIEDMLRD--AI-RQGP--A--GS-FL-------AL-D---YEQRGQLVQALSEQIADVSSR-T-QS-P-----------------------------------------VLLVDASVRRYI---RSAV--------G---------DD---FP--EL-----RA---IS------YNEI----APEIQLE----P-M-------------GTITFAPK------E--TTEEEQLATT----------------
>SS_Bacteria_Acidobacteria_WP130420031
M-------------------------------------------------------------------------------------------------LKGILAQFEDVKTEVR------------------------------------------------------GGNFSS-VV---TR--FSD-----LLLVVCIVLI-----------------------------------VGLM--------------------------------------IVPLPTFLL--DVFI---------------------------TANITIAI--------------------------------TILMVA---------------------------------------------------------------LYVSNGAQLASYPTI-----------------------------------------LLLTTLYRLALEISS------------------------------------------------------------------TRLILLQAD----------------------------------------------AGDVIKAF------GEFVVGG---------NFVV-----------------------------------GAVIFLIITLVQ--------FLVIT-KGS--------ERVAEV------------AARFTL------------DAMPGKQMSIDADLRSGSIDFKVARKRRQALAKESQFY-GAMDGAMKFVKGDAIAGIIITVINIVG-GLIIGVAMNGMRASEAVQTYSI----L-TI--GDG----LVS----QIPALLISISAGLVVTRV-AS---E--D-EDT--NLGSDI--------AG------QILA-Q-PKA-IGIASVILLILGL--------VPGM----PKLAFLLLASVTGSISYGLY-----Q-----AT-G-------LK---KQ----A-----------KDQ------E------T--EKLKQ----I-VPPPSS-------DPSI---TRTVPLIMELGKELVPYVSYETAAGKEYFRKLVELRDTLYRQ--LGVVY--PALRVNLEM-LAFEGNNNYRFWLQESPIANGRIISDRLLVN-ASAQ----------------QL-------SQY---G-V-QAEATMNPADFKPAAWISRADKARVASLQVKIWETDDVLLLQTSRFLRAHAMDFISVQEVQWMINETRKLYPA-LVDE-IIP--KTIGMQQLTDVLKRL---L-SE--E-VSIRDLKVILQAIGEWYR---IDGG---------NTVE---LVEHV---RA-----AMRRRICFGLSGGK-AR-LLVYQLDPGIEDMLRD--AI-RQGP--A--GP-FL-------AI-E---YDQRTKLIQTLREQIADVSTR-T-QS-P-----------------------------------------VLLVDSSVRRYI---KVAV--------G---------ED---FP--EL-----RA---IS------YNEI----APEVEVE----P-I-------------GTITFAPT------V--AVDEQQLSLQ----------------
>FlhA_Bacteria_PVC_WP075082116
M------------------------------------------------------------------------------------------------------------SSAIT------------------------------------------------------SQDPNY-GF---MQ--RSE-----TWLSATFLLT-----------------------------------LVVL--------------------------------------IIPLPTILL--DMFL---------------------------ACNIAAAV--------------------------------MLLLIT---------------------------------------------------------------LGAKRPLDVSVFPSM-----------------------------------------LLLLTLFRLSLNVAT------------------------------------------------------------------TRLILLDGD----------------------------------------------AGKIVLTF------GDFVVGG---------KLIV-----------------------------------GIVIFLILVTIQ--------FIVIT-KGA--------TRISEV------------NARFTL------------DAMPGKQMAIDAELNAGAISETEAKERRSTLTREAEFY-GAMDGASKYVRGDAIAGLVIMVVNILG-GVMLG-MGNGQSMIDALQIYSI----L-TI--GDG----LVS----QIPALIIATSAGILVTKS-AS---E--S------SLGDEI--------NS------QVKR-G-HQS-LFVGAIIMFLMAF--------TPGF----PKLPFIAIGAGILIFVSRTK-----R-----QE-E-----VEKQ---EQ----------------VRT------E------Q--QQAEE----S-EPGESL----E-QQSLN---QFLQSDRIVIEIGAGLIPLVEPEKGNGIAARIAKMREDAAKE--HGFWI--PQARIRDNL-QI--NVSEYRFLISGREVARGELIVDQYLAI-NP-G----------------SV-------NV----D-I-EGVETRDPAFDLAAKWIGESNRRRAEMVGYTVVDAPTVLITHLSECLRSHAHELLSREDLQKMLDKLKEIAPT-TVDE-LKP--DTVRPSVLHQVLVRL---L-AE--G-IPITSLQKIVESAIHHGP---TNK----------DLVQ---LTEKI---RS-----SIGHLICDRFRDAQ-GR-VRVIILEPRLEHQ------F-RQLN--Q--NN-AI-------VL-Q---PKSLERLVQSLQTKWETSRIK-D-EP-A-----------------------------------------AVLVDSSIRYAL---RQTI--------F---------RS---LP--EL-----SV---IA------YSEI----PNGLLIE----S-T-------------NIVRYSEV------L--EGTEPEPDLSFLSQANENSDTPEVER
>FlhA_Bacteria_PVC_WP129048544
M--------------------------------------------------------------------------------------------------------------PVS------------------------------------------------------SSNSIT-RL---LQ--RAD-----LLFAVGLFGT-----------------------------------VLLL--------------------------------------VLPVPPFII--DVLL---------------------------ALNIGLSL--------------------------------LVLLAI---------------------------------------------------------------VYVKDPPEFSGFPVM-----------------------------------------LLGLTLFRLALNISS------------------------------------------------------------------TRQILSTGY----------------------------------------------AGEIIESF------GHFVIQG---------NYIV-----------------------------------GAVVFIILVLIN--------FVVIT-KGA--------GRIAEV------------SARFTL------------DALPGKQMAIDAELNAGIIDEVSATARRLKVQKEADFY-GAMDGASKFVRGDAVAGILITLVNVLG-GFAIGVLQMDMSLGESLQKFTL----L-SI--GDG----LVS----QIPALIISIGAGLLVTRA-SD---N--N------NIGAQV--------AG------QIAR-Y-PRA-LKLAAGCMAVFGL--------MPGM----PLIPFMGLAGLAMFAARSFK-----D-----TE-G--GEAVTET---SA---------AKPGA--KGAAS----A------T--GKPGE----A-GAPAAPI--APPTEDVR---KLTEVDTFSIEIGYGLLPLAEARNGGDLLARVTGVRKTLARE--KGIVV--PPVSVRDNL-EL--EANDYRFLLRGKPVARGTILPGRLLAM-NV-A----------------GS-------TI----K-L-RGQPTREPVFNLDATWIDEGERKTAELNNYTVVDPSSVLITHLSETLKANAHLLIGRQDVSALVDHLKGSHSA-LIAE-LLP--DLVNLGIIQRVLQNL---L-RE--G-IAIINLPVILEGIADFAS---LSK----------NPDD---LSELV---RR-----RLGLYFVPELESRP-GA-LRAITLDPRFEQILGT--KV-HRSA--T--DV-GL-------AL-D---PATGRHLIEELNRKTGQLTAS-G-SP-A-----------------------------------------VLVVSTENRLPV---RRFL--------E---------PS---FP--RL-----TV---LA------YQEL----PTATEIE----N-A-------------GIVTLPAH------L--QQLPLKAAA-----------------
>FlhA_Bacteria_Terrabacteria_CJK48057
M---------------S-------------------------------------------------------------------------------RQEFVLYSGVSVDRTQLI------------------------------------------------------NIRNGL-AG---AG--RGN-----LGVPLLLLVM-----------------------------------MGMM--------------------------------------MLPVPPFLL--DVLF---------------------------TFNIALSI--------------------------------VVLLVS---------------------------------------------------------------VYALRPLDFAVFPTI-----------------------------------------LLVATLMRLALNVAS------------------------------------------------------------------TRVVLIHGHD-----------------------------------------GGSAAGHVIEAF------GNVVIGG---------NYVV-----------------------------------GVVVFAILMIIN--------FVVVT-KGA--------GRISEV------------SARFTL------------DAMPGKQMAIDADLNAGLIDQEEAKKRRSEVSSEADFY-GSMDGASKFVRGDAIAGLLILFINLIG-GIAIGIAQHQMSFSEAGQVYAL----L-TI--GDG----LVA----QIPSLLLSTAAAIMVTRV-TS---S--E------DMGQQV--------QR------QMFA-S-PKA-LAVSAAIMIAMGL--------VPGM----PHFSFLSLGAAAAAGAYWIW-----H-----RQ-K-------QA---VK----------------KTE------Q------E--VQKQQEMLPA-QRAAET----K-ELGWD---DVTPVDMVGLEVGYRLIPLVDRNQGGQLLARIKGVRKKLSQD--LGFLM--PSVHIRDNL-DL--LPNAYRLTLMGVSLAEAEVYPDRELAI-NP-G----------------QV-------FG----P-L-NGIAARDPAFGLEAVWIEASQRDQAQSLGYTVVDASTVVATHLNQVLHKHAHELLGHEEVQQLLQLLAKSSPK-LAEE-LVP--GMVSLSTLLKVLQAL---L-QE--Q-VPVRDIRTIAEAIANVAA---KSQ----------DPAA---MVAAV---RV-----ALSRAIVQNVVGLE-PE-LPVITLEPRLEQILLN--SL-QKAN--QGSDD-GI-------LL-E---PGMAEKLQRSLVEAAQRQEML-G-KP-A-----------------------------------------ILLVAGPVRAML---SRFA--------R---------LA---VP--NI-----HV---LA------YQEI----PDNKQVT----I-V-------------STVGQN-------------------------------------
>FlhA_Bacteria_Synergistetes_KUK59033
M---------------------------------------------------------------------------------------------------------AEAKSKAL------------------------------------------------------KMGPLE-RM---MN--YSD-----MGITIMVVLI-----------------------------------VAMM--------------------------------------VVPLPTSIL--DVFL---------------------------ALNITFAV--------------------------------VVLLTT---------------------------------------------------------------FYVQNALEIAAFPSI-----------------------------------------LLVATLFRLALNVST------------------------------------------------------------------TRLILLHGYA----------------------------------------------GKLISAF------GNFVVGG---------NYVV-----------------------------------GGVVFLILVLIQ--------FLVIT-KGA--------ERVAEV------------QARFQL------------DGMPGKQMAIDADLGSGLIDEQTARERRKLVQREADFF-GAMDGASKFVKGDAIAGLLITVINIVG-GICIGLFQQGMTLAEAAQRFSL----L-TV--GDG----LVA----QIPALILSTATGILVTRC-AG---E--S------HLGKDI--------TR------SLIN-H-YRP-LWVGSVLLLMLAV--------VPGF----PKIPFLMLAGFLWLQGHWVS-----K-----NG-K---EKAASE---ET-------AKAASRG--RQQ------G------A--QAQEA----M-PSRVAPG---G-FDSAL---KLLAVDPLELEVGYALIPLIEASRGGDLLERIQTLRRQMALE--LGVVT--PPVRIKDNL-QL--NPTSYVIKVRGVPEKTAELMPDQYLAI-DT-G----------------NV-------KG----E-L-VGIPTKEPSFGLDAVWIAPELRSRAEALGYTVVDAPSVLATHLSEVVRAHAADLLTRQTVQEMVDVVKETAPA-VVEE-LF---QYLGLGDVQKVLQNL---V-RE--K-VPIRDLAGIFETLADYGR---SVQ----------SPDF---LSERA---RE-----GLRRVILSSCVSEETNE-LTAVTLSPEWEKIIKD--SV-QGNL--V-EGW-RI-------KI-K---PEDMRRFVKAVANATEPLLKD-N-LP-Q-----------------------------------------VLLCHPDVRFFV---RRIL--------E---------KH---FP--NV-----TV---LG------YNEL----NGDVKLK----T-V-------------GIVDGIAG------R--EDKDK---------------------
>FlhA_Bacteria_PVC_WP068848192
M------------------------------------------------------------------------------------------------------------------------------------------------------------------------PAPRA-QN---LR--DAGNFAQSLLMPGLFVMS-----------------------------------ILVI--------------------------------------IAPLPPVVL--DVLL---------------------------AGNITLAV--------------------------------VILLTT---------------------------------------------------------------IYVSKPLDFSVFPSL-----------------------------------------LLGTTLARLVLNVAS------------------------------------------------------------------TRLILTRANID----------------------------------------GTSAAGEVIEAF------GEFVAGG---------QLVV-----------------------------------GIILFVILVVIQ--------FVVIT-KGS--------SRISEV------------AARFAL------------DGMPGKQMAIDADLNAGAITQEVAKARRLEITQQADFY-GAMDGAGKFVRGDAIAGIIITLINVLG-GIIIGMFMHGMPFEEAIKVYTT----L-TI--GDG----LVS----QVPAFLISLASGLLVTRS-SS---E--S------NLSKET--------LG------QLFR-H-SET-LFVSSAFVGAMAF--------T-GL----PMMPLLSLSMALAVAGYFLR-----A-----SQ-E------------------------------KGKL-----Q------K--AQAET----Q-EAAAAK----P-QPRPE---DHLGVEPLEVELGFGLIRLADPASNGDLLDRVTRVRNKIAQE--LGLVL--PKIRIRDNV-RL--EQNEYQIKLKDTPIAWGAVYPTGLMAI-DT-G----------------LT-------TG----R-I-PGMDARDPAFDRPAVWIEPSQNERAQLLGYSVVEPAAVIVTHLTEIVRSYADELLSRQQVHQLIDTLKAKAPK-LLED-LVP--DVLKIGVIHQVLANL---L-RE--R-IPIKDLETILETLGDYID---RTK----------DIAI---LTEYV---RH-----SLSRTICQQYRDSQ-RT-LHVVTLEPAVEDTLSA--GI-EFTE--R--GM-LV-------KL-S---PQIVESFTQELAKQLEKLVQF-G-RP-P-----------------------------------------VLLCGPQLRAGV---RQMT--------S---------ST---LP--RL-----AV---IS------LNEI----TRDTAVE----P-H-------------GVIGIAAI------R--PARPNMMPAPQADLTGARR-------
>FlhA_Bacteria_Acidobacteria_WP031497930
M-----------NPSLP-------------------------------------------------------------------------------TQSKHVSVPRSGASPSAA------------------------------------------------------MPLLSW-EI---VR--NAE-----IFVPLAVLGI-----------------------------------LMAL--------------------------------------ILPIPPLLL--DALI---------------------------SLNIAVSV--------------------------------IVLLVS---------------------------------------------------------------MYIRKAVEFSIFPTA-----------------------------------------LLLLTLFRLALNVSS------------------------------------------------------------------SRLILMNGNL-----------------------------------------GTSAAGDVIESF------GKFVVGG---------SFVI-----------------------------------GLVMFLVLIAIQ--------YVVIN-HGA--------VRISEV------------TARFTL------------DALPGKQMSIDADLNAGLIDEPEAKDRRKKLNQEAEFY-GAMDGASRFTQRDAVAGILILLINVCA-GFLIGVLQYGMDLFRAFETYTI----L-TI--GDG----LVT----VIPALMISMAGGLIVTRA-SS---E--G------QLDAEV--------KR------QVLT-N-PEP-IALAGIVLVLLAL--------VPGL----PKLPFAGLGALALYGAKRLA-----E-----AK-R------------LK--------------------------------D--LAKPE----P-AAAAAS----N-KDTIE---TLLRVDTVAVEVGLGLVRLVEGGGQSTLLQRISGVRKQMATD--LGFVL--PAVRVTDNL-SL--RATEYRILVKGNEMARFEVKRGYELAL-LA-G----------------DAKDPGHLRAIDALLS-Q-GAFRTKEPAFQLDALWVPNELVEQARMEGCTIVDTASLVGTHFSEIVKRSACEIFTRQDTKRYVDRVAEETPK-LVED-LVP--KLLPLSTVQKILQNL---L-RE--R-VSIRDGVSILEAMSEGGA---VTR----------NPTL---ITEFV---RQ-----SIRRTITRQLLTGA-SE-LNAWFLHPDLEQDLEA--SV-EHGE--F--NS-HL-------TA-T---PAKVRELLARCKQVF--DNPL---SS-A-----------------------------------------TILSGSNSRFFL---RQVT--------E---------TA---FP--NM-----NV---LS------HSEI----ASGIQVN----S-L-------------GQI----------------------------------------
>SS_Bacteria_Acidobacteria_OYT69727
M-------------------------------------------------------------------------------------------------------NALTDQVKAL------------------------------------------------------SGIDFAAAL---SK--NSD-----LLIAAGMIVL-----------------------------------IGTI--------------------------------------IVPVPTFII--SVLV---------------------------VVNITISL--------------------------------AVMMVS---------------------------------------------------------------LYISSPLQLSTYPTI-----------------------------------------LLLTTLFRLALSISC------------------------------------------------------------------TRSILTKGD----------------------------------------------AGDVIKAL------GEITAQG---------NLVV-----------------------------------GFVMFVILLVVQ--------FLVVA-KGA--------ERVAEV------------AARFTL------------DALPGKQMAIDADMRSGLITMDVAKKLRSNLAKESRLY-GAMDGAMKFVKGDSIATIIIAVVNIVA-GMTIGVLYKGLAPAAAAKKYLI----L-TI--GDG----LGA----IFASIFIAISAGLVVTRV-AG---DDAD-EAS--NVGADM--------SA------QMLS-N-PKP-LLVVSGLLGSMAL--------IAVL----AGSAVAIPVLIVAAVAAPLA-----F-----SL-R-------KR---QR----E-----------LAA------K------Q--AEKRT----A-AEEVAE-------DEDVQP-SYTVPMAIVTSAELAPYINPEFPAGAKFREGLTALRNSMYYD--TGVLM--PQIYVTGNA-PL--EPFHYVFAVKEIPVAQGVVKPFHFYVN-DSVE----------------NI-------KVF---G-I-EGEEVRNPADLRPGAWVPDDFRLLATVAGLKVWEPSDFLLLHISNILRRHAHEYVGIQEAQSLLDFVGRGAPK-LVEE-VVP--KVVSLHLFADVLQRL---V-QE--G-VSIRDVKSILDALAEWGR---IEK----------DPAQ---LTEYV---RA-----SLKRIISFKASGGK-GT-LFVYLLDPEIEDIIRG--SI-RRTS--T--AA-FL-------AL-D---PAISNDILAALREEIGLLPPT-A-QK-P-----------------------------------------VIVTDMDIRRFV---RKLV--------E---------VE---FP--NV-----SV---LS------YQEL----SPDLTIQ----P-I-------------GRIALPQG------G--GRLAA---------------------
>FlhA_Bacteria_Chrysiogenetes_WP027389530
M----------------------------------------------------------------------------------------------------------ATGSPRT------------------------------------------------------SAMKLL-KF---TA--SPD-----VFAAFGIMSI-----------------------------------IAIM--------------------------------------VLPVPTFLL--DILL---------------------------TVSIAASV--------------------------------LIILIS---------------------------------------------------------------LYITEPLEFSIFPSV-----------------------------------------LLIITLFRLALNVAT------------------------------------------------------------------TRTILLNGAN-----------------------------------------GEGAAGEVIQAF------GEFVVGG---------NYVV-----------------------------------GIIVFLILVIIN--------FKVIT-NGS--------GRVAEV------------AARFTL------------DAMPGKQMAIDADLNAGMIDEMEAKSRRDRIRREADFY-GAMDGASKFVKGDAVAGIIITVVNIVG-GLIIGMAQGGMSFSDAAEVYTI----L-TV--GDG----LVG----QIPALIVSTAVGMVVTRA-AS---E--S------NLGEDI--------VQ------QIVI-N-PKA-LWVAAVIIFLFGV--------VPGM----PTLPFLILAALIGFLAYMVS-----I-----GK-V---GARDED---GN----------------LSAVGKSQKQ------K--DAPVA----E-EEAKKT----A-EEEVE---ELLQMDALELEVGYGVIPLIDSAQGGDLLDRIKSLRKQTAID--LGFIV--PPIRIRDNL-QL--RPNDYVFKLDGIEIGQGDVYPGQSLAM-NP-G----------------GG-------EI----T-I-PGTPTIEPAFGLPAVWVDAEHYDEAQMFGYTVVDAGTVIATHIGEIIKQHASEILGKQETQHLLDNIKKTHPS-VVTD-LVP--GLLPLGVVQRVLQNL---L-DE--R-ISIRNLLTILEALGDYAT---ATK----------DPDI---LTDYV---RG-----RLSRQVSKLYTDEN-NV-MRVLTIDPRLEQMMAE--AI-QKSE--Q--GR-VI-------VI-D---PHKAQMFLVNLIQTADKLIEQ-Q-VP-P-----------------------------------------VLMVSPAVRSAL---RRLI--------V---------RY---AP--KV-----SV---IA------HSEI----AENVNIE----S-L-------------GTIGLEDR------K--G-------------------------
>SS_Bacteria_Acidobacteria_WP014100760
M-------------------------------------------------------------------------------------------------------TSLTDQVKSF------------------------------------------------------SGIDFAAAL---SK--NSD-----MLIAAGMIVL-----------------------------------IGTI--------------------------------------IVPVPTFIL--SILI---------------------------VVNITISL--------------------------------AVMMVS---------------------------------------------------------------LYISSPLQLSTYPTI-----------------------------------------LLLTTLFRLALSISC------------------------------------------------------------------TRSILTKGD----------------------------------------------AGDVIRAL------GEITAQG---------NLVV-----------------------------------GFVMFIILLVVQ--------FLVVA-KGA--------ERVAEV------------AARFTL------------DALPGKQMAIDADMRSGLITMDVAKKLRSDLAKESRLY-GAMDGAMKFVKGDSIATIIIAVVNIVA-GMTIGVLYKGLSPAVAAKKYLI----L-TI--GDG----LGA----IFASIFIAISAGLVVTRV-AG---DDTD-ESS--NVGADM--------SA------QMLA-N-PKP-LLVVSGLLGSLAV--------VAVL----AGSVVALPVLIVAAVVAPLA-----F-----SL-R-------KR---QQ----A-----------LAA------Q------A--AEKKG----P-AAEASE-------SDDIQP-SYTVPMAIVTSAELAPYIDPEFPAGAKFREGLTALRNTMYYD--TGVLM--PQIYVTGNA-PL--EPFHYVFAVKEVPVAQGVVKPFHFYVN-DSVE----------------NI-------RVF---G-I-EGEEVRNPADLRPGAWVPDEYRLLAAVAGLKIWEPSDFLLLHISNILRRHAHEYVGIQEAQALLDFVGRGAPK-LVEE-VVP--KIVSLHLFTDVLQRL---V-QE--G-VSIRDVKSILDALAEWGR---IEK----------DPAQ---LTEYV---RA-----SMKRVISFKASGGR-GT-LFVYLLDPEIEDIVRG--SI-RRTS--T--SA-FL-------AL-D---PTISNDILAALRAEIGELPPT-A-QK-P-----------------------------------------VIVTDMDIRRFV---RKLV--------E---------VE---FP--NV-----SV---LS------YQEL----SPDLTIQ----P-I-------------ARIALPHG------G--RLAA----------------------
>SS_Bacteria_Acidobacteria_WP058865795
M-------------------------------------------------------------------------------------------------------TSLTDQVKSF------------------------------------------------------SGIDFAAAL---SK--NSD-----LLIAAGMIVL-----------------------------------IGTI--------------------------------------IVPVPTFIL--SVLI---------------------------VVNITISL--------------------------------AVMMVS---------------------------------------------------------------LYISSPLQLSTYPTI-----------------------------------------LLLTTLFRLALSISC------------------------------------------------------------------TRSILTKGD----------------------------------------------AGDVIRAL------GEITAQG---------NLVV-----------------------------------GFVMFIILLVVQ--------FLVVA-KGA--------ERVAEV------------AARFTL------------DALPGKQMAIDADMRSGLITMDVAKKLRSDLAKESRLY-GAMDGAMKFVKGDSIATIIIAVVNIVA-GMAIGVLYKGLSPAVAAKKYLI----L-TI--GDG----LGA----IFASIFIAISAGLVVTRV-AG---DDTD-ESS--NVGADM--------SA------QMLA-N-PKP-LLVVSGLLGSLAV--------VAVL----AGSVVALPVLIVAAVVAPVA-----F-----SL-R-------KR---QQ----A-----------LAA------Q------A--AEKKG----A-AAETAE-------SDDIQP-SYTVPMAIVTSPELAPYIDPEFPAGAKFREGLTALRNTMYYD--TGVLM--PQIYVTGNA-PL--EPFHYVFAVKEVPVAQGVVKPFHFYVN-DSVE----------------NI-------RVF---G-I-EGEEVRNPADLRPGAWVPDDYRLLAAVAGLKIWEPSDFLLLHISNILRRHAHEYVGIQEAQALLDFVGRGAPK-LVEE-VVP--KIVSLHLFTDVLQRL---V-QE--G-VSIRDVKSILDALAEWGR---IEK----------DPAQ---LTEYV---RA-----SMKRVISFKASGGR-GT-LFVYLLDPEIEDIVRG--SI-RRTS--T--SA-FL-------AL-D---PTISNDILAALRHEIGELPPT-A-QK-P-----------------------------------------VIVTDMDIRRFV---RKLV--------E---------VE---FP--NV-----SV---LS------YQEL----SPDLTIQ----P-I-------------ARIALPHG------G--RLAA----------------------
>FlhA_Bacteria_Nitrospirae_OGW60966
M----------------------------------------------------------------------------------------------------------AATIVES------------------------------------------------------NRGVFI-SL---AK--NSD-----VVLGLLVLGI-----------------------------------VAVM--------------------------------------IIPVPSIIM--DVLL---------------------------TFSLTLSI--------------------------------VIILIS---------------------------------------------------------------MYILKPLEFSVFPSV-----------------------------------------LLIATLARLAINVAS------------------------------------------------------------------TRLILIKGHE-----------------------------------------GPDAAGKVIMAF------GNFVIGG---------NYAV-----------------------------------GLVIFSILVVIN--------FVVIT-KGA--------GRIAEV------------AARFTL------------DAMPGKQMSIDADLNAGLIDEAEARRRRAQISQEAEFY-GAMDGASKFVRGDAVAGIIITLINIVG-GLIIGVLQHGMDIKTALHNFTL----L-TV--GDG----LVG----QIPALIVSTSAGIIVTRA-AS---E--S------NLGTEV--------SK------QIFA-H-PKA-IGVSAAVIFFFGL--------IPGL----PHIPFLIFAIITGLIAWVSY-----N-----LK-NTMGEELGWT---AG----------------AIP------D------R--ERKAS----D-EEKGTP----Q-REEPD---YVPPLDILELNLGYSLIPLVDSEQKGDLVERIKSVRHQFASE--MGIMI--PSVHIRDSL-QL--EPNRYSILIKGTEVANGELMMDRHLAL-NP-T----------------GI-------EK----G-I-QGIATREPSFGLPALWILTQDKERAELSGYTVVDPSTVIATHLTEIIRTYSYELIGRQEIQSMLNNFAKRYPK-VVEE-LVP--GLIPLGIVVKVLQNL---L-KE--R-VPVRDLLTILEALADYAP---STK----------DPEI---LTEYV---RA-----NLARTITKQYQAQN--N-LPVITLEPSLEEKISS--AV-RQVP--Q--GM-HI-------SL-E---PRMAHGIINRLRSVMENANKK-G-IY-P-----------------------------------------VLLTSPAIRSPL---RRFI--------E---------RF---IP--NI-----VI---LS------SNEI----SSMVNVQ----P-I-------------DIVRYSDA------D--QKV-----------------------
>FlhA_Bacteria_Nitrospirae_OGW54648
M----------------------------------------------------------------------------------------------------------AATIIES------------------------------------------------------NRGVFI-SL---AR--NSD-----VVLGLLVLGI-----------------------------------VAVM--------------------------------------IIPVPSIIM--DVLL---------------------------TFSLTLSI--------------------------------VIILIS---------------------------------------------------------------MYILKPLEFSVFPSV-----------------------------------------LLVATLARLATNVAS------------------------------------------------------------------TRLILIKGHE-----------------------------------------GPDAAGKVIMAF------GNFVIGS---------NYAV-----------------------------------GLIIFSILVVIN--------FVVIT-KGA--------GRIAEV------------AARFTL------------DAMPGKQMSIDADLNAGLIDEAEARRRRAQISQEAEFY-GAMDGASKFVRGDAVAGIIITLINIVG-GLIIGVLQHGMDIKTALYNFTL----L-TV--GDG----LVG----QIPALIVSTSAGIIVTRA-AS---E--S------NLGTEV--------SK------QIFA-H-PKA-IGVSAAVIFFFGL--------IPGL----PHIPFLIFAIITGLIAWVSY-----N-----LK-NTMGEELGWT---AG----------------AIP------D------R--ERKAS----D-EEKGTP----Q-REEPD---YVPPLDILELNLGYSLIPLVDSEQKGDLVERIKSVRHQFASE--MGIMI--PSVHIRDSL-QL--EPNRYSILIKGTEVANGELMMDRHLAL-NP-T----------------GI-------EK----G-I-QGIATREPSFGLPALWILTQDKERAELSGYTVVDPSTVIATHLTEIIRTYSYELIGRQEIQSMLNNFAKRYPK-VVEE-LVP--GLIPLGIVVKVLQNL---L-KE--R-VPVRDLLTILEALADYAP---STK----------DPEI---LTEYV---RA-----NLARTITKQYQAQN--N-LPVITLEPSLEEKISS--AV-RQVP--Q--GM-HI-------SL-E---PRMAHGIINRLRSVMENANKK-G-IY-P-----------------------------------------VLLTSPAIRSPL---RRFI--------E---------RF---IP--NI-----VI---LS------SNEI----SSMVNVQ----P-I-------------DIVRYSDA------D--QKV-----------------------
>FlhA_Bacteria_Nitrospirae_OGW56672
M----------------------------------------------------------------------------------------------------------AATIIES------------------------------------------------------NRGVFI-SL---AR--NSD-----VVLGLLVLGI-----------------------------------VAVM--------------------------------------IIPVPSIIM--DVLL---------------------------TFSLTLSI--------------------------------VIILIS---------------------------------------------------------------MYILKPLEFSVFPSV-----------------------------------------LLVATLARLATNVAS------------------------------------------------------------------TRLILIKGHE-----------------------------------------GPDAAGKVIMAF------GNFVIGS---------NYAV-----------------------------------GLIIFSILVVIN--------FVVIT-KGA--------GRIAEV------------AARFTL------------DAMPGKQMSIDADLNAGLIDEAEARRRRAQISQEAEFY-GAMDGASKFVRGDAVAGIIITLINIVG-GLIIGVLQHGMDIKTALHNFTL----L-TV--GDG----LVG----QIPALIVSTSAGIIVTRA-AS---E--S------NLGTEV--------SK------QIFA-H-PKA-IGVSAAVIFFFGL--------IPGL----PHIPFLIFAIITGLIAWVSY-----N-----LK-NSMGEELGWT---AG----------------AIP------D------R--ERKAS----D-EEKGTP----Q-REEPD---YVPPLDILELNLGYSLIPLVDSEQKGDLVERIKSVRQQFASE--MGIMI--PSVHIRDSL-QL--EPNRYSILIKGTEVANGELMMDRHLAL-NP-T----------------GI-------EK----G-I-QGIATREPSFGLPALWILTQDKERAELSGYTVVDPSTVIATHLTEIIRTYSYELIGRQEIQSMLNNFAKRYPK-VVEE-LVP--GLLPLGIVVKVLQNL---L-KE--R-VPVRDLLTILEALADYAP---STK----------DPEI---LTEYV---RA-----NLARTITKQYQAQN--N-LPVITLEPSLEEKISS--AV-RQVP--Q--GM-HI-------SL-E---PRMAHGIINRLRSVMENANKK-G-IY-P-----------------------------------------VLLTSPAIRSPL---RRFI--------E---------RF---IP--NI-----VI---LS------SNEI----SSMVNVQ----P-I-------------DIVRYSDA------D--QKV-----------------------
>FlhA_Bacteria_Acidobacteria_WP020710865
M------------SSPV-------------------------------------------------------------------------------VLTAPAVNSASAAKNSSG------------------------------------------------------QSAWVT-WI---HA--ARE-----FALPGAAISI-----------------------------------VFVM--------------------------------------LVPLPSLIL--DLLL---------------------------GLSIAAAV--------------------------------LVFLSA---------------------------------------------------------------VQVRKAVDFSVFPTV-----------------------------------------LLLLTLFRLSLNIAS------------------------------------------------------------------SRRILLHGNE-----------------------------------------GASAAGSVIEAF------GQFVVGG---------NYVV-----------------------------------GFVLFLALIAIQ--------FLVVS-HGA--------VRTAEV------------TARFTL------------DALPGKQMAIDADLNAGLIDEAAARRRREAVAREAEFY-GAMDGAARFNQRDSMATILITAINIIA-GLLIGTLQQGVALGDALKTYTT----L-TV--GDG----LVT----MIPSLLVSVAGGMVLTRA-SS---A--D------ALGSEI--------GS------QLLG-R-PAT-LYMSGGVLGMMAL--------VPGL----PKLPFLVIAGVLLLAGRQVS-----R-----RA-S------------AE----------------AAD-------------G--LADAA----K-KEEGKA----Q-SENLA---GLLRMDELSLEIGFQLISLVDEKQGGQMLSRIRTLRRHLATE--LGFIV--PPVHIADNL-RL--KPREYVISLRGMEIGRWQTEGNQLLAV-SA-D----------------PQ-------AR----A-L-PGKETREPAFGVNARWIAPALEESALAAGYSVVDPTTVITMHLSELVRRHGQDLLSRAETKRLIDTLNDSHPK-LIEE-LIP--KVMTLGEVQRVLQQL---L-RE--Q-VSIRDLGTILEVLVEAAP---ANK----------ALPH---LVELC---RQ-----AMGRRLVQPHLDAD-GT-LPVLLLDPAIDEELQS--CF---GD--G--SR-NIGDRG---AV-S---IPVIRRLADSLKRLSGGAGAT---AW-P-----------------------------------------VLLCQSPARYHI---RRWL--------E---------PA---VP--RV-----TV---LA------PSEV----PADIRIR----S-L-------------GTVR---------------------------------------
>FlhA_Bacteria_Acidobacteria_WP082125612
M-------------STP-------------------------------------------------------------------------------IAVAPATARAAASHASAA------------------------------------------------------EKPRQK-AF---RM--AKD-----LALPLGAISV-----------------------------------IFVM--------------------------------------LIPIPAALM--DLLL---------------------------AGSMAASV--------------------------------LVFLSA---------------------------------------------------------------VQVRKAVDFSVFPTL-----------------------------------------LLLLTLFRLSLNIAS------------------------------------------------------------------SRRILLHGSE-----------------------------------------GTAAAGKVIESF------GQFVVGG---------NYVV-----------------------------------GFVLFLALIAIQ--------FLVVS-HGA--------VRTAEV------------TARFTL------------DALPGKQMAIDADMNAGLIDEASARARRLAVAQEAEFY-GAMDGAARFNQRDALATILITAINIVA-GLLIGTIQQGVAIGEAVRTYTI----L-SV--GDG----LVT----MIPSLLVSVAGGMVLTRA-AS---A--G------ALSSEL--------GT------QLFR-K-RTT-LYVASAVMAALCL--------VPGL----PKPAFLALAALLAWGARRIP-----A-----ST-A------------LE----------------GV-----------------AVEKE----R-KAIDKA----S-GENLA---SLLKMEDLSLEIGFQLIPLVDEKQGGQMLARVRNLRRHLAGE--LGFLI--PPIHISDNL-RL--RPREYVVSLRGIEIGRWQTEGNSLLAV-SA-E----------------AQ-------TR----P-I-PGKEAQEPAFGVPARWIQAGLEDQATAAGYSVVDTATVISTHLGELIRRHAHELLSRAETKRLLDALNDTHPK-LVEE-LVP--KMMTLGEVQKVLQQL---L-RE--Q-VSIRDLGTILEALVEASA---VHK----------NLPA---LVETA---RQ-----ALGRRVVQPLLDPD-GS-LRVILLDPAIEEELVS--SL-QPAS--A--AR-LLSDGH---AY-S---TPQLRRIADSLKQLIGPPSSS---AP-P-----------------------------------------VLLCQSPARYYL---HRWL--------E---------DI---FP--RV-----AV---IA------PAEI----PSDVRLR----S-I-------------GVVR---------------------------------------
>FlhA_Bacteria_PVC_RJP35530
M-------------------------------------------------------------------------------------------------------------ADTR------------------------------------------------------TESKTT-VV---QR--SSN-----FVVAFMFVGV-----------------------------------IGIM--------------------------------------LGYVPPALL--SVLL---------------------------AVNISIAL--------------------------------MVLMIS---------------------------------------------------------------LYMREPLEFSTFPTV-----------------------------------------LLLLTFFRLALNVAS------------------------------------------------------------------TKLILTPSTD-----------------------------------------IQNKAGAVIEFF------GRVVAGD---------NAVI-----------------------------------GFVVFMILVIIQ--------FVVIT-KGS--------GRIAEV------------AARFTL------------DAMPGKQMAIDADLNAGLINEAEARQRREEISREADFY-GAMDGASKFVRGDATAGLIITAINIVG-GIAVGFME-GMDFFTVLRTYTL----L-TI--GDG----LGS----QIPALLTSTAAGIVVTRA-SE---E--R------ALGESL--------FQ------QFFS-R-PEA-MFVAASALFVVAG--------LGMLFGPGIVLPFSVFATALGLGAWQVQ-----R-----TQ-K------------IQ----------------KAE------E------E--EKARI----E-EEEAPP----E-PEKVE---SLLEVDPMEIEIGFGLIPIVDSEQGGDLLDRVSVIRKQTAVE--LGIIV--PPIRIRDNM-QL--GQRQYNILIRGVKVADGEIRPDRLLAM-KP-T----------------AE-------EED---DDV-PGIKTTEPAFGTPAKWIEPDERSRAEMAGYSVVEPASVLATHLTEVIRNHAHDLLGRQEVQQLIDHLKERNQV-LVNELLQV--ANVKIGVIQKVLQNL---L-RE--R-IPIRNLELIFEAIADYAE---AAQM---------NHET---ITEYC---RM-----NLARIITNLYVDKD-GR-LPVITIDPNIENRVME--GI-QRGG--M--AG-IM-------AT-D---PIYAEQVIASVEREVSAAISS-G-YH-P-----------------------------------------LILTSPQIRSHV---RRLC--------E---------RR---IP--YV-----IV---LS------YNEV----APEVPVS----R-I-------------TTVRLQSA------S--EKVPS---------------------
>FlhA_Bacteria_Chrysiogenetes_WP013505982
M----------------------------------------------------------------------------------------------------------APKAPGF------------------------------------------------------TAGKAI-RM---ST--SPD-----IIAAFGILSV-----------------------------------IAIM--------------------------------------VLPVPAPLL--DILL---------------------------TISITLGV--------------------------------LVILVS---------------------------------------------------------------LYIREPLDFSIFPSV-----------------------------------------LLIVTLFRLSLNVAT------------------------------------------------------------------TRTILLHGHE-----------------------------------------GEAAAGQVIQAF------GQFVVGG---------NYVV-----------------------------------GIIVFIILVIIN--------FKVIT-NGA--------SRVAEV------------AARFTL------------DAMPGKQMAIDADLNAGFIDDKEAKVRREHIRREADFH-GAMDGASKFVKGDAVAGIIITIINIVG-GLIIGMAQGGMGFSEAAQVYTL----L-TI--GDG----LVS----QIPALIVSTAVGIVVTRA-AS---E--S------NLGEDI--------AQ------QFIV-S-PKV-IWVASVILFIFGI--------IPGM----PFIPFMTLAALLATLAYFIQ-----T-----GK-I---GKILEE---GL----------------GAS------E------S--DSGSV----Q-EEAPKS----H-EEEVE---ELLQMDSLELEVGYGVIPLVDSSQGGDLLNRIKSLRKNIALE--LGFIV--PPIRIRDNL-QL--KPNDYVFKVKGIEVGSGDVYPGQLLAM-NP-V----------------GD-------DI----T-L-PGTPTVEPAFGLKAMWVTDNYSDEAEMLGYTVVDAGTVISTHIGELIKQHSKDILGKQETQSLLDNIQKSHPS-VVGD-LVP--GQLPLGAVQHVLQNL---L-SE--R-ISIRNMLTILETLGDYAA---ATK----------DPDI---LTDYV---RG-----RLSRQITKMYADET-NT-IRVLTLDPHLEQMISE--SI-QKSD--Q--GR-VV-------VM-E---PHKAQRFLVNLIHTADRISEQ-G-VT-P-----------------------------------------VLMVSPVVRAPL---KRLV--------M---------RY---AP--KL-----VI---LA------HTEL----ADSVNIE----A-L-------------GTVGLEEK------R--E-------------------------
>FlhA_Bacteria_Deferribacteres_WP076654198
M----------------------------------------------------------------------------------------------------------AADTKVT------------------------------------------------------ASSIIK-KI---AK--QTD-----IALALGVMFI-----------------------------------LVIM--------------------------------------IIPIPSILL--DFFL---------------------------TVSVSLSI--------------------------------IILLVS---------------------------------------------------------------LYAERPLDFSSFPFV-----------------------------------------LLLTTLFRLSLNVST------------------------------------------------------------------TRTILLHGHE-----------------------------------------GPDAAGEIIRAF------GQFVVGG---------NYAV-----------------------------------GIIVFIILVLIN--------FMVIT-KGS--------GRVAEV------------AARFTL------------DAMPGKQMAIDADLNAGIINEDEARKRREDVRREADFY-GSMDGASKFVRGDAVAGLIITAINIIG-GLALGMLQHGLSVSEAASTYTI----L-TI--GDG----LVG----QIPALIISTSAGIIVTRAGND---S--G------SLAKQL--------TK------QLFP-Q-AKV-LFITGGLLLFFAI--------VPGM----PKLAFIFLGLVAVGVGYLML-----R-----KE-K-------KG---DT----------------LDD------E------E--GSENE----E-EKPPAP----E-EEEVK---ELLEMDTMELEIGFGIIPLVDAAQGGTLLNRIKSIRRQIALE--MGFIV--PPVRIRDNL-QL--DADEYVVLLRGVRTAKGSVMPDRYMAM-NP-A----------------GP-------MD----D-I-SGIPTKEPAFGLPAKWVDEIEKEKAEIAGYTIVDPATIIATHLTEVIKKNSAELLGRQETQDLLDKLKEKHPK-IVED-VVP--GILDLSTLNRVLQNL---L-KE--R-VSIRNLQTILEALATYGT---MNK----------DIEY---LTEKV---RF-----ALRKQITESLLAQD-GK-LYVFALPQPVEQLIIK--NM-HPSD--E--GK-EI-------VI-D---PATARKILTGLMDKTEEVTAK-G-IP-P-----------------------------------------VLFVSYPIRFAM---RRFV--------E---------KY---SP--SL-----NI---IA------HTEV----ADNVQID----S-L-------------GTVLIKND------D--NKGQ----------------------
>SS_Bacteria_Proteobacteria_WP062012774
M------------------------------------------------------------------------------------------------------------------------------------------------------------------------TRFLQ-IL---SK--RND-----LLLAFLLVCI-----------------------------------VFMM--------------------------------------ILPLPVVII--DILI---------------------------AINLSLSA--------------------------------ILLMVA---------------------------------------------------------------IYLKDVTQLSAFPSI-----------------------------------------LLITTLFRLALAIST------------------------------------------------------------------TRLILLQAN----------------------------------------------AGHIVETF------GKFVVGG---------NLIV-----------------------------------GLVIFLILTIVN--------FMVIT-KGS--------ERVAEV------------SARFSL------------DAMPGKQMSIDSDMRAGQIEMDEAKRRRNKLEKESQLY-GAMDGAMKFVKGDAIAGLIIIAVNMIG-GLAIGTMQRGMAAGDAVHLYSL----L-TI--GDG----LIQ----QIPALFVSITAGFIVTRV-AS---E--E--ND--NLGSDI--------AS------QLVS-E-PKA-LMITAVIMLIFAV--------IPGF----PALVFLGLAVVTGGGGFLAM-----R-----KS-K-------AA---GQ----TQ----------RSG------E------M--PALAA----A-LAPQGKAPSLP-DDDDGLPVEPVNFALTVPLIVDIAASVRNSIRPDKLDREVARVRRALYFD--LGVPF--PGINLRLNE-NL--KDGEYRILVNEIPVAAGASRPGWFIVR-ETET----------------NL-------RMF---N-V-PFERGEDFLPNTASLWVQMKHLPLLEKAGIQTMTLSNMLTFHLAHILKAHAAEFVGVQETMFLMNQMQKNFGE-LVRE--AT--RLLPVTTITDVLQRL---V-SE--E-ISIRDMRTILEALVTWGQ---REK----------DPIV---LSEHV---RG-----ALSRYITHKFSGGQ-NV-IPAFLLSKEIEDAVRG--AV-RQTS--G--AS-YL-------AL-S---PDIHREMITAMKQVVGNPGGR-A-MS-P-----------------------------------------VILTPMDIRRFM---RKIV--------E---------RD---FP--SL-----AV---LS------YQEL----SPSANIQ----P-L-------------ERIKLAHG------G--AQLTAA--------------------
>FlhA_Bacteria_PVC_WP033199646
M--------------------------------------------------------------------------------------------------------------ANE------------------------------------------------------TTPASG-SP---LL--RSE-----LLLSVALLGL-----------------------------------LVIF--------------------------------------LVPLPTIVL--DMLL---------------------------AFNISATL--------------------------------LLLLVT---------------------------------------------------------------LTVKQPLEFSTFPSL-----------------------------------------LLLLTLFRLALNVAT------------------------------------------------------------------TRLVLLNGD----------------------------------------------AGTIVEAF------GKFVVGG---------SLIV-----------------------------------GLVIFLILIVIQ--------FVVIT-KGA--------GRVSEV------------AARFTL------------DSLPGKQMAIDAEMNAGMIDEAEAKRRRTSLMRESEFY-GTMDGASRFVRGDAVAAIIITAINLFG-GFIIG-LTKGMPLAEAVRRYSI----L-TI--GDG----LVT----QIPALITATASAMLVTKA-TS---G--T------SLGEEL--------GG------QFSA-A-SGP-FRLAAFILIALAL--------VPGM----PMLPFLALGVALLLLSRRMS-----R-----VP-E-----LPPA---AK----------------AEA------A------A--AAAAA----A-APSKSP----V-EGYLD---DFLQSDRVSLEIGAALIPMVSARRGPGLIDRIGGLRRDLAKQ--SGLWV--PAVRVRDNL-QL--DPPTYRILLGGREVARGDVRPDLWLAI-DPGG----------------AA-------RV----P-L-TGEDAREPAFGLPAKWISEADRNRAEAAGFTVVDSPNVIITHLGEVVRRHAGELLGRDDLKSMVDRVRETTPA-VVDD-LIP--NVVSMGLLHRVLTQL---L-DE--R-VPISNLPRILESLAAHAP---TVK----------DPAE---LAERV---RV-----DLGRAVVDRFRDPT-GR-IRAIVLDPRLELD------L-KRAV--Q--NN-QL-------II-D---PSRLEQLTMRVAAELRKAGAR-G-YE-A-----------------------------------------ALLCDAGLRRAL---RHSL--------A---------RA---LH--DL-----SV---VS------YQEI----PTDLLME----P-V-------------AVIRPEEL------T--GEGSSVAAMFEQPRP-----------
>FlhA_Bacteria_Synergistetes_WP024821731
M------------------------------------------------------------------------------------------------------------AELTS------------------------------------------------------QNSFIK-RF---LL--YSD-----IGLAIMVMMI-----------------------------------VAMM--------------------------------------IIPVPTWFL--DILL---------------------------ATNITLGV--------------------------------VVLLST---------------------------------------------------------------FYVQRALELASFPTM-----------------------------------------LLLVTLFRLALNVST------------------------------------------------------------------TRLILLRADA----------------------------------------------GKVISAF------GNFVVGG---------NYVV-----------------------------------GGVVFLILVIIQ--------FVVIT-KGS--------ERVAEV------------AARFTL------------DAMPGKQMAIDADLNAGLIDEDTARNRRREIQREADFY-GAMDGASKFVKGDAIAGLIITLINIIG-GLSIGVLQRGMTLGQAGSVYSL----L-TV--GDG----LVS----QIPALLFSTATGVIVTRA-AG---E--G------NLGRDI--------FA------SLMS-Y-PRP-LFIGAVLLFALAF--------VPGL----PTVPFLILGIFLALMGYWVY-----R-----EG-E-----IQQT---EAQTAPSRSSKEVKGG--QSS------G------P--SAQGA----P-VAPAPA----S-PEDVM---RLLTVDPMEIEIGYAIIPLVDPSQGGDMLDRIGTIRKQMALE--FGLVV--PPIRIRDNI-QL--KPSEYIIRVRGAETGRGELLPDHYLAM-NT-G----------------NV-------EE----D-I-VGVPTVEPAFGLQATWISPELRDKAESMGYTVVDAPSVLATHLSETIKRYGSELLTRQEVQKLTDLVKESSPA-VIEE-ML---GVLSLGEVQKVLQNL---V-KE--Q-IPIRDLVSIFESLADHGR---VTR----------SVDY---LTERV---RE-----ALSRIISLKIQGDD-GF-ITVATLSPQWEQKIKE--SL-QGDL--I-QGW-QL-------NM-D---PESIQELMSAASKMAEKMAMG-G-HL-P-----------------------------------------VFLTHPEVRLIV---RRLL--------E---------GT---LP--GV-----YV---VS------YNEI----SQGVQLK----S-A-------------GMVE---------------------------------------
>SS_Bacteria_FCB_EYE60365
M-----------------------------------------------------------------------------------------------------NKLLNFVSRTFG------------------------------------------------------GEAALN-MI---NK--SSD-----LILALWMIGV-----------------------------------VLMI--------------------------------------ILPLPPTIV--DLMI---------------------------TINLAVSV--------------------------------FLLMVA---------------------------------------------------------------LYIPSALQLSVFPSL-----------------------------------------LLITTMFRLGINISS------------------------------------------------------------------SRQILLKAY----------------------------------------------AGHVIQAF------GDFVVGG---------NYVV-----------------------------------GFIIFLIITIIQ--------FIVVT-KGA--------ERVAEV------------AARFRL------------DAMPGKQMAIDADLRAGMIDAQQARDKRAMIQKESELY-GAMDGAMKFIKGDVIAGIVISLINIVG-GLTIGVTMHGMDLAQAAHVYTL----L-SI--GDG----LVS----QIPSLLISLTAGIVTTRV-SS---D--K--NT--NLGKEI--------SS------QLVK-E-PRA-LLLAAAATLGVGF--------FKGF----PLWSFAILALLFGILGVILL-----A-----KK-N-------SS---SQ----------------KGG------N------A--STTVG----A-ANDGSATAGDN-PDDYS---LTLPVILELGKDLSKLIQQRTKSGQSFIDDMIPKMRQALYHD--IGIRY--PGIHVRTDSPSL--EGHDYMILLNEVPYVRGKIPANHVLTN-EVEE----------------NL-------KRY---N-L-PFITYKN-AAGLPSAWVSEDAKAILEKAAIKYWTPLEVIILHLSYFFHKSSQEFLGIQEVRSMIEFMERSFPD-LVKE--VT--RLIPLQKLTEIFKRL---V-QE--Q-ISIKDLRTILESLSEWAQ---TEK----------DTVL---LTEYV---RS-----SLKLYISFKFSQGQ-SA-ISVYLLDPEIEEMIRG--AI-KQTS--A--GS-YL-------AL-D---PDSVNLILKSMRNTITPTPPG-G-QP-P-----------------------------------------VLLTAIDVRRYV---RKLI--------E---------TE---FP--DI-----AV---IS------YQEI----LPEIRIQ----P-L-------------GRIQIF-------------------------------------
>FlhA_Bacteria_Spirochaetes_WP100763084
M--------------------------------------------------------------------------------------------------------------EKK------------------------------------------------------W-----------WN--QSD-----IILGVGAVAI-----------------------------------VAML--------------------------------------VIPLPGFIL--DILI---------------------------IVSLAIGL--------------------------------LVLLTA---------------------------------------------------------------LSVNEPADFSIFPSL-----------------------------------------LLITTLYRLALNVST------------------------------------------------------------------TRQILSKGPA--------------------------------------------INSHVIDAF------GSFIIGSE----SGLSKYVV-----------------------------------GFIIFIILVLVQ--------VLVIT-KGA--------TRISEV------------AARFTL------------DALPGKQMAIDMELSSGNINEEEAKKRRKKIEAEVDFY-GSMDGASKFVQGDVRAGLIITAINLLG-GIVIGASIRGESFSQAIETYGK----F-TI--GDG----LVS----QIPALLTTVATGIIVTRS-GS---E--S------DLATQF--------KS------QLFS-N-SKV-LYVVAGSLGFAAF--------IPGL----PFIPLVLLSAGIAYLGYSLE-----Q-----TV-K------------------------------EQL------E------S--IEKKE----K-ESGQDR----K-PKDFY---EELRTDPIEIEVGYHLIPLVDASQGGALLDQISNLRKKFAQD--NGVVI--PPVRILDNL-DL--NPDTYSIKINGTEVGASTVKPDKLMAL-NT-S---------------PGT-------AE----A-I-QGEDFLEPSFGQKAKWISSEDKSEAEAKGYTVVDASTVVVTHLKELLATHASTLLGREEVKKLLDHYKASYPT-LIGE-LDA-DKPGNLGIIQQVLQNL---L-RE--G-LGIRNLVPILESIANNLQ---KYQ----------NPYI---LTELV---RQ-----SISRTVVRDYLSMD-GK-LRVITLESRILDRLNK--SI-AQDR-IE--NRDVL-------SL-P---PDFYRRLIDSVAELYRNFRTE-G-KF-P-----------------------------------------IFVVNREVRLPF---SYLL--------A---------KE---FPPRNF-----GV---LA------YEEI----HSSVDSV----I-E-------------AELKLPQT------QTATAGVGEEA------------------
>FlhA_Bacteria_Spirochaetes_WP017810169
M--------------------------------------------------------------------------------------------------------------EKK------------------------------------------------------W-----------WN--QSD-----IILGIGAVAI-----------------------------------VAML--------------------------------------VIPLPGFIL--DILI---------------------------IVSLAIGL--------------------------------LVLLTS---------------------------------------------------------------LSVNEPADFSIFPSL-----------------------------------------LLITTLYRLALNVST------------------------------------------------------------------TRQILSKGPA--------------------------------------------MNSHVIDAF------GSFIIGSE----SGLSKYVV-----------------------------------GFIIFIILVLVQ--------ILVIT-KGA--------TRISEV------------AARFTL------------DALPGKQMAIDMELSSGNINEEEAKKRRKKIEAEVDFY-GSMDGASKFVQGDVRAGLIITAINLLG-GVIIGASIRGESFTQAIETYGK----F-TI--GDG----LVS----QIPALLTTVATGIIVTRS-GS---E--S------DLATQF--------KS------QLFS-N-SKV-LYVVGGSLGFSAF--------IPGL----PFIPLVILSAGIAYLGYSLE-----Q-----TV-K------------------------------EQL------E------S--IEKKE----K-ESGQDR----K-PKDFY---EELRTDPIEIEVGYHLIPLVDASQGGALLDQISNLRKKFAQD--NGVVI--PPVRILDNL-DL--NPDTYSIKINGTEVGTSTVKPDKLMAL-NT-S---------------PGA-------AE----S-I-QGEDFLEPSFGQKAKWISSEDKSEAEAKGYTVVDASTVVVTHLKELLATHASTLLGREEVKKLLDHYKATYPT-LVSE-LDA-DKPGNLGIIQQVLQNL---L-RE--G-LGIRNLVPILESIANNLS---KYQ----------NPYI---LTELV---RQ-----SISRTVVKDYLSMD-GK-LRVITLESRILDRLNK--SI-TQDR-IE--NRDVL-------SL-A---PDFYRRLIDGVAELYRNFRTE-G-KF-P-----------------------------------------IFVVNREVRLPF---SYLL--------A---------KE---FPPRNF-----GV---LA------YEEI----HSSVDSV----I-E-------------AELKLPQT------QTATAGVGEET------------------
>FlhA_Bacteria_Synergistetes_WP085544567
M------------------------------------------------------------------------------------------------------------AEERA------------------------------------------------------GNSAVG-RM---MR--FSD-----VGIALLMIMV-----------------------------------VIMM--------------------------------------IIPLPTWLL--DLLL---------------------------TLNITLGV--------------------------------VVLLVT---------------------------------------------------------------FYVNRALEISSFPSI-----------------------------------------LLIVTLFRLALNVST------------------------------------------------------------------TRLILLKGDA----------------------------------------------GNIISSF------GNFVVGG---------NYVV-----------------------------------GAVVFLILVIIQ--------FLVIT-KGA--------ERVAEV------------AARFTL------------DAMPGKQMAIDADLNAGLIDELGAKERRRDIQREADFY-GSMDGASKFVKGDAVAGLIITVINILG-GLSIGVFQRGLSMGEAAGVYSL----L-TV--GDG----LVS----QIPALLFSTATGIIVTRA-AS---D--S------NLGQDV--------LA------SFVR-Y-PRP-LMIGTALLFGFAM--------VPGL----PTIPFIVLAVFLGMMAYGVY-----R-----EV-T-----GQEM---AAREGEGKSSGAGGPG--AVG------E------G--EGEGG----Q-PPRAPA----S-PDDVM---KLLAVDPMEMEIGYGVIPLVDPNQGGDMLDRISTIRKQMAMD--MGLVV--PSIRIRDNI-QL--KPSEYLIRVKGALVGQGDLMPEHYLAM-DT-G----------------NV-------ID----E-V-VGVPTTEPAFGLPALWISPELRDRAEAGGYTVVDAPSVLATHLSEIIKVHGADLITRQEIQKLTDMVKESNSA-VVEE-ML---GVVGLGDIQKVLQNL---V-SE--H-IPIRDLVSIFETLADYGR---LST----------SVDY---LTERV---RE-----SLSRIISLRLK-ED-GV-VTVATLSPAWEQRVRD--AL-EGDL--V-KGW-RL-------NM-D---SREISRLVSAVSSKSEEIMIQ-G-HS-P-----------------------------------------VLLVSPDVRLVV---RRIL--------E---------AS---LP--AM-----FV---VS------YNEI----SQGIDIQ----S-L-------------GMVE---------------------------------------
>FlhA_Bacteria_Acidobacteria_WP047487929
M-------------------------------------------------------------------------------------------------------------SETV------------------------------------------------------QAKRLG-IF---AH--AKP-----FLLPAAAMSA-----------------------------------IFVM--------------------------------------LVPLPAVLL--DLLL---------------------------AVSITASL--------------------------------LVFVTA---------------------------------------------------------------VQVRKATDLSVFPTL-----------------------------------------LLLLTLFRLSLNLAS------------------------------------------------------------------SRRILLHGSE-----------------------------------------GTSAAGDVIQAF------GQFVVGG---------NYVV-----------------------------------GFVLFLALIAIQ--------FLVVS-HGA--------VRTAEV------------TARFTL------------DALPGKQMAIDADMNAGLIDEQTARKRRESIAREAEFY-GAMDGAARFNQRDAMATILITAINIIA-GLLIGVLQQGVDLLTAVKTYTI----L-TV--GDG----LVT----MIPSLLVSMAGGLVLTRA-SS---S--G------TLDKEI--------NT------QLFS-Q-RNV-LFLTAGVLTAMAL--------IPGI----PKIPFFLVALGVFLFGRTLP-----A-----NG-L------------KA----------------EED------A------A--AVLAG----N-AVAGAP----P-SEDLT---SLLKVDELTLEIGFQLIPMVDEKQNGQMLNRVRALRRHLAAE--LGFIV--PPVHITDNL-RL--RPREYVVQLRGNEIGRWQTEGNCLLAV-NS-D----------------PK-------AR----V-I-PGVETREPAFGVAARWIDPGLEEQALAAGYSVVDQTAVIGTHLAELIRRNAYELLGRAETKRLLDSVNDSYPK-LMEE-LMP--KLMTLGEIQKVLQQL---L-RE--Q-VSIRNLGTILETIVEYAP---QSK----------DLVC---LTEQI---RQ-----TLARNIVRPLLDGE-GG-LSVLTLERGLEEQIIR--TF-DPEG--A--AR-LLGNDGRGAPL-S---SNFLRPLLDSVKRLTGDAMPM---AI-P-----------------------------------------VLLCPSPARYHL---RRWL--------E---------PF---LP--KV-----TV---LS------PSEI----PPEVRVR----S-L-------------GTVGHQLT------G--G-------------------------
>FlhA_Bacteria_Nitrospirae_TFG65916
M------------------------------------------------------------------------------------------------------------AFDSG------------------------------------------------------KLKLEL-TP---AH--YGD-----VLLPIGVVGL-----------------------------------LLLM--------------------------------------LLPLPSFML--DLFL---------------------------SFSITLAM--------------------------------LILLVT---------------------------------------------------------------MHSGRPAEFSVFPTV-----------------------------------------VLLTTLFRLALNIAS------------------------------------------------------------------TRAILLHGNE-----------------------------------------GPAAAGEVIRVF------GEFVVGG---------NFAV-----------------------------------GIVVFSILVIIN--------FVVIT-KGA--------TRIAEV------------AARFTL------------DAMPGRQMSIDADLNAGMIDEGEARKRREMISQEADFY-GSMDGASKFVRGDAIAALLIIFINVIG-GLAIGVLDHGMSIEAAAKRFTL----L-TV--GDA----IIA----QIPALIMSTAAGIIITRV-ST---A--T------SLGRDL--------TE------QIFF-N-PQL-VAAVAGILVFLGL--------LPGL----PHVAFLLLGSMAAGLAYVLF-----Q-----HK-Q-------EA---AE----------------AAL----RPQ------K--TTGAK----G-EKGETS----A-TESVD---TVTPPDLLELHVGYGLVSFVDHSQGGELLERIRAIRKQTALD--MGFVV--PAVHIRDNL-QL--KPHEYSILLKGIQVAKGELVPRHLLAI-NP-G----------------HA-------RK----G-L-EGKPGQDPCFGLPAVWIAPSEKERAQMEGYTVVDGPAIIATHLTELIKTNGHELLGRQEAQNLLDNLAKTYPK-VVDE-LIP--TQLSLGVVVRILRNL---L-RE--R-VSIRDLRTILESVADYTT---VSK----------DPDT---LTEYA---RQ-----NLSRTISTQYANAD-GL-VHVVSLDPMLDRRLTE--VI-KPSG--G---N-QE-------GL-S---PGLFNQVIGAVRQAIERVVSQ-G-YQ-P-----------------------------------------IVLCSQSIRSQL---YRLV--------S---------PG---VH--AL-----AV---LS------PNEL----DPKTKIQ----A-I-------------EVVRLPHE------A--ETI-----------------------
>FlhA_Bacteria_PVC_KPK43257
M------------------------------------------------------------------------------------------------------------QGSAG------------------------------------------------------LNRRGG-SV---TS--RSN-----IILVVGMVTV-----------------------------------LATL--------------------------------------LIRLPTPVL--DVLL---------------------------ACSISLAV--------------------------------AVLIVT---------------------------------------------------------------LSSREALELSTFPSL-----------------------------------------LLFVTLFRLSLNVAS------------------------------------------------------------------TRLILLQGD----------------------------------------------AGKVIHTF------GDFVAGG---------SFVV-----------------------------------GVVIFLILVVIQ--------FIVIT-KGA--------ERISEV------------AARFTL------------DAMPGKQMAIDADLNAGTITETQANERRAKIVKESEFY-GAMDGASKFIRGDAKAGLIITAVNIIG-GIAMG-YSRGLPISGAMKTYSI----L-SI--GDG----LVS----QIPSVIIAISSGFLVTKI-SS---R--H------SVGQDL--------SR------QFLR-T-SQP-LTIAAFIIVSMAF--------VPGL----PKLPFLLLGAGAAVLGRTVA-----R---------------------------------------TET------E------H--KPKAG----E-TPPARS----E-KQPVE---ELLDVDRVSVHVGVRLISMVDPRKDSTVFDRIGALRRKFAQQ--LGIVL--PLVRLRDNI-NL--EPTGYEIRIAELPVAKGRLEPEMFLAM-DP-G----------------SV-------QA----K-V-DGIETTEPVYGLPALWITPANRESAELNGYTVIDPESVFITHLSETLKKHAAEMLTREDVQLLIERLRKSQPS-LVGE-VLGPDREVSIGLLQRLLKNI---V-RD--G-IPIRELTTILESLAEHAS---KTK----------NVAV---LTEMV---RK-----RLSRTITELYKNDD-GK-ILAITLEPALEHQMAA--TL-QQEN--D--GI-SL-------AL-P---TEMAMEISRATAQAWKAAMDK-G-HDKV-----------------------------------------ILLCDSRLRSSL---AEML--------S---------RT---VA--LM-----PV---VA------YDEI----VLGTEVE----P-I-------------ETVSIHQA------G--STEPNERELAVAAT------------
>FlhA_Bacteria_Spirochaetes_WP014456116
M-------------------------------------------------------------------------------------------------------------ADLA------------------------------------------------------AERRNP-LSLF-TE--SSD-----MMVAGGVIVI-----------------------------------IMMM--------------------------------------LIPLPTVLL--DALM---------------------------AVNLVVGL--------------------------------LIVLIV---------------------------------------------------------------LYTSRALDFSVFPTI-----------------------------------------LLVTTVYGLALNVSS------------------------------------------------------------------TRLILSQGAA--------------------------------------------FDGRIVRSF------ATFVVGT-----AGTEGLVI-----------------------------------GVIIFVILIAVQ--------FLVIT-KGA--------TRVAEV------------AARFTL------------DAMPQKQFGIEAEFNAGVITEEEMARKKEELQREAAFY-GAMDGASKFVSGNVKVGILITFVNILG-GIVVGVTIHGEPFELAANNYIS----L-TI--GDG----LVS----QFPALLISTATGLIVTRA-IS---D--S------TFGRDV--------TK------QFAA-Q-GKV-YWIAGAFLIMLSL--------LPGF----PWYVLMPMAGLSLYLGYALQ-----N-----RD-R------------------------------VKET-----A------A---REKE----A-AKKQPE----K-PQDFT---SVAPLDPISLELGYGLVPLVDKDRGAELLERVTRIRREAALD--LGVVI--PRIRIIDNM-RL--EPPEYCLKLRGVEIGRGAIRLGSYLAI-NP-G----------------GA-------SD----D-I-PGEDTVDPAFQLPAKWITEENRSRAERSGYTVVDAPSIIATHLTELIKGHAADILDRQEVRSMLDNLKQDYPA-VVED--VI--AALSLGEIQKVLQSL---L-SE--Q-VSIRNLVSIFESLADYGK---VTK----------DPAF---LTEKA---RQ-----RLARQICLQYSEDH-KY-LRVITLDPQLEQMIID--SR-VETA--G--GV-QA-------GL-D---PDVYRKWIAAIMNTVRDVRGQ-G-YF-P-----------------------------------------IVLTSESARALV---KSST--------K---------RD---IP--DL-----VV---LS------NLEI----IPEIQVE----G-I-------------GEVRIDPA------R--QTQGSMQ-------------------
>FlhA_Bacteria_Synergistetes_WP006300471
M------------------------------------------------------------------------------------------------------------ADSAA------------------------------------------------------SQSLSK-KM---LQ--YAD-----IGIALMLVLI-----------------------------------VGMM--------------------------------------IIPLPTMLL--DVLL---------------------------ALNITFGV--------------------------------VVLLTT---------------------------------------------------------------FYVHQALEISAFPTI-----------------------------------------LLIATLFRLALNVST------------------------------------------------------------------TRLVLLQGYA----------------------------------------------GEVINAF------GNFVVGG---------NYVV-----------------------------------GGVVFLILVVIQ--------FLVIT-KGA--------ERVAEV------------AARFTL------------DAMPGKQMAIDADLNAGMIDEQEARKRRLNIQREADFY-GAMDGASKFVKGDAIAGLIITVINILG-GLAIGVFQRGMEPQQALGTYSL----L-TV--GDG----LVA----QIPALLLSTATGIIVTRA-AG---E--S------DLGRDM--------VT------SLTR-N-HRP-LYIGSGLLFALAV--------VPGL----PTIPFGVLGVGLAMMAYGIQ-----R-----EG-K-----VQEL---AG----PAKGAGPSAGGGGPQ------G------G--GAPGG----G-PTPAPG----S-PENVL---PLLTVDPMEVEIGYALIPMVDPSQGGDMLERIGTIRRQMAMD--LGLVV--PPIRIRDNI-QL--KPTEYILRVKGSEVGRGELLPDHYLAM-NT-S----------------GS-------DD----V-L-VGIPTTEPAFGLPAVWISAELREQAEGMGYTVVDCPSVLATHLSEVIKRYGADLLTRQEVQKLLDLVKDNNPA-VVGE-LT---AALNLGEIQKVLQNL---V-KE--Q-VSIRDLVSIFETLADHGR---FTR----------SVDY---LTERT---RE-----ALARTITFRLQDRE-GG-VAVQTLSPRWEQRIKD--SL-QGDL--L-QGW-QL-------GL-S---PQEIQSLIQTVSASAEQMALG-G-LT-P-----------------------------------------ILLVHPDVRLIV---RRIL--------E---------SA---LP--QV-----FV---IS------YNEI----APGAQLK----S-L-------------GMVE---------------------------------------
>FlhA_Bacteria_Terrabacteria_WP105028603
M------------------------------------------------------------------------------------------------------GGIVASTAFSL------------------------------------------------------DFIKSGLAG---DK--VKT-----LGAPIFIILI-----------------------------------LVMM--------------------------------------ILPVPPFAL--DLFF---------------------------TFNIAISL--------------------------------MVLVAA---------------------------------------------------------------LYTTRPLDFAAFPTI-----------------------------------------LLVTTLLRLSLNVAS------------------------------------------------------------------TRVVLMHGHE-----------------------------------------GPDAAGKVIEAF------GHFLVGG---------NLAV-----------------------------------GIVVFVILMLIN--------FVVIT-KGA--------GRIAEV------------SARFTL------------DAMPGKQMAIDADLNAGLIAEDEARKRRAEVSQEAEFF-GSMDGASKFVRGDAMAGIMILIINIIG-GFAVGVMQHDMTFADAGTAYVL----L-AI--GDG----LVA----QVPALVISIAAGLVVARV-GQ---G--Q------DIGTQL--------AS------QLLK-S-PQA-VGITAGIMALLGI--------IPGM----PTLVFLLLAGGFGYLSYHLS-----Q-----KG-N-------IQ---KV----------------VAT------T------D--DQAKI----K-AATTEA----Q-EATWD---DLVPIDTIALEVGYRLIALVDNKQDGDLLKRIKAIRKKFAQE--IGFLP--PAVHLRDNL-EL--RPSVYRILLKGVCMGEGEVFPNQHLAI-NP-G----------------RV-------TM----Q-L-PGPQTTDPAFGLPAVWISDDQKEKANAAGYTVVDASTVVATHLSHILQTSAAQLLGRTETQQLLDHCAKSSPK-VVED-LTP--KLLDVAVIQKVLQNL---L-EE--S-VHIRDLRTIFETLLENGV---RTK----------NPLE---LTAAV---RI-----ALGRAIVQALAGTT-ED-LNVLVMEPKLEQMITH--AH-TAAG--Q---D-QV-------GI-D---PNLAENLARQTADAAGRQEQL-G-QS-P-----------------------------------------VLLVPDALRLSM---ARLL--------K---------RA---AP--NL-----RV---LS------HSEI----PENRTIR----V-A-------------QVVGAKA------------------------------------
>FlhA_Bacteria_Balneolaeota_WP116031222
M----------------------------------------------------------------------------------------------------------AGTGKGF------------------------------------------------------SFDTMK-GM---FF--QTD-----VLISSSIIMI-----------------------------------LMIM--------------------------------------IVPFPASLM--DFFL---------------------------ALSISLSL--------------------------------IVLLVA---------------------------------------------------------------FYTLKPLQFAVFPGM-----------------------------------------LLILTLFRLSLNVGT------------------------------------------------------------------TRLILSEGY----------------------------------------------AGSVIESF------GGFIVRG---------NFII-----------------------------------GIIMFSVLVIIN--------FVVIT-KGA--------TRIAEV------------AARFTL------------DAMPGKQMSIDADLSAGLITDQEAKQRREEISREADFY-GAMDGASKFVRGDVIAGLLITFINIIG-GLIIGTAQQGMGLAEAAELYTL----L-TI--GDG----LVS----QIPALLISTAAGIIVSRA-AS---E--G------NLSEEM--------TG------QVLG-N-PKT-VMIGAVFIFLIGA--------LPGL----PLIPFWTIGFIFVLIAYTKH-----K-----TE-T------------------------------IEQ------I------E--SDEQQ----I-KQLKGDA--EA-EDKVE---DYLLLDTLELEIGYSLIPMVEKEQGGDLLERMTSLRKQLAAE--LGIII--PSIRIRDNV-QL--DANHYVIKMRGIVQGEGELLPGYHLTL-LP-A----------------DF-------KP----D-I-QGIETKDPTFGMDAIWISGKNKSQAEKYGLSVIEAGAVITTHLMEVLKKNAHKLVDRQMVQRLIDNIKENHPA-LVEE-LIP--DGLKIGDIQKVLKRL---L-RE--R-VPVKDLVTILETLADHCQ---KTN----------NTDV---LNEYC---RA-----ALAETITRQFATDS-NE-VVVVMVDSNLESHLIG--QA-QQGS--L-NSN-TL-------GL-T---PDMVELLYQNASKVFDSMIRQ-G-YD-P-----------------------------------------VLLTSPVLRFTL---FEFL--------A---------PI---LP--EL-----NV---LS------YNDI----SSDVQFK----T-F-------------DRIKIQQA------E--IEQPTPA-------------------
>FlhA_Bacteria_Spirochaetes_WP020762881
M--------------------------------------------------------------------------------------------------------------EKK------------------------------------------------------W-----------WN--QSD-----VILGIGAVAV-----------------------------------VAML--------------------------------------VIPLPGFIL--DILI---------------------------IVSLAIGL--------------------------------LVLLTS---------------------------------------------------------------LSVNEPADFSIFPSL-----------------------------------------LLITTLYRLALNVST------------------------------------------------------------------TRQILSKGPA--------------------------------------------MNSHVIDAF------GSFIIGSE----SGLSKYVV-----------------------------------GFIIFIILVLVQ--------ILVIT-KGA--------TRISEV------------AARFTL------------DALPGKQMAIDMELSSGNINEEEAKKRRKRIEAEVDFY-GSMDGASKFVQGDVRAGLIITVINLLG-GVIIGSSIRGESFTQAIETYGK----F-TI--GDG----LVS----QIPALLTTVATGIIVTRS-GS---E--S------DLATQF--------KS------QLFS-N-SKV-LYVVAGSLGFAAF--------IPGL----PFIPLVLLSAGIAYLGYSLE-----Q-----TV-K------------------------------EQL------E------S--IEKKE----K-ESGQDR----K-PKDFY---EELRTDPIEIEVGYHLIPLVDVSQGGALLDQISNLRKKFAQD--NGVVI--PPVRILDNL-DL--NPDTYSIKINGTEVGTSTVKPDKLMAL-NT-S---------------PGT-------AE----P-I-SGEDFLEPSFGQRAKWISAEDKSDAEAKGYTVVDASTVVVTHLKELLATHASTLLGREEVKKLLDHYKTSYPT-LIGE-LDA-DKPGNLGIIQQVLQNL---L-RE--G-LGIRNLVPILESIANNLS---KYQ----------NPYI---LTELV---RQ-----SISRTVVRDYLSMD-GK-LRVITLESRILDRLNK--SI-TQDR-IE--NRDVL-------SL-A---PDFYRRLIDSVAELYRNFRTE-G-KF-P-----------------------------------------IFVINREVRLPF---SYML--------A---------KE---FPPRNF-----GV---LA------YEEI----HSSVDSV----I-E-------------AELKLPQA------Q--AAGVSEET------------------
>FlhA_Bacteria_Spirochaetes_WP002741572
M--------------------------------------------------------------------------------------------------------------EKK------------------------------------------------------W-----------WN--QSD-----VILGVGAVAI-----------------------------------VAML--------------------------------------VIPLPGLIL--DILI---------------------------IVSLAIGL--------------------------------LVLLTS---------------------------------------------------------------LSVNEPADFSIFPSL-----------------------------------------LLITTLYRLALNVST------------------------------------------------------------------TRQILSKGPA--------------------------------------------MNSHVIDAF------GSFIIGSE----SGLSKYVV-----------------------------------GFIIFIILVLVQ--------ILVIT-KGA--------TRISEV------------AARFTL------------DALPGKQMAIDMELSSGNINEEEAKKRRKRIEAEVDFY-GSMDGASKFVQGDVRAGLIITAINLLG-GVIIGSSIRGESFTQAIETYGK----F-TI--GDG----LVS----QIPALLTTVATGIIVTRS-GS---E--S------DLATQF--------KS------QLFS-N-SKV-LYVVAGSLGFSAF--------IPGL----PFIPLVILSAGIAYLGYSLE-----Q-----TV-K------------------------------EQL------E------S--IEKKE----K-ESGQDR----K-PKDFY---EELRTDPIEIEVGYHLIPLVDTSQGGALLDQISNLRKKFAQD--NGVVI--PPVRILDNL-DL--NPDTYSIKINGTEVGTSTVKPDKLMAL-NT-S---------------PGT-------AE----S-I-QGEDFLEPSFGQKAKWISSEDKSEAEAKGYTVVDASTVVVTHLKELLATHASTLLGREEVKKLLDHYKTSYPT-LIGE-LDA-DKPGNLGIIQQVLQNL---L-RE--G-LGIRNLVPILESIANNLS---KYQ----------NPYI---LTELV---RQ-----SVARTVVKDYLSID-GK-LRVITLESRILDRLNK--SI-TQDR-IE--NRDVL-------SL-A---PDFYRKLIDSVAELYRNFRME-G-KF-P-----------------------------------------IFVVNREVRLPF---SYLL--------A---------KE---FPPRNF-----GV---LA------YEEI----HSSVDSV----I-E-------------AELKLPQT------Q--TVGVEEEA------------------
>FlhA_Bacteria_Spirochaetes_WP010418730
M--------------------------------------------------------------------------------------------------------------EKK------------------------------------------------------W-----------YM--QSD-----FILGAGAVSI-----------------------------------VAML--------------------------------------VVPLPGVIL--DLLI---------------------------LFSLAISL--------------------------------LIVLTS---------------------------------------------------------------LSIKEPAEFSVFPSL-----------------------------------------LLITTIYRLALNVST------------------------------------------------------------------TRQILSKGPA--------------------------------------------VNSAIIDAF------GSFIVGSE----SGLSKYVV-----------------------------------GFIIFLILVIVQ--------VLVIT-KGA--------TRISEV------------AARFTL------------DALPGKQMAIDMELSTGNINEEEAKKRRKKIEAEVDFY-GSMDGASKFVQGDVRAGLIITAINLIG-GVVIGASIRGESFVSAIETYGK----F-TI--GDG----LVS----QIPALLTTVATGIIVTRS-GS---E--S------DLAKQF--------KT------QLFA-N-SKV-LYVVAASMGLGAF--------IPGL----PFIPMLLLSGGLAYLAYSME-----R-----TV-Q------------------------------EQL------D------V--LEKKE----K-ESVSDR----K-PRDYY---DELRIEPIEIEFGYHLVPLVDTSQGGTLMDQISNLRAKFARE--SGIVI--PPIRILDNL-EI--PPDQFTIKINGVEVGSSTIRPDKLMAMPSA-E---------------SQE-------IT----S-I-EGEAFVEPAYGRTAKWISSDTKGDAESKGFIVVDASTVIITYLRELLATHASSLLGREEVKKLLDHYRSQYPT-LVQE-LEA-DKPGNLGMLQQVLQNL---L-RE--G-LGIRNLVPILETIANKMP---KYP----------NPYV---LTEFV---RQ-----AISNTIVKDYM-VD-GK-LQAVVVEGRVLDRLNK--SL-AQDR-LE--GRDIL-------VL-P---PEFQRRLLESVAEMNRKIQES-R-GF-P-----------------------------------------IYVVNREVRMPF---AYFL--------A---------KE---FPPRNF-----AV---LA------LEEV----HSSVPTV----I-V-------------GELRVTQS------Q--AAETVETI------------------
>FlhA_Bacteria_Synergistetes_PKL03192
M---------------------------------------------------------------------------------------------------------GKVQESTA------------------------------------------------------GMSPFK-KM---LH--YSD-----IGMAFLVILI-----------------------------------VVMM--------------------------------------VIPLPTWLL--DVML---------------------------SANITVGV--------------------------------VVLLST---------------------------------------------------------------FYAQRALDLAAFPTM-----------------------------------------LLIVTLFRLALNVST------------------------------------------------------------------TRLILLQADA----------------------------------------------GDVVRAF------GTFVVGG---------NYVV-----------------------------------GAVVFLILVIIQ--------FVVIT-KGA--------ERVAEV------------AARFTL------------DAMPGKQMAIDADLNAGLIDDAGAKDRRLTIQREADFY-GAMDGASKFVKGDAIAGLIITIINIVG-GLAIGVLQRGFPLEKALATYSL----L-TV--GDG----LVS----QIPALLFSTATGVIVTRA-AG---Q--T------DLGKDI--------FT------SLTA-Y-PRP-LFIGSVLLFALAA--------VPGL----PKIPFLLLAAFLCLMGYWVY-----R-----EG-K-----IQE----EA----GGKKRESRKE--AAP------G------A--PG-GE----A-PKPAPS----S-PEDVM---RLLTVDPMEAEIGYALIPLVDPSQGGDMLDRIGTIRKQMAME--LGIVV--PPIRIRDNI-QI--KPTEYILRVKGAETGRGELLPDHYLAM-NT-G----------------GA-------EE----E-L-VGVPTTEPSFGLPAVWIPPEMRDKAESLGYTVVDAPSVLATHLSETIKRYGADLLTRQEVQKLTDMVKEAAPA-VVEE-MT---AALSLGEIQKVLQNL---V-RE--Q-VPVRDLVSIFESLADYGK---VSR----------SVDF---LTERV---RE-----ALARLITLKIQDES-GV-VTVATLSPNWEQKVKE--AV-DGDL--M-RGW-QF-------NM-D---PREVQKMMAAVARAVEEMSMK-G-LL-P-----------------------------------------VLLVHPDVRLIV---RRIL--------E---------AS---LP--TL-----FV---IS------YNEI----AQGVQLK----S-V-------------GMVE---------------------------------------
>FlhA_Bacteria_Synergistetes_WP029165895
M------------------------------------------------------------------------------------------------------------ANVSE------------------------------------------------------QEAGLK-TM---LK--YAD-----IGMALLVVLI-----------------------------------VGMM--------------------------------------IIPLPTALL--DILL---------------------------SMNITFGV--------------------------------VILLTT---------------------------------------------------------------FYVKRALEIAAFPTI-----------------------------------------LLMATLFRLALNVST------------------------------------------------------------------TRLILLQGYA----------------------------------------------GEVISAF------GNFVVGG---------NYVV-----------------------------------GGVVFLILVIIQ--------FIVIT-KGA--------ERVAEV------------AARFTL------------DAMPGKQMAIDADLNAGLIEEGEARKRRAEIQREADFY-GAMDGASKFVKGDAIAGLIITVINILG-GLGIGVFQRGMDTAQALGTYSL----L-TV--GDG----LVA----QIPSLLLSTATGIIVTRA-AG---E--S------NLGQDI--------VA------TLTR-Y-HRP-LWIGSAMLLGLAV--------IPGL----PTIPFAFLGIALAFLGYRIY-----R-----ED-L-----VQA----ET----AGKPSPRRGGRGAPG------G------P--APEGS----E-KAGPAP----G-PENVL---PLLTVDPMEVEIGYALIPLVDPAQGGDMLERIGTIRRQMAMD--LGLVV--PPIRIRDNI-QL--KPTEYLILVKGGEVGRGELLPDHYLAM-NT-G----------------GS-------EE----T-L-VGVPTTEPAFGLPAVWITPELRDQAEMAGYTVVDAPSVLATHISESIKRFGADLLTRQEVQKLVDLVKGSHPA-AVEE-LL---GALGLGEIQKVLQNL---I-RE--Q-IPIRDLVSIFEALADFGR---ISR----------SVDF---LTERV---RE-----SLARVITLRLQDRE-GT-LTVGTLSPRWEKRVKE--SI-HGDL--V-QGW-NL-------AM-N---PQEMQQLITAVSRFAEQQALS-G-HV-P-----------------------------------------VLLVHPEVRLVV---RRIL--------E---------GT---LS--QV-----AV---VS------YNEV----AQGVQLK----S-V-------------GMVE---------------------------------------
>FlhA_Bacteria_Terrabacteria_SGE08426
M---------------------------------------------------------------------------------------------------LEKIPEMANLAALL------------------------------------------------------RLPKTM-QG---AQ--WQL-----LAGPVLILMI-----------------------------------LSMM--------------------------------------VLPLPAFVL--DLLF---------------------------TFNIALSI--------------------------------MVLLVA---------------------------------------------------------------MFTRRTLDFAAFPTI-----------------------------------------LLFSTLLRLSLNVAS------------------------------------------------------------------TRIILMDGHT-----------------------------------------GPAAAGRVVEAF------GHFLVGG---------NFAI-----------------------------------GIVVFIILVLIN--------FMVIT-KGA--------GRIAEV------------GARFVL------------DGMPGKQMAIDADLNAGIINDEEAKRRRAEVTQESDFY-GSMDGASKFVRGDAIAGIMIMVINVIG-GLIVGVAQHHMPLGDAASTYTL----L-TI--GDG----LVA----QIPALIISTAAGVIVTRV-AT---D--E------DAGEQM--------IT------QLFN-N-PRV-MWLSAGVLGLLGL--------IPGM----PNFVFLLFTVALASLGWYLV-----K-----KS-K-------EP---VK----------------ETD------N------N--VQEQQ----F-REANKV----T-EATWD---DVVAEDLLAMEVGYRLIPLVDNDQQGELLGRIRGLRKKFAQE--VGYLP--PVVHICDNL-EL--APTAYRILIKGAEVGRGEAQPGRWLAI-DP-G----------------NA-------AG----S-L-EGDATQEPAFGLPAVWIDDDLREQAQIQGYTVVSASTAVATHFNQILLEYASDLFGRQEAQMLYDRVKKEIPK-LADD-LIP--DTLSLTVFHRVLQNL---L-TE--N-VMIRDMRTIIETLAEQVG---ENG----------EQKDTDVLTSQV---RI-----ALGRAITQQWFGAS-GE-IQVIGLDAGLEQILLQ--AA-KSGG-----------------GL-E---PNLAQNIEMQAMSAVQHQEAM-G-AP-T-----------------------------------------VLLVNHSLRLIL---SRFL--------R---------RS---LP--QL-----AV---MS------NLEL----NDRRQIR----M-T-------------SMIGG--------------------------------------
>FlhA_Bacteria_Terrabacteria_VDH06917
M-------------------------------------------------------------------------------------------------------------GALL------------------------------------------------------TLLKTQ-GA---AN--ARM-----LAGPVLIVLV-----------------------------------LGMM--------------------------------------VLPLPTFLL--DLLF---------------------------TFNIALSI--------------------------------MILLVA---------------------------------------------------------------MFTRKALDFAAFPSV-----------------------------------------LLFATLLRLSLNVAS------------------------------------------------------------------TRVVLLHGHE-----------------------------------------GPDAAGKVIEAF------GHFLVGG---------NFTV-----------------------------------GLIIFVILTIIN--------FIVIT-KGA--------GRIAEV------------GARFTL------------DAMPGKQMAIDADLNAGLIGEDEARKRRAEVSQESDFY-GSMDGASKFVRGDAVAGLLIMVINVVA-GLIVGVAQHDMSVGESARVYTL----L-TI--GDG----LVA----QIPALVISTAAGVVVSRV-AT---D--Q------DVGQQI--------LG------QLFS-N-PHV-MYLTAGIIGIMGL--------IPNM----PHLAFLTLSAALGGIGYALS-----K-----RE-R-------LR---VQ----------------AQA------Q------E--RPQVE----A-QAQAAA----A-EASWD---DVTMVDPLGLEVGYRLIPLVDHAQNGELLHRIRSLRKKFAQD--VGFLP--PVVHIRDNL-EL--KPNDYRILLSGVEIGRGVAMPGQWLAI-DP-G----------------GV-------SG----P-L-QGAATTDPAFGLPAVWIDNGQRDQAQVLGYTVVDASTVVATHLNHLMHRHGANLLGRQEVQQLLERLGNEAPK-LVED-FVP--KMLSLTTLQKVLQGL---L-AE--E-VPIRDMRSIIDTLSEHAP---RLAAQAGAVGGQPDVQE---LIALT---RR-----ALGRAITQQWFPGD-GE-LRVIGLDVKLERVLSQ--AL-ATSG-----------------GL-E---PGLAETLLRETEAAVQRQESQ-G-NA-P-----------------------------------------VLLVSSPLRAPL---ARFL--------R---------HH---LP--QL-----GV---LS------NAEI----PDERVVR----V-T-------------AMIGGSGE-----------------------------------
>FlhA_Bacteria_Terrabacteria_SHT41976
M-------------------------------------------------------------------------------------------------------------SALL------------------------------------------------------SMLKTN-GA---AN--AKL-----LAGPILIVLV-----------------------------------LGMM--------------------------------------VLPLPTFLL--DLLF---------------------------TFNIALSV--------------------------------MILLVA---------------------------------------------------------------MFTRKPLDFAAFPSV-----------------------------------------LLFATLLRLSLNVAS------------------------------------------------------------------TRVVLLNGHQ-----------------------------------------GPDAAGKVIEAF------GHFLVGG---------NFAV-----------------------------------GIILFVILTIIN--------FIVIT-KGA--------GRIAEV------------GARFTL------------DAMPGKQMAIDADLNAGLIGEDEARKRRAEVAQESDFF-GSMDGASKFVRGDAIAGLLIMVINVIG-GLIVGVAQHDLSVGESARVYTL----L-TI--GDG----LVA----QIPALVISTAAGVVVSRV-AT---D--Q------DVGQQI--------LS------QLFS-N-PNV-MFLTAAIVGIMGL--------IPNM----PHLAFLTLAALLAGCGWMVY-----K-----RN-L-------AA---AS----------------QAQ------Q------P--AETAA----A-QAQAAA----S-EATWE---DVSMVDQLGLEVGYRLIPLVDHAQNGELLHRIRSLRKKFAQD--VGFLP--PVVHIRDNL-EL--KPNDYRILLSGVEIGRGVAMPGQWLAI-DP-G----------------GV-------AM----Q-V-KGTPTTDPAFGLPALWIDSGQRDQAQVAGYTVVDASTVVATHLNHLMHRHGDNLLGRQEVQALIERIGRESPK-LVED-LVP--KTLSLTTLQKVLQGL---L-AE--E-VPIRDMRTIVDTLSEHAP---RLAALAANAGGQPDVHE---LVALT---RR-----SLGRAITQQWFPGE-GE-LRVIGLDVRLERVLTQ--AM-ATSG-----------------GL-E---PGLAETLLRETEAALARQEAQ-G-NA-P-----------------------------------------VLLTSPPLRAPL---SRFL--------R---------HH---LP--QL-----GV---LS------NAEI----PDERVVR----V-T-------------ALIGGNGE-----------------------------------
>FlhA_Bacteria_Acidobacteria_WP020713711
M---------------------------------------------------------------------------------------------------------------VI------------------------------------------------------KRSSWP-QM---SK--LQT-----LLLPVAAISM-----------------------------------VFVM--------------------------------------IIPVPSVVL--DILL---------------------------AASITASV--------------------------------IVFLTA---------------------------------------------------------------VQVRRAVDFSVFPTL-----------------------------------------LLLLTLFRLSLNLTS------------------------------------------------------------------SRRILLHGQE-----------------------------------------GTRAAGSVIEAF------GQFVVGG---------NYVV-----------------------------------GLVLFLALIAIQ--------FLVVS-HGA--------VRTAEV------------TARFTL------------DALPGKQMAIDADMNAGLIDEQGARKRRQAIAREAEFY-GAMDGAAKFNQRDSLATILITAINIVA-GLLIGVLQHGTDLATAVQTYTI----L-TV--GDG----LVT----MIPSLLVSIAGGMVLTRA-SS---A--G------SLDDEL--------GT------QLLR-G-RNT-LWIACGVLLGLAL--------IPGL----PKLSFVLLATGVGLIARRLP-----A-----TK-D------------SS----------------LAL------AEEIAGPA--TADGK----A-KAADTA----K-GENLA---SLLKMDELTLEIGFQLIPMVDEKQGGQMLNRVRALRRHLATD--LGFIV--PPIHITDNL-RL--KPREYVVGLRGVEIARWQTVQNCLLAV-NA-D----------------PK-------AR----T-L-PGVETTEPAFGVHARWIQPGLEEQALAAGYSVVDQTTVIGTHLGELIRRHSHELLGRQEVKRLLDSMNESHPK-LVEE-LVP--KLMTLGEVQRVLQQL---L-RE--Q-VSIRDLGAILEVLVESAQ---HSK----------NVVY---LVESV---RQ-----SLGRGLVHPLLDGE-GG-LKVLVLEQGLENELLR--TF-DPQG--A--GL-LLGDGARPNGM-P---ADFLKRLVESVKRLTGGASVS---AL-P-----------------------------------------VLLCPSPARYHV---RRWL--------E---------PF---LP--KV-----TV---LA------PGEI----PPEIRVR----S-I-------------GTVG---------------------------------------
>FlhA_Bacteria_Acidobacteria_WP026443115
M--------------------------------------------------------------------------------------------------SASAAVPAAGKSSRV------------------------------------------------------QGRMAR-LA---GA--GKD-----LWLPVAAISI-----------------------------------LFVM--------------------------------------LVPVPAAVL--DLLL---------------------------ACSFSASV--------------------------------LVFLSA---------------------------------------------------------------VQLRRAVDFSVFPSL-----------------------------------------LLLLTLFRLSLNIAS------------------------------------------------------------------SRRILLHGNE-----------------------------------------GTAAAGNVIEAF------GQFVVGG---------NYVV-----------------------------------GFVLFLALIAIQ--------FLVVS-HGA--------VRTAEV------------TARFTL------------DALPGKQMAIDADLNAGLIDETAARKRRQAIAQEAEFY-GAMDGAARFNQRDALATILITAINIVA-GLLIGVFQQGVALAEAARTYTV----L-TV--GDG----LVT----LIPSLLVSVAGGMVLTRA-NT---T--S------GLTVDL--------GT------QLLR-K-GTT-LYIASGVLGLLGL--------VPGL----PKLAFLLPAIVLGYAGWRTG-----K-----SH-L------------PE----------------MA------------------AEPE----Q-KQKGGG----Q-TENFA---PLLRMDDLSMEIGFQLISLVDEKHGGSMLTRIRALRKQLASE--LGFVV--PAIHISDNL-RL--RPREYVFFLRGMELGRWQIETNALLAV-QT-G----------------PV-------TQ----S-V-PGKETIEPAFHSPARWIASSLESQAIAAGYSVVDGVTAMTTHVAEMVRQHAHELLGRAETKRLLDALNESHPK-LVEE-LVP--KVLTLGEVQKVLQQL---L-RE--Q-VSIRDLGTILEVLLEAAQ---TNK----------SFPH---LVEVV---RQ-----AMGRRIVQPLLEED-GT-LGVWQIDPGLEEEMMA--AF-SRET--G--AL-LLADGR---PR-G---VGWFRRFVDSVKQLIAESPAV---AT-P-----------------------------------------VLLCSSPARFYL---RRWL--------E---------PI---LP--RV-----TV---VS------PLEV----PPDVRVR----S-L-------------GTVR---------------------------------------
>FlhA_Bacteria_FCB_OQX86239
M--------------------------------------------------------------------------------------------------------SKEIGISNS------------------------------------------------------SSSLID-RL---HF--GSN-----VINAFGIIGI-----------------------------------VSIM--------------------------------------VMPVAPVLL--DILL---------------------------TFNITFAL--------------------------------VILLVT---------------------------------------------------------------IYVKEPLEFSVFPSL-----------------------------------------LLIVTLFRLSLNVAS------------------------------------------------------------------TRLILSQGY----------------------------------------------AGQVISSF------GHFVVRG---------NYVI-----------------------------------GLVIFLILVVIQ--------FVVIT-KGA--------GRVAEV------------AARFTL------------DAMPGKQMSIDADLNAGLITEDEARSRRSKISREADFY-GAMDGASKFVRGDAIAGIVITLINIIG-GLVIGILQKKLSAGDAARTYTM----L-TV--GDG----LVS----QIPALIVSTSAGMIVTRA-AS---E--R------DFGHDV--------AS------QVFG-H-PKV-IMIVAITLFALGI--------VPGL----PTVPFLLLGGFFFAI-YMIM-----K-----RS-S------------------------------TEG------E------K--EVVEE----A-PEEELD----P-IEQ-D---ELYYVDRLEVEIGYGLIPLVNEEMGGDFLRRVTNIRKQAALN--LGLHI--SPIRIRDNL-QL--KSNQYRIKLKGVEVASGIIYVDKLLAI-GT-G----------------PR-------DG----S-I-EGIETREPAFNMPALWIKHEDSEKAQAAGYTVVEPSAVIATHLNEVINRHADEIMTRQDVKELVEKVRKFTPA-VVED-LIP--EQISYAFLQQILSNL---L-RE--R-VSIKDMITILETIAYYIS---QTR----------DIDF---ISERV---RE-----ALGRSIINSYLDEE-GK-LSVLTLHPIIEEEFNR--AL-EVSQ--Q--TK-VL-------TL-N---PVFSQSLIEGLSAEIDRVSSL-G-FQ-P-----------------------------------------VVLASAGIRLAL---RRFT--------E---------ST---FP--SL-----AI---IS------FSEL----PRDVRVQ----S-I-------------GMVRLNGS------G--QVQGRGEVA-----------------
>FlhA_Bacteria_Fusobacteria_CDE59987
M---------------------------------------------------------------------------------------------------------------AQ------------------------------------------------------EQAQGG-GG---TN--LSE-----VFMAIFVLLL-----------------------------------IVLL--------------------------------------LVELPNWVV--NFCI---------------------------SLNIALGV--------------------------------VLLMIS---------------------------------------------------------------LYVKKTLELASFPSI-----------------------------------------ILIGTMFRLVLSIAS------------------------------------------------------------------TRLILSKGE----------------------------------------------AGEVIHAF------GTFVTGG---------NMIV-----------------------------------GGVIFLIITVVQ--------FMVIT-KGA--------ERIAEV------------AARFAL------------DAMPGKQMTIDADFNAGLISPEEATKKREDLQRESNLF-GSMDGAMKFVKGDTIAGIIIVLINIIG-GLCIGCLMNQMPVADAVSKYTV----L-TI--GDG----LAS----QLPSLLMSIAAGVFMTRS-SA---A--N------SLGSDV--------TG------QIVS-K-PNA-LFLASIFLFFLAITGHTWFWQGTGL----PFLPFFMFAVGLFVAGFSTL-----I-----NA-D------------VQ----------------SQL------G------Q--LENVR----Q-NMQDLV----N-PNRMY---ERLGVDVLSLQVGSNLLVIADPDQEGQLLAKIAALRQRVTDE--LGYIL--PNIRIMDSS-AL--DANEYMISIRGNTVATGYVYPGKLMVIADQWD----------------AM-------KK----EVPQDAIIGIDPTYQTQAYWISPEDAKMARSV--TAVDSTDVIVTHLQECVRKHVDEVMTKTDVLKLMELVRSQDPT-LVND-LVP--TIISTSDLRKIFVNL---I-RE--K-VSIKDIIFVFERLCDYAR---FSK----------EPDI---LSERL---RA-----ALGRQICLSNVGDD-KV-LYALTLSPEWEKTLDD--SC-QRTE--L--GT-MF-------LL-N---PMQVQELIETTATTLMRAHQACG-QQ-P-----------------------------------------VILCSPRIRLPL---YQLL--------E---------RH---IP--TI-----VV---IS------YSEL----ITDIKVE----A-I-------------DSIGESYA------M--E-------------------------
>FlhA_Bacteria_Synergistetes_TDY65068
M------------------------------------------------------------------------------------------------------------AESTT------------------------------------------------------NMSVFK-KM---LH--YSD-----IGMAGLVMLI-----------------------------------VVMM--------------------------------------IIPLPTWLL--DVLL---------------------------TVNITLGV--------------------------------VVLLST---------------------------------------------------------------FYAQRALDLAAFPTM-----------------------------------------LLIVTLFRLALNVST------------------------------------------------------------------TRLILLNADA----------------------------------------------GQVISAF------GNFVVGG---------NYVV-----------------------------------GAVVFLILVIIQ--------FLVIT-KGA--------ERVAEV------------AARFTL------------DAMPGKQMAIDADLNAGLIDESGARERRLTIQREADFY-GAMDGASKFVKGDAIAGLIITLINIIG-GLSIGVLQRGLPLERALGLYSL----L-TV--GDG----LVS----QIPALLFSTATGVIVTRA-AG---Q--T------DLGKDI--------FT------SLTN-Y-PRP-LFIGAVLLFALAM--------VPGL----PTIPFLLLGSFLTLMGYWVY-----R-----EG-K-----IQEA---EG----GEKRREGGKP--QAP------G------A--PGEGA----K-PQGAPS----S-PEDVM---RLLTVDPMEAEIGYAIIPLVDPGQGGDMLDRIGTIRKQMAME--LGLIV--PPIRIRDNI-QI--KPTEYILRVKGAETGRGELLPDHYLAM-NT-G----------------SA-------EE----E-I-VGVPAVEPAFGLPAVWISPEMRDKAESLGYTVVDAPSVLATHLSEVIKRFGADLLTRQEVQKLTDMVKEAAPA-VVEE-MM---AALSLGEIQKVLQNL---V-RE--Q-VPIRDLVSIFEALADYGK---TSR----------SVDF---LTERV---RE-----SLARLITIRMQDET-GT-VTVATLSPNWEQKIKA--AM-EGDL--L-RGW-QF-------NM-D---PREVQKMMGAVSRAAEDMSVK-G-MV-P-----------------------------------------VLLVHPDVRLVM---RRIL--------E---------GS---LP--SL-----FV---IS------YNEI----SQGAQLK----S-V-------------GMVE---------------------------------------
>FlhA_Bacteria_Balneolaeota_WP109648101
M------------------------------------------------------------------------------------------------------------EIKSD------------------------------------------------------TTQGGW-SS---FLMNRSD-----ILVASSVIMI-----------------------------------LLVM--------------------------------------IMPIPAVLL--DFFL---------------------------AMNISLSI--------------------------------IVLLVA---------------------------------------------------------------FYTLKPLQFAVFPGM-----------------------------------------LLILTLFRLSLNVAS------------------------------------------------------------------TRLILSEGY----------------------------------------------AGNLIEAF------GSFVVQG---------NFVI-----------------------------------GIIIFAVLIIIN--------FVVIT-KGA--------SRIAEV------------SARFTL------------DAMPGKQMAIDADLSAGLISDDEAKARREEIARESDFY-GAMDGASKFVRGDVIAGLLITFINIIG-GLIVGSVQQGMPIGDAAAQYTL----L-TV--GDG----LVS----QIPALLISTGSGIIVTRA-AS---E--G------SLSFEI--------TT------QLFG-N-PKV-ISLAAVFILIMGL--------IPGM----PFIPFMIFAGGLFYHANKKS-----R-----RD-E------------------------------LEI------I------E--EQEKI----D-QDGQPE-------EKVE---QYLLMDTLELEIGYSLIPLVDPDQGGDLLDRMSSLRKQMAIE--LGMLV--PPIRIRDNV-QL--KSNHYTIKMRGILQGEGELLPEYHLVL-LP-E----------------NL-------QA----D-I-KGVKTKDPAYGMDAVWVSNSNRAEAEKYGLSIIKAGAVITTHMIEVIKRNADKLLDRQMVKTLVDNLKESAPA-VVEE-LVP--NKMSYGELQKILKRL---L-KE--G-IPIRDMNTILETVADYHS---KTQ----------NPDV---LTEYV---RA-----ALAETITRTYRDGE-NS-VTTAVLESSLEGHLIS--QA-QQGN--L-HPG-TL-------GF-T---PETVEKLYMSATRVCDKMSAT-G-HK-P-----------------------------------------IILTSPVLRPAL---YDFL--------V---------SV---IP--DV-----VV---LS------YNDL----TIDTQIH----K-F-------------GAIELSQE------H--ESQHEPALT-----------------
>FlhA_Bacteria_FCB_WP109648101
M------------------------------------------------------------------------------------------------------------EIKSD------------------------------------------------------TTQGGW-SS---FLMNRSD-----ILVASSVIMI-----------------------------------LLVM--------------------------------------IMPIPAVLL--DFFL---------------------------AMNISLSI--------------------------------IVLLVA---------------------------------------------------------------FYTLKPLQFAVFPGM-----------------------------------------LLILTLFRLSLNVAS------------------------------------------------------------------TRLILSEGY----------------------------------------------AGNLIEAF------GSFVVQG---------NFVI-----------------------------------GIIIFAVLIIIN--------FVVIT-KGA--------SRIAEV------------SARFTL------------DAMPGKQMAIDADLSAGLISDDEAKARREEIARESDFY-GAMDGASKFVRGDVIAGLLITFINIIG-GLIVGSVQQGMPIGDAAAQYTL----L-TV--GDG----LVS----QIPALLISTGSGIIVTRA-AS---E--G------SLSFEI--------TT------QLFG-N-PKV-ISLAAVFILIMGL--------IPGM----PFIPFMIFAGGLFYHANKKS-----R-----RD-E------------------------------LEI------I------E--EQEKI----D-QDGQPE-------EKVE---QYLLMDTLELEIGYSLIPLVDPDQGGDLLDRMSSLRKQMAIE--LGMLV--PPIRIRDNV-QL--KSNHYTIKMRGILQGEGELLPEYHLVL-LP-E----------------NL-------QA----D-I-KGVKTKDPAYGMDAVWVSNSNRAEAEKYGLSIIKAGAVITTHMIEVIKRNADKLLDRQMVKTLVDNLKESAPA-VVEE-LVP--NKMSYGELQKILKRL---L-KE--G-IPIRDMNTILETVADYHS---KTQ----------NPDV---LTEYV---RA-----ALAETITRTYRDGE-NS-VTTAVLESSLEGHLIS--QA-QQGN--L-HPG-TL-------GF-T---PETVEKLYMSATRVCDKMSAT-G-HK-P-----------------------------------------IILTSPVLRPAL---YDFL--------V---------SV---IP--DV-----VV---LS------YNDL----TIDTQIH----K-F-------------GAIELSQE------H--ESQHEPALT-----------------
>FlhA_Bacteria_PVC_WP088222907
M--------------------------------------------------------------------------------------------------------------FEF------------------------------------------------------ISKRFS-GL---QK--YSD-----VVLSLFVVCI-----------------------------------VLLL--------------------------------------VIPIPPILL--DLFL---------------------------SLSIVLAV--------------------------------TTLLVT---------------------------------------------------------------LYITDSLEFNAFPSL-----------------------------------------LLFLTLFRLGLNIAS------------------------------------------------------------------TRMILAEGE----------------------------------------------AGDIIKTF------GGFVTGG---------NIVV-----------------------------------GLVIFILLTVIN--------FVVIT-KGS--------GRIAEV------------AARFTL------------DAMPGKQMSIDADLNAGLIDEKDAKKRREKITAEADFY-GAMDGASKFVRGDAIAGIIITVVNVFG-GLAVGMLVEDLSWSEALDTYLV----L-TV--GDG----LVS----QIPALLISVGSGVIVTRA-SD---E--E------NLGFML--------QR------QVFN-N-PRV-LAVTAGVVSVLAI--------VPGM----PSLILLSIAGTIGLYAYVLW-----R-----GG-T---PEGRLA---AA----------------GAD----LGG------A--GTVSP----D-GGAAAKK--ES-GEDVE---KALYVDPMEIELGYGLIPLVDPSQGGDLLNRITMIRRQVASD--LGLLV--PPIRIRDNM-AL--DSNIYVIKIKGIEVASGNLHLDSFLAM-NP-G----------------SV-------EG----D-L-PGIKTYEPAFGLAAVWISQAQKENAEAMGYTVVDTLSVLATHLTEEIHSHAYELLNRQEAQRLVDNAKAYASA-VIEE-LIP--NQLTLGQVLKVLQNL---L-KE--R-IPIRDIVTILETLADHAN---QSK----------ETDV---LTEYV---RQ-----AMGRTISKQYQNEE-KI-IHVITLDSKVEQMLLE--SV-HKDD--F--GA-RI-------VV-R---PQTVRKTIEEINHYVDIAAQQ-G-AQ-V-----------------------------------------VVLTTSALRMNF---RHLI--------E---------RN---LP--RL-----PV---LS------FNEI----ASNVKIE----A-L-------------GAISSEVL------M----------------------------
>FlhA_Bacteria_Spirochaetes_WP076487833
M-------------------------------------------------------------------------------------------------------------ADSP------------------------------------------------------RTEQTG-FLPGAGR--RSD-----LIVAIGVVVI-----------------------------------IMML--------------------------------------IIPLPTVLL--DTLM---------------------------IANLLLGL--------------------------------LTILIV---------------------------------------------------------------LYTRDALDFSVFPTL-----------------------------------------LLVTTVYGLALNVSS------------------------------------------------------------------TRLILSQGEL--------------------------------------------FSGQIVRAF------AAFVVGT-----EGSEGLVI-----------------------------------GLIIFIILVAVQ--------FVVIT-KGA--------TRVAEV------------AARFTL------------DALPGKQMAIEAEYNNGSLSEEQMTKKKLALEREVDFY-GAMDGASKFVSGNVKVGILITVVNIIG-GLIVGTSIHGESINNALYTYVS----L-TI--GDG----LVS----QFPALLISTATGLIVTRA-IS---D--G------TFGEDV--------AT------QFSN-Q-SRV-YWIASAFLLILAV--------LPGF----PWYVLVPLAALTAFTAYRLQ-----N-----RD-R------------------------------EA-A-----E------A--EVALA----E-AAPQAP----A-QAEPT---HVAPLDPLSMELGYGLIPLVDKEKGAELLDRITSIRREMALE--LGLVV--PRIRIIDNM-RL--GPNDYSLKIRGVEVGRGTIRMGRYLSI-NP-G----------------GV-------RE----E-V-EGEATQDPAFGLPALWIAEANRERAERAGYTVVDPPSIAATHLTEVIKRHASDLLGRQEVRQMLDQLKPDYPA-VVDE--VN--NVLGLGEIQKVLQGL---L-HE--Q-VSIRNQVVILETLADYAP---MSK----------EISF---LIEKT---RQ-----ALGRQICLQYADED-RL-LRVITIDPALEQQIVD--SR-VDTA--S--GP-VS-------AL-P---PAQHREWVSGVAGMVRRMQEQ-G-AL-P-----------------------------------------VILCSEAARRLV---KQSL--------L---------RD---IP--DA-----AV---LS------IPEI----SSDISVE----S-L-------------GQIEIQPQ------S--EDG-----------------------
>FlhA_Bacteria_Terrabacteria_WP072047236
M--------------------------------------------------------------------------------------------------------------ATA------------------------------------------------------PVNRAI-WA---GA--AKG-----AILPVAALLL-----------------------------------IMLM--------------------------------------VVPIPAFLL--DVGF---------------------------VTNIMISL--------------------------------AILMVA---------------------------------------------------------------LNAAKPLDFSSFPTV-----------------------------------------LLFATLFRLGLNVAS------------------------------------------------------------------TRVVLVDGHT-----------------------------------------GHEAAGQVIAAF------GNFLIAG---------DYAV-----------------------------------GIFVFAILMIIN--------LVVIT-KGA--------GRVSEV------------SARFTL------------DAMPGKQMAIDADLNAGLLTPDEAKLRRQEVATEADFY-GSMDGASKFVKGDAIAGVLILVINIVG-GLVLGTVSHGLSLGEAAETYVL----L-AI--GDA----LVA----CVPALLLSIAAASIVTRV-SS---P--L------DLSGQI--------AS------QF-G-S-ARA-WTPVAAILAFLGI--------LPGM----PHFVILPAAALAGFAAWKLK-----G-----NA-D------------------------------KAA------I------A--DEAEP----A-LPAVNP----S-VIGWE---EVSDGAPLSLELGYGLVSLVDERKGAPLMARITGIRRQLSRE--LGFVV--PMVRVRDNL-AL--GPNSYRISVAGVVCGEDEIWPEDLLAL-DS-G----------------DL-------LA----T-I-EGRAARDPTFGLEAVWIAPSQRADAVVAGYTVVDPPTVVATHLNHIVQCCAAELFGMDEAQKLLDALKEVSPQ-LVAG-LTP--QPLPLASIAALCRSL---L-AE--R-VPLKDFRRIAEAMVDAAR---DES----------DPVQ---LVEAV---RQ-----RIGALIIQTIVPVK-MP-LPVLTLDTGLESLLNQ--AV-RAGK-----DA-VH-------PI-E---PGLAQKIVQAVSEAAGPLLGE-A-RR-F-----------------------------------------AMVTSPVARRAL---ARLL--------G---------PH---IP--DV-----PV---LS------FLEI----PDGKPVE----V-V-------------AVVGGNAN------Q--ALLPMEATA-----------------
>FtsY_Bacteria_Aquificae_BAT71835
M-----AANNYFGRERL--------------------------------STVNEKELRKELKDLKKEIKKK------------KNPWAVVAAYFLAFKLANEKELKEVDKEASRVLGAESIKEAILSFVQEANLEKLLQ-------------------------LEGDIGRFFR-RL---KE--KEV-----DEEFKALFKQMPSLL------------FKAFLVRDFVRQLLDTGHIDEAFFFLNQVEKVKWPEISYLLGWAYDAKGIV------NLAKDHLEKAAK--AGLKEAKQKLAMLYVKQGEFGKAAKICEELGDLKAALESYLESGDLKKCRELVSKVDISELKIKLAVALVDRDRKREALEVVEQLDSPEAKIIKAKIIKYKDLEGAYELVKEVFPEVRGRFKEWALEIIADYYTHSGMWKELTTILSPLETSGSL-------------PSRLRLKLAEAYFNIGEVPRALKILASLMDTDLRRDAKSLVKE------------------------------------------------------------------IKKKTEDPE------------------------------------IEDICKTILAEDSFFKRL------KEGLSK----------S--------------------------------------KDSLLGRIDR-----------------------------LIQD------------ERFTDV------------DSLEEILLTADVGVEATEEIISRLKRRIEI-GEI---K-SGKGLL-RALEEEILRIL--------K-S------AEG----------------D-LR--I-D------T----K-PFVIMVVGVNGTGKTT-TI------A------KLGNML---------K------K--Q-G-YSV-LFAAGDTFRAAAI----------------EQLEMWGERIGIPVIK---Q-----K-----PG--------------------------------ADP------S------G--VVYDA----L-QAAKAR----N-------------IDVVIIDTAGRLHTKVN------LMEELKKMARVASKE--VPGAP-HETLLVLDAV-----VGQNAISQAKIFSRAI-PITGVVLTKL-DG------------------TA-------KG----G---IVVAIAKKF-GISIKFIGVGEKM-DDLQK---------------FDAERFVDALFDR-----------------------------------------------------------------------------------------------------------------------------------------------------------------------------------------------------------------------------------------------------------------------------------------------------------------------------------------------------------------------------------------------------
>SS_Bacteria_Proteobacteria_WP048439635
M-----------------------------------------------------------------------------------------------------------GFKKPS------------------------------------------------------LQRIVE-VI---IS--RND-----LVLAALIVCI-----------------------------------IFMM--------------------------------------ILPLPTWLV--DALI---------------------------AVNMCISA--------------------------------ILLMVA---------------------------------------------------------------MYLPSPLAFSSFPSV-----------------------------------------LLITTLFRLAIGIAT------------------------------------------------------------------TRLILLQAD----------------------------------------------AGHIVYTF------GNFVVGG---------NLVV-----------------------------------GLVVFLILTIVQ--------FVVIT-KGA--------ERVAEV------------GARFSL------------DAMPGKQMSIDGDVRAGTIDMDEARRRRTLVEKESQLY-GSMDGAMKFVKGDAIAGLIIVAVNLLG-GILIGTMQRGMSAGDAMRVYSI----L-TI--GDG----LIS----QIPALFISIAAGMIVTRV-TT---G--D-GPS--NVGRDI--------GA------QLLA-Q-PKA-LMIGTVVMIGFGL--------IPGM----PTMTFLTLALVIGTLGYTLY-----K-----GE-T-------QV---VD----A-----------KTG------K------I--TTVPA----I-DLTNSKSNAAA-KSKPG---DADNFQPTVPLMVDVNADLEKVFSAALLNDELIKVRRALYFD--LGVVF--PGLQLRFND-QL--PPEAYSILVGEIPVSQGRLRADHLFVR-ESVD----------------NL-------SAM---L-V-PFETDKKFLPNLPTVWTPAHLKPQLTKAGIPFLEPTQMLSYHIAFVLRKHAAEFIGIQETRSILAEMEGKFAE-LGKE--IT--RVMPIHKIAEILQRL---V-SE--E-ISIRNVRTVMEALVEWGQ---KEK----------DPVL---LAEYV---RM-----ALRRYISHKYSAGQ-NM-LPAYLLSPAIEDELRA--AI-RQTS--A--GS-YL-------AL-D---PTASKRITSAIKLAVGDPSAA-A-QR-P-----------------------------------------VLLTSMDIRRYM---RKLL--------E---------QD---LG--DL-----PV---LS------YQEL----TQEINIQ----P-L-------------ARIEA--------------------------------------
>FlhA_Bacteria_Acidobacteria_RSL19469
M------------------------------------------------------------------------------------------------------------SEAVM------------------------------------------------------TKNDGF-ST---AK--LQS-----LLLPVTAISM-----------------------------------VFVM--------------------------------------LIPVPSFVL--DLLL---------------------------AASITASV--------------------------------IVFLTA---------------------------------------------------------------VQVRRAVDFSVFPTL-----------------------------------------LLLLTLFRLSLNLAS------------------------------------------------------------------SRRILLHGHE-----------------------------------------GTHAAGAVIEAF------GQFVIGG---------NYVV-----------------------------------GFVLFLALIAIQ--------FLVVS-HGA--------VRTAEV------------TARFTL------------DALPGKQMAIDADMNAGLIDEQGARKRRQAIAREAEFY-GAMDGAAKFNQRDSLATILITVINIVA-GLLIGVLQQGADLTTAVKTYTI----L-TV--GDG----LVT----MIPSLLVSIAGGMVLTRA-SS---A--G------SLDDEL--------GT------QLLR-G-RNT-LWIACAVLLGLAL--------IPGL----PKLSFVLMAAGVALIARRLP-----T-----GK-N------------GA----------------AAV------D-E----A--APGEK----A-KVVEVA----K-SENLA---SLLKMDELTLEIGFQLISMVDEKQGGQMLNRVRALRRHLATE--LGFIV--PAVHITDNL-RL--KPREYVVSLRGVEIARWQTEQNCLLAV-NA-D----------------PK-------AR----A-L-PGVETREPAFGVMARWIQPGLEEQALAAGYSVVDQTTVIGTHLGELIRRHAHELLGRQEVKRLLDSMNESHPK-LVEE-LVP--KLMTLGEVQRVLQQL---L-RE--Q-VSIRDLGAILEVLVEAAQ---QSK----------DVVH---LVESV---RQ-----SLGRGLVHPLLDGE-GG-LRVLMLDQALETELVH--TF-DPRG--A--AL-LLGDGARPGGM-P---ADFLRRLVESVKRLTGGAPTS---AL-P-----------------------------------------VLLCQSPARYHV---RRWL--------E---------PF---LP--KV-----TV---LA------PAEI----PPEIRVR----S-L-------------GTVG---------------------------------------
>FlhA_Bacteria_Acidobacteria_WP128911457
M---------------------------------------------------------------------------------------------------------AAPKTVTK------------------------------------------------------SNGFLK-ML---GA--SGE-----WVVPVAAVAM-----------------------------------VFVM--------------------------------------LVPMPSFLL--DLML---------------------------TVSITASV--------------------------------LVLLTA---------------------------------------------------------------VQILKPVEFSVFPSL-----------------------------------------LLLLTLLRLSLDLAS------------------------------------------------------------------TRRILLHGNE-----------------------------------------GASAAGHVIEAF------GQFVVGG---------NYIV-----------------------------------GFVIFLALIAIQ--------YLVVS-HGA--------VRTAEV------------TARFTL------------DAMPGKQMAIDADLNAGLITEQQARKRRENVAREAEFC-GAMDGAARFSQRDSLATILIMAINIIA-GFLIGVFQQGIPFQEALKTYTI----L-TV--GDG----LVS----ILPSLLVSVAGGIVVTRA-AS---K--E------SLGVNV--------RK------QILN-S-PRL-LWIGGGVLAALGM--------IPGL----PKVAFFSVAAALMYAAWKIK-TEKPA-----ED-A------------DL----------------AEV------A------P--AVAAK----G-APGAAL----A-TEAMD---SVLKLDELMLEVGVGLVPLVDAKQGGQLLARVKALRKSLAQQ--LGFLV--PSIHITDNL-SL--REGEYVVHLRGVEIARWELRRGSLLAI-SS-E----------------PG-------AP----N-L-PGEETREPAFDVPAKWISRELQAQAIASGYAVVDSTSVLAAHLSELIKRNAYELLSRHETKRLIDRLNDSHPK-LVEE-LIP--KLMSLGEVQKVLQQL---L-RE--Q-VSIRDLGTILESLVDTAA---TNK----------NPVA---LVEAA---RQ-----TLGRALIRPLLDAK-GE-LRVVTLDTSIEEECSR--AA-NMQS--G--QL-SSS------AL-Q---ISVARRVLDSLRTSFGDQIGE---AP-P-----------------------------------------VLLCSSPGRFYL---RRLL--------E---------PF---LP--KV-----VV---IS------PTEI----PPMTMVQ----S-V-------------GVVR---------------------------------------
>FlhA_Bacteria_FCB_WP022636190
M----------------------------------------------------------------------------------------------------------SETLTAL------------------------------------------------------TNSRFF-KL---FN-EQKE-----LLIILGLVAI-----------------------------------VILM--------------------------------------IIPLPTWMM--DFLL---------------------------STNIMIAL--------------------------------IILLIS---------------------------------------------------------------MYNREALDFSIFPTV-----------------------------------------LLVVTLFRLSLNIAT------------------------------------------------------------------TRLILGQGQ----------------------------------------------AGHVIETF------GSFVTGG---------NIVV-----------------------------------GVIIFIIIMVVQ--------FMVIT-KGS--------GRIAEV------------AARFTL------------DAMPGKQMAIDADMNAGLINEQQARQRREKITREADFY-GAMDGASKFVKGDAIAGIIITLINILA-GFIVGMLQQGLSAGESLQVFTT----L-TI--GDG----LVS----QIPALMISTGAGIIVSRA-AS---E--G------TLGQDL--------SK------QIFS-N-YTV-LFVTAFIMVIFAF--------IPGL----PSLIFLLLAFIIGGTGFMTM-----H-----NI-F-------GV---AN----------------EQDL-----P------D--EAYEE----E-EGLGAP----E-EERVE---DFLVVDPLELEIGYGLIPLVDSAQGGDLLDRIQQIRKQLAAE--LGFII--PPVRIRDNM-QL--EPNQYVIKIRTIPVAQGELMSGSYLAM-DP-G----------------NV-------TD----T-I-RGIETVEPAFGLPALWITESQKDEAELCGYTVVELPAVLATHLTEIIKANADDLLTRQDVQELLNNIKDTHKA-VIDE-VTP--NILSLGEIHRVLANL---L-HE--G-VSIRDLPLILEILSDAAR---MNK----------NLDV---VTEYV---RN-----GLAPQICTALKNED-NT-LRVITIDPNLEAQLEN--AL-QEYE--G--GV-KL-------NL-S---PTDAGRVSDAVLRSAAAVREM-G-EV-P-----------------------------------------IMVVSPVIRLQI---KKLS--------D---------AV---VP--EL-----IV---LS------YNEI----VSGIELQ----S-L-------------DMVSLEEQ------D--E-------------------------
>FlhA_Bacteria_Nitrospirae_WP013248840
M-------------------------------------------------------------------------------------------------------------TNEQ------------------------------------------------------TSVSTT-SL---VK--HPD-----IMMSVGVVGI-----------------------------------LMVM--------------------------------------LIPLPRFVL--DLLL---------------------------AFNITLSI--------------------------------IVLLVG---------------------------------------------------------------MQVRRPLEFSVFPSI-----------------------------------------LLMVTLLRLALNIAS------------------------------------------------------------------TRLILLHGNE-----------------------------------------GAAAAGEVIRAF------GTFVVGG---------NYTV-----------------------------------GLVVFSILVIIN--------FVVIT-KGA--------GRVAEV------------AARFTL------------DAMPGKQMSIDADLNAGLINDKEARQRRKEIAQEADFY-GAMDGSSKFVRGDAVAAVIITLVNILG-GLTIGVLQQGMTLAAAAQTYTL----L-TV--GEG----LVA----QVPALIVSTAAGIVITRA-AS---E--V------NLGFEI--------SR------QVLI-S-PKA-IGTASGILITLGL--------VPGL----PHLAFLALGGLTAWMAYQIN-----E---------------------QQ----------------KTV------E------A--APAQA----S-T--QVK----A-EEAAT---QVVPLDLMEVQVGYGLIGLVDGGQGGALLDRIKGLRRQFAEQ--MGFVL--PPIHIRDNL-QL--RPNEYAALLKGVELAKSEVMPAHVLAI-DP-G----------------TA-------QR----GAI-HGLPTKEPAFGLPAMWVPEQQREQAQMAGYTVVDPGSAIATHLSELIKRHAHELLGRQEVQGLLDQLGKNHPK-LVEE-VIP--NLIPLGTLVRVLSHL---L-RE--G-VPIRDLRTILETLADHAA---TTK----------DADI---LTEVV---RQ-----SLGRTITKQYLAPD-GS-LPIIGLDPRLDRTLAD--QA-NAAG--Q--GS-QW-------VP-D---PLVAQKLLTALKAAAERMVGR-G-HQ-P-----------------------------------------VILCSPSLRRHL---RKLT--------D---------RI---LH--SV-----PI---LG------LNEV----ESVTRLQ----A-V-------------ETVRLDLE------V--GETRSLA-------------------
>FlhA_Bacteria_Nitrospirae_WP077397415
M---------------------------------------------------------------------------------------------------------ASTKDSRN------------------------------------------------------TSVWPA-IL---DS--RSD-----ILILVGVVGI-----------------------------------LFIM--------------------------------------IVPMPPLLL--DLFL---------------------------ATNITFSL--------------------------------VILLVA---------------------------------------------------------------MTTKNLLEFTIFPSI-----------------------------------------LLLATLFRLSLNVAS------------------------------------------------------------------TRLILLHGQN-----------------------------------------GTGAAGHVIQSF------GRFVVGG---------SYAV-----------------------------------GLVLFAIFVVIN--------FVVVT-RGA--------GRIAEV------------AARFTL------------DALPGKQMAIDADLNSGAIKEEEARKRRKELARESEFY-GAMDGASKFVRGDAVAAILILFVNILG-GLVIGMVLKGLDLPEALHNYTL----L-TI--GEG----LVA----QLPALIVSVAAGIVVTRA-GS---G--N------DLGSEI--------RE------QVLT-R-PRP-LGGASGILFLLSV--------IPGL----PHAAFFLLASVTGLMAYRRT-----T-----LE-K------------------------------KKA------M------E--LQAEE----K-TA--PP----P-AENVE---TYLSLDLLELNVGYGLVDLVEGKAGSNLTDRIRGIRRQLAQE--MGIIV--PPIHIRDNL-QL--KPDEYVVLLKGAPVARWELLPDSLLAM-NP-G----------------TE-------PV----T-V-EGTPVKEPTFGLPATWIAPDIREEVEAQGFTVVDPLTVLSTHLTEIIRSHAAELVGRQEVQRLLDALGKDYPR-LVED-LVP--GQVSLGVLVSVLHAL---L-SE--R-VSIRDLRTILESVSDQIAAGRDSK----------DVTG---LAEGV---RQ-----ALGRSIVNPYLAGKPRS-LPVVTFDRRWEDVFMK--QA-SQTP--P--GS-PL-------VL-D---PGLAQKLLSGLGQVMESLGRK-G-VQ-P-----------------------------------------ILLVSAQTRLPV---RRFL--------E---------RY---FS--SL-----PV---LS------PMEV----PKDVPIV----S-Q-------------EVVRFQEE-----------------------------------
>FlhA_Bacteria_Nitrospirae_WP014960012
M---------------------------------------------------------------------------------------------------------ASTKDSRN------------------------------------------------------TSVWPA-IL---DS--RSD-----ILILVGVVGI-----------------------------------LFIM--------------------------------------IVPMPPLLL--DLFL---------------------------ATNITFSL--------------------------------VILLVA---------------------------------------------------------------MTTKNLLEFTIFPSI-----------------------------------------LLLATLFRLSLNVAS------------------------------------------------------------------TRLILLHGQN-----------------------------------------GTGAAGHVIQSF------GRFVVGG---------SYAV-----------------------------------GLVLFAIFVVIN--------FVVVT-RGA--------GRIAEV------------AARFTL------------DALPGKQMAIDADLNSGAIKEEEARKRRKELARESEFY-GAMDGASKFVRGDAVAAILILFVNILG-GLVIGMVLKGLDLPEALHNYTL----L-TI--GEG----LVA----QLPALIVSVAAGIVVTRA-GS---G--N------DLGSEI--------RE------QVLT-R-PRP-LGGASGILFLLSV--------IPGL----PHAAFFLLASVTGLMAYRRT-----T-----LE-K------------------------------KKA------M------E--LQAEE----K-TA--PP----P-AENVE---TYLSLDLLELNVGYGLVDLVEGKAGSNLTDRIRGIRRQLAQE--MGIIV--PPIHIRDNL-QL--KPDEYVVLLKGAPVARWELLPDSLLAM-NP-G----------------TE-------PV----T-V-EGTPVKEPTFGLPATWIAPDVREEVEAQGFTVVDPLTVLSTHLTEIIRSHAAELVGRQEVQRLLDALGKDYPR-LVED-LVP--GQVSLGVLVSVLHAL---L-SE--R-VSIRDLRTILESVSDQIAAGRDSK----------DVTG---LAEGV---RQ-----ALGRSIVNPYLAGKPRS-LPVVTFDRRWEDVFMK--QA-SQTP--P--GS-PL-------VL-D---PGLAQKLLSGLGQVMESLGRK-G-VQ-P-----------------------------------------ILLVSAQTRLPV---RRFL--------E---------RY---FS--SL-----PV---LS------PMEV----PKDVPIV----S-Q-------------EVVRFQEE-----------------------------------
>FlhA_Bacteria_Proteobacteria_WP061116563
M---------------------------------------------------------------------------------------------------------NARAGFFA------------------------------------------------------KRPDAL-GS---QN--LRA-----LAGPILICMI-----------------------------------LGMM--------------------------------------ILPLPAFLL--DLLF---------------------------TFNIALAV--------------------------------MVLLVS---------------------------------------------------------------MYTQKPLDFAAFPSV-----------------------------------------LLFSTLLRLSLNVAS------------------------------------------------------------------TRIVLLEGHT-----------------------------------------GPDAAGQVIESF------GHFLVGG---------NFAV-----------------------------------GIVVFVILMIIN--------FMVIT-KGA--------GRIAEV------------GARFTL------------DAMPGKQMAIDADLNAGLINEETAKKRRQGVAQEAEFY-GSMDGASKFVRGDAIAGLLIMVINVVG-GLIVGMLQHDMDFAHAATNYTL----L-TI--GDG----LVA----QIPSLIISTAAGVIVSRV-AT---E--E------DIGTQL--------TG------QLFQ-N-PRV-LMITGVIIGVMGL--------IPGM----PHFAFMLLGGGLIYAARSMN-----K-----RA-E-------AK---KK----------------ASA------V------T--DVTPLAASAA-AASAEN----A-EASWE---DVSLIDPLGLEVGYRLIPLVDRNSDGELLKRIKGIRKKFAQE--IGFLP--PVIHIRDNL-EL--RPNGYRIALKGVEVGVGEAFPGQWLAI-NP-G----------------QV-------SA----A-L-PGAQTQDPAFGLPAVWIDTNLREQAQVYGYTVVDASTVVATHLNHLVVTHAAELLGRQEVQALLERIGKDTPS-LTDD-LVP--KVLSLTTLQKVLQNL---L-DE--S-VPIRDMRTILDALQEHAP---RMS----------DPYD---LTAAV---RL-----ALGRAITQQWYPGT-DD-LQVMGLDPTLERVLSQ--AL-STGT------N--P-------GL-E---PGLAQTLMNSTQNAIMRQQNL-G-LP-P-----------------------------------------VLLVQHSLRAML---ARFL--------R---------RS---LP--QL-----KV---LS------YAEV----PDTRNVK----V-V-------------NLIGA--------------------------------------
>FlhA_Bacteria_Spirochaetes_OHD71547
M--------------------------------------------------------------------------------------------------------ADKKVGGLS------------------------------------------------------FLIENT-RW---MQ--KTD-----ILLGIGVISV-----------------------------------VSML--------------------------------------VIPLPTFLL--DFLL---------------------------SISIMSGI--------------------------------LILLIV---------------------------------------------------------------MFIQRTFDFSVFPSL-----------------------------------------LLITTVFRLALNVSS------------------------------------------------------------------TRLILLQGAA-----------------------------------------F---DGKIIRAF------GQFVVGG---------NYVV-----------------------------------GFIIFIILVAVQ--------FIVIT-KGA--------TRTAEV------------AARFTL------------DAMPGKQMSIDSDLSNGLITEDEARKRREEIRREADFY-GAMDGASKFVQGDVRVSVVITFVNIIG-GFIIGMVMRGESFDVALRTYTL----L-TI--GEG----LVA----QIPSLLITTATGIIVTRS-VS---N--E------NLGADM--------GN------QLGS-Q-PRA-LLITAATLGVAIF--------IPGF----PKLALLFLSAGLGVLGYILI-----Q-----SQ-S------------------------------EEQQ-----K------A--VRKEK----E-AALKEH----K-PEEVT---QLVQVDPLEVEIGYNLIPLVDPEQGGTLLERITNIRRRSALD--MGLIV--PPIRIRDNM-EL--EPEAYSILIKGVEVGRGALQVDKLMAM-DS-G----------------EV-------EE----K-I-EGEEFTEPVFGLKAIWIKTDVRDLAESRGYTVVDCPTIIATHLTEIIKRHADEILGRQEVQKLIDSVKADYPA-VVNELIED--RKMTLGDIQKVLQSL---L-RE--R-VSIRNIVTILETLSSYVS---YSK----------DPSF---LTEYV---RI-----ALSRQITKDYMDQT-NT-LSVITVDPEIETIVRN--SIHEDPI--E--GP-VL-------AM-D---PTTHQTVTDSLLDAYRRSKNM-G-HT-P-----------------------------------------VYLVSPQIRRVM---FTLL--------E---------RE---VP--AP-----VV---LS------YNEI----TSAVKVN----V-V-------------VSALLSSA------A----------------------------
>FlhA_Bacteria_Spirochaetes_OHD66832
M--------------------------------------------------------------------------------------------------------AERRRRGLA------------------------------------------------------ALFEDT-QW---MQ--KTD-----ILLGIGVVAV-----------------------------------VIML--------------------------------------IIPLPTFLL--DFLL---------------------------AISIMSGL--------------------------------LILMIV---------------------------------------------------------------MFIGRTFDFSVFPSL-----------------------------------------LLITTVFRLALNVSS------------------------------------------------------------------TRLILLQGAA-----------------------------------------F---DGKIIRAF------GEFVVGG---------NYVV-----------------------------------GFIIFIILVAVQ--------FIVIT-KGA--------TRTAEV------------AARFTL------------DAMPGKQMSIDSDLSNGLITEDEARTRRDEIRKEADFY-GAMDGASKFVQGDVKVAIVITFINIIG-GFIIGMVMRGEPFDVALKTYTL----L-TI--GEG----LVA----QVPSLLITTATGIIVTRA-VS---N--E------NLGKDM--------GD------QLGS-Q-PRA-LLITAATLGAAIL--------LPGF----PKIALLILSLGLGAMGYILI-----R-----SQ-S------------------------------EERQ-----K------V--ERKEK----E-AALKEH----K-PEEVT---QLVQVDPLEVEIGYNLIPLVDPEQGGTLLERITNIRRRSALD--MGLIV--PPIRIRDNM-EL--ESEAYSILIKGVEVGRGSLQVDKLMAM-DA-G----------------EV-------AE----K-I-EGVEFTEPVFGLKAIWIKIDVRDIAESRGYTVVDCPTIIATHLTEIIKRHADEILGRQEVQKLIDTVKEDYPA-VVSELVEE--HKMTLGEIQKVLQSL---L-RE--R-VSIRNIVTILETLSSYVS---YSK----------DPSF---LTEYV---RI-----ALSRQITRDYVDQT-NT-LSVITVDPDIESIVRN--SIHEDPI--E--GP-VL-------AM-D---PTTHQTVVSALLEAYRRSKAM-G-HA-P-----------------------------------------VFLVAPQIRRVT---FALL--------E---------RE---LP--SP-----VV---LS------YNEI----SSAVKVN----V-V-------------VSALLTSA------A----------------------------
>FlhA_Bacteria_Synergistetes_WP005658948
M------------------------------------------------------------------------------------------------------------AEERM--------------------------------------------------------TMVE-RM---LR--FAD-----VGVAALMVLV-----------------------------------VVMM--------------------------------------IIPLPTWLL--DILL---------------------------TLNITFGV--------------------------------VVLLVT---------------------------------------------------------------FYVNRALEISSFPSI-----------------------------------------LLIVTLFRLALNVST------------------------------------------------------------------TRLILLRGNA----------------------------------------------GNIISSF------GNFVVGG---------NYVV-----------------------------------GAVVFLILVIIQ--------FLVIT-KGA--------ERVAEV------------AARFTL------------DAMPGKQMAIDADLNAGLIDELGAKERRRDIQREADFY-GSMDGASKFVKGDAIAGLIITIINILG-GLAIGVFQRGLSLGQAAGVYSL----L-TV--GDG----LVS----QIPALLFSTATGIIVTRA-AG---D--S------NLGRDV--------FS------SFIR-Y-PRP-LMIGTALLFAFAM--------VPGL----PTFPFMFLGVFLGFMAYGVY-----R-----EA-K-----TQEG---LS---GEPGVGGKGKG--ASP------A------G--GEGDH----P-TSQTPT----S-PEDVM---KLLAVDPMEMEIGYAVIPLVDPAQGGDMLDRISTIRKQMAMD--MGLVV--PSIRIRDNI-QL--KPSEYLIRVKGALEGQGDLMPEHYLAM-DT-G----------------NV-------TE----E-V-VGVPTTEPAFGLPALWISPELRDKAEASGYTVVDAPSVLATHLSEVIKSHGADLITRQEVQKLTDMVKESNSA-VIEE-ML---SVLGLGDIQKVLQNL---V-AE--H-IPIRDLVTIFETLTDYGR---LST----------SVDY---LTERV---RE-----SLARIISLRLK-EN-DV-ITVSTLSPTWEQKIRD--AL-EGDL--A-KGW-RL-------NM-D---SREISKLITSVSAKSEEAMLQ-G-FS-P-----------------------------------------ILLVSPDVRLVV---RRVL--------E---------SS---LP--GL-----FV---VS------YNEI----SHGIDIK----S-L-------------GMVE---------------------------------------
>FlhA_Bacteria_Synergistetes_WP014162252
M--------------------------------------------------------------------------------------------------------------QRA------------------------------------------------------KANPIE-GM---LK--YSD-----MGITFMVVLI-----------------------------------VVMM--------------------------------------VIPLPTPLL--DLLL---------------------------ALNITFAV--------------------------------IVLLVT---------------------------------------------------------------FYVQHALEIAAFPSI-----------------------------------------LLVATLFRLALNVST------------------------------------------------------------------TRLILLHGYA----------------------------------------------GKLIGAF------GNFVVGG---------NYLV-----------------------------------GGIVFLILVLIQ--------FLVIT-KGA--------ERVAEV------------QARFQL------------DGMPGKQMAIDADLGNGLIDEATARERRRMVQREADFF-GAMDGASKFVKGDAIAGLIITTINIIG-GICIGIFQQGLSIGEAAQRYSL----L-TV--GDG----LVA----QIPALILSTATGILVTRT-AG---E--S------HLGKDI--------TK------SLIN-H-YRP-LWIGSVLLLALAV--------IPGF----PKIPFILLAAFLGVQGMWVF-----R-----ER-K---VEAPQK---PQ-------SSGETPQ--AQP------P------K--QA-ES----P-GEGAAPG---D-FGSVM---KLLTVDPLELEVGYALIPLIEPSKGGDLLERIQTLRRQLALE--MGVVT--PPVRIKDNL-QL--KPTAYVIKVRGVPKKSAELMPDYYMAI-DT-G----------------HT-------TG----T-L-VGIPTKEPAFGLDALWITPDLRAKAEELGYTVVDAPSVLATHLSEVVRSHAAELLTRQTVQSMIDMVKETSPA-VVEE-MM---RYLSLGDVQKVLQNL---I-RE--K-VPIRDLVGIFETLADYGK---VTQ----------SPDF---LSERA---RE-----SLGKIIYYQNANEETGE-LTVVTLSPVWEKRIKE--SV-QGNL--V-EGW-HI-------NM-D---FKVVQDFNRAVGEATKKLLEQ-G-LP-Q-----------------------------------------VVLVHPDVRFYV---RKLL--------E---------RT---FP--NV-----VV---IS------YSEV----PKDSKIN----T-V-------------GVVE---------------------------------------
>FlhA_Archaea_Euryarchaeota_OUX24209
M-----------------------------------------------------------------------------------------------------------ATLSMS------------------------------------------------------SFRQSM-ST---FE--LST-----LGIPLLLLLI-----------------------------------ISML--------------------------------------VLPLPPFLL--DFLF---------------------------TFNIILGL--------------------------------VIIMIA---------------------------------------------------------------VHVKAPLEFSSFPLI-----------------------------------------LLFATMLRLGLNVAS------------------------------------------------------------------TRVVLVHGHE-----------------------------------------GSDAAGKVIQAF------GEFVIAG---------NYVV-----------------------------------GFIVFAILMIIN--------FIVVT-KGA--------GRVSEV------------IARFTL------------DAMPGKQMAIDADLNAGVIDQNTAKVKREELSQESDFY-GSMDGASKXVRGDAIAGLLILVINILG-GLMIGIAQHDLSFSEAGRIYVL----L-TI--GDG----LVA----QIPSLLLSLSTAIIVTRV-TT---Q--E------TVYAQA--------AT------QL-A-X-PLA-FFVAAAIILTLGL--------VPGM----PHFIFIAISAAAIAIGVSIL-----R-----KN-E-------NT---TA----------------AID------S------A--E--------T-QEKSEE----E-ELDWA---DLDQVDLVGVDIGYGLIPLVSPESGGTLLTKIKGVRKKLSAE--LGFLV--QPIRIRDNL-EL--QPDAYNIVISGVVRGRGEIKVGQELAI-NP-G----------------DV-------HG----E-L-NGTITKEPAFGLDAYWIDSSQRDYARTLGYTVVDPATAIATHLNTILLDNSSELLSHDETQQLLDKVAERSPK-LVEE-LVP--DKMSLSIITKVLQNX---L-AE--G-ISVRDMRSVIDVLSSEAG---KSS----------DPDQ---LTALV---RP-----RLGRFIMXNXISVD-EA-LPVMTLEPKLEQIITN--VL-QQSE--R--NG-SL-------II-D---PKLAESLFKALKEESQSVEQK-G-LP-A-----------------------------------------VLVISPALRPWL---SRSA--------R---------QR---IP--GL-----TV---LS------YTEI----PEDQDIT----V-V-------------ATIDTQEQ------E--NEE-----------------------
>FlhA_Bacteria_Nitrospirae_RMH36129
M------------------------------------------------------------------------------------------------------------PFDPK------------------------------------------------------TLKQEL-TP---SH--YGD-----AVLPIGVVGV-----------------------------------LLLM--------------------------------------LLPMPPFLL--DLCL---------------------------SFSFTLSV--------------------------------LILLVT---------------------------------------------------------------MQAGRPIDFSVFPSV-----------------------------------------LLLGTLFRLALNIAS------------------------------------------------------------------TRVILLHGHE-----------------------------------------GTDAAGEVIRAF------GEFVVGG---------NFAV-----------------------------------GLVVFSILVIIN--------FVVIT-KGA--------GRIAEV------------AARFTL------------DAMPGRQMSIDADLNAGLIDEAEARKRREEIAREADFY-GSMDGASKFVRGDAVAALLIIFINILG-GLAIGILEHGMPLAKAVQTFTL----L-TI--GDA----LVA----QIPALIVSTAAGIIITRV-TT---D--T------SLGRDL--------TE------QIFF-N-PHL-IAVVAVILFFLGF--------IPGL----PHIAFLLLGGIAGWVAYLLW-----R-----KK-R-------QP---ET----------------APS----SPV------K--A-----------KPAAP----A-PEAIE---TVTLPDMLELQVGYGLVPLVDASQGGELLDRVRAIRRQTAQD--LGFIV--PAVHIRDNL-QL--KPHEYQILLKGVSVAKGELMPRHILAI-NP-G----------------HA-------KR----S-V-EGKPTVDPCFGLPALWIAPQDKEQAQMDGYTVVDGAAVIATHLTEVIRANAHELLGRQEVQQLLDQLAKSYPK-VVDD-LVP--TQLSLGAVVRILRNL---L-RE--R-VSIRDLRTILETIADYAG---QTK----------DPDT---LTEYV---RQ-----QLARTITSQYATPD-GL-VPVISLDPLVDRKLHE--LI-RQSA--S--PD-GA-------AY-A---PSFLNTFINSVRQAIERVAKQ-G-YQ-P-----------------------------------------VLLCSQAIRAQV---YRLI--------A---------PG---IH--AL-----AV---LS------PNEI----DPRAKIQ----A-I-------------EIVRIPDE------A--ETI-----------------------
>FlhA_Bacteria_Proteobacteria_WP053567166
M---------------------------------------------------------------------------------------------------------NARAGFFA------------------------------------------------------KRPDAL-GT---QN--LRA-----LAGPILICMI-----------------------------------LGMM--------------------------------------ILPLPAFLL--DLLF---------------------------TFNIALSV--------------------------------MVLLVS---------------------------------------------------------------MYTQKPLDFAAFPSV-----------------------------------------LLFSTLLRLSLNVAS------------------------------------------------------------------TRIVLLEGHT-----------------------------------------GPDAAGQVIESF------GHFLVGG---------NFAV-----------------------------------GIVVFVILMIIN--------FMVIT-KGA--------GRIAEV------------GARFTL------------DAMPGKQMAIDADLNAGLINEETAKKRRQAVAQEAEFY-GSMDGASKFVRGDAIAGLLIMVINVVG-GLIVGMLQHDMDFAHAATNYTL----L-TI--GDG----LVA----QIPSLIISTAAGVIVSRV-AT---E--E------DIGTQL--------TG------QLFQ-N-PRV-LMITGVIIGIMGL--------IPGM----PHFAFMLLGGGLIYAARTMN-----K-----RA-E-------AK---KK-----------------SA------V------T--DVTPLAASAA-AATAEN----A-EASWE---DVSLIDPLGLEVGYRLIPLVDRNSDGELLKRIKGIRKKFAQE--IGFLP--PVIHIRDNL-EL--RPNGYRIALKGVEVGIGEAFPGQWLAI-NP-G----------------QV-------SA----A-L-PGNQTTDPAFGLPAVWIDTNLREQAQVYGYTVVDASTVVATHLNHLVVTHAAELLGRQEVQALIERIGKDTPS-LTDD-LVP--KVLSLTTLQKVLQNL---L-DE--S-VPIRDMRTILDALQEHAP---RMS----------DPHD---LTAAV---RL-----ALGRAITQQWYPGA-DD-LQVMGLDPTLERVLSQ--AL-STGA------N--P-------GL-E---PGLAQTLLNSTQNAIMRQQNL-G-LP-P-----------------------------------------VLLVQHSLRAML---ARFL--------R---------RS---LP--QL-----KV---IS------YAEV----PDTRNVK----V-V-------------NLIGA--------------------------------------
>FlhA_Bacteria_Proteobacteria_WP062601625
M---------------------------------------------------------------------------------------------------------NARAGFFA------------------------------------------------------KRPDAL-GT---QN--LRA-----LAGPILICMI-----------------------------------LGMM--------------------------------------ILPLPSFLL--DLLF---------------------------TFNIALSV--------------------------------MVLLVS---------------------------------------------------------------MYTQKPLDFAAFPSV-----------------------------------------LLFSTLLRLSLNVAS------------------------------------------------------------------TRIVLLEGHT-----------------------------------------GPDAAGQVIESF------GHFLVGG---------NFAV-----------------------------------GIVVFVILMIIN--------FMVIT-KGA--------GRIAEV------------GARFTL------------DAMPGKQMAIDADLNAGLINEETAKKRRQGVAQEAEFY-GSMDGASKFVRGDAIAGLLIMVINVVG-GLIVGMLQHDMDFAHAATNYTL----L-TI--GDG----LVA----QIPSLIISTAAGVIVSRV-AT---E--E------DIGTQL--------TG------QLFQ-N-PRV-LMITGVIIGIMGL--------IPGM----PHFAFILLGGGLIYAARTMN-----K-----RA-E-------AK---KK-----------------SA------V------T--DVTPLAASAA-AASAEN----A-EASWE---DVSLIDPLGLEVGYRLIPLVDRNSDGELLKRIKGIRKKFAQE--IGFLP--PVIHIRDNL-EL--RPNGYRIALKGVEVGVGEAFPGQWLAI-NP-G----------------QV-------SA----A-L-PGNQTTDPAFGLPAVWIDTNLREQAQVYGYTVVDASTVVATHLNHLVVTHAAELLGRQEVQALIERIGKDTPS-LTDD-LVP--KVLSLTTLQKVLQNL---L-DE--S-VPIRDMRTILDALQEHAP---RMS----------DPHD---LTAAV---RL-----ALGRAITQQWYPGT-DD-LQVMGLDPTLERVLSQ--AL-STGT------N--P-------GL-E---PGLAQTLMNSTQNAIMRQQNL-G-LP-P-----------------------------------------VLLVQHSLRAML---ARFL--------R---------RS---LP--QL-----KV---LS------YAEV----PDTRNVK----V-V-------------NLIGA--------------------------------------
>FlhA_Bacteria_Proteobacteria_WP087049827
M---------------------------------------------------------------------------------------------------------NARAGFFA------------------------------------------------------KRPDAL-GT---QN--LRA-----LAGPILICMI-----------------------------------LGMM--------------------------------------ILPLPSFLL--DLLF---------------------------TFNIALAV--------------------------------MVLLVS---------------------------------------------------------------MYTQKPLDFAAFPSV-----------------------------------------LLFSTLLRLSLNVAS------------------------------------------------------------------TRIVLLEGHT-----------------------------------------GPDAAGQVIESF------GHFLVGG---------NFAV-----------------------------------GIVVFVILMIIN--------FMVIT-KGA--------GRIAEV------------GARFTL------------DAMPGKQMAIDADLNAGLINEETAKKRRQGVAQEAEFY-GSMDGASKFVRGDAIAGLLIMVINIVG-GLIVGMLQHDMDFTHAATNYTL----L-TI--GDG----LVA----QIPSLIISTAAGVIVSRV-AT---E--E------DIGTQL--------TG------QLFQ-N-PRV-LMITGVIIGIMGL--------IPGM----PHFAFMLLGGGLIYAARTMN-----K-----RA-E-------AK---KK----------------ANS------V------T--DVTPL-ASAA-AASAEN----A-EASWE---DVALIDPLGLEVGYRLIPLVDKNADGELLKRIKGIRKKFAQE--IGFLP--PVIHIRDNL-EL--RPNGYRIALKGVEVGVGEAFPGQWLAI-NP-G----------------QV-------SA----A-L-PGTQTQDPAFGLPAVWIDTNLREQAQVYGYTVVDASTVVATHLNHLVVTHAAELLGRQEVQALLERIGKDTPS-LTED-LVP--KVISLTTLQKVLQNL---L-DE--S-VPIRDMRTILDALQEHAP---RTT----------DAHD---LTAAV---RL-----ALGRAITQQWYPGS-DD-LQVMGLDPTLERVLSQ--AL-STGA------N--P-------GL-E---PGLAQTLMTSTQNAMMRQQNL-G-LP-P-----------------------------------------VLLVQHSLRAML---ARFL--------R---------RS---LP--QL-----KV---LS------YAEV----PDTRNVK----V-V-------------NLIGA--------------------------------------
>FlhA_Bacteria_Proteobacteria_WP040052857
M---------------------------------------------------------------------------------------------------------NARAGFFA------------------------------------------------------KRPDAL-GT---QN--LRA-----LAGPILICMI-----------------------------------LGMM--------------------------------------ILPLPAFLL--DLLF---------------------------TFNIALAV--------------------------------MVLLVS---------------------------------------------------------------MYTQKPLDFAAFPSV-----------------------------------------LLFSTLLRLSLNVAS------------------------------------------------------------------TRIVLLQGHT-----------------------------------------GPDAAGQVIESF------GHFLVGG---------NFAV-----------------------------------GIVVFVILMIIN--------FMVIT-KGA--------GRIAEV------------GARFTL------------DAMPGKQMAIDADLNAGLINEETAKKRRTAVAQEAEFY-GSMDGASKFVRGDAIAGLLIMVINIVG-GLIVGMLQHDMDFAHAATNYTL----L-TI--GDG----LVA----QIPSLIISTAAGVIVSRV-AT---D--E------DIGTQL--------TG------QLFQ-N-PRV-LMITGVIIGVMGL--------IPGM----PHFAFLLLGGGLVYAARSMN-----K-----RA-E-------AK---KK----------------AGA------V------T--DVTPI-AAAA-AASAEN----A-EASWE---DVALIDPLGLEVGYRLIPLVDRNADGELLKRIKGIRKKFAQE--IGFLP--PVIHIRDNL-EL--RPNGYRIALKGVEVGIGEAFPGQWLAI-NP-G----------------QV-------SA----T-L-PGAQTTDPAFGLPAVWIDTNMREQAQVYGYTVVDASTVVATHLNHLVVTHAAELLGRQEVQALLERIGKDTPS-LTDD-LVP--KVLSLTTLQKVLQNL---L-DE--S-VPIRDMRTILDALQEHAP---RIS----------DAYE---LTAAV---RL-----SLGRAITQQWYPGS-ND-LQVMGLDPTLERVLSQ--AL-STGP------N--P-------GL-E---PGLAQTLMTSTQNAMMRQQNL-G-LP-P-----------------------------------------VLLVQHSLRAML---ARFL--------R---------RS---LP--QL-----KV---IS------YAEV----PDTRNVK----V-V-------------NLIGG--------------------------------------
>FlhA_Bacteria_Synergistetes_WP124889275
M---------------------------------------------------------------------------------------------------------------------------------------------------------------------------LK-KI---LH--YSD-----VGVALLMVLV-----------------------------------VVMM--------------------------------------VIPLPTWLI--DILL---------------------------STNITLGV--------------------------------VVLLVT---------------------------------------------------------------FYVKRALDLSVFPTL-----------------------------------------LLIVTLFRIALNVST------------------------------------------------------------------TRLILLNGYA----------------------------------------------GEIIMAF------GNFVVGG---------NYIV-----------------------------------GVVIFLILVIIQ--------LLVIT-KGA--------ERVAEV------------AARFTL------------DAMPGKQMAIDADLNSGLIDDQEARARRRDIQREADFY-GAMDGASKFVKGDAIAGLIITTINIVG-GLSIGVFQRGMPAGRAATLYSL----M-TV--GDG----LVS----QIPALLFSTATGVIVTRA-AA---A--S------DLGQDI--------VT------AFTK-Y-PRP-LYIGSGLLFSLAF--------LPGL----PTVPFVILGSLMGGLGYMVA-----R-----EG-T-----AQEI---EGEGPRSGTAAQPSGAGMPPP------G------A--PQAGS----E-ARPAPA----S-PEDVM---RLLTVEPMEAEIGYAIIPLVDPAQGGDMLERIGTIRKQMAVE--LGVVV--PPIRIRDNI-QI--KPTEYVLRVKGAEAGRGELLPDHYLAM-NT-G----------------GV-------EE----E-L-IGIPTTEPAFGLPALWISPDLRDKAEAMGYTVVDAPSVLATHLSEVIRRNGADLLTRQEVQKLTDMVKESAPA-VVEE-LL---GSLSLGEIQKVLQNL---I-RE--Q-VPIRDLVTIFEALADYGK---LSR----------SVDF---LTERA---RE-----SLSRLISLKIQGAD-GV-VTAATLSPNWEQKIMA--SV-DGDL--A-RGW-QL-------NM-D---PREVQRMIAAISRAVDEMLVK-N-QA-P-----------------------------------------VLLVHPNVRLIV---RRLI--------E---------GS---IA--NV-----FV---VS------YNEI----AHGVQIK----T-V-------------GMVE---------------------------------------
>SS_Bacteria_Proteobacteria_WP009520914
M----------------------------------------------------------------------------------------------------------KDRILSQ------------------------------------------------------AQRLVM-LA---TS--RND-----IVLAVIIVAI-----------------------------------IFMM--------------------------------------ILPLPTWLI--DVLI---------------------------GLNMTASA--------------------------------VLLMVA---------------------------------------------------------------MYLPSPLAFSSFPSV-----------------------------------------LLITTLFRLGISIAT------------------------------------------------------------------TRLILLQAD----------------------------------------------AGHIIFTF------GNFVVGG---------NLVV-----------------------------------GLVVFLILTIVQ--------FVVIT-KGA--------ERVAEV------------AARFSL------------DAMPGKQMSIDGDMRAGSINMEEAKARRSLVEKESQLY-GAMDGAMKFVKGDAIAGLIIVAVNLLG-GLIIGTMQRDLSASDAMRVYSV----L-TI--GDG----LIA----QIPALFISICAGIIVTRV-QN---G--D-KPS--NVGTDI--------GE------QVLG-Q-PRA-LLIASAIALGMAA--------IPGM----PVPVFLMLALLTGGLGVILL-----R------N-A-------RV---AD----G-----------KGK------K------L--KDMPA----M-SPSGDKT--AH-QGQVD---SNEEFTPTVPLLIDVSSSVQEHFDAEVLNAELIKIRRALYFD--FGVPF--PGIHLRFNE-LL--PAETYNILLSEVPVSQGRLRAHHLIVR-EAPA----------------NL-------DAL---Q-I-AYEEDKRFLPDIPTLWVPATLREPLSKAGIRFLDTNQILTHHLAFVLKKYAPDFMGIQEAKVLLTSMEAKFPD-LVKE--VT--RVMPIQKIAEILQRL---V-SE--E-VSIRNLRAILESLIEWGQ---KEK----------DSVL---LTEYV---RF-----ALKRHISYKHASAM-NI-LPAYLLAPDVEDTLRE--SI-RQTS--S--GS-YL-------AL-A---PEVSKRLVENIKKVVGSMAAS-A-HP-P-----------------------------------------VLLTSMDVRRYV---RKMI--------E---------PE---LY--EL-----PV---LS------YQEL----TPDINIQ----P-L-------------ARVEL--------------------------------------
>FlhA_Bacteria_Acidobacteria_WP026386144
M---------------------------------------------------------------------------------------------------------------NV------------------------------------------------------KKSPGW-SP---AK--IQA-----FLLPVSAISV-----------------------------------IFVM--------------------------------------LIPIPSFVL--DLLL---------------------------AASITASV--------------------------------IVFLTA---------------------------------------------------------------VQVRRAVDFSVFPTL-----------------------------------------LLLLTLFRLSLNLAS------------------------------------------------------------------SRRILLHGHE-----------------------------------------GTAAAGSVIEAF------GQFVVGG---------NYVV-----------------------------------GFVLFLALIAIQ--------FLVVS-HGA--------VRTAEV------------TARFTL------------DALPGKQMAIDADMNAGLIDEQQARKRRQAIAREAEFY-GAMDGAARFNQRDSMATILITVINIVA-GLLIGVLQQGTDLATAVKTYTI----L-TV--GDG----LVT----MIPSLLVSVAGGMVLTRA-SS---S--G------SLDQEL--------GT------QLLK-G-RNT-LWIACGVLIALAL--------IPGL----PKLAFVLMAAGVALIARKLP-----A-----GQ-S------------PV----------------VES------GSE----D--TPSSK----A-KTTEGT----V-NENLA---SLLKIDELSLEIGFQLISFVDEKQGGQMLNRVRALRRHLATE--LGFIV--PSVHITDNL-RL--KPREYVVSLRGVEIARWQTEQNCLLAV-NA-D----------------PK-------AR----P-L-PGIETREPAFGVSARWIQPGFEEQALAAGYSVVDQTTVIGTHLGELIRRHAHELLGRQEVKRLLDSINETHPK-LVEE-LVP--KLLSLGEVQKVLQQL---L-RE--Q-VSIRDLGSILETLVEAAQ---QSK----------SLVH---LVEAV---RQ-----SFGRGLVRPLLDMD-GG-LKVMMLEQSVESELIG--TF-DPQS--A--SM-LLGDGSRSGGL-P---ADFLRRLVDSVKRLTGPSLGS---AL-P-----------------------------------------VLLCPSPARYHV---RRWL--------E---------PF---LP--KV-----TV---LS------PVEI----PPEVRVK----S-I-------------GTVG---------------------------------------
>FlhA_Bacteria_Acidobacteria_WP026446199
M---------------------------------------------------------------------------------------------------------SATAVVPS------------------------------------------------------PMNAAS-AI---GR--FKD-----YALPFVAISV-----------------------------------IFVM--------------------------------------LVPLPAAAL--DLLL---------------------------ALSMAASM--------------------------------IVFLAS---------------------------------------------------------------VQIRRAVELSVFPTL-----------------------------------------LLLLTLFRLSLNIAS------------------------------------------------------------------SRRILLHGSE-----------------------------------------GTTAAGKVIEAF------GQFVVGG---------NYVV-----------------------------------GFVLFLALIAIQ--------FLVVS-HGA--------VRTAEV------------TARFTL------------DALPGKQMAIDADMNAGLIDEAEARRRRQAIAREAEFY-GAMDGAARFNQRDSLATILITGINIIA-GLLIGTLQQGIGLGEAVRTYTI----L-TV--GDG----LVT----MIPSLLVSVAGAITLTRA-NS---A--G------MLGGEI--------RQ------QLLA-R-PAT-LYLASLVTGALCL--------IPGL----PKMVFLLVSAGLFIAGKRVA-----R-----GV-S------------AI----------------EPL-------------E--LGTAE----K-KKPEQA----T-GGDLA---QLLKLEDLTLEIGFQLIPLVDEKQGGQLLNRIRTLRRHLSAE--LGFLI--PAVHISDNL-RL--RPREYVFSLRGLEISRWQTEGAQRLAV-SG-D----------------PN-------RR----P-L-AGRETREPAFGVPALWIAPNLEEQAMAAGYSVVDAVTVITTHLGELIRQHAWELLGRAEIKRLMDSLTDSHPK-LLEE-LVP--KLLTLGEVSRVLEQL---L-RE--R-VSIRDFGAILEALLETVP---INK----------SVEA---LVEAA---RQ-----AMGRRLVQPLLDLD-GQ-LPVLLLDASLEDEILS--VV-SPET--G--QR-LLSASA---AP-G---APLVRRLADSVKTLIASSSPA---AP-P-----------------------------------------VLLCPSAARYFV---RRWL--------E---------PM---FP--RL-----AV---VA------AGEI----PPEVRLR----P-V-------------GTVR---------------------------------------
>FlhA_Bacteria_Balneolaeota_WP073066833
M------------------------------------------------------------------------------------------------------------ALSDI------------------------------------------------------NTAKLR-DR---FF--QTD-----VLISSSIIMI-----------------------------------LSIM--------------------------------------ILPFPAGLM--DFFL---------------------------ALNISLSI--------------------------------IVLLVA---------------------------------------------------------------FYTLKPLEFAVFPGM-----------------------------------------LLILTLFRLSLNIGT------------------------------------------------------------------TRLILSEGY----------------------------------------------AGSIIESF------GGFIVQG---------NYVI-----------------------------------GIIIFAVLIIIN--------FVVIT-KGA--------TRIAEV------------AARFTL------------DAMPGKQMSIDADLSAGLITDQEAKERREEIAREADFY-GAMDGASKFVRGDVIAGLLITFINIIG-GLVIGTMQNGMDLTEAARVYTL----M-TI--GDG----LVS----QIPALLISTAAGIIVSRA-AS---E--G------NLSKEL--------TS------QLLG-N-PKT-LVLGASFVLFLGI--------MPGM----PFIPFGSMGALFLFLAYKRN-----E-----DE-E------------------------------QEQ------R------E--EAKQQ----Q-ELPDKK------EDRVE---DYLLLDTLELEIGYSLISMVEEQQGGDLLDRITSLRKQLATE--LGIII--PSVRVRDNV-QL--DANHYIIKMRGIQQGQGELLPDYHLAL-LP-S----------------DL-------DA----N-I-QGIETKDPTFGMDAIWVSGKNKSQAEKFGLSVIEAGAVITTHLMEVLKKNAHKLIDRQMVKRLIDNIEEQSPA-LIEE-LVP--EGMQIGEIQKVLKRL---L-RE--R-IPINNLVTILETLADHCK---QTN----------NTDV---LTEYC---RA-----ALSEIITRKFVGGS-DE-LVVVMMDSNLESRLIE--QA-QQGN--L-NSN-TL-------GL-D---PGIVEVVYKNASETFERMIRQ-G-YD-P-----------------------------------------VLLTSPVLRHTL---FEFL--------A---------PI---LP--EI-----NV---LS------YNDI----SQDVQFK----T-F-------------DRLSLQQA------E--LNEHASV-------------------
>FlhA_Bacteria_FCB_WP103020623
M--------------------------------------------------------------------------------------------------------------------------------------------------------------------------------------------------AGAIVAI-----------------------------------LFMM--------------------------------------VVPLPSYLL--DLFL---------------------------ATDIALSL--------------------------------GVLLTS---------------------------------------------------------------FYAERPLEFAIFPGL-----------------------------------------LLTTTLFRLSLNVAS------------------------------------------------------------------TRLILGDAQA----------------------------------------------GALIDAF------GSFVVAG---------NYVV-----------------------------------GAIIFLVLVIIN--------FVVIT-KGT--------ERISEV------------AARFTL------------DAMPGKQMAIDADLNSGLIDEHEARQRRDEVTEEADFY-GAMDGATKFVRGEAVAGILITAINVVG-GLVIGVTQQEMGIGEAAGTFAL----L-SI--GDG----LVS----QIPALMVSTAAGIIVSRA-SG--EE--G------SLASEM--------KG------QLLD-K-PPP-LLITGCFLGLMGF--------VPGL----PIVPFWLLSGAVLLLWYLRS-----K-----EK-K-------AE---DE----------------AEA------E------R--QREAE----E-QQAEEE----T-EEDPS---DLLLVDPLELEIGYGLISLVDPDQGGDLLERVKMLRKQLAEE--MGLVI--PPVRIRDNV-DM--DSNTYVIRLRGNPIGEGQVMPGYKLAL-LP-D----------------DI-------DE----A-P-SGIKVEDPTFGLPAVWVAERNLSEAEQMGLTVIEPPAVISTHLLEELRKNAYRLLDRQEVREMLDKVEESAPA-LVDE-LVP--DLLSLGSIRTVLQRL---L-EE--R-IPIRDLVTILETLADHAS---QTQ----------TVEV---LTEHC---RA-----ALAPTITREFSGPE-GR-IKAFVMDPALEQHLLE--KA-EAGG--L-DAN-TL-------GL-Q---PERADALVKAVDAQATQLISN-D-RA-P-----------------------------------------ILLISPVLRATV---YQFL--------D---------PM---VS--DI-----TV---LS------YNDL----TPDAPVD----I-V-------------EQVSIPQG------S--SSGPDLSAMTEPSQAAAGASNP----
>FlhA_Bacteria_NitrospinaeTectomicrobia_CCQ92011
M----------------------------------------------------------------------------------------------------------KGYMATQ------------------------------------------------------AQVQAI-MA---SR--PRE-----IGIALGMISV-----------------------------------LVVM--------------------------------------VIPIPTFLL--DLLL---------------------------SFSLTFSL--------------------------------VILLVA---------------------------------------------------------------IFMISALDFSVFPSL-----------------------------------------LLMVTLVRLSLNVAS------------------------------------------------------------------TRIILLHGDE-----------------------------------------GPHAAGQVIESF------GSFVVGG---------NYVV-----------------------------------GAVIFIILVLIN--------FIVIT-KGS--------VRTSEV------------AARFTL------------DAIPGKQMSIDADLNAGLITEEEARTRRRNLEREADFY-GAMDGAIRFVRGDAVAGILITLINVMG-GFAIGVFQQDMGVGEAARVYTL----L-TI--GDG----LVT----QLPALVVSTAAGLVVTRA-TT---E--R------NLPAEL--------VQ------QVIK-N-PAA-FSISSFVLFFFGL--------IPGL----PHIPFFFLAAATGYISYRLY-----Q-----------------E---RL----------------KQE------A------M--EMKRI----E-EVQSAP----I-PEKVE---SILPLDVMELEVGYELIPLVDANRNGELLDRIKSIRRQFALE--MGFIV--PPLHIRDNL-QL--KSNDYAVLIKGVEVVRGSVMMGRLLAM-NP-G----------------HT-------EK----E-I-EGVHTKEPTFGLPAVWIQARAKQEAQMAGYTVVDPATVITTHIKETIKRYAAELLGRQETQALIEKFKETNPK-VIEE-LIP--NLMNVGKVQKVLQNL---L-RE--Q-VSIRDLRTILETLADYAP---KVD----------DPDL---LTEYV---RQ-----AMARPITKQYAGEG-ET-LSVITFDRNIEEAIQQ--SI-QRTE--L--TS-FL-------AL-D---PTVAEQILRRLKEAVEEATPMAE-TA-P-----------------------------------------VLLTSPAIRMHV---RRLT--------E---------RF---IP--DL-----VV---LS------HNEI----MSTAQIK----T-L-------------RVVTLDAN-----------------------------------
>FlhA_Bacteria_Nitrospirae_WP014448501
M------------------------------------------------------------------------------------------------------------AEQVD------------------------------------------------------RPVKPM-AS---GN--SSD-----FFVIVGVVGI-----------------------------------LSIM--------------------------------------IVPLPPFLL--DFLL---------------------------AGSISFSL--------------------------------IILLVA---------------------------------------------------------------MTTRNLLEFSIFPTI-----------------------------------------LLLSTLFRLSLNVAS------------------------------------------------------------------TRLILLHGQD-----------------------------------------GTEAAGHVIESF------GHFVVGG---------SYAV-----------------------------------GLVLFVIFVVIN--------FMVVT-RGA--------GRIAEV------------AARFTL------------DALPGKQMAIDADLNSGSIKEEEARKRRKELSRESEFF-GAMDGASKFVRGDAIAAIMILLVNILG-GLLIGLLMNGLSLSDALQFYTT----L-TI--GEG----LVA----QIPALIVSVAAGIVVTRA-GT---G--N------DLGVEI--------RD------QVFH-R-SRA-MAGTSGILLFLSV--------VPGL----PHLAFLALGSTIGLMAYSQI-----S-----GK-K------------------------------KQE------E------K--RIESE----K-TQVKPP----A-PENIE---SYLSLDLLELNVGYGLVPLVEGGEGADLTDRIRGIRRQLAGE--LGIIV--PPIHIRDNL-QL--KPNEYLILLKGNPVGRWELKNGSLLAM-NA-G----------------GD-------SG----S-L-DGVPVKEPTFGLDAVWIDSDKREMAESLGFTVVDPVTVLSTHVTEIIRSHSADLVGRQEVGRLLEALSQDYPK-LVED-LIP--GQISLGVLVSVLHGL---L-SE--R-VSIRDLRTILESLADQVSSGRDAK----------DVTS---LTEGV---RQ-----SLGRSIVNPYLSGKLRN-LQIVSFDRGWEEVILK--QA-AHSG--A--AG--L-------VL-E---PSLAQKLLSSLGSVLESQGRR-G-LQ-S-----------------------------------------VLMVAPQARVGL---KRLL--------E---------RY---FP--SL-----AV---IS------PLEV----PSDIPIV----S-S-------------DVIRYQEV-----------------------------------
>SS_Bacteria_Proteobacteria_WP083745573
M---------------------------------------------------------------------------------------------------------------QR------------------------------------------------------AQRLLM-VV---VN--RID-----LVLAALIVCI-----------------------------------IFVM--------------------------------------ILPLPIWLV--DALI---------------------------AVNMCISA--------------------------------TLLMVA---------------------------------------------------------------MYLPNPLAFSSFPSV-----------------------------------------LLITTLFRLSISIAT------------------------------------------------------------------TRLILLNGD----------------------------------------------AGHIIHTF------GNFVVGG---------NLVV-----------------------------------GLVVFLILTIVQ--------FVVIT-KGA--------ERVAEV------------GARFSL------------DAMPGKQMSIDGDMRAGVIDMDEARRRRGLVEKESQLY-GSMDGAMKFVKGDAIAGLIIVAVNLLG-GIIIGTVQKGMTAGDAVRVYSI----L-TI--GDG----LIA----QIPALFISICAGIIVTRV-TS---D--DGGPS--NVGKDV--------AK------QLLS-Q-PRA-LLIGAAVMLGFGI--------IPGM----PAATFIALALTLSGVGYALM-----R-----GE-R-------KV---VD----A-----------KTG------K------V--TTVQA----M-DAATGSSAGGR-PASDT---GKDGFNPTVPLILEVHTQLERAFSADLLNEELIKIRRALYFD--LGVVF--PSIQLRFSE-RL--PAENYTILIAEIPVSQGRLRPDHLMVR-ETTQ----------------NL-------TAL---S-I-PFETDKKFLPNLPTVWSSAQLKDPLTRAGVPFLEPTQLLSYHIAQVLKKYAAEFVGIQEARALMADMEARFPD-LAKE--VQ--RVMPIHKIAEIFQRL---V-SE--E-ISIRNMRTVCEALIEWGQ---KEK----------DSVL---LTEYV---RM-----ALKRHISHKFSSGQ-NA-LPAYLLAPAVEDAVRG--AI-RQTS--A--GS-YL-------AL-D---PQLSKKLVDGVKKTVGDLSTS-L-HR-P-----------------------------------------VLLTSMDIRRYM---RKMV--------E---------QD---IY--EL-----AV---LS------YQEL----TTEINIQ----P-L-------------ARIEM--------------------------------------
>FlhA_Bacteria_Acidobacteria_WP117298182
M--------------------------------------------------------------------------------------------------------STATLLPAA------------------------------------------------------TPKHGG-FI---HR--LRE-----VALPAGAISV-----------------------------------IFVM--------------------------------------LIPIPALLM--DLLL---------------------------ACSMAASV--------------------------------LVFLSA---------------------------------------------------------------VQVRKAVDFSVFPTL-----------------------------------------LLLLTLFRLSLNIAS------------------------------------------------------------------SRRILLHGSE-----------------------------------------GTAAAGKVIEAF------GQFVVGG---------NYVV-----------------------------------GFVLFLALIAIQ--------FLVVS-HGA--------VRTAEV------------TARFTL------------DALPGKQMAIDADMNAGLIDEATARKRRQALAQESEFY-GAMDGAARFNQRDSLATILITSINIVA-GLLIGTLQQGVAVSEALKTYTT----L-TV--GDG----LVT----MIPSLLVSVAGGIVLTRA-ST---S--G------ALSSEL--------GS------QLFR-R-GTT-LYIAGGVLAALCL--------VPGL----PKLAFLLPAASLMALGRRME-----K-----RP-E------------AD----------------AA-----------------PQETA----K-KADARA----R-GEEMA---SLLKMDELSLEIGFQLIPLVDEKQGGQLLTRVRMLRRHLAGD--LGFLV--PPVHISDNL-RL--KPREYVFSLRGMEIGRWQTEGSSLLAV-SS-D----------------AQ-------PR----P-L-PGRETREPAFGLPAKWIQPALEDQALAAGYSVADPVTLVSTHLGEMIRQHAHELLTRAETKRLLDALNESHPK-LVEE-LVP--KTLSLGEVQKVLQQL---L-RE--Q-VSIRDLGTILETLVEAAP---QNR----------SLAY---LVEAT---RQ-----ALGRRVVQPLLDGD-GT-LRVVVLDPAIEEELAA--AC-HPEG--A--AR-LSADTR---GP-S---TPVIRRIADSLKQLIGSGTSS---AR-P-----------------------------------------VLLCQSPARYYL---RRWL--------E---------PV---MP--KI-----SV---LS------PAEI----SPEVRLR----S-I-------------GVVR---------------------------------------
>FlhA_Bacteria_Acidobacteria_WP011689088
M-------------------------------------------------------------------------------------------------TPSKAITAPKLPGDWP------------------------------------------------------DWVKSL-PL---DT--LGQ-----LAVPLAVLAI-----------------------------------VIAL--------------------------------------ITPLPGFLL--DLLI---------------------------VVDILVSV--------------------------------TVLMVS---------------------------------------------------------------LYLVRPVEFTSFPTT-----------------------------------------LLLLTLFRLALNVSS------------------------------------------------------------------SRLILLNGNT-----------------------------------------GTAAAGEVIGAF------GSFVVGG---------NYVI-----------------------------------GAVIFLVLIAIQ--------YVVIN-HGA--------VRISEV------------TARFTL------------DALPGKQMSIDGDLNAGLIDEAEAKRRRKALATEAEFY-GAMDGASRFTQRDAVASILITAINIIA-GFLIGVTQHGMDFRRALETYTV----L-TI--GDG----LVT----VIPALMISISGGLIVTRA-SS---E--A------RLGAEF--------HK------QILG-N-SQP-LLLAAGVLVALAA--------LPGM----PKLPFLVLGFGAGAGGWRMR-----K-----TE-L------------AQ--------------------------------I--AAPPE----D-TGKPAP----A-KDSVE---SLLRVEPLAIEVGLGLIGLVEGAQESPLLRRISAIRRQLATD--LGYLL--PPVRVTDNL-SL--RSREYVISLKGVEIARYELPQGCELAI-AT-G----------------AA-------SA----P-L-EGQATRDPAFGMNATWIPADRADRARHSGYTVVDSVSVLGTHLSEIIRRYAHELFSRQDAKRLLDRVGVEHPK-VVED-VVP--KLLPLSSVQRVLQNL---L-RE--R-VSIRDAVSILEALGEAGA---STR----------NPIL---LTEYV---RQ-----AIRRAVVKPYLNRA-GD-LPAWFVDPAIEHAVEA--AV-EHGE--Q--NS-HI-------QL-A---PQHIREMLNRISARI--QSPE---TP-V-----------------------------------------VAITSSGARYFL---RQIA--------E---------PT---MP--NL-----FF---LA------HNEV----PPGVRVQ----S-L-------------GNIQ---------------------------------------
>FlhA_Bacteria_Balneolaeota_WP095606147
M------------------------------------------------------------------------------------------------------------PFTKI------------------------------------------------------STNKLK-NR---FL--QTD-----VLISSSIIVI-----------------------------------LLIM--------------------------------------IIPFPPMLM--DFFL---------------------------ALNVSLSI--------------------------------IVMLVA---------------------------------------------------------------FYTLKPLEFAVFPGM-----------------------------------------LLILTLFRLSLNIAS------------------------------------------------------------------TRLILSEGY----------------------------------------------AGSVIESF------GGFIVQG---------NYVI-----------------------------------GIIIFAVLIIIN--------FVVIT-KGA--------TRIAEV------------GARFTL------------DAMPGKQMSIDADLSAGLITDQEAKHRREEIAREADFY-GAMDGASKFVRGDVIAGLLITCINIIG-GLVIGTVQNGMEIGEAAKLYTL----L-TI--GDG----LVS----QIPALLISTAAGLIVSRA-AS---E--G------NLSEEL--------VS------QLLG-D-PKT-LMLGAFFVLFLGI--------MPGM----PFIPFALMGGLFITLAYKRH-----E-----DE-E------------------------------QEK------T------A--EA-QQ----Q-ELPEGE------TDSVE---DYLLLDTLELEIGYSLISMVEEQQGGDLLDRITSLRKQLASE--LGIII--PSVRIRDNV-QL--DANRYIIKMRGIEQGDGELLPDYHLAL-VP-S----------------DF-------DA----N-I-QGIETKDPTFGMDAIWVSGKNKSEAEKFGLSVIEAGAVITTHLMEVLKKNAHKLIDRQMVKRLVDNIEEQSPA-LVEE-LVP--EGMRIGEIQKVLKRL---L-RE--R-IPINNLVTILETLADHCP---QTQ----------NTDI---LTEYC---RA-----SLSEIITKRFVGED-NE-IVVVMMGSNLESRLIQ--QA-QQGG--L-NAN-TL-------GL-E---PSLVEQLYKNASSTFEDMIHQ-G-YD-P-----------------------------------------VLLTSPVLRHTL---FEFL--------A---------PI---LP--DI-----NV---LS------YNDI----SQNVQFQ----T-F-------------DRLHLEQA------E--LNEAATV-------------------
>FlhA_Bacteria_FCB_WP095606147
M------------------------------------------------------------------------------------------------------------PFTKI------------------------------------------------------STNKLK-NR---FL--QTD-----VLISSSIIVI-----------------------------------LLIM--------------------------------------IIPFPPMLM--DFFL---------------------------ALNVSLSI--------------------------------IVMLVA---------------------------------------------------------------FYTLKPLEFAVFPGM-----------------------------------------LLILTLFRLSLNIAS------------------------------------------------------------------TRLILSEGY----------------------------------------------AGSVIESF------GGFIVQG---------NYVI-----------------------------------GIIIFAVLIIIN--------FVVIT-KGA--------TRIAEV------------GARFTL------------DAMPGKQMSIDADLSAGLITDQEAKHRREEIAREADFY-GAMDGASKFVRGDVIAGLLITCINIIG-GLVIGTVQNGMEIGEAAKLYTL----L-TI--GDG----LVS----QIPALLISTAAGLIVSRA-AS---E--G------NLSEEL--------VS------QLLG-D-PKT-LMLGAFFVLFLGI--------MPGM----PFIPFALMGGLFITLAYKRH-----E-----DE-E------------------------------QEK------T------A--EA-QQ----Q-ELPEGE------TDSVE---DYLLLDTLELEIGYSLISMVEEQQGGDLLDRITSLRKQLASE--LGIII--PSVRIRDNV-QL--DANRYIIKMRGIEQGDGELLPDYHLAL-VP-S----------------DF-------DA----N-I-QGIETKDPTFGMDAIWVSGKNKSEAEKFGLSVIEAGAVITTHLMEVLKKNAHKLIDRQMVKRLVDNIEEQSPA-LVEE-LVP--EGMRIGEIQKVLKRL---L-RE--R-IPINNLVTILETLADHCP---QTQ----------NTDI---LTEYC---RA-----SLSEIITKRFVGED-NE-IVVVMMGSNLESRLIQ--QA-QQGG--L-NAN-TL-------GL-E---PSLVEQLYKNASSTFEDMIHQ-G-YD-P-----------------------------------------VLLTSPVLRHTL---FEFL--------A---------PI---LP--DI-----NV---LS------YNDI----SQNVQFQ----T-F-------------DRLHLEQA------E--LNEAATV-------------------
>FlhA_Bacteria_NitrospinaeTectomicrobia_PIQ98798
M-----------------------------------------------------------------------------------------------------------AKPLEA------------------------------------------------------EGVLKL-FS---AK--PEE-----SIIAAGIMGI-----------------------------------LAIM--------------------------------------VMPVPPFML--DLLL---------------------------SFSLTLAL--------------------------------VILLVS---------------------------------------------------------------IFMTSPLEFTVFPSI-----------------------------------------LLVVTLLRLSLNVAT------------------------------------------------------------------TRVILLQGNE-----------------------------------------GSGAAGEVIESF------GSFVVGG---------NFVV-----------------------------------GTVIFVILVMIN--------FIVIT-KGS--------VRTSEV------------AARFTL------------DAIPGKQMSIDADLNAGIITEQEARVRREKLENEADFY-GSMDGAIRFVRGDAIAGILITLINILG-GFAIGVFQLGMDTVEAAQVYTL----L-TI--GDG----LVS----QLPALIISTAAGLVVTRS-SA---A--K------NLPADL--------IE------QLLN-Q-PNA-FLISSGALFFFAL--------IPGL----PHFPFVILSILSGLIGVRRY-----K-----------------D---IG----------------KTN------L------I--AANKQ----V-ESAKAP----V-QEKVE---SILPLDMMELEVGYELIPLVDSDRNGELLDRIKSVRRQFALE--MGFIV--PPLHIRDNL-QL--KSNEYALLIKGVEVARGLIMINRLLAM-NP-G----------------TA-------ER----E-I-PGIPTQEPTFGLPAVWISPNAKQEAQMAGYTVVDPATVITTHIKETIKRNGQDLLGRQEVQALVDKFKETNPK-VIEE-LIP--NLLPLGKVQRVLKNL---L-RE--Q-ISIRDLRTILEQLADYAG---TTT----------DPDL---LTEYV---RQ-----AMARPITKQYQSSD-GT-LAVMTLDRRIEDILEG--SV-QRTD--S--SS-FL-------AL-E---PSVAEKLLKGLKEAVEAITPKLE-TA-P-----------------------------------------ILLASPSIRQHL---RRFT--------E---------RF---MP--DL-----VV---LS------HSEI----IPSVQIN----N-L-------------KIIGLNAS-----------------------------------
>FlhA_Bacteria_NitrospinaeTectomicrobia_PIQ97345
M-----------------------------------------------------------------------------------------------------------AQAVAQ------------------------------------------------------TNLFKM-FS---TR--PQE-----SVVAAGVIAI-----------------------------------LAVM--------------------------------------VMPIPPFGL--DILL---------------------------SFSLTFSL--------------------------------IILLVS---------------------------------------------------------------IFMESPLEFAVFPSL-----------------------------------------LLVVTLLRLSLNVAT------------------------------------------------------------------TRVILLNGAE-----------------------------------------GSGAAGEVIQSF------GSFVVGG---------NFVV-----------------------------------GTVIFVILVMIN--------FIVIT-KGS--------VRTSEV------------AARFTL------------DAIPGKQMSIDADLNAGIITEQDARKRREKLENEADFY-GAMDGAIRFVRGDAIAGILITIVNILG-GFSIGVLQQGMDVGEAARVYTL----L-TI--GDG----LVS----QLPALVVSTAAGLVVTRA-TA---A--K------NLPSEL--------IE------QLLN-Q-PKA-FLISSSALFFFSL--------IPGL----PHVPFFLLSMLAGFVGVMKF-----K-----------------D---IR----------------VKK------G------I--EAKKI----E-DEAKAP----V-PEKVE---SILPLYIMELEVGYELIPLVDSDRNGELLDRIKSIRRQFALE--MGFIV--PPLHIRDNL-QL--KSNEYAILIKGVEVARGSVMMGRLLAM-NP-G----------------TV-------ER----E-I-EGIMTKEPTFGLPAVWISQSAKQEAQVSGYTVVDPATVITTHIKETIKRHAHELLGRQEVQSLVDKFKESNPK-VIEE-LIP--SQLPLGKVQRVLKNL---L-QE--Q-ISIRDLRTILEQLADYAS---VTT----------DPDL---LTEYV---RQ-----ALARPITKQYQNDD-GS-LSVLTLDRRLEDLIEG--SI-QKTE--T--AT-YL-------AL-E---PSVAERFLTRLKDAVESVTPKLE-NS-P-----------------------------------------ILLASPMVRKQL---RRFT--------E---------RF---IP--DL-----VI---LS------HNEI----LSSVRIQ----N-L-------------KVISINAS-----------------------------------
>FlhA_Bacteria_Nitrospirae_PLY25259
M-----------------------------------------------------------------------------------------------------------ASESNT------------------------------------------------------NTLSPS-SF---IK--HPD-----ILVSVGVVGV-----------------------------------IMLM--------------------------------------ILPLPRFFL--DLLL---------------------------AFNITLSV--------------------------------IILLVG---------------------------------------------------------------LQVRRPIEFSAFPSI-----------------------------------------LLIVTLFRLSLNIAS------------------------------------------------------------------TRLILLHGNE-----------------------------------------GAAAAGEVIRAF------GNFVVGG---------NYTV-----------------------------------GLVVFSILVVIN--------FVVVT-KGA--------GRVAEV------------AARFTL------------DAMPGKQMSIDADLNAGLINETEARRRRREISEEADFY-GSMDGASKFVRGDAIAAIIIVLVNIIG-GLTIGILQQGMSPGLAAQTYTL----L-TV--GEG----LVA----QIPALFISTAAGIVVTRA-AA---D--A------DLGSQI--------TR------QMLL-S-PKA-VGTAAGILLALGV--------VPGL----PHLAFLGLGGVAAWFAYRLS-----L---------------------EA----------------KKP------T------E--AAPVS----S-P--P-Q----A-ESTVP---QLAPLDLMEVQVGYGLIGLVEGKHGTALLDRIKGLRKQFADT--MGFLL--PPIHIRDNL-QL--RPNEYAVMLKGVELTKADVLPGHVLAI-DP-G----------------TA-------QR----GLI-HGVATKEPAFGLSALWVPESTREQAQLAGYTVVDASSAIATHLSEIIKRHGHELLGRQEVQSLLDEVAKVHPK-LVEE-LIP--TLLPLGTVVRVLGNL---L-RE--G-IPIRDLRSIIEALADHAG---ITK----------DPEL---LTEMA---RQ-----ALGRTITRQYQAPD-GT-LPVITLDPRLDRSLSE--QA-AAIP--Q--GG-ML-------NL-D---PGLSHTLLAALKQAVERVSAR-G-HQ-P-----------------------------------------VLLCSPALRRHI---RRLT--------D---------RI---LH--AV-----PV---VG------FNEL----DSMVRLQ----S-L-------------DTIKLDGE------T--LLP-----------------------
>FlhA_Bacteria_Nitrospirae_WP053379757
M-------------------------------------------------------------------------------------------------------------TETV------------------------------------------------------KDQAHA-PL---LK--HPD-----IAVSVGVVAI-----------------------------------LMVM--------------------------------------LLPLPRFLL--DLLL---------------------------SFDITLSV--------------------------------IILLVG---------------------------------------------------------------LQVRRPIEFSVFPSI-----------------------------------------LLMITLLRLSLNIAS------------------------------------------------------------------TRLILLHGNE-----------------------------------------GAGAAGEVIRAF------GNFVVGG---------NYTV-----------------------------------GLVVFSILVIIN--------FVVVT-KGA--------GRVAEV------------AARFTL------------DAMPGKQMSIDADLNAGLIKEDEARRRRREIAEEADFY-GAMDGASKFVRGDAIAAVIIILVNILG-GLTIGILQQGMSPGLAAQTYTL----L-TV--GEG----LVA----QIPALIVSTAAGIVVTRA-AS---D--T------DLGGEM--------TK------QLLM-S-PKA-VGTAAGILLALGL--------IPGL----PHLAFLVLGGLVAWTAYYLH-----R---------------------QE----------------QAP------E------I--LPPAA----A-A--PAK----P-DEGMT---RVAPLDLMEVQVGYGLIGLVEGTQGTALLDRIKGLRRQFAET--MGFVV--PPIHIRDNL-QL--RPNEYAIILKGVEVAKADVLPGHVLAI-DP-G----------------TG-------QK----GLV-QGIPTKEPAFGLPALWVPEDAREQAQMAGYTVVDASSAITTHLSELIKRHGHELLGRQEVQALLDELGKVHPK-LVEE-LIP--TLLPLGTVVRVLGNL---L-KE--G-IPIRDLRSILEAVSDQAS---ATK----------DAEV---LTEAA---RQ-----ALARTITKQYQQPD-GT-LPVITLDPRLDRSLAE--QA-AGLP--Q--GA-AL-------TL-D---PTVSHKLLSSLKQAAERVAAR-G-YQ-P-----------------------------------------VVLCSPGVRRHL---RRLT--------D---------RI---LH--SV-----PV---MG------LNEV----DALVRLQ----S-L-------------DTVRLDAE------L--AQPS----------------------
>FlhA_Bacteria_Proteobacteria_WP116910991
M----------------------------------------------------------------------------------------------------------NAMTNFL------------------------------------------------------RLPPNLFGG---TQ--FKG-----LAGPVLIILI-----------------------------------LSMM--------------------------------------VLPLPPFLL--DLLF---------------------------TFNIAVSV--------------------------------MVLLVS---------------------------------------------------------------MYTMKALDFAAFPAV-----------------------------------------LLFSTLLRLSLNVAS------------------------------------------------------------------TRVVLMHGHT-----------------------------------------GPDAAGKVIEAF------GHFLVGG---------NFAV-----------------------------------GVMVFIILVLIN--------FMVIT-KGA--------GRIAEV------------GARFML------------DAMPGKQMAIDADLNAGLIGEEVARKRRQEVAQEADFY-GSMDGASKFVRGDAIAGLLIMVINIIG-GLVVGMLQHGLDFSTAGKTYTL----L-AI--GDG----LVA----QIPALVISTAAGVIVSRV-TT---D--E------DVGSQL--------TG------QLFS-N-PQV-LFLTAGIVGLLGM--------IPGM----PNLAFLLIAGGLVWLGRRLI-----L-----RK-P-------KE---AA----------------QQA------A------A--AAQAAS---V-SPAAEM----A-EATWD---DVAMVDPLGMQVGYRLIPLVDQSQQGELLGRIKSIRKKIAQE--VGFLV--PVVHIRDNL-EI--NPNTYIISLKDVEIGRGEAYPNQWMAI-NP-G----------------QV-------TG----S-L-PGTPTRDPAFGLAAVWIDASLRQQAQVYGYTVVDACTVMATHLNHLIQTHAAELLGRQEVQQLLDQIAKTAPK-LTED-LVP--KVLSLSTLHKVLQNL---L-DE--E-VPIRDMRTILDVMAEHAP---TIK----------DPTE---LTTLT---RL-----ALGRAITQQLFPGE-TE-MQVIGLDGSLDSVLQQ--AL-TSSS-----------------GI-E---PGIADNLLRQAQAAIVRQEQL-G-LA-P-----------------------------------------VLVVQHALRVLL---SRFL--------R---------RS---LP--QL-----KV---LS------HAEI----PDSRTIK----I-T-------------AAIGGRV------------------------------------
>FlhA_Bacteria_Proteobacteria_WP093077268
M----------------------------------------------------------------------------------------------------------NAMTNLM------------------------------------------------------RLPTRLFSG---SQ--FKG-----LAGPILIILI-----------------------------------LSMM--------------------------------------VLPLPPFLL--DLLF---------------------------TFNIAMSV--------------------------------MVLLVS---------------------------------------------------------------MYTMKALDFAAFPAV-----------------------------------------LLFSTLLRLSLNVAS------------------------------------------------------------------TRVVLMHGHT-----------------------------------------GPDAAGKVIEAF------GHFLVGG---------NFAV-----------------------------------GVMVFIILVLIN--------FMVIT-KGA--------GRIAEV------------GARFML------------DAMPGKQMAIDADLNAGLIGEDVARKRRTEVAQEADFY-GSMDGASKFVRGDAIAGLLIMVINIIG-GLVVGMLQHGLDFSTAGKTYTL----L-AI--GDG----LVA----QIPALVISTAAGVIVSRV-TT---D--E------DVGSQL--------TG------QLFS-N-PQV-LFLTAGIVGLLGM--------IPGM----PNLAFLLIAGGLVWLGRRLV-----M-----RK-P-------QE---AA----------------QKA------A------A--AAQAAN---P-APSAEM----E-EATWD---DVAMVDPLGMQVGYRLIPLVDQSQQGELLGRIKSIRKKIAQE--VGFLV--PVVHIRDNL-EI--KPNTYVISLKDVEIGRGEAFPNQWMAI-NP-G----------------QV-------TG----T-L-PGTPTRDPAFGLAAVWIDASLRQQAQVQGYTVVDACTVMATHLNHLIQTHAAELLGRQEVQQLLDQIAKTAPK-LTED-LVP--KVLSLSTLHKVLQNL---L-DE--E-VPIRDMRTILDVMAEHAP---TIK----------DPTE---LTTLT---RL-----ALGRAITQQLFPGD-TE-MQVIGLDGSLDGVLQQ--AL-TNSS-----------------GI-E---PGIADNLLRQAQAAILRQEQM-G-LA-P-----------------------------------------VLVVQHALRVLL---SRFL--------R---------RS---LP--QL-----KV---LS------HAEI----PDSRTIK----I-T-------------TAIGGRG------------------------------------
>FlhA_Bacteria_PVC_RJP58523
M--------------------------------------------------------------------------------------------------------------PEK------------------------------------------------------KPFSIE-TL---TR--HGD-----IGLAIGIVGI-----------------------------------LIAL--------------------------------------IIPLPSAIL--DVLL---------------------------TLNITIGI--------------------------------LILLTS---------------------------------------------------------------TLTPRPLDFSVFPSL-----------------------------------------LLFTTLFRLSLNVAT------------------------------------------------------------------TRQILLTGY----------------------------------------------AGKVIEIF------GSFVVGG---------NYIV-----------------------------------GTVIFLILVVIQ--------FTVIT-KGA--------TRIAEV------------AARFTL------------DSMPGKQLSIDADLNAGLITEDEAKKKRKELAREGDFY-GAMDGASKFVRGDAMAGIIITFINILG-GIGIGFFQMGIPIVEALQKYTL----L-TI--GDG----LIA----QIPSLIIATASGIIVTRAGDS---E--E------SLGSNM--------TR------QIFA-N-PRA-SLIAAGILFLFGM--------VPGF----PKIPFFSIALGVGVIGYLSR-----S-----L---------------------------------KEV------K------E--TPVIE----E-VDEEED----R-RNKLE---QLLQVDTMEIEIGYGLIPLVDVNQGGTLLDRINVIRKQFASD--YGMII--PSIRIRDNI-QI--QPNEYVIKVRDVKVAQGEVEPEYYLAM-NP-G----------------TA-------MV----E-L-DGHRTTEPAFGLPAVWVDNSRRDYAESMGYTVVDDVSVLATHLTEIIRSHLSELLSRQDVSNLLDNLKETNKA-VVEE-VVP--NQLTLGTVHRVLQNL---L-RE--S-VTIKNLSVIIETLSDYGQ---KIK----------DPDI---LSEFV---RH-----NLGRSIIAPLLDKS-GQ-LNVLSLDPQLEKMLAD--CV-QGSD--R--GS-QI-------AL-D---PSVMQVIINNIAHKVDRLNAR-G-EQ-P-----------------------------------------VLICSPSIRQHI---KRMC--------E---------SR---MP--HL-----TV---IS------YAEV----DPKIVLR----P-L-------------DVVSLNHQ------E--ADAPASLTI-----------------
>FlhA_Bacteria_Spirochaetes_WP083051491
M-------------------------------------------------------------------------------------------------------------SDVQ------------------------------------------------------KILSTS-FL---NN--RSD-----VFVAVGVLFF-----------------------------------VMML--------------------------------------IIPLPTFIL--DLLM---------------------------ALNLMLSL--------------------------------VVILIV---------------------------------------------------------------LYTHRALDFSVFPTL-----------------------------------------LLITTVFGLGLNISS------------------------------------------------------------------TRLILSQGIN--------------------------------------------FDGRIVRAF------ATFVVGT-----SGSEGLVI-----------------------------------GLIIFIIIIAVQ--------FIVIT-KGA--------TRVAEV------------AARFTL------------DSLPGKQMAIEAEYNSGSLTEEEAQKKKNDLQREVDFY-GAMDGSTKFVSGNVKVGILITLINMIG-GLIVGMSIHGEPFAAALNNYVS----L-TV--GDG----LVT----QFPALLVSVATGLIVTRA-IS---D--G------TFGSDV--------SK------QFSQ-Q-SRV-YWIAAVALILLGL--------LPGF----PWYIMIPLGILTGIVAFRLT-----R-----KE-V------------------------------RF-R-----E------Q--AEEAA----E-KERAPE----G-PTEFA---PVVPVDPLSLELGYGLIPLVDRDQGAELLDRITRIRRETALE--LGLAV--PRIRIIDNM-RL--EPSEYCIKIKGVEVGRGTIRTGQFLAI-NP-G----------------GV-------ET----E-L-QGESTRDPAFGLPALWITEDLRDKAERAGYTVVDSPSIIATHLTEIIKSHAWEMLGRQEMRKILDELKRDYSA-VVDE--VT--KVLSLGEIQKVLQSL---L-AE--H-VSIRNMVPILEALADYAP---VSK----------DTTF---LTEKA---RQ-----ILGRQICLQFSDGN-KI-LHVLTINPEMEGEIID--SR-TETA--S--GV-TA-------AL-E---PGLYRRWINAVANAVHSVQRQ-G-YV-P-----------------------------------------LILCSEAARPLV---RASL--------L---------RD---LP--EV-----AV---LS------VPEI----PTDINIE----P-L-------------GEISLDER------E--SA------------------------
>FlhA_Bacteria_Spirochaetes_OHE63795
M-------------------------------------------------------------------------------------------------------------SDAR------------------------------------------------------SVFTAN-FT---KD--RSD-----IFVAVGVISI-----------------------------------VCML--------------------------------------IIPVPTVLL--DALM---------------------------AINLILAL--------------------------------LILLIV---------------------------------------------------------------LYTKKATDFNVFPTV-----------------------------------------LLVSTVFGLAINVSS------------------------------------------------------------------TRLILAKGVD--------------------------------------------FDGRMIRAF------ASFVVGS-----SGTEGLVI-----------------------------------GFVIFIVIIAVQ--------AIVIT-KGA--------TRVAEV------------AARFAL------------DALPGKQMAIEAEYNSGAISEEEAFKRKGDLQREVDFY-GAMDGSSKFVSGNVKVGIFITVINLLG-GFIIGMAIHGEPAGLALSTYTS----L-TI--GDG----LLS----QFPALLVSTATGIIVTRS-VS---D--G------TFGSDI--------ST------QFSR-D-ARI-YWIAAGVLGGFAI--------LPGF----PWYVLIPLALLMGVLAYRLG-----R-----KE-V------------------------------KTAF-----D------A--QLKAG----Q-AKKALE----E-PSEMS---PVVPLDPLSLELGYGLIPLVDRDKGAELLERVTRIRRESALD--LGLVV--PRIRIIDNM-RL--EPSEYCFKIKGVEVGRGKIRMGYFLCI-NP-G----------------GV-------KD----E-I-PGERTKDPAFGLPATWINEDKRETAERAGYTVVDPPSIIATHLTEIIKRHASEILGRQETQSILETLKKEYPA-VVDE--VQ--KTLSVGEIQKALQSL---L-RE--Q-VSIRNMVAVLEALADYAP---VTK----------DPGY---LAEKA---RQ-----ALGRQICLQFADDE-KT-LRVLTIDQALEQKIVE--SR-VETA--G--GA-VA-------AL-E---PAVQRVWIKALSRSVAAVHEK-G-WI-P-----------------------------------------VILCSEAARPLV---KSST--------E---------RE---LP--DL-----VV---LS------VPEI----VNDVTVE----A-V-------------GEIRLEGQ------G--V-------------------------
>FlhA_Bacteria_Terrabacteria_KHL16492
M---------------------------------------------------------------------------------------------------------STPTGLFA------------------------------------------------------KRPNVL-AG---TN--LRA-----LAGPILICMI-----------------------------------LGMM--------------------------------------ILPLPPMLL--DLLF---------------------------TFNIALSV--------------------------------MVLLVS---------------------------------------------------------------MYTMKPLDFAAFPSV-----------------------------------------LLFSTLLRLSLNVAS------------------------------------------------------------------TRVVLLEGHT-----------------------------------------GPDAAGQVIEAF------GHFLVGG---------NFAV-----------------------------------GIVVFVILMIIN--------FMVIT-KGA--------GRIAEV------------SARFTL------------DAMPGKQMAIDADLNAGLINEEQARKRRLAVSQEAEFY-GSMDGASKFVRGDAIAGLIIMAINVIG-GLIVGMVQHDMSFAAAGTNYTL----L-TI--GDG----LVA----QIPSLVISTAAGVIVSRV-AT---D--E------DIGTQI--------TG------QLFT-N-PRV-LNITGAIIVLMGL--------IPGM----PHFAFLALGGGAIWLARTQT-----K-----RA-A-------AR---KA----------------AGD------L------T--DIAPP----A-VLPSDS----H-EATWD---DVQLIDPLGLEVGYRLIPLVDKNSDGELLKRIKSIRKKFAQE--IGFLP--PVIHIRDNL-EL--RPNAYRIALKGVEIGVGEVFPGQWLAI-NP-G----------------QV-------TA----A-L-PGAVTQDPAFGLPAVWIDVAMREQAQVYGYTVVDASTVVATHLNHLVVQHAAELLGRQEVQSLVEHTGKDAPS-LVED-LVP--KTISLTTLQKVLQNL---L-EE--G-VPIRDMRTILEAVSEHAG---R-G----------DAFE---ITAAV---RL-----SLGRAITQQWYPGA-GE-MQVMGLDSNLERVLSQ--AL-ATGA------N--P-------GL-E---PGLAHNLLTGTQQAMLRQQNL-G-LP-P-----------------------------------------VLLVQHALRAML---ARFL--------R---------RS---LP--QL-----KV---LS------YAEV----PDTRTIK----V-V-------------NVIGGSA------------------------------------
>FlhA_Bacteria_Terrabacteria_WP131427023
M----------------------------------------------------------------------------------------------------------NSMKLPA------------------------------------------------------WMPNMK------GG--ATS-----LAAPVLIIML-----------------------------------LGMM--------------------------------------ILPLPAFVL--DLFF---------------------------SFNIALSV--------------------------------IVLLTA---------------------------------------------------------------LYTVKPLDFMAFPAI-----------------------------------------LLVSTMLRLSLNVAS------------------------------------------------------------------TRVVLTEGHT-----------------------------------------GAGAAGKVIEAF------GHFLIGG---------NFAV-----------------------------------GIIVFIILTIIN--------FTVVT-KGA--------GRIAEV------------GARFAL------------DAMPGKQMAIDADLNAGLIPEDEARRRRTEVAQEAEFY-GAMDGASKYVRGDAVAGIMVTVINMIG-GLLVGMLQHDMAFGDAAETYTL----L-AI--GDG----LVA----QIPSLIISTAAGIVVSRV-AS---D--Q------DVGTQL--------VR------QLFA-K-PEV-LYITAVIVGGMGL--------IPGM----PNLVFLLLAAMLGGAGYLVA-----K-----RD-K-------EP---KV----------------DEA------A------A--AAAASS---P-AAAPEQ----E-EATWQ---DIMPVDTLGLEVGYRLIPLVDKGQNGELLKRIKGIRKKFAQE--VGFLA--PPVHIRDNL-EL--KPSAYRITLKGVEVGSGEALNGQFLAI-NP-G----------------MA-------TG----N-L-PGLVTTDPAFGLPATWIDAGLRDEAQSMGYTVVDAGTVVATHMNHLITTHASELLGRTEVQALLDHLSKESPK-LVED-LVP--KLVPLSTLQKVLQNL---L-VE--G-VHIRDMRSIIETLAEYAV---QTQ----------DANE---LTALV---RI-----ALGRAIVQQLFPGT-NE-LAVMTLDNRLERLLMQ--AM-GAGG------D-GS-------GI-E---PGLADTIAQQAGAAAQQQEAL-G-LT-P-----------------------------------------VLLVPGPLRPLL---SRFL--------R---------RA---LP--QL-----KV---LS------HNEV----PETKTIK----V-T-------------SLVGVPA------------------------------------
>FlhA_Bacteria_Aquificae_RUM50486
M--------------------------------------------------------------------------------------------------------------PES------------------------------------------------------LYLFFT-KL---QK--YTD-----VIVIVLILAI-----------------------------------LGAM--------------------------------------VLPVPPILL--DILL---------------------------TTSITFSL--------------------------------TILMAT---------------------------------------------------------------IYINNPLQLTTFPSL-----------------------------------------LLLATLFRLSLNVAT------------------------------------------------------------------TRRILLHGHE-----------------------------------------GIDAAGQVIKAF------GEFVVGG---------NYIV-----------------------------------GIIVFIILVTIN--------FLVIT-KGT--------ERISEV------------AARFTL------------DAMPGKQMAIDADLNAGLIDEEEAKRRREQIQKEADFY-GAMDGAAKFIRGDAVAGIIITLINIIG-GIAIGIFQHNMDFQTALKTFTI----L-TV--GDG----LVS----QIPSLITSTAAGLMVTRA-VA---K--E------NLGSEI--------LR------ELIS-F-PRA-LFMASIALFIMGI--------VPGM----PTVPFFLLGAILAVAGYMVQ-----S-----SM-K-------KR---QI----------------QEE------E------E--KAREL----L-KESQTEE--KE-EQPEE---LITQPETITFEIGYGLIPYVDESQDGEVVKRIRALRKQLTRD--LGLII--PLIHIKDNL-EL--GQGEYRVLIRGIEVAKGEVMPGYFLAI-DT-G----------------NT-------KG----V-I-EGIKTKDPAFELDAYWVKQEDKDKAKMLGYTVVDVPTVIITHLSETLKRHAYEILGRSETKELVDAVARKYP--IVKE-IVP--EQVPLNILHRVLQNL---L-KE--N-IPIKDLLTIIETLSDNII---KTN----------DPDV---LTEFV---RQ-----SLNRLITSLY-AKN-KT-LFAITLSPQTENKILE--KV-KQI---E--GG-LP-------PI-E---PAFVQSLISQLTQFAEKFIMN-Q-AP-P-----------------------------------------VLLTSPAIRRYV---KQMI--------E---------SY---LP--NY-----VV---LS------YSEI----DPKVKVN----I-L-------------GTVDANGN-----------------------------------
>FlhA_Bacteria_Fusobacteria_CDE91394
M-----------------------------------------------------------------------------------------------------------------------------------------------------------------------AAPEGN-NN---NP--LSE-----IFMAVFVLFL-----------------------------------LIIL--------------------------------------LVELPNWVI--NICI---------------------------CLNITLGI--------------------------------VLLMFA---------------------------------------------------------------LYVQKTLELSSFPSI-----------------------------------------ILIGTMFRLVLSIAS------------------------------------------------------------------TRLILAKGE----------------------------------------------AGEVIHAF------GTFVTGG---------NMIV-----------------------------------GGVIFLIITVVQ--------FMVIT-KGA--------ERIAEV------------SARFAL------------DAMPGKQMTIDADFNAGLISPEEATKKREDLSRESNLM-GSMDGAMKFVKGDTIAGIIIVIINIVG-GLCVGCIMNQMAIGDAVSKYTV----L-TI--GDG----LAS----QVPSLLMSIAAGIFMTRA-SA---S--S-----PSLGSDV--------TA------QITS-K-PYA-LFFASGFLLLLSFTGH-----WTGL----PWWPFFIFAVALFVAGFQVL-----I-----NA-D------------VQ----------------SQL------G------Q--LENVR----Q-NMQDLV----N-PNRMY---ERLGVDILSLQVGSNLLVIADPDQEGQLLAKIAALRQRVTDE--LGYIL--PNIRIMDSS-AL--DANEYMISIRGNTVATGYVYPGKLMVIADQWD----------------SM-------KK----EVPEDAIIGIDPTYQTQAYWIAPEDAKSARLV--TAVDATDVIVTHLQECVRKHVDEVMTKTDVLKLMELVRSQDPT-LVND-LVP--TIISTSDLRKIFVNL---I-RE--K-VSIKDIIFVFERLCDYAR---FSK----------EPDI---LSERL---RA-----ALGRQICLSNVQDD-KV-LYALTLSPEWEKTLDD--SC-QRTE--L--GT-MF-------LL-N---PVQVQELIETTATTLMRAHQTCG-KQ-P-----------------------------------------VVLCSPRIRLPL---YQLL--------E---------RH---IP--TI-----VV---IS------YSEL----ITDIKVE----A-I-------------DTIGESYV------T--E-------------------------
>FlhA_Bacteria_Nitrospirae_WP090750239
M-------------------------------------------------------------------------------------------------------------ATVT------------------------------------------------------EPTGST-HF---IK--HPD-----VLMSVGVVAI-----------------------------------LMVM--------------------------------------LLPLPRFIL--DLLL---------------------------SFDITLSV--------------------------------IILLVG---------------------------------------------------------------LQVRRPIEFSVFPSI-----------------------------------------LLMITLFRLSLNIAS------------------------------------------------------------------TRLILLHGNE-----------------------------------------GAGAAGEVIRAF------GNFIVGG---------NYTV-----------------------------------GLVVFTILVVIN--------FVVVT-KGA--------GRVAEV------------AARFTL------------DAMPGKQMSIDADLNAGLINEADARRRRHEITEEADFY-GSMDGASKFVRGDAIAAVIITLVNILG-GLAIGVLQQGMSPGLAAQTYTV----L-TV--GEG----LVA----QIPALIVSTAAGIVVTRA-AS---D--M------DLGGAM--------TK------QLLM-S-PKP-VGIAAGILLALGL--------VPGL----PHLAFLVLGSAVAWMAYHLH-----Q---------------------EE----------------LRE------A------T--PIPTP----A-A--P-K----V-DEGPT---RVTPLDLMEVQVGYGLIGLVEGTQGTALLDRIKALRRQFAET--MGFVV--PPIHIRDNL-QL--RPNEYAIMLKGVEVAKADVLPGHLLAI-DP-G----------------TG-------QK----GLV-QGIATKEPAFGLPALWIPEAGREQAQIAGYTVVDASSAIATHLSELVKRYGHELLGRQEVQALLDEVGKSHPK-LVEE-LIP--TMVPLGTVVRVLGNL---L-KE--G-IPIRDLRSILEAISDQAS---NSK----------DPEL---LTEYA---RQ-----ALARTITKQYQASD-GS-LQVITLDPRLDRSLAD--QV-AALP--P--GA-SL-------QL-D---PTVSHKLLTGIKQAAERVAAR-G-QQ-P-----------------------------------------IVICSQAVRRHL---RRHS--------D---------RI---LH--SV-----PV---MG------FNEV----DSFVRLQ----S-L-------------DTVRVDSE------L--AQSS----------------------
>FlhA_Bacteria_Nitrospirae_TAJ08712
M-------------------------------------------------------------------------------------------------------------SAQQ------------------------------------------------------QTMTGI-NI---GK--YPD-----VVMSVSVVGI-----------------------------------LMIM--------------------------------------LLPLPRFAL--DLLL---------------------------SFNITLAI--------------------------------IVLLVG---------------------------------------------------------------MQVRKPLEFSVFPSV-----------------------------------------LLLVTLLRLSLNIAS------------------------------------------------------------------TRLILLHGNE-----------------------------------------GAAAAGEVIRAF------GNFVVGG---------NYTV-----------------------------------GLVVFTILVIIN--------FVVVT-KGA--------GRIAEV------------AARFTL------------DAMPGKQMSIDADLNAGLINESEARRRRKEIAEEADFY-GAMDGASKFVRGDAIAAVVIILVNIIG-GLTIGVLQQSMSLAAAAQVYTL----L-TV--GEG----LVA----QVPALIISTAAGMIVTRA-AS---E--S------DLGQDI--------AN------QILV-S-PKV-FATASVILVGMGL--------VPGL----PHLAFIALGGLVGWLAYELT-----Q---------------------QQ----------------RER------A------T--VLAAT----A-AEVPAK----Q-ADAVP---QVTPLDLMEVQVGYGLIGMVDGEQGGALLERIKGLRRQTASD--MGFLV--PPIHIRDNL-QL--RPNEYAILLKGVELVRGEVLPGHVLAI-DP-G----------------TA-------QR----GAV-QGIPTKEPAFGLPALWVAEPAREQAQMAGYTVVDTSSAIATHLSEVIKRHAHELIGRQEAQALLDELVKTHPK-LVEE-LIP--NLLPLGTVVRILANL---L-RE--R-VPVRDLRTILEAVADQAG---VTK----------DPDS---LTEAA---RQ-----ALGRTITRQYLTQE-GM-LPVISLDPRLDRKLAE--QV-AAAA--Q--QG-QW-------GM-E---PGIAQKLLTLLKQAVERVLAK-G-QQ-P-----------------------------------------VILCSPTLRRHL---RRLT--------E---------RV---LP--TV-----PI---LA------LNEI----DGAARVQ----A-L-------------ETVRAGEE------A--A-------------------------
>FlhA_Bacteria_Nitrospirae_WP062485216
M-------------------------------------------------------------------------------------------------------------STKV------------------------------------------------------EPIQRA-SF---VK--HPD-----ILISVGVVAI-----------------------------------LMVM--------------------------------------LLPLPRFLL--DLLL---------------------------SFNITLSV--------------------------------IILLVG---------------------------------------------------------------LQVRRPIEFSVFPSI-----------------------------------------LLMITLLRLSLNIAS------------------------------------------------------------------TRLILLHGNE-----------------------------------------GVGAAGEVIRAF------GSFVVGG---------NYTV-----------------------------------GLVVFCILVVIN--------FVVVT-KGA--------GRVAEV------------AARFTL------------DAMPGKQMSIDADLNAGLINEAEARRRRREIAEEADFY-GAMDGASKFVRGDAIAAVVIILVNIVG-GLAIGILQKGMSPALAAQTYTL----L-TV--GEG----LVA----QIPALIVSTAAGIVVTRA-AA---E--T------DLSGEI--------TR------QLLT-S-SKA-VGTAAGILLALGM--------VPGL----PHLAFLGLGGLAGWMAYRLR-----E---------------------EE----------------RSS------E------A--VASAP----A-A--P-K----A-DESVT---RVAPLELMELQVGYGLIGLVEGAQGSALLDRIKGLRRQIAES--MGFVV--PPIHIRDNL-QL--RPNEYVVILKGVDVAKADVLPGHLLAI-DP-G----------------TG-------QR----GLV-QGIPTKEPAFGLPALWVAEDAREQAQLAGYTVVDASSAITTHLSEIIKRHGHELLGRQEVQALLDEVGKTNPK-LVEE-LIP--TLLPLGTVVRILGNL---L-RE--G-VPIRDLRSILEAVSDHAG---SIK----------DADV---LTEFT---RQ-----ALARTITKQFQAQD-GT-LQVITLDPLLDRSLAE--QA-AGLP--Q--GA-AL-------SL-D---PALSHKLLNGLKQAAERVASR-G-HQ-P-----------------------------------------VVLCSQAVRRHL---RRLT--------D---------RV---LH--AV-----PI---IG------FNEV----DALARLQ----S-L-------------DTVRIDAE------L--AQSS----------------------
>FlhA_Bacteria_Proteobacteria_WP121091000
M----------------------------------------------------------------------------------------------------------TTRGAML------------------------------------------------------KLPAAL-TG---GN--TKA-----LAGPVLIVMI-----------------------------------LGMM--------------------------------------ILPLPAFLL--DLLF---------------------------TFNIALSI--------------------------------MVLLVS---------------------------------------------------------------MYTLKPLDFAAFPSV-----------------------------------------LLFSTLLRLSLNVAS------------------------------------------------------------------TRIVLLEGHT-----------------------------------------GPDAAGKVIEAF------GHFLVGG---------NFAV-----------------------------------GIVVFVILMVIN--------FMVIT-KGA--------GRIAEV------------SARFTL------------DAMPGKQMAIDADLNAGMINEDQARKRRAAVSQEAEFY-GSMDGASKFVRGDAIAGLLIMVINIVG-GLIVGVLQHGMDLGDAAKNYTL----L-TI--GDG----LVA----QIPSLVISTAAGVIVSRV-AT---D--E------DIGSQL--------VG------QLFT-N-PRV-LGITGTILAIMGL--------IPNM----PHIAFLGLGGVLIYAARKLS-----D-----RE-T-------AA---QK----------------KTS------A------P--APAT-----A-VVASEA----P-EASWE---DVTLVDSLGLEVGYRLIPLVDRAQDGELLKRIKGIRKKFAQE--IGFLP--PVVHIRDNL-EL--RPNTYRIALNGVEMGGGDAFPGQWLAI-NP-G----------------QV-------SA----Q-L-TGTQTRDPAFGLPAVWIDQHMRDQAQVYGYTVVDASTVIATHLNHLVVTHAGELLGRQEVTALLERIGKESPK-LTED-LVP--KTVSLPTLQKVLQGL---L-EE--G-VPIRDMRTILDAVADNAP---RTS----------DAGE---LTALV---RL-----ALGRAITQQWFPGT-GE-MHVIGLEGALERLLSQ--AL-AASP------N--P-------GL-E---PGLANTLMQQTDQAVKRQQMA-G-NP-P-----------------------------------------VLLVQHPLRPML---ARFL--------R---------RN---MP--QL-----KV---LS------YAEV----PDTRTIK----V-T-------------TLIGGQA------------------------------------
>FlhA_Bacteria_Proteobacteria_WP116560811
M---------------------------------------------------------------------------------------------------------NARAGFFA------------------------------------------------------KRPDAL-GS---QN--LRA-----LAGPILICMI-----------------------------------LGMM--------------------------------------ILPLPAFLL--DLLF---------------------------TFNIALSV--------------------------------MVLLVS---------------------------------------------------------------MYTQKPLDFAAFPSV-----------------------------------------LLFSTLLRLSLNVAS------------------------------------------------------------------TRIVLLEGHT-----------------------------------------GPDAAGQVIESF------GHFLVGG---------NFAV-----------------------------------GIVVFVILMIIN--------FMVIT-KGA--------GRIAEV------------GARFTL------------DAMPGKQMAIDADLNAGLINEQQAKKRRVEVAQEAEFY-GSMDGASKFVRGDAIAGLLIMVINIVG-GLIVGMLQHDMDFGHAATNYTL----L-TI--GDG----LVA----QIPSLIISTAAGVIVSRV-AT---E--E------DIGTQL--------TG------QLFT-N-PRV-LMITGVIIGIMGL--------IPGM----PHFAFMLLGGGLIYAARSMN-----K-----RA-A-------EK---KK----------------AGA------I------T--DVSPA----A-AAPVEN----A-EASWD---DVALIDPLGLEVGYRLIPLVDKNTDGELLKRIKGIRKKFAQE--IGFLP--PVIHIRDNL-EL--RPNGYRISLKGVEVGVGEAFPGQWLAI-NP-G----------------QV-------SA----A-L-PGTQTQDPAFGLPAVWIDTNMREQAQVYGYTVVDASTVVATHLNHLVVTHAAELLGRQEVQALLDRIGKDTPS-LTDD-LVP--KTVSLTTLQKVLQNL---L-DE--G-VPIRDMRTILDSLLEHAP---KIG----------DAYE---LTAAV---RL-----ALGRAISQQWYPGG-GD-LQVMGLDPTLERVLSQ--AL-STGA------N--P-------GL-E---PGLAQTLLNSTQNAIMRQQNL-G-LP-P-----------------------------------------VLLVQHSLRAML---ARFL--------R---------RS---LP--QL-----KV---LS------YAEV----PDTRNVK----V-V-------------NLIGA--------------------------------------
>FlhA_Bacteria_Proteobacteria_WP087647817
M---------------------------------------------------------------------------------------------------------NARAGFFA------------------------------------------------------KRPDAL-GS---HN--LRA-----LAGPILICMI-----------------------------------LGMM--------------------------------------ILPLPAFLL--DLLF---------------------------TFNIALSV--------------------------------MVLLVS---------------------------------------------------------------MYTQKPLDFAAFPSV-----------------------------------------LLFSTLLRLSLNVAS------------------------------------------------------------------TRIVLLEGHT-----------------------------------------GPDAAGQVIESF------GHFLVGG---------NFAV-----------------------------------GIVVFVILMIIN--------FMVIT-KGA--------GRIAEV------------GARFTL------------DAMPGKQMAIDADLNAGLINEQQAKKRRLEVAQEAEFY-GSMDGASKFVRGDAIAGLLIMVINIVG-GLIVGMLQHDMDFGHAATNYTL----L-TI--GDG----LVA----QIPSLIISTAAGVIVSRV-AT---E--E------DIGTQL--------TG------QLFS-N-PRV-LMITGVIIGIMGL--------IPGM----PHFAFMLLGGGLIYAARSMN-----K-----RA-A-------EK---KR----------------VGA------I------T--DVTPA----A-AVPAEN----T-EASWD---DVALIDPLGLEVGYRLIPLVDRNTDGELLKRIKGIRKKFAQE--IGFLP--PVIHIRDNL-EL--RPNGYRIALKGVEVGVGEAFPGQWLAI-NP-G----------------QV-------SA----A-L-PGTQTQDPAFGLPAVWIDTNMREQAQVYGYTVVDASTVVATHLNHLVVTHAAELLGRQEVQALLERIGKDTPS-LTDD-LVP--KTIALTTLQKVLQNL---L-DE--G-VPIRDMRTILDSLLEHAP---KIG----------DAHE---LTAAV---RL-----ALGRAITQQWYPGN-GD-LQVMGLDPTLERVLSQ--AL-STGA------N--P-------GL-E---PGLAQTLLNSTQNAIMRQQNL-G-MP-P-----------------------------------------VLLVQHSLRAML---ARFL--------R---------RS---LP--QL-----KV---LS------YAEV----PDTRNVK----V-V-------------NLIGA--------------------------------------
>FlhA_Bacteria_Synergistetes_PIE54281
M------------------------------------------------------------------------------------------------------------AEERV--------------------------------------------------------SVIE-RM---LR--FSD-----VGIAMLMVLV-----------------------------------VVMM--------------------------------------IIPLPTWLL--DVLL---------------------------TLNITFGV--------------------------------VVLLVT---------------------------------------------------------------FYVNQALEISSFPSI-----------------------------------------LLIVTLFRLALNVST------------------------------------------------------------------TRLILLKGYA----------------------------------------------GSIISSF------GNFVVGG---------NYVV-----------------------------------GAVVFLILVIIQ--------FLVIT-KGA--------ERVAEV------------AARFTL------------DAMPGKQMAIDADLNAGLIDELGAKERRRTIQREADFY-GAMDGASKFVKGDAIAGLIITIINILG-GLAIGVFQRNMSLAQAAGVYSL----L-TV--GDG----LVS----QIPALLFSTATGIIVTRA-AG---D--S------SLGRDV--------FS------SFTR-Y-PRP-LMIGTALLFGFAL--------VPGL----PTFPFLMLGAFLALMAYGVY-----R-----EA-V-----TQEA---SA---GGRGVESDVPG--EVA------H------D--EEG---------GRGPT----S-PEEVM---RLLAVDPMEMEIGYAVIPLVDPSQGGDMLDRISTIRKQMAMD--MGLVV--PSIRIRDNI-QL--KPTEYLIRVKGALEGQGELMPEHYLAM-DT-G----------------NV-------SD----E-V-VGVPTTEPAFGLPALWISPELRDRAEAGGYTVVDAPSVLATHLSEIIKAHGADLITRQEVQKLAEMVKENNAA-VVDE-ML---GVLGLGDIQKVLQNL---V-SE--Q-IPIRDLVTVFETLADYGR---LSS----------SVDY---LTERV---RE-----SLARIISLRLK-ED-DV-ITVMTLSPTWEQKIRD--AL-DGDL--V-KGW-RL-------NM-D---SRDISKLVAAVSAKSEDVILR-G-GA-P-----------------------------------------ILLVSPDVRLIV---RRLL--------E---------SS---LP--SL-----LV---VS------YNEI----TQGIDIQ----S-L-------------GMVE---------------------------------------
>FlhA_Bacteria_Synergistetes_WP006583105
M---------------------------------------------------------------------------------------------------------------GG------------------------------------------------------SASVSS-KV---MR--YAD-----VGMAVLLVLI-----------------------------------VGMM--------------------------------------IIPLPTWLL--DVLL---------------------------ALNITFGV--------------------------------VILLST---------------------------------------------------------------FYVKQALEISAFPTI-----------------------------------------LLMATLFRLALNVST------------------------------------------------------------------TRLVLLNGYA----------------------------------------------GEIINAF------GNFVVGG---------NYVV-----------------------------------GGVVFLILVIIQ--------FLVIT-KGA--------ERVAEV------------AARFTL------------DAMPGKQMAIDADLNAGMIDEQEARRRRANVQREADFY-GAMDGASKFVKGDAIAGLIITTINILG-GLAIGVLQRGMELKQALGTYSL----L-TV--GDG----LVA----QIPALLLSTATGIIVTRA-AG---E--S------DLGKEM--------VS------SLTR-N-HRP-LYIGSGLLFALAA--------VPGL----PTIPFGLLGAGMAAMAYGVQ-----R-----EA-A-----SSEV---VP----DSGRQPSA----GGK------P------G--AAAPP----P-PSAPSS----G-PENVL---PLLTVDPMEVEIGYALIPLVDPSQGGDMLERIGTIRRQMAMD--LGLVV--PPIRIRDNI-QL--KPTEYLIRVKGAEVGRGELLPDHYLAM-ST------------------GG-------ED----L-L-VGIPTKEPAFGLPAVWISPEIRDQAEGLGYTVVDCPSVLATHLSEVIKRYGADLITRQEVQKLVDLVGESNPA-ITKD-LL---EVLSLGDVQKVLQGL---I-RE--Q-VSIRDLVTIFETLADHGR---YTK----------STDY---LLERT---RE-----ALSRVITLRLQDQE-GV-LGVYTLSPRWEQRIKE--SM-KGDL--M-QGW-QL-------NM-P---PKEMQDLMQAIASAAEAMAMG-G-IT-P-----------------------------------------VLLAHPDVRLVV---RRIV--------E---------GS---LP--QL-----FV---VS------YNEI----APSTQLR----S-L-------------GVVE---------------------------------------
>FlhA_Bacteria_Acidobacteria_WP026392979
M-----------------------------------------------------------------------------------------------------------------------------------------------------------------------KTPGPW-SP---AK--LQA-----ILLPVAAISV-----------------------------------IFVM--------------------------------------LIPIPSIVL--DLLL---------------------------AASITASV--------------------------------IVFLTA---------------------------------------------------------------VQVRRAVDFSVFPTL-----------------------------------------LLLLTLFRLSLNLAS------------------------------------------------------------------SRRILLHGHE-----------------------------------------GTAAAGAVIESF------GQFVVGG---------NYVV-----------------------------------GFVLFLALIAIQ--------FLVVS-HGA--------VRTAEV------------TARFTL------------DALPGKQMAIDADMNAGLIDEQLARKRRQAIAREAEFY-GAMDGAARFNQRDSMATILITVINIVA-GLLIGVIQQGADLATAVKTYTI----L-TV--GDG----LVT----MIPSLLVSVAGGMVLTRA-SS---A--E------ALDQEL--------GT------QLFK-S-RNT-LWIACGVLVGLTL--------IPGL----PKLAFIVMAAGLALIARQLP-----A-----EQ-A------------QV----------------STA------ESE----A--APSAK----A-KAAEIG----A-GENLA---SLLKIDELTLEIGFQLIPLVDEKQGGQMLNRVRALRRHLATE--LGFIV--PSVHITDNL-RL--KPREYVVSLRGVEIARWQTEQNCLLAV-NA-D----------------PK-------AR----P-L-PGIETREPAFGVSAQWIQPGLEEQALAAGYSVVDQTTVIGTHLGELIRRHAHELLGRQEVKRLLDGMNESHPK-LVEE-LVP--KLLSLGETQRVLQQL---L-RE--Q-VSIRDLGPILETLVEAAQ---QSK----------SLVH---LVESV---RQ-----SLGRGLIHPLLDRD-GG-LKVLMLEQGIENELIG--TF-SPQG--A--GL-LLGDGSRS-GA-P---ADFLRGVVDSVKRLTGSGSPS---AF-P-----------------------------------------VLLCPSPARYHV---RRWL--------E---------PF---LP--KV-----TV---LS------PMEI----PSEVRVR----S-V-------------GTVG---------------------------------------
>FlhA_Bacteria_Acidobacteria_WP125488167
M-----------------------------------------------------------------------------------------------------------------------------------------------------------------------TKNDGF-ST---AK--LQS-----LLLPVTAISM-----------------------------------VFVM--------------------------------------LIPVPSFVL--DLLL---------------------------AASITASV--------------------------------IVFLTA---------------------------------------------------------------VQVRRAVDFSVFPTL-----------------------------------------LLLLTLFRLSLNLAS------------------------------------------------------------------SRRILLHGHE-----------------------------------------GTHAAGAVIEAF------GQFVIGG---------NYVV-----------------------------------GFVLFLALIAIQ--------FLVVS-HGA--------VRTAEV------------TARFTL------------DALPGKQMAIDADMNAGLIDEQGARKRRQAIAREAEFY-GAMDGAAKFNQRDSLATILITVINIVA-GLLIGVLQQGADLTTAVKTYTI----L-TV--GDG----LVT----MIPSLLVSIAGGMVLTRA-SS---A--G------SLDDEL--------GT------QLLR-G-RNT-LWIACAVLLGLAL--------IPGL----PKLSFVLMAAGVALIARRLP-----T-----GK-N------------GA----------------AAV------D-E----A--APGEK----A-KVVEVA----K-SENLA---SLLKMDELTLEIGFQLISMVDEKQGGQMLNRVRALRRHLATE--LGFIV--PAVHITDNL-RL--KPREYVVSLRGVEIARWQTEQNCLLAV-NA-D----------------PK-------AR----A-L-PGVETREPAFGVMARWIQPGLEEQALAAGYSVVDQTTVIGTHLGELIRRHAHELLGRQEVKRLLDSMNESHPK-LVEE-LVP--KLMTLGEVQRVLQQL---L-RE--Q-VSIRDLGAILEVLVEAAQ---QSK----------DVVH---LVESV---RQ-----SLGRGLVHPLLDGE-GG-LRVLMLDQALETELVH--TF-DPRG--A--AL-LLGDGARPGGM-P---ADFLRRLVESVKRLTGGAPTS---AL-P-----------------------------------------VLLCQSPARYHV---RRWL--------E---------PF---LP--KV-----TV---LA------PAEI----PPEIRVR----S-L-------------GTVG---------------------------------------
>FlhA_Bacteria_Synergistetes_WP133955762
M-------------------------------------------------------------------------------------------------------------------------------------------------------------------------SVFK-KM---LH--YSD-----IGMAGLVMLI-----------------------------------VVMM--------------------------------------IIPLPTWLL--DVLL---------------------------TVNITLGV--------------------------------VVLLST---------------------------------------------------------------FYAQRALDLAAFPTM-----------------------------------------LLIVTLFRLALNVST------------------------------------------------------------------TRLILLNADA----------------------------------------------GQVISAF------GNFVVGG---------NYVV-----------------------------------GAVVFLILVIIQ--------FLVIT-KGA--------ERVAEV------------AARFTL------------DAMPGKQMAIDADLNAGLIDESGARERRLTIQREADFY-GAMDGASKFVKGDAIAGLIITLINIIG-GLSIGVLQRGLPLERALGLYSL----L-TV--GDG----LVS----QIPALLFSTATGVIVTRA-AG---Q--T------DLGKDI--------FT------SLTN-Y-PRP-LFIGAVLLFALAM--------VPGL----PTIPFLLLGSFLTLMGYWVY-----R-----EG-K-----IQEA---EG----GEKRREGGKP--QAP------G------A--PGEGA----K-PQGAPS----S-PEDVM---RLLTVDPMEAEIGYAIIPLVDPGQGGDMLDRIGTIRKQMAME--LGLIV--PPIRIRDNI-QI--KPTEYILRVKGAETGRGELLPDHYLAM-NT-G----------------SA-------EE----E-I-VGVPAVEPAFGLPAVWISPEMRDKAESLGYTVVDAPSVLATHLSEVIKRFGADLLTRQEVQKLTDMVKEAAPA-VVEE-MM---AALSLGEIQKVLQNL---V-RE--Q-VPIRDLVSIFEALADYGK---TSR----------SVDF---LTERV---RE-----SLARLITIRMQDET-GT-VTVATLSPNWEQKIKA--AM-EGDL--L-RGW-QF-------NM-D---PREVQKMMGAVSRAAEDMSVK-G-MV-P-----------------------------------------VLLVHPDVRLVM---RRIL--------E---------GS---LP--SL-----FV---IS------YNEI----SQGAQLK----S-V-------------GMVE---------------------------------------
>FlhA_Bacteria_Synergistetes_WP012870057
M---------------------------------------------------------------------------------------------------------------GG------------------------------------------------------SASVSN-KV---LR--YAD-----VGMAVLLVLI-----------------------------------VGMM--------------------------------------IIPLPTWLL--DVLL---------------------------ALNITFGV--------------------------------VILLST---------------------------------------------------------------FYVKQALEIAAFPTI-----------------------------------------LLMATLFRLALNVST------------------------------------------------------------------TRLVLLNGYA----------------------------------------------GEIINAF------GNFVVGG---------NYVV-----------------------------------GGVVFLILVIIQ--------FLVIT-KGA--------ERVAEV------------AARFTL------------DAMPGKQMAIDADLNAGMIDEQEARKRRANVQREADFY-GAMDGASKFVKGDAIAGLIITAINILG-GLAIGVLQRGMELRQALSTYSL----L-TV--GDG----LVA----QIPALLLSTATGIIVTRA-AG---E--S------DLGRDM--------VA------SMTR-N-HRP-LYIGSGLLFALAV--------VPGL----PTIPFALLGSAMAAMAYGIQ-----R-----EA-A-----EAE----VP----AGRGEGSP----QPK------G------A--PGAPS----A-PPSAPS----G-PENVL---PLLTVDPMEVEIGYALIPLVDPSQGGDILERIGTIRRQMAMD--LGLVV--PPIRIRDNI-QL--KPTEYVIRVKGAEVGRGELLPDHYLAM-ST------------------GG-------ED----L-L-VGIPTKEPAFGLPALWISPEIRDQAEGLGYTVVDCPSVLATHLSEVIKRYGADLMTRQEVQKLVDLVAETNPA-ITKD-LL---DVLSLADVQKVLQGL---I-RE--Q-VSIRDLVTVFETLADHGR---YTK----------SPDY---LMERV---RE-----ALSRVITLKLQDQD-GV-LGVYTLSPRWEQRIKE--CI-KGDL--M-QGW-QL-------NM-P---PKEMQELMEAVGAAAEAMVMG-G-LT-P-----------------------------------------VLLTHPDVRLVV---RRIV--------E---------GS---LP--QL-----FV---VS------YNEI----APSTQLR----S-L-------------GVVE---------------------------------------
>SS_Bacteria_Nitrospirae_OQW35799
M-------------------------------------------------------------------------------------------------------------AAAI------------------------------------------------------EPVERN-QL---IK--HPD-----VVISVGVVAI-----------------------------------LMVM--------------------------------------LLPLPRFLL--DLLL---------------------------SFDITLSV--------------------------------IILLVG---------------------------------------------------------------LQVRRPIEFSVFPSI-----------------------------------------LLMITLFRLSLNIAS------------------------------------------------------------------TRLILLHGNE-----------------------------------------GAGAAGEVIRAF------GNFIVGG---------NYTV-----------------------------------GLVVFSILVIIN--------FVVVT-KGA--------GRVAEV------------AARFTL------------DAMPGKQMSIDADLNAGLINEADARRRRREIAEEADFY-GAMDGASKFVRGDAIAAVIIILVNIIG-GLAIGILQQGMSPALAAQTYTV----L-TV--GEG----LVA----QIPALIVSTAAGIVVTRA-AS---E--T------DLGGAM--------TR------QLLM-S-SKP-VGIAAGILLALGL--------VPGL----PHVAFLLLGGGVAWIAYHLH-----Q---------------------QE----------------QLQ------A------A--PAPAP----V-A--P-K----A-EEALT---RVTPLDLMEVQVGYGLIGLVEGAQGTALLDRIKALRRQCAES--MGFVV--PPIHIRDNL-QL--RPNEYAIILKGVEVAKADVLPGHLLAI-DP-G----------------TG-------QK----GLV-QGIATKEPAFGLPALWVPEDAREQAQMAGYTVVDASSAIATHLSELIKRHGHELLGRQEVQALLDEVGKSHPK-LVEE-LIP--TLVPLGTVVRVLGNL---L-KE--G-IPIRDLRSILEALSDQAT---STK----------DAEV---LTEYA---RQ-----ALARTITKQYQAPD-GS-LQVITLDPRLDRSLAE--QA-AALP--P--GA-TL-------NL-D---PTLSHKLLTALKQAAERVAAR-G-QQ-P-----------------------------------------IVLCSQTVRRHL---RRHS--------D---------RI---LH--AV-----PV---MG------LNEV----DAFVRLQ----S-L-------------DTVRIDFE------L--ARS-----------------------
>SS_Bacteria_Proteobacteria_WP041282139
M---------------------------------------------------------------------------------------------------------------KR------------------------------------------------------LAPWLA-RA---AG--RQD-----IVLAVMLLVA-----------------------------------VFMM--------------------------------------IVPLPTSLV--DLMI---------------------------AFNLMVSI--------------------------------ILLMMS---------------------------------------------------------------LYIRDPLEFSVFPSL-----------------------------------------LLITTLYRLALTIST------------------------------------------------------------------TRLILLQAD----------------------------------------------AGEIVYTF------GSFAVGG---------NLGV-----------------------------------GLIVFVIITIVQ--------FIVIT-KGS--------ERVAEV------------SARFSL------------DAMPGKQMSIDGDMRAGTIDANEARRLRGLVQKESQLY-GAMDGAMKFVKGDAIAGIIIILVNILG-GTAVGVFMHGMSASEAMSTYAI----L-SI--GDG----LIG----QIPALLISITAGIIVTRV-PG---D--T--RQ--PLAADL--------TE------QIGK-Q-PQA-LWLAASVLLVFAL--------LPGF----PVVYFVALAAFVFGCAWHLR-----R-----RA-K-------RG---AA----------------ATG------I------G--AAAHG----G-AAPAGAL-----AGHAG---GQAGFAMTPGAIPLMIRHGESAVRPSKLAEALDALRAHKFEQ--LGLPL--PEIHLQADA-GL--AADAVQILLYQEPVVTLAMPVNEWLAD-ARSA----------------SV-------AQ--------RVRVEPLPFAQLQLQWIDPAHADALAALGVTVHRDEARVAHCVSLVIDRHAAQFIGVQETRFLMDAMESRYAE-LVKE--VQ--RQMPIGRIADVLQRL---V-DE--R-VSVRDLRGIFEALVEWAP---REK----------DPVM---LAEYV---RV-----ALRRHIATRHRAGQ-PW-INCWMIGDRIESMVRE--SI-RQTA--A--GS-YS-------SL-A---PEHTHAIVARLKSALADADLR-R----T-----------------------------------------VLVTAIDVRRFV---RKMV--------E---------RE---FG--EL-----PV---LS------FQEI----GDEAELR----V-I-------------GTADLIGE------L--ADAAA---------------------
>FlhA_Bacteria_Aquificae_WP029521040
M--------------------------------------------------------------------------------------------------------------GET------------------------------------------------------LNTFFS-KL---TQ--YSD-----AIVVVLIITI-----------------------------------LGAM--------------------------------------VLPVPPFLL--DILL---------------------------TASITFSI--------------------------------VILMTT---------------------------------------------------------------LYVQHPLQLSSFPSL-----------------------------------------LLIATLFRLSLNVAT------------------------------------------------------------------TRRILLHGHE-----------------------------------------GPDAAGHVIQAF------GEFVVGG---------SYIV-----------------------------------GAIVFIILVTIN--------YIVIT-KGT--------ERISEV------------AARFTL------------DAMPGKQMAIDADLNAGIIDEKEAQQRRMQIQKEADFY-GAMDGASKFIRGDAIAGIIIAIVNILG-GLAIGIFQHHMDLQTALKNFTL----L-TI--GDG----LVS----QIPSLVTSTAAGLMVTRA-VS---E--E------NLGKEV--------FV------QLTS-F-PKA-LYMASGSIFAMGI--------VPGM----PFIPFSLLALLIGLTAFMMS-----Q-----LL-K-------KK---EV----------------EMA------E------E--KAKEL----L-KSTEVE----E-ETVEE---ILPQPELITFEIGYALIPYVDEAQDGEIVRRIKSLRKQLSKE--IGVII--PLIHIKDNL-EL--KPGEYRILIKDIEVGRGEVHPDKLLAI-DT-G----------------TT-------KG----K-I-EGIPTKEPAFGLDAYWIDEKLKDKAKMLGYTVVDIPTVIITHLSEIIKKHAHEILGRSETKELIDALAEKYP--VVKD-IIP--EQVPLNIVHRVLQNL---L-KE--N-VPVRDLLTIVETLSDYIT---KTD----------DPEV---LTEFV---RQ-----ALNRVITSQY-EKD-GV-LYAVTLGPKTENYIME--KV-HEN---G--GS-LP-------PF-E---PTFVQKFVQDLTNQAQQFVLK-Q-AT-P-----------------------------------------VLLTSPATRRFV---RKII--------E---------PY---LP--DF-----VV---LS------YAEI----NPKTKVN----V-L-------------GVVEPYGG-----------------------------------
>FlhA_Bacteria_Aquificae_WP029521969
M--------------------------------------------------------------------------------------------------------------GET------------------------------------------------------LNTFFN-KL---TQ--YSD-----AVVVVLIITI-----------------------------------LGAM--------------------------------------VLPVPPFLL--DILL---------------------------TASITFSI--------------------------------VILMTT---------------------------------------------------------------LYVQHPLQLSSFPSL-----------------------------------------LLIATLFRLSLNVAT------------------------------------------------------------------TRRILLHGHE-----------------------------------------GPDAAGHVIQAF------GEFVVGG---------SYIV-----------------------------------GAIVFIILVTIN--------YIVIT-KGT--------ERISEV------------AARFTL------------DAMPGKQMAIDADLNAGIIDEKEAQQRRMQIQKEADFY-GAMDGASKFIRGDAIAGMIIAIVNILG-GLAIGIFQHHMDLQTALKNFTL----L-TI--GDG----LVS----QIPSLVTSTAAGLMVTRA-VS---E--E------NLGKEV--------FV------QLTS-F-PKA-LYMASGSIFAMGI--------VPGM----PFIPFSLLALLIGLTAFMMS-----Q-----LL-K-------KK---EV----------------EMA------E------E--KAKEL----L-KSTEVE----E-ETVEE---MLPQPELITFEIGYALIPYVDESQDGEIVRRIKSLRKQLSKE--IGIII--PLIHIKDNL-EL--KPGEYRILIKDIEVGRGEVHPDKLLAI-DT-G----------------TT-------KG----K-I-EGIPTKEPAFGLDAYWIDEKLKDKAKMLGYTVVDIPTVIITHLSEIIKKHAHEILGRSETKELIDALAEKYP--VVKD-IIP--EQVPLNIVHRVLQNL---L-KE--N-VPVRDLLTIVETLSDYIT---KTD----------DPEV---LTEFV---RQ-----ALNRVITSQY-EKE-GV-LYAVTLGPKTENYIME--KV-HEN---G--GS-LP-------PF-E---PTFVQKFVQDLTNQAQQFVLK-Q-AT-P-----------------------------------------VLLTSPATRRFV---RKII--------E---------PY---LP--DF-----VV---LS------YAEI----NPKTKVN----V-L-------------GVVEPYGG-----------------------------------
>FlhA_Bacteria_Aquificae_WP097000345
M--------------------------------------------------------------------------------------------------------------GET------------------------------------------------------LNAFFS-RL---NQ--YSD-----AIIVVLIVAI-----------------------------------LGAM--------------------------------------VLPVPPFLL--DILL---------------------------TASITFSI--------------------------------VILMTT---------------------------------------------------------------LYVQNPLQLSSFPSL-----------------------------------------LLLATLFRLSLNVAT------------------------------------------------------------------TRRILLHGNE-----------------------------------------GPDAAGHVIQAF------GEFVVGG---------SYIV-----------------------------------GAIVFVILVTIN--------YIVIT-KGT--------ERISEV------------AARFTL------------DALPGKQMAIDADLNAGIIDEKEAQRRRMQIQKEADFY-GAMDGASKFIRGDAVAGIIIAIVNIIG-GLAIGILQHHMDLQTALKNFTL----L-TV--GDG----LVS----QIPSLVTSTAAGLMVTRA-VS---E--E------NLGKEV--------FQ------QLTG-F-PKA-LYMASFSIFAMGI--------VPGM----PFVPFMLFSAVIGVAAFLMN-----Q-----ML-K-------KK---EV----------------EKA------E------E--QAREL----L-KTAEEK----E-EKPEE---MLPQPELITFEIGYALIPYVDESQNGEIVKRIRSLRKQLSKE--LGIII--PLIHIKDNL-EL--KPGEYRILIRDIEVGRGEIYPDKLLAI-DT-G----------------TT-------KG----E-I-EGIRTKEPAFGLNAYWIDESLKDRAKMLGYTVVDIPTVVITHLSEIIKKHAHEVLGRMETKELINSLSARYP--VVKE-IVP--EQVPLNIVHRVLQNL---L-KE--G-IPVKDLLTIIETLSDNIT---KTN----------DPEI---LTEFV---RQ-----SLSRMITSMY-QKD-NT-LYALTLGPKTENYIME--KV-QEN---G--GS-LP-------PF-E---PTFVQKLVNQLTEKAQQFVLH-Q-AT-P-----------------------------------------VLLTSPATRRFV---RKII--------E---------PY---LP--DY-----VV---LS------YAEI----EPKVKVN----V-L-------------GVVDPYGD-----------------------------------
>FlhA_Bacteria_Deferribacteres_PLX68132
M---------------------------------------------------------------------------------------------------------------AE------------------------------------------------------EKGFID-KY---LK--QKD-----VSFSVFFIGI-----------------------------------LIIM--------------------------------------VLPLPTFLI--DMLL---------------------------TASIALAV--------------------------------VILMVS---------------------------------------------------------------IHAEDPLNFSTFPSV-----------------------------------------LLVITLFRLSLNVAT------------------------------------------------------------------TRTILLHGGE-----------------------------------------GDAAAGQVIRSF------GQFVVGG---------NYAV-----------------------------------GIIIFLILVLIN--------FMVIT-KGS--------GRIAEV------------AARLTL------------DAMPGKQMAIDADLNTGLMTEEEAKEKRIQIKKEADYF-GAMDGASKFVRGDATAGLIITVINIIG-GLLIGVFQQGMPAVEAATVYTI----L-TI--GDG----LVS----QIPSLIISTAAGLIVSRA-GG---T--G------ELSNEL--------FS------QLFS-S-TKV-LGITGGILFFFAL--------VPGM----PKISFIALGSLMFYMVHITK-----G-----KI-G-------EP---TK----------------KEQ------E------E--AEAKE----K-AEADIP----E-DEEVK---SLLDMDLMELEIGFGLIPLVDTNQGGTLLNRIKAIRRQVALE--MGFIV--PPVRIRDNL-QL--DANGYSVMLKSVKITTGTIFPDKFLVM-NP-E----------------GD-------IT----K-I-DGIPTKEPAFGLDAKWVDEPVKEMAEMEGFTIVDPSTVVATHLTEIIKRNAHELLGRQETQELLDRLKEKYPK-LVDD-VVP--AILDLGTVNRVLQSL---L-RE--R-VSIRNLQTVMEVLATFGM---QNK----------HPDY---LIEKV---RL-----TLKRQITEAMISAD-GN-LYVFTLPSQIEQMLAG--SL-QNTD--D--GQ-EI-------VI-D---PAVAQKILSGIMKKSEECVNR-G-LT-P-----------------------------------------LMIISPPIRLPM---RRFV--------E---------KF---VP--NV-----NI---MS------HNEI----SENVRIE----T-L-------------GMLEIE-------------------------------------
>FlhA_Bacteria_Deferribacteres_WP013012081
M---------------------------------------------------------------------------------------------------------------AE------------------------------------------------------ETTGIK-GF---FQ--QND-----VMFSIFFIGI-----------------------------------IVVM--------------------------------------VLPLPAFLL--DILL---------------------------TMSIALAI--------------------------------VILMVA---------------------------------------------------------------IHSDDPLNFSTFPSV-----------------------------------------LLIVTLFRLSLNVAT------------------------------------------------------------------TRTILLHGAE-----------------------------------------GEEAAGQVIRSF------GQFVVGG---------NYVV-----------------------------------GIIIFLILVLIN--------FMVIT-KGS--------GRIAEV------------AARFTL------------DAMPGKQMAIDADLNTGLITEDEAKAKREKIQKEADYY-GAMDGASKFVRGDAIAGIIITAINILG-GLLIGVFQHDMPAGESAARFTI----L-TI--GDG----LVS----QIPSLIISTSAGLIVSRA-GG---S--A------DLSGQL--------FT------QLFS-S-TKV-LGIAGAILLFFAL--------VPGL----PKISFISIAALMFYLVYISK-----G-----KK-N-------EL---EK----------------KEK------E------E--A-TKE----K-EHKDVP----E-EEEVK---NLLEMDLMELEIGFGLIPLVDTNQGGTLLSRIKAIRRQIALE--MGFIV--PPVRIRDNL-QL--DANGYSVMLKSVRVATGTIFPEKYLIM-NP-E----------------GD-------IT----K-I-DGIPTKEPAFGLEAKWVDEPVKDIAEMEGYTIVDPSTVIATHLTEIIKKNAHELLGRQETQELLDKLKEKYPK-LVDD-VIP--SILDLGTVNRVLQSL---L-KE--R-VSIRNLQTVMEVLATFGM---QNK----------NPDY---LIEKV---RL-----TLKRQITEAMTSAD-GS-LYVFTLPSKIEQMLAS--SL-QNTD--D--GQ-EI-------VI-D---PTLAQKILSGIMKKTEECVSK-G-LP-P-----------------------------------------LMIISPPIRLPM---RRFV--------E---------KF---VP--NV-----NI---MS------HNEI----SESVRIE----S-L-------------GMLEIDL------------------------------------
>FlhA_Bacteria_FCB_WP012843271
M-------------------------------------------------------------------------------------------------------ANPVPATLTP------------------------------------------------------NLPGGL-AR---RF--NTE-----ALLASSIVLI-----------------------------------LFVM--------------------------------------LVPLPPFLL--DVLL---------------------------ATNITISL--------------------------------AILLTA---------------------------------------------------------------FYAARPLEFAIFPGL-----------------------------------------LLLTTLFRLSLNVAS------------------------------------------------------------------TRLILSEGKA----------------------------------------------GALISAF------GQFVVAG---------NYVV-----------------------------------GAIIFIVLVVIN--------FVVIT-KGS--------GRIAEV------------AARFTL------------DALPGKQMAIDADLNAGLIDEDEARKRREEIAREADFY-GAMDGASKFVRGDAIAGLVITAVNIIG-GFLIGVFQHGMSAAEAAQNFVL----L-SI--GDG----LVS----QIPALLISTAAGIIVSRA-SG---E--A------NLAEEF--------KG------QLFG-R-SYP-LLITGSFLALLGL--------VPGL----PLVPFWLLAGTTLLLGY--------------QR-R-------QF---ER----------------REQ------A------K--PAQPE----A-QEPEQK----P-SEDPG---ELLMVDPLELEIGYGLIPLVDPNQHGDLLDRIKVLRQQLALE--LGIVI--PPVRIRDNM-AL--GANRYVIKIRGNPVAEGEVLPGYYLAL-LP-E----------------GL-------EE----T-P-PGLRTTDPTFGLPALWVAERNLPDAERMGLTVVEAPAVITTHLLEVLRKNAHLLLDRQEVKKLLDKVKETHPA-LIEE-LTP--NLLSIGAIQKVLKRL---L-RE--R-IPIRDLVSILEALADHAT---STK----------NIDV---LTEYV---RH-----ALAPTITRQFLSPD-GA-IYAFVLDPILERHLLQ--QA-EAGE--L-HPG-TL-------GL-E---PRQSERFLKEAERITRRLLSE-G-RP-P-----------------------------------------VLLTSPVLRPVL---YNFL--------A---------PS---IP--DL-----NV---LS------YNDL----LPDTRVE----V-V-------------DQLRLP-------------------------------------
>FlhA_Bacteria_FCB_WP053334032
M-------------------------------------------------------------------------------------------------------------TTSA------------------------------------------------------LPAPVA-LK---GK--VAE-----FALALVVVTI-----------------------------------LALI--------------------------------------IVPLPPTLL--DLFL---------------------------AASIGSSL--------------------------------VVLLVA---------------------------------------------------------------LQTTNPLDFSSFPAL-----------------------------------------LLLLTLFRIGLNVSS------------------------------------------------------------------TRLILTEAH----------------------------------------------AGKVIESF------GQFVIGG---------NYAV-----------------------------------GIVIFLILIGIN--------FIVIT-KGA--------GRIAEV------------AARFTL------------DAMPGKQMAIDADLSAGLIDEKDARIRRDEIARTADFY-GAMDGASKYVKGDAILGILVVIVNIVG-GIFIGVIQRGMDIGKAASTYTL----L-TV--GDG----LVS----QVPALIISTAAGLMVTAA-TS---S--E------KMGSAL--------ST------QLGS-Q-PRA-MWMVAGVLLAFSL--------IPGL----PMFPFLAMAAGAATLAKVSE-----K-----KV-K-------ER---EA----------------LSL------V------M--TPTTG----E-ITEAPA----A-PDPMH---DLLQIDPIELEVGYALIPLVDEGQGGDLLERISLLRKQAALE--LGILV--PPIRIRDDI-RL--PANEYVIKLRGSEVARAEVLPRFMMAL-NT-G----------------GV-------VA----E-I-DGMETIDPSFGMPARWVAAARRAEAEALGYVVVEPTTVVATHLLETLKGSAAELLGRQEVQEMVETLKKSHPA-LVEE-IIP--GKVSLSVLHRVLQRL---L-RE--R-VPIRDLVTILEAIGDGAE---ATK----------DPEA---LTEVV---RK-----SLTNVIARLFADQT-GT-VRGITIGSRLESALLG--LFSPRNS--Q--PN-AP-------VL-T---PESLAAMLRDLNNLATTYAVD-G-RP-M-----------------------------------------PLITPPSLRVGV---RRLI--------E---------PV---LP--SL-----PV---VS------LAEL----PAQITLS----S-V-------------ATWEMPNA-----------------------------------
>FlhA_Bacteria_NitrospinaeTectomicrobia_WP042251255
M--------------------------------------------------------------------------------------------------------------ATQ------------------------------------------------------AQVQAI-MA---SR--PRE-----IGIALGMISV-----------------------------------LVVM--------------------------------------VIPIPTFLL--DLLL---------------------------SFSLTFSL--------------------------------VILLVA---------------------------------------------------------------IFMISALDFSVFPSL-----------------------------------------LLMVTLVRLSLNVAS------------------------------------------------------------------TRIILLHGDE-----------------------------------------GPHAAGQVIESF------GSFVVGG---------NYVV-----------------------------------GAVIFIILVLIN--------FIVIT-KGS--------VRTSEV------------AARFTL------------DAIPGKQMSIDADLNAGLITEEEARTRRRNLEREADFY-GAMDGAIRFVRGDAVAGILITLINVMG-GFAIGVFQQDMGVGEAARVYTL----L-TI--GDG----LVT----QLPALVVSTAAGLVVTRA-TT---E--R------NLPAEL--------VQ------QVIK-N-PAA-FSISSFVLFFFGL--------IPGL----PHIPFFFLAAATGYISYRLY-----Q-----------------E---RL----------------KQE------A------M--EMKRI----E-EVQSAP----I-PEKVE---SILPLDVMELEVGYELIPLVDANRNGELLDRIKSIRRQFALE--MGFIV--PPLHIRDNL-QL--KSNDYAVLIKGVEVVRGSVMMGRLLAM-NP-G----------------HT-------EK----E-I-EGVHTKEPTFGLPAVWIQARAKQEAQMAGYTVVDPATVITTHIKETIKRYAAELLGRQETQALIEKFKETNPK-VIEE-LIP--NLMNVGKVQKVLQNL---L-RE--Q-VSIRDLRTILETLADYAP---KVD----------DPDL---LTEYV---RQ-----AMARPITKQYAGEG-ET-LSVITFDRNIEEAIQQ--SI-QRTE--L--TS-FL-------AL-D---PTVAEQILRRLKEAVEEATPMAE-TA-P-----------------------------------------VLLTSPAIRMHV---RRLT--------E---------RF---IP--DL-----VV---LS------HNEI----MSTAQIK----T-L-------------RVVTLDAN-----------------------------------
>FlhA_Bacteria_Proteobacteria_WP020205578
M----------------------------------------------------------------------------------------------------------NALTSLF------------------------------------------------------NLPGARAGG---GQ--MKA-----LAGPLLIIMI-----------------------------------LGMM--------------------------------------ILPLPPFVL--DLLF---------------------------TFNIALSI--------------------------------MVLLVG---------------------------------------------------------------MYTQKALDFAAFPSV-----------------------------------------LLFSTLLRLSLNVAS------------------------------------------------------------------TRVVLLEGHT-----------------------------------------GPDAAGKVIEAF------GHFLVGG---------NFAV-----------------------------------GIVVFAILVVIN--------FMVIT-KGA--------GRIAEV------------GARFML------------DAMPGKQMAIDADLNAGLINEEGAKKRRAEVAQESDFY-GAMDGASKFVRGDAIAGLLIMFINIGA-GMVVGMLQHDLDFSTAVRNYTL----L-TI--GDG----LVA----QIPALVISTAAGVIVSRV-AN---E--Q------DVGQQL--------TG------QLFS-N-PRV-MYLTGGIIGMMGL--------IPGM----PHFAFLLFAGALVWFGRYVS-----R-----RD-V-------AA---AQ----------------DKK------R------E--ERVPAT---A----PES----T-EASWD---DVSLVDPLGMEVGYRLIPLVDRAQNGELLGRIKSIRKKVAQE--IGFLV--PVVHIRDNL-EL--KPNAYRISLKGVEIGRGEASPGQWMAI-NP-G----------------QV-------SG----A-L-PGAPTQDPAFGLPAVWIDAALKEQAQTYGYTVVDASTVVATHLNHLIHLHAAELLGRQEVQALLDRIAKESPK-LTED-LVP--KVITLTALQKILQNL---L-DE--S-VPIRDMRTVLDVVAEHAP---KIS----------DPNE---LTALV---RV-----ALGRAITQQWFPNG-AD-LQVIGLDAGLERVLSQ--AL-TNGG-----------------GI-E---PGLADALLQQTQAAVSRQEHL-G-LD-P-----------------------------------------VLLVPHPLRPLL---ARFL--------R---------RT---MP--QL-----KV---LS------HAEV----PDNRNIR----I-T-------------AMIGGAA------------------------------------
>FlhA_Bacteria_Proteobacteria_OIP17253
M----------------------------------------------------------------------------------------------------------NAFSSTM------------------------------------------------------RMFSAMMAG---EK--GKG-----LAGPVLVVLI-----------------------------------LSMM--------------------------------------VLPLPAFLL--DLLF---------------------------TFNIALSI--------------------------------MVLLVS---------------------------------------------------------------MYTMKALDFAAFPAV-----------------------------------------LLFTTLLRLSLNVAS------------------------------------------------------------------SRVVLMDGHT-----------------------------------------GPDAAGKVIEAF------GHFLVGG---------NFAV-----------------------------------GVMVFIILVVIN--------FMVIT-KGA--------GRIAEV------------GARFTL------------DAMPGKQMAIDADLNAGLIGEDAARKRRAEVAQEAAFY-GSMDGASKFVRGDAIAGLLIMVINIVG-GLIVGMGQHDLSLSSAATTYTL----L-AI--GDG----LVA----QIPALVISTAAGVIVSRV-AT---D--Q------DVGGQL--------TG------QLFA-N-PQV-LFLTAGVIGLMGL--------IPGM----PNLAFLLISGGLIWLGRRVA-----K-----RA-A-------TA---LT----------------AEA------P------A--PVAAPD---F----AEK----Q-EASWD---DVALVDPLGLEVGYRLISLVDKAQSGELLGRIKSIRKKFAQD--IGFLV--PVVHIRDNL-EI--KPHAYVIRLKGVQIGQGEAIPGQWMAI-NP-G----------------QV-------SA----T-L-PGTPTTDPAFGLPAIWIDNSLREQAQIYGYTVVDASTVVATHLNHLIHTHAAELLGRQEVQQLLDHVGKDSPL-LVQD-LVP--KSMSLTTVQKVLKNL---L-DE--E-VPIRDMRTILEVLAEHAG---TVT----------DTTE---LTSLI---RL-----ALGRAIIQQIYPGD-EA-LQVIGLDGSLDRILLQ--AL-SNSS-----------------GL-E---PGLADNLLRETQAAMERQAQQ-G-LM-P-----------------------------------------VLVVQHPLRVLL---SRFL--------R---------RN---LT--QL-----KV---LS------QAEI----PDNRTIK----V-T-------------ATIGGRA------------------------------------
>FlhA_Bacteria_Spirochaetes_WP013254173
M-------------------------------------------------------------------------------------------------------------ADVH------------------------------------------------------TLIGRT-LR---NE--RSD-----MLVAIGVIVI-----------------------------------VGML--------------------------------------IIPLPTVLL--DLLM---------------------------SFNLMLSL--------------------------------LIILIV---------------------------------------------------------------LYAKRALDFSVFPTL-----------------------------------------LLVTTVFGLALNVSS------------------------------------------------------------------TRLILSQGID--------------------------------------------FDGKVVKAF------ATFVTGT-----SGSEGLVI-----------------------------------GFIIFIILIAVQ--------FIVIT-KGS--------TRVAEV------------AARFTL------------DALPGKQMAIEAAYNSGSLTEEEATRQKNDLQREVDFY-GAMDGASKFVSGNVKVSILITAINVIG-GLIVGTTIHGEPLAQAANTYVS----L-TI--GDG----LVS----QFPALLISTATGLIVTRA-IS---D--G------TFGSDI--------SK------QFTQ-Q-SRI-YWIAAVCLALLGL--------LPGF----PWYILLPLSFLSGLLAYRLG-----R-----KE-I------------------------------KQ-F-----E------A--EKSAE----A-QTPERS----A-PAEMS---PVVPLDPLSLELGYGLIPLVDKDQGAELLDRITRIRREAALE--LGLVV--PRIRIIDNM-RL--EPNEYCVKIKGVEVGRGSIRVGHFLAI-NP-G----------------TA-------AE----E-I-PGEATKDPTFGLPALWISEQDRDDAERAGYTVVDGPSIVATHLTEVIKKHAFEMLGRQEVKSILDTLREDFPA-VVDE--VS--KALSLGEIQKVLQGL---L-IE--Q-VSIRNMVPILETLADFGP---VSK----------ETSF---LVEKT---RQ-----TLGRQICLQYAGEE-RV-LRVLTIAPALEQMIVD--AR-VDTA--S--GP-VA-------AL-E---PGIYRQWIRAVTNGIHTVQQQ-G-VF-P-----------------------------------------VVLCSEAARLLV---KKSI--------Q---------RE---LP--EI-----AV---LS------VPEI----AADIDTE----G-V-------------GEINLDEE-----------------------------------
>FlhA_Bacteria_Spirochaetes_WP037545376
M-------------------------------------------------------------------------------------------------------------SDIP------------------------------------------------------SMLGSA-FL---KD--RSD-----ALVAVGVVVV-----------------------------------VMML--------------------------------------IIPLPTVLL--DLFQ---------------------------SFNLIITL--------------------------------LILLIV---------------------------------------------------------------LYTQRAMDFSIFPTI-----------------------------------------LLVSTVFSLALNVSS------------------------------------------------------------------TRLILAQGSD--------------------------------------------FGGQLVRAF------GNFVVGT-----EGTQGLVI-----------------------------------GIIIYIIVVAVQ--------FLVIT-KGA--------TRVAEV------------AARFTL------------DALPGKQMAIDQEYSSGLITEAEAQKRKSDLQKEVDFY-GAMDGASKFVQGNVTVGILITVINIVG-GMIVGMTLHGETLDVAVNTYIS----L-TI--GDG----LIS----QFPALLVSTATGLIVTRS-IS---D--G------TFGSDV--------TQ------QFSR-Q-GRV-YWIAAIFLLVLSF--------LPGF----PWYVLLPMSIASGFLAYRLN-----R-----RE-V------------------------------RREA-----E------GVMGKKSE----E-EQAAAD----Q-SNEIS---PVAPLDPISLELGYGLVPLVDKDQGAELLERITKIRRESALD--LGLVV--PRIRIIDNM-RL--DPAEYCLKIRGVEVGRGMLRMGMYLSI-NP-G----------------GV-------TE----E-I-PGEKTRDPAFGLPALWISEDQRDRAERSGYTVVDPPSIIATHLTELIKRHASEILGRQEVKAILDTLKKDYSA-VVEE--IQ--GVLGIGEVQKVLQGL---L-RE--Q-VSIRNMVAILETLADYGK---LTK----------DLSF---LIEKT---RQ-----ALARQITMQYVDEQ-KT-LHVITLEPSLEQSIID--SR-LETA--G--GV-VS-------GL-P---PDEQRRWINGVLNTVRSVQEQ-G-YY-P-----------------------------------------IILCQEAARPLV---KEST--------K---------RD---LP--DL-----IV---LS------VPEI----IDEIRVE----G-I-------------AEIQL--------------------------------------
>FlhA_Bacteria_Spirochaetes_WP020612466
M-------------------------------------------------------------------------------------------------------------ADVH------------------------------------------------------TILGRT-FL---NQ--RSD-----MLVAAGVIVI-----------------------------------VAML--------------------------------------IIPLPTVLL--DLFM---------------------------SLNLMLSL--------------------------------LIILIV---------------------------------------------------------------LYTKRALDFSVFPTL-----------------------------------------LLVITVFGLALNVSS------------------------------------------------------------------TRLILSQGID--------------------------------------------FDGKVVKAF------ASFVTGT-----SGSEGLVI-----------------------------------GFIIFIIIIAVQ--------FIVIT-KGA--------TRVAEV------------AARFTL------------DALPGKQMAIEAAYNSGSLTEEEASRQKNDLQREVDFY-GAMDGASKFVSGNVKVGILITSINVIG-GLIVGTTIHGEPLGQAASTYVS----L-TI--GDG----LVS----QFPALLISTATGLIVTRA-IS---D--G------TFGSDI--------SK------QFTQ-Q-SKI-YWIAAVSLAVLAL--------LPGF----PWYIMLPLSFLSGLLAYRLG-----R-----KE-M------------------------------KQ-F-----E------A--QKSAE----A-QTPERS----A-PAEMS---PVVPLDPLSLELGYGLIPLVDKDQGAELLDRITRIRREAALE--LGLVV--PRIRIIDNM-RL--EPNEYCVKIKGVEVGRGSIRVGHFLAI-NP-G----------------TA-------AE----E-I-PGEATKDPTFGLPALWINEQDRDDAERAGYTVVDGPSIVATHLTEVIKKHAFEMLGRQEVKSILDTLREDFPA-VVDE--VS--KALSLGEIQKVLQGL---L-IE--Q-VSIRNMVPILETLADFGP---VSK----------ETSF---LVEKT---RQ-----TLGRQICLQYAGEE-RV-LRVLTIAPALEQMIVD--AR-VDTA--S--GP-VA-------AL-E---PGIYRQWIRAVTNGIHTVQQQ-G-VF-P-----------------------------------------VILCSEAARLLV---KKSI--------Q---------RE---LS--EI-----AV---LS------VPEI----AADIDTE----G-V-------------GEINLDEE-----------------------------------
>FlhA_Bacteria_Aquificae_WP012675509
M--------------------------------------------------------------------------------------------------------------GET------------------------------------------------------LNAFFN-KV---NQ--YSD-----AIVVILIIII-----------------------------------LSSM--------------------------------------VLPVPPFLL--DILL---------------------------TGSITFSI--------------------------------VLLMST---------------------------------------------------------------LYVKSPLQLSSFPSL-----------------------------------------LLIATLFRLSLNVAT------------------------------------------------------------------TRRILLHGHE-----------------------------------------GPDAAGHVIQAF------GQFVVGG---------NYIV-----------------------------------GFIVFLILVTIN--------YIVIT-KGT--------ERISEV------------AARFTL------------DALPGKQMSIDADLNAGLIDEKEAQRRRQELAKESDFY-GAMDGASKFIRGDAIAGIIITIVNILG-GLAIGILQHGMDVQTALVNFTL----L-TV--GDG----LVS----QIPSLITSTAAGLMVTRA-VS---E--E------NLGKEV--------FT------QLTT-F-PKA-LYMASGFIFLMGI--------VPGM----PFLPFMLLSALLGLTAYMIS-----S-----LI-K-------ER---EK----------------KEA------E------E--KAKEL----L-SAPE-K----E-EKPEE---LIPQPETITFEIGYALIPYVDESQNGEVVKRIRSLRKQLSKE--LGLII--PLIHIKDNL-EL--KPGEYRILIRDIEVAKGEIIPDKLLAI-DT-G----------------ST-------KG----K-I-EGVKTKEPAFGLDAYWIDEEQKDKAKMLGYTVVDIPTVIVTHLSEILKKYAHEILGRNETKELVDNLSSKYP--IVKD-IVP--EQVPLNILHRVLQNL---L-RE--G-IPIKDLLTIIETLSDNII---KTN----------DPEI---LTEFV---RQ-----SLSRMISSIY-AKN-GE-IFAVTLGPSTERFILD--KV-KEN---E--GA-LP-------PF-D---PTFVQKLIGELSKHMEQFVLN-Q-AT-P-----------------------------------------VLLTSPAVRRYV---RKII--------E---------PY---IP--NF-----AV---LS------YNEI----DPKIKLN----V-L-------------GMVEVHGD-----------------------------------
>FlhA_Bacteria_Deferribacteres_WP022851726
M--------------------------------------------------------------------------------------------------------------AAT------------------------------------------------------IQGVLT-RI---FK--QND-----IMFASFFISI-----------------------------------IIVM--------------------------------------ILPLPAFLL--DLLL---------------------------TVSITFSV--------------------------------IILMVA---------------------------------------------------------------IYADEPLQFSTFPSV-----------------------------------------LLVITLFRLALNVAT------------------------------------------------------------------TRRILLYGAS-----------------------------------------GEGAAGNVIQAF------GQFVVGG---------NYIV-----------------------------------GIIIFLILVLIN--------FMVIT-KGS--------TRIAEV------------AARFTL------------DAMPGKQMSIDADLNAGIIDEITAKKKRETIQKEADYY-GAMDGASKFVRGDAVAGLIVTAINIIG-GLLIGSLQQGLPLQESAGIFTI----L-TI--GDG----LVT----QIPSLIVSTAAGIIVSRA-GG---E--S------DLSGQL--------VN------QLFT-S-TKV-LSMTGGILLFFSL--------IPGL----PKLSFMVIAAMLFGIVYATR-----K-----AV-A-------PI---DE----------------KAE------D------D--E---E----E-PDEERD----E-KEEVR---ELLDMDTMELEIGFSLIPLVDSSQGGTLLTRIKAIRKQIALE--MGIIV--PPVRIRDNL-QL--DGTGYVVLLKGVKVASGTIMPDRFMVM-NP-E----------------GE-------LS----D-I-DGIPTKEPAFGLEAKWVDEAQKEKAELQGYTIVDPATVVATHLTEVIKSNSYELLGRQETQELLDRLREKYPK-LVED-LVP--NILDLGTVNRVLQNL---L-RE--R-VSIRNLQSILEVLASYGV---QNK----------DVPS---LVEKV---RY-----ALRRQITESLLAPD-GT-LYVFTLPSNVEQFIAQ--NL-QQGD--D--GK-EI-------LI-D---PSVAQKILSEIMKKSDEVAEK-G-YS-P-----------------------------------------VLVVSPPLRYSM---RKFV--------E---------KF---IN--NI-----NV---IS------HNEI----SDNVRIE----S-L-------------GMLEIKL------------------------------------
>FlhA_Bacteria_NitrospinaeTectomicrobia_PIP71465
M---------------------------------------------------------------------------------------------------------------AQ------------------------------------------------------TSVLKL-IS---QK--PQE-----LMVGFGIITI-----------------------------------LGVM--------------------------------------VMPIPTVVL--DLLL---------------------------SFSITFAL--------------------------------VVLMVA---------------------------------------------------------------VFMLSPLEFSVFPSL-----------------------------------------LLIITLLRLSLNIAS------------------------------------------------------------------TRIILLNGDQ-----------------------------------------GSSAAGQVIESF------GNFVVGG---------NYVV-----------------------------------GTVIFVILVMIN--------FIVIT-KGS--------VRTSEV------------AARFTL------------DAIPGKQMSIDADLNAGLITEQEARTRRRNLEREADFY-GSMDGSIRFVRGDAIAGILITLVNIIG-GFAIGVFQQGMGASEAAQVYTL----L-TI--GDG----LVS----QLPALVVSTAAGLVVTRA-VS---D--K------NLPGEL--------IK------QLLD-Q-PYA-FVIASGILFFFGL--------IPGL----PHFPFILLSIMAGVIAYKKI-----Q-----------------D---NE----------------KFA------Q------K--QLRKK----E-EQAKVP----L-PEKVE---SILPLDIMELEVGYELIPLVDADRNGELLERIKSIRRQFALE--MGFIV--PPLHIRDNL-QL--KSNEYAVLIKGVDVARGSIMMGRILAM-NP-G----------------TT-------DR----E-I-EGIKTIEPTFGLPAVWIPSSKKQEAQVAGYTVVDPATVITTHIKETIKRHAYELMGRQETQALLDKFKETNPK-VVEE-LIP--NALSLGKVQRVLQNL---L-RE--Q-ISIRDLRTILEKLSDYAS---LTQ----------DPDV---LTEYV---RQ-----GLARPITKQYQSSD-GT-LSVMTLDRGIEDVIEG--SI-QRSE--T--GT-FL-------AL-E---PNVAERFLTRLKAMIEKISPKIE-TS-P-----------------------------------------VLLASPKLRMHI---RKFT--------E---------RF---LP--DL-----VI---IS------HSEV----ASSVQIK----N-L-------------GIVDLNAN-----------------------------------
>FlhA_Bacteria_Proteobacteria_WP043357011
M----------------------------------------------------------------------------------------------------------NALTSLF------------------------------------------------------KLPGGQ-TG---GQ--MKA-----LAGPLLIIMI-----------------------------------LGMM--------------------------------------ILPLPPFIL--DLLF---------------------------TFNIALSI--------------------------------MVLLVG---------------------------------------------------------------MYTQKALDFAAFPAV-----------------------------------------LLFTTLLRLSLNVAS------------------------------------------------------------------TRVVLMEGHT-----------------------------------------GPDAAGKVIEAF------GHFLVGG---------NFAV-----------------------------------GIVVFAILVVIN--------FMVIT-KGA--------GRIAEV------------GARFML------------DAMPGKQMAIDADLNAGLINEEGAKKRRAEVSQESDFY-GAMDGASKFVRGDAVAGLMIMFINVGA-GMVVGMVQHDLDFATAVRNYTL----L-TI--GDG----LVA----QIPALVISTAAGVIVSRV-SN---E--Q------DVGQQL--------TG------QLFS-N-PRV-LYLTGAIIGMMGI--------IPGM----PHVAFLAFAGALVWFGRYVA-----R-----RD-V-------AQ---AQ----------------EKK------R------E--ERAPAV---A----PES----T-EASWD---DVTLVDPLGMEVGYRLIPLVDRAQNGELLGRIKSIRKKVAQE--IGFLV--PVVHIRDNL-EL--KPNAYRITLKGVEIGRGEAAPGQWMAI-NP-G----------------QV-------SG----A-L-PGTPSQDPAFGLPAVWIESGLKEQAQTYGYTVVDASTVVATHLNHLIHMHAAELLGRQEVQALLDRIAKESPK-LTED-LVP--KVITLTALQRILQNL---L-DE--S-VPIRDMRTVLDVVAEHAP---KVS----------DPNE---LTSLV---RV-----ALGRAITQQWFPNG-AD-LQVIGLDAGLERVLSQ--AL-TNGG-----------------GI-E---PGLADALLQQTQGAVTRQEHL-G-LD-P-----------------------------------------VLLVPHPLRPLL---ARFL--------R---------RT---MP--QL-----KV---LS------HAEV----PDNRNIR----I-T-------------AMIGGTA------------------------------------
>FlhA_Bacteria_Proteobacteria_WP035866989
M----------------------------------------------------------------------------------------------------------NALTSLF------------------------------------------------------NLPGGR-GG---GQ--MKA-----LAGPLLIIMI-----------------------------------LGMM--------------------------------------ILPLPPFVL--DLLF---------------------------TFNIALSI--------------------------------MVLLVG---------------------------------------------------------------MYTQKALDFAAFPAV-----------------------------------------LLFTTLLRLSLNVAS------------------------------------------------------------------TRVVLMEGHT-----------------------------------------GPDAAGKVIEAF------GHFLVGG---------NFAV-----------------------------------GIVVFAILVVIN--------FMVIT-KGA--------GRIAEV------------GARFML------------DAMPGKQMAIDADLNAGLINEDGAKKRRAEVSQESDFY-GAMDGASKFVRGDAVAGLMIMFINVGA-GMVVGMVQHDLDFATAVRNYTL----L-TI--GDG----LVA----QIPALVISTAAGVIVSRV-SN---E--Q------DVGQQL--------TG------QLFS-N-PRV-LYLTGAIIGMMGI--------IPGM----PHFAFLAFAGALVWFGRYVA-----R-----RD-A-------SQ---AQ----------------EKK------R------E--DRAPAM---V----PES----T-EASWD---DVSLVDPLGMEVGYRLIPLVDRAQNGELLGRIKSIRKKVAQE--IGFLV--PVVHIRDNL-EL--KPNAYRITLKGVEIGRGEATPGQWMAI-NP-G----------------QV-------SG----P-L-PGTPGQDPAFGLPAVWIEGGLKEQAQIYGYTVVDASTVVATHLNHLIHMHAAELLGRQEVQSLLDRIAKESPK-LTED-LVP--KVITLTALQKILQNL---L-DE--S-VPIRDMRTVLDVVAEHAP---KIS----------DPNE---LTSLV---RV-----ALGRAITQQWFPNG-AD-LQVIGLDAGLERVLSQ--AL-TNGG-----------------GI-E---PGLADALLQQTQNAVNRQEHL-G-LD-P-----------------------------------------VLLVPHPLRPLL---ARFL--------R---------RT---MP--QL-----KV---LS------HAEV----PDNRNIR----I-T-------------AMIGGAA------------------------------------
>FlhA_Bacteria_Proteobacteria_WP092598862
M----------------------------------------------------------------------------------------------------------NALTNLF------------------------------------------------------NMPALR-GG---AQ--MKA-----LAGPLLIVMI-----------------------------------LGMM--------------------------------------ILPLPAFIL--DLLF---------------------------TFNIALSI--------------------------------MVLLVG---------------------------------------------------------------MYTQRPLDFAAFPAV-----------------------------------------LLFSTLLRLSLNVAS------------------------------------------------------------------TRVVLLEGHT-----------------------------------------GPDAAGKVIEAF------GHFLVGG---------NFAV-----------------------------------GIVVFAILVVIN--------FMVIT-KGA--------GRIAEV------------GARFML------------DAMPGKQMAIDADLNAGLINEEGARKRRSEVAQESDFY-GAMDGASKFVRGDAIAGLLIMFINVAA-GMVVGMVQHDLDFGTAVHNYTL----L-TI--GDG----LVA----QIPALVISTAAGVIVSRV-SN---E--Q------DVGQQL--------TG------QLFS-N-PRV-MFITAAIIGTMGL--------IPGM----PHFAFLLLAGGLIWFGRYQM-----R-----RE-V-------KA---TE----------------TKA------Q------E--ERSPAV---Q----AEV----A-EATWE---DVTMVDPLGMEVGYRLITLVDRAQNGELLGRIKSIRKKMAQD--IGFLV--PVVHIRDNL-EL--KPNAYRITLKGVEIGSGEANPGQWMAI-NP-G----------------QV-------SG----T-L-PGAATRDPAFGLPAVWIDAALKEQAQAYGYTVVDASTVVATHLNHLIQMHASELLGRQEVQALLDRITKEAPK-LTED-LVP--KTISLTGLQKVLQNL---L-DE--G-VAIRDMRTILDVVADNAP---KIN----------DPAE---LTTLV---RV-----SLGRAITQQLFPNN-AD-MQVIGLDAGLERVLTQ--AL-ANGG-----------------GI-E---PGLADALLQQAQGAVVRQEQL-G-LD-P-----------------------------------------VLLVPPPMRPLM---ARFL--------R---------RT---LP--QL-----KV---LS------HAEV----PDNRNIR----I-T-------------AMIGGAA------------------------------------
>FlhA_Bacteria_PVC_RKY36051
M-------------------------------------------------------------------------------------------------------------ADFD------------------------------------------------------KADALA-GL---VK--RGD-----VVLAGSIIAI-----------------------------------LIIM--------------------------------------IVPLPFIIL--DFLM---------------------------ALNLALSL--------------------------------VIILLV---------------------------------------------------------------VYLVKPLEFSSFPTL-----------------------------------------LLIVTLFRLSINVAS------------------------------------------------------------------TRLILLNGNS-----------------------------------------F---DGKIIKAF------GNFVVGG---------NYVV-----------------------------------GAVIFLILVIIQ--------FIVIT-KGA--------QRVAEV------------AARFTL------------DAMPGKQMAIDADLNAGIIDEHEAIERRHEISQEADFY-GSMDGASKFVRGDAIAGIIITVVNILG-GLIIGVTYMHMNIAESARVFML----L-TI--GDG----LVS----QFPALLISTASGILVTRT-TSTRDG--H------GLGKQL--------MV------ELLS-Q-PKG-IAAVAVFLVVFAL--------IPGI----PKIPFFLMAFFVGSLARTLT-----R-----SF-K------------------------------QAE------E------T--HKQRK----T-GEKALEK---T-PESVN---DLLQVDTLELEIGYGLIELVNREQGGDLLDRITAVRRQCAVD--LGIIV--PPIRIKDNM-RL--EANNYEIKLRGIKIAGSSSMPGYYLAM-NP-D----------------PQ-------QE----M-I-AGIKTTEPAFGLPAVWISENQKAKAESRGFTVVNAVSVIATHLIEVIKTHSYEILGRQEVKNLLDNLKKTYPA-LVEE-VVP--NVLTVGNVQKVLQNL---L-RE--K-IPIKDMITILEVLGDYAP---RTK----------DTDI---LTEYV---RH-----ALSRHICRQNQDEE-GK-IKAVTLDPNLEEVLSS--SV-KKAG--D--VS-YL-------AL-E---PKVVQNILDKTLEEINRNTQA-G-ER-P-----------------------------------------VILCSPQIRMHF---KRLT--------E---------RL---LP--DV-----SV---LS------FNEI----EPDIILE----S-V-------------GMVEVS-------------------------------------
>FlhA_Bacteria_PVC_WP096893233
M---------------------------------------------------------------------------------------------------------------NT------------------------------------------------------TGEKNK-PL---YK--YSE-----FGLAVGVLVI-----------------------------------LFVL--------------------------------------IVPLPTFLL--DIFI---------------------------TINISLSF--------------------------------LVLLVT---------------------------------------------------------------LHVRRALEISAYPSL-----------------------------------------LLFLTLFRLALNVAS------------------------------------------------------------------TRLILMHAE----------------------------------------------AGQVITSF------GNFVVGG---------NVVI-----------------------------------GLVVFIILTVIQ--------FIVIT-KGA--------TRVSEV------------AARFTL------------DAMPGKQMSIDADLNSGAITEEEAKARRLDISQEAEFY-GSMDGASKFVSGDAIAGIVITIINIAG-GIVIGSMMQGMKINDAMSTYTL----L-TV--GDG----LVT----QIPSLINAISAALLITKS-SS---K--S------SLGKDL--------SS------QLLT-V-PRA-LGLAAGILFIFGL--------IPGM----PKISFFIISAIFGFLFVVTR-----K-----NP-S--------G---RK----------------TEK----YVE------G--IESAG----E-KTKQISE---P-EDEFE---GLLHVDRMGIEVGYKLVPLVDPKKAGGVLSRINSLRKQLARE--IGIII--PPIRLRDNL-QL--PSNGYSIKIKGQVVDKGELMPDSYLAL-GD-D----------------E--------TD----P-I-DGVRTTDPAYGLPGVWIAESKKESAEAAGYTIIDPTSVLVTHLTEIIKSHAYEIVTREDIQKLIDTTKKDSPT-LVNE-LTP--AVLTLGVVQEVVKNL---L-RE--R-ISVKDFVTILETLIDNAP---TTK----------DPEA---LTEFV---RQ-----RLCRTLCGQYQSES-NK-ISTISFEPGLEQEIIN--SI-HDMG--N--KS-VL-------AL-E---PNYAQRIIDAIAEVVSKTCAT-S-NS-A-----------------------------------------VLLTSSSLRNHI---RKLT--------E---------TA---LP--FL-----PV---LS------YKEI----APGIQIE----S-L-------------GIVSLTNE------N----------------------------
>FlhA_Bacteria_Spirochaetes_ANF34312
M-------------------------------------------------------------------------------------------------------------DARK------------------------------------------------------NSVLVY-FGL--NN--KAD-----LVVSVGLILV-----------------------------------VASF--------------------------------------ILPLPAFIL--DALI---------------------------AVNLVISL--------------------------------LVMLIV---------------------------------------------------------------LYSKRSLDFSVFPTL-----------------------------------------LLVMTIFGLVLNISS------------------------------------------------------------------TRLILIKGIS--------------------------------------------FDGQMIRAF------GTFVVGS-----SGTQGLFV-----------------------------------GFIIFLIIIAVQ--------FIVIT-KGS--------TRVAEV------------AARFAL------------DALPGKQMAIDSAYSSGNLTEEEATRQKNDLQAEVNFY-GAMDGASKFVSGNVKVGFLITLINILG-GLIIGVTLQGLSFSDAVNNYVS----L-TV--GDG----LVS----QLPALLISTATGLIVTRS-IS---K--N------SFGVEI--------IE------QFTS-Y-SGI-YWIVSGFLLFLAF--------LPGF----PTLILILLGMLIAFLAYSLS-----N-----LD-R------------------------------NREL-----H------E---KQKA----E-EQILSY----A-DKEIA---PVVPLDPLALEIGYNLVPIVDDSKTSELLDRIVKIRREIALE--LGIVV--PKIRIVDNM-RL--EPNEYSFKLRGVEIGHGEIKLGKFLVI-NV-G----------------SD-------SG------I-EGDLTKDPSFGLPSLWVNDNGREIAEKLGYTVVDPPSIIATHMTELIKRHACEILTRQDVQNILDIFKKDYGA-IVEE--VL--KDFSVGEIQRVLQGL---L-KE--Q-VSIRNLVTIFETIADFTS---ITK----------DTFF---LIEKC---RQ-----AIGRQIVSGYLNSN-LE-LNVITINPEFEQKIID--SR-FETN--N--DL-IS-------SL-D---TNLKTKFIYELFRLVNEVQSQ-G-YY-P-----------------------------------------VILSSESARPVI---RVLT--------S---------RE---LP--DI-----VV---IS------VLEV----PKNVKVN----V-L-------------KTVEVEE------------------------------------
>FlhA_Bacteria_Spirochaetes_WP124032338
M------------------------------------------------------------------------------------------------------------ADTTL------------------------------------------------------GTFRGV-FG---RQ--AGD-----IVLALGVVLV-----------------------------------VMML--------------------------------------IIPLPTIAL--DLLM---------------------------AMNLMISL--------------------------------FIILLV---------------------------------------------------------------LYNKDPLEFSLFPTI-----------------------------------------LLISTVFGLALNVSS------------------------------------------------------------------TRLILGKGAA--------------------------------------------FDGRIVRAF------ATFVVGS-----EGTQGLVI-----------------------------------GLIIFIILVVVQ--------FMVIT-KGA--------TRVSEV------------AARFAL------------DGLPAKQIAIDSEYSSGAITEDEARGKKKHLDDSVNFY-GSMDGATKFISGTVKVSIVITLVNIVG-GLIVGTSIHGEPLQQALITYVS----L-TI--GDG----LVS----QVPILLVSVATGLIVTRS-IS---D--G------SFGSDV--------RY------QFSR-Q-SRI-YYVGSTFMALMGL--------LPGF----PWYLMFPLAGVTGFLAYRLS-----R-----QG-R------------------------------EELG-----A------A-----KS----E-ERSAGA----E-AHEIS---PIIPLDPVSLELGFGLIPLVDKDQGAELLERVTRIRKEAALD--LGLVV--PRIRIMDNM-RL--EPSEYAFKLRGTEVGGGIIRMGHYMAI-NP-G----------------GD-------RD----S-L-KGEATVDPAFGLPAIWISESERDKAERAGYTVVDGPSIIATHLTEILKRHAGSILGRQEIRSMLDTLRNDYSA-VVDE--VT--KSFSLGEIQKVLQGL---L-RE--Q-VSIRNLVAILETLGDFSS---VSK----------DTSF---LIEKS---RQ-----TLGRQICLQYADNE-KL-ISVLTINPAIEKEIID--SR-AETM--G--GD-IA-------AL-S---PDFHKRWINGVANTVKATRDK-G-CW-P-----------------------------------------VILCSESARPLV---RSST--------V---------RE---MP--DL-----MV---LS------VPEI----AEGIKIR----S-F-------------GEIRLGEN-----------------------------------
>SS_Bacteria_FCB_KXB97072
M---------------------------------------------------------------------------------------------------------------------------------------------------------------------------LS-SM---SR--YRD-----LALVAGILGV-----------------------------------LGLL--------------------------------------IIPLPPFLL--DLLL---------------------------GLNIALSV--------------------------------LILMVV---------------------------------------------------------------VYISSPLEISTFPTV-----------------------------------------LLVATLFRLGMNIAS------------------------------------------------------------------TRLILSEAS----------------------------------------------AGKIIHAF------GTFVVSG---------NFVV-----------------------------------GVVVFLILLVIN--------FVVII-KGS--------TRIAEV------------AARFTL------------DALPGKQMSIDADLNAGFIDEKEARRRREQLQREAEFY-GAMDGASKFVKGDAIAGLVITGINILG-GFAIGVLQRGMDLSAALKTYTI----L-TI--GDG----LVS----QVPALLISVAAGLIISRT-SS---E--S------SLDKDL--------ST------QLTG-R-ARP-LLVVAGVAVAMGL--------LPGF----PFLPFALLGISIGSIGLLRQ-----R-----QT-Q--------A---AE----------------REK------L------R--EELAQ----A-EVAKKA----P-EQPIE---ELIKVDPVEVEIGLNLLPLADEQQGGDLFRRIANIRRQLASE--LGVIL--PPVRVRDNL-AL--EPDEYVIKLRGNIVARNRLYVGMLLAM-NP-G----------------TA-------EG----T-L-RGIEVQEPVFGLPATWIPLHERENAELEGFTVVEPATVLATHLAEILRRNADRLLSRQDVRQLIEALKKDYPA-LVEE-ITP--DTLPLGTVQKVLQNL---L-RE--Q-IPIRDLPTILEALLEYVK---VTK----------NTDV---LTEYV---RH-----HLGETIKRLFQDSN-GV-IHAASLDPAIENLLTT--TL-QNNTAAQ-SSP-TL-------GL-A---PEVVRAILRSAGVALDHLTML-G-YQ-P-----------------------------------------LVICSAPIRPYL---YRLL--------R---------TQ---YP--IV-----SV---IS------YSEL----PPETDVD----I-V-------------TRIALKEQ------A--EPVAA---------------------
>FlhA_Bacteria_Acidobacteria_WP103931539
M-----------------------------------------------------------------------------------------------------------------------------------------------------------------------IARLNA-LM---SK--SGD-----WIAPIAAVMI-----------------------------------VFVM--------------------------------------LVPMPSFLL--DLFL---------------------------TVSITASV--------------------------------LVLLTA---------------------------------------------------------------INVLRPTQFSVFPSL-----------------------------------------ILMLTLLRLALDLAA------------------------------------------------------------------TRRILLHGNE-----------------------------------------GTSAAGKVVESF------GQFVVGG---------NFVV-----------------------------------GFVIFIALVAIQ--------FLVIS-HGA--------VRTAEV------------TARFTL------------DAMPGKQMAIDADLNAGLINEAQAKARRERVAQEAEFC-GSMDGAARFSQRDSMATILILAINIIA-GICIGVFQQGVPIEEALKTYTI----L-TV--GDG----LVS----ILPSLLVSVAGGIVVTRA-AS---K--Q------SLGVNV--------GK------QLFN-N-PKL-LWIAGGVLIALGL--------VPGL----PKISFFALAAALIYGARKIKETEEVD-----ED-A------------AL----------------ATP------K------P--GSPAA----A-GKAGGP----A-VDPID---AILKLDELMLEVGTGLVPMVDAAKGGQLLNRVKSMRKNLAQQ--LGFLV--PSIHITDNL-SL--KEREYVVYLRGVEIARWELRKDSLLAI-SS-N----------------PN-------AA----P-L-PGQPTREPAFNVAAVWISPQTQGQAIAAGYTVVDPTSVLSAHLAEVIKQNAHELLSRHETKRLIDRLTDSHPK-LSEE-LIP--KLMSLGEVQKVLQQL---L-RE--Q-VSVRDLGTILETLVEAAA---FNK----------NPIA---LVEAV---RH-----SLGRALVHPLLGKD-GE-LKVVTLDAAIEEECNR--GS-NQTS--A--AL-AVP------Q--H---VALARRVLDGLTKSFGQDVST---AP-P-----------------------------------------VLLCSSPGRFYL---RRLL--------E---------PF---IP--RV-----VV---LS------PGEI----PPMTQVQ----S-V-------------ANLR---------------------------------------
>FlhA_Bacteria_Aquificae_WP132526815
M--------------------------------------------------------------------------------------------------------------RET------------------------------------------------------VSLYYS-KF---YR--YSD-----IIFVVLILAI-----------------------------------LASM--------------------------------------ILPIPPFFL--DVLL---------------------------TTSITFSL--------------------------------VILMAT---------------------------------------------------------------VYINHPLELSSFPSL-----------------------------------------LLLATLFRLSLNVAT------------------------------------------------------------------TRRILLHGHE-----------------------------------------GPDAAGSVIKAF------GKFVVGG---------NYVV-----------------------------------GIVVFLILVVIN--------YIVIT-KGT--------ERISEV------------AARFTL------------DAMPGKQMSIDADLNAGLIDEKEARRRREEIAREADFY-GAMDGASKFIRGDAIAGIIITLINILG-GLAIGVFQHNMGFADAAKTFTL----L-TV--GDG----LVS----QIPSLITSTAAGLMVTRA-AA---E--T------DLGREI--------FK------QLTG-Y-YKA-LFMASGALAVIGI--------VPGM----PTLPFALLSALIAGIAYMVY-----Q-----SA-K-------QK---EI----------------EEA------E------K--KAKEL----L-KQAEKQ----E-EKPED---IVVQPEPLTLEIGYSLIPYVDESQNGEIVKKIKSLRKQLAKE--LGIII--PLVHLKDNL-EL--KPGEYRILLKDVEIARGEVVPGKYLAI-DT-G----------------GV-------KG----K-V-NGIPTKEPAFGLTAYWVDEENRDRAKLLGYTVVDVPTVIVTHLSEVIKKHAHEIVGRADVKRLVDNLSKKYP--VVKE-IVP--EQVPLGILTKVVQGL---L-KE--G-IPVKDLLTIIEAVSDNID---RTR----------DPDL---LTEFA---RQ-----ALSRLITNMY-ARN-GT-IIALSLDPSTEEYIME--KV-KEN---G--GF-LP-------PL-D---PVFVQNLVRSISQSLEKFIIN-Q-VT-P-----------------------------------------VLITSPAVRRFV---KRII--------E---------PY---LP--SV-----AV---LS------YTEI----EPGAKVN----I-V-------------GTVKGR-------------------------------------
>FlhA_Bacteria_Deferribacteres_PLX70713
M---------------------------------------------------------------------------------------------------------------AE------------------------------------------------------EDSGIL-KI---FK--QKD-----LSFSIFFIGI-----------------------------------IVVM--------------------------------------ILPLPSALI--DILL---------------------------TASIALSV--------------------------------IILMVA---------------------------------------------------------------IHSQNPMDFSTFPTV-----------------------------------------LLIVTLFRLSLNVAT------------------------------------------------------------------TRTILLHGAE-----------------------------------------GEEAAGQVIRAF------GQFVVGG---------NYIV-----------------------------------GIVIFLILVLIN--------WMVIV-RGS--------GRIAEV------------AARFTL------------DAMPGKQMAIDADLNTGLITDEQAKEKREEIQKEADYY-GSMDGASKFVKGDAMAGIIIKGINITG-GLLIGVFQHGMPAAEAATRFTI----L-TI--GDG----LVS----QIPSLIISTSAGLIVSRA-GG---S--A------DLSGAL--------FE------QLFS-S-SKV-LAVAGGIIFFFSL--------VPGL----PKVSFMAISALLFYLVYVSR-----G-----KP-E-------DL---EK----------------KAK------D------E--A---E----K-SREDVP----E-DEEVK---SLLEMDVMELEIGFALIPLVDANQGGTLLNRIKAIRRQLAIE--MGFIV--PPVRIRDNL-QL--DANAYSVMLKSVKITNGTIFPDKFLVM-NP-E----------------GD-------ID----K-I-DGIPTKEPAFGLEAKWVDEAVKEMAEMEGYTIIDPSTVVATHLTETIKRNAHELLGRQETQELLDKLKEKYPK-LVDD-VVP--SILDLGTVNRVLQNL---L-KE--R-VSIRNLQSIMEVLATFGM---QNK----------QPDY---LIEKV---RL-----TLKRQITESMTAAD-GN-LYVFTLPSKTEQMLAS--NL-QQTD--D--GQ-EI-------VI-D---PSIAQKILSGIMKKSEECIQR-G-LP-P-----------------------------------------LMIISPPIRLPM---RRFV--------E---------KF---VP--NV-----NI---MS------HNEI----SESVRIE----S-L-------------GMLEIDT------------------------------------
>FlhA_Bacteria_Deferribacteres_BAI79908
M-----------------------------------------------------------------------------------------------------------------------------------------------------------------------AQSNVM-KY---LK--QTE-----ILVAIAIVGI-----------------------------------LIVM--------------------------------------ILPMPSLLL--DILL---------------------------TMSITFAV--------------------------------IILLVS---------------------------------------------------------------VYIKDPLEFSTFPTV-----------------------------------------LLIATLFRLSLNVAT------------------------------------------------------------------TRRILLHGAE-----------------------------------------GEDAAGAVIKAF------GQFVVGG---------NYVV-----------------------------------GIIIFLVLVIIN--------FVVIT-KGS--------GRVAEV------------AARFTL------------DAMPGKQMSIDADLNAGLIDEQTARKRREEIQKQADFY-GAMDGASKFVRGDAVAGLIITAINIIG-GLIIGVAQHGLSVSEAAKIFTI----L-TV--GDG----LVS----QIPALIVSTAAGIVVTRT-GD---E--E------DLGSQL--------VY------QLFK-S-SKI-MFVAGGILFFFAL--------VPGM----PKVSFIFLSLLMIGVGYLMR-----N-----AK-E-------KV---EK----------------EDI------E------T--E---E----E-SEEETP----E-EEMVK---DLLDIDLMELEIGFNLIPLVDTNRGGTLLNRIKSLRRQIALE--MGFIV--PPIRIRDNL-QI--DPNSYVVFIKGVKVATGSVYPDKYLVM-NP-D----------------GD-------LD----S-I-DGIPTKEPAFGLDAKWVDEIEKEKAEIEGMTVVDPSTVISTHLTEIIKTYAYELLGRQETQELIDRLKEKYPK-LVED-LIP--NILDIGIVQRVLQNL---L-KE--R-VSIRNLPTILETLAAYGT---QSK----------DIEY---LTEKV---RV-----ALKRQITESLLAAD-NR-LYVFTLAPQIEQMIAK--NI-QQGD--D--GR-EV-------VM-E---PTTAQKLLQKLIDKTKEITEN-G-LN-S-----------------------------------------VLVISPPIRYPF---RRFV--------E---------KF---VP--NL-----YV---IS------HNEI----AENVQIE----S-L-------------GTVEITDE------N----------------------------
>FlhA_Bacteria_Deferribacteres_WP132871251
M----------------------------------------------------------------------------------------------------------------A------------------------------------------------------AASEYL-NI---LK--QKE-----ISFSVFFMAI-----------------------------------IAVM--------------------------------------ILPVPPILL--DLLL---------------------------TLSVALSI--------------------------------IILMVA---------------------------------------------------------------IHADQPLKFSTFPTV-----------------------------------------LLIVTLFRLSLNVAT------------------------------------------------------------------TRVILLHGYE-----------------------------------------GEDAAGEVIRAF------GQFVIGG---------NYAV-----------------------------------GIIIFLILIIIN--------FMVIT-KGS--------TRIAEV------------AARFTL------------DAMPGKQMSIDADLNAGLINEDEARQKRIDIQKEADYY-GSMDGASKFVRGDAVAGLIVTAINIIA-GLAIGVIMGGMEIMEAAERYTI----L-TI--GDG----LVS----QIPSLIISTAAGLIVSRA-GS---G--G------DLSNQL--------YG------QLFN-S-AKV-MGITGGILLFFAI--------IPGM----PKISFILLGALFIYLSRLSR-----V-----QT-Q-------EK---EK----------------EQE------K------A--A--TE----K-EKAPVA----E-EDEVK---SLLEMDILELEIGFALIPLVDAAQGGTLLNRIKAIRRQLALE--MGFIV--PPVRIRDNL-QL--DANGYSVMLKGVKINSGFIFPDKFLIM-NP-E----------------GS-------VA----N-F-DGIPTKEPAYGLEAKWVDEPVKDMAEVEGCTIVDPSTVIATHLTEIIKSNAYELLGRQETQELLDKLKEKYPK-LVDD-VVP--GILDLGTVNRVLQAL---L-KE--R-VSIRNLQTIMEILATYGM---QNK----------HPDF---LTERV---RT-----ILKRQITESFVAAD-GK-LYVFTLPSKVEQLLAA--SL-QKGD--D--GQ-EI-------VI-D---PSVAQKILSAIIGKCDQCVGK-G-LP-P-----------------------------------------VLIISPPIRLPM---RRFV--------E---------KF---VH--NI-----NI---MS------HNEI----SDSVRIE----S-L-------------GMLEIEI------------------------------------
>FlhA_Bacteria_NitrospinaeTectomicrobia_OGL61676
M----------------------------------------------------------------------------------------------------------------N------------------------------------------------------EAAGIA-RL---TR--NSD-----IAMALGMVGI-----------------------------------LVVM--------------------------------------IVPVPPPML--DALL---------------------------SFSITFGL--------------------------------VVLLVS---------------------------------------------------------------LYTTEPLEFSVFPSL-----------------------------------------LLVTTLFRLSLNVAS------------------------------------------------------------------TRLILMQGNE-----------------------------------------GPGAAGQVIQAF------GNFVVGG---------NYVV-----------------------------------GLVVFLILVIIN--------FVVIT-KGA--------GRVAEV------------AARFTL------------DAIPGKQMAIDADLNAGLINEGEARRRRVQISREADFF-GAMDGASKFVRGDAIAGLIITFINLLG-GLAIGVFQQGMPLARAASTYAI----L-TV--GDG----LVA----QIPALLISTAAGIVVTRS-AD---Q--N------HLGATM--------AA------QLLG-H-TRA-IGVASGLLFVLGM--------FPGL----PQLPFFMLAGLTGGVAYYLT-----Q-----AK---------QA---EV----------------RRQ------E------E--EIAAK----P-VQPAVP----A-PESVD---ALLQVDLMELDVGYSLIPLVDARQNGELLDRIRSIRRQFAHD--MGLVV--PPLHIRDNL-QL--KPGEYAILLKGVDVARGEIMMDHFMAM-DT-G----------------SV-------E-----SPV-PGIPTTEPAFGLPAIWITPANKERAQLAGYTVVEPATVVATHLTEMVKKHGHELLTRSEVQRLLEKVGQTHAK-VVEE-LVP--NLLSLGKVQKVLQNL---V-RE--G-VNIRDMVTILEALADYAV---ISQ----------DGDV---LTEYV---RS-----RLARGLTSQHAADT-GA-ISVITLDPEVERSVVG--AL-QHTE--H--GS-YL-------AL-D---PALADRLLRGIQGQMERFETS-S-TP-P-----------------------------------------VLLASPAIRGHL---RKFI--------E---------RF---IP--QL-----AI---LS------HNEI----APGVRIQ----S-L-------------GSVRLT-------------------------------------
>FlhA_Bacteria_NitrospinaeTectomicrobia_TDJ50477
M----------------------------------------------------------------------------------------------------------------A------------------------------------------------------NRIEKF-MS---AQ--PQE-----LAVAVGIIGI-----------------------------------IVVM--------------------------------------VIPIPTFLL--DLLL---------------------------SFSITFSL--------------------------------IILLVS---------------------------------------------------------------IFILAPLEFSVFPSL-----------------------------------------LLIVTLVRLSLNVAS------------------------------------------------------------------TRIILLHGNE-----------------------------------------GPAAAGQVIKSF------GTFVVGG---------NYVV-----------------------------------GAVIFIILVLIN--------FIVIT-KGS--------VRTSEV------------AARFTL------------DAIPGKQMSIDADLNAGIINEEEARMRRRVLEQEADFY-GAMDGAIRFVRGDAIASILITLINVIG-GFTIGVFQQDMMVAEAAKVYTL----L-TI--GDG----LVT----QLPALVVSTAAGIIVTRA-TT---D--K------SLPNEF--------IG------QMAN-N-PAA-FSIASAALFFFGT--------IPGL----PHFPFFVLSALAGWISYRLY-----Q-----------------G---RQ----------------EKE------R------V--QQKKL----D-EEKKIP----L-PEKVE---SILPLDVMELEVGYELIPLVDADRNGELLERIKSVRRQFALD--LGFIV--PPLHIRDNL-QL--KASDYAILIKGVEVARGSVMMGRLLAM-SP-G----------------KT-------EK----E-I-AGVKTQEPTFGLPSIWINASAKQEAQMAGYTVVDPATVITTHIKETIKRNAHELLGRQEVQTLLDKFKETNPK-VVEE-LVP--NLMTLGKVQKVLQNL---L-RE--Q-ISIRDLRTILENLADYAP---KVV----------DPDV---LTEYV---RQ-----ALARPITKQYLAKD-GT-LSVMTLDRGVEDLIQQ--SI-QKTE--L--TS-YL-------AL-E---PTVAEKILAKIREAAEAVTPMLE-TS-P-----------------------------------------VLLASPLIRMYI---RKLT--------E---------RF---LP--EL-----VV---LS------HSEI----IPNVQIR----T-L-------------RVVTLNAN-----------------------------------
>FlhA_Bacteria_NitrospinaeTectomicrobia_TDJ49645
M----------------------------------------------------------------------------------------------------------------A------------------------------------------------------NRVEKF-MS---AQ--PQE-----LAVAVGIIGI-----------------------------------IVVM--------------------------------------VIPIPTFLL--DLLL---------------------------SFSITFSL--------------------------------IILLVS---------------------------------------------------------------IFILAPLEFSVFPSL-----------------------------------------LLIVTLVRLSLNVAS------------------------------------------------------------------TRIILLHGNE-----------------------------------------GPAAAGQVIKSF------GTFVVGG---------NYVV-----------------------------------GAVIFIILVLIN--------FIVIT-KGS--------VRTSEV------------AARFTL------------DAIPGKQMSIDADLNAGIINEEEARMRRRVLEQEADFY-GAMDGAIRFVRGDAIASILITLINVIG-GFTIGVFQQDMMVAEAAKVYTL----L-TI--GDG----LVT----QLPALVVSTAAGIIVTRA-TT---D--K------SLPNEF--------IG------QMAN-N-PAA-FSIASAALFFFGT--------IPGL----PHFPFFVLSALAGWISYRLY-----Q-----------------G---RQ----------------EKE------R------V--QQKKL----D-EEKKIP----L-PEKVE---SILPLDVMELEVGYELIPLVDADRNGELLERIKSVRRQFALD--LGFIV--PPLHIRDNL-QL--KASDYAILIKGVEVARGSVMMGRLLAM-SP-G----------------KT-------EK----E-I-AGVKTQEPTFGLPSIWINASAKQEAQMAGYTVVDPATVITTHIKETIKRNAHELLGRQEVQTLLDKFKETNPK-VVEE-LVP--NLMTLGKVQKVLQNL---L-RE--Q-ISIRDLRTILETLADYAP---KVE----------DTDV---LTEYV---RQ-----AMARSITKQYLAKD-GT-LSVMTLDRGVEDLIQQ--SI-QKTE--L--TS-YL-------AL-E---PTVAEKILAKIREAAEAVTPMLE-TS-P-----------------------------------------VLLASPLIRMYI---RKLT--------E---------RF---LP--EL-----VV---LS------HSEI----IPNVQIR----T-L-------------RVVTLNAN-----------------------------------
>FlhA_Bacteria_NitrospinaeTectomicrobia_TDJ49803
M----------------------------------------------------------------------------------------------------------------A------------------------------------------------------LTVQEM-FG---TR--PRE-----FVVAGGLIAI-----------------------------------LVVM--------------------------------------VIPIPTFLL--DILL---------------------------SFSIMLSL--------------------------------IILMVS---------------------------------------------------------------ILMLSPLDFSVFPSL-----------------------------------------LLLVTLVRLSLNVAS------------------------------------------------------------------TRIILLHGNE-----------------------------------------GPGAAGQVIQSF------GSFVVGG---------NYVV-----------------------------------GAVIFIILVIIN--------FIVIT-KGS--------VRTSEV------------AARFTL------------DAIPGKQMSIDADLNAGLITEEEARTRRRNLEREADFY-GSMDGAIRFVRGDAIAGILITLINVVG-GFAIGVFQQDMGVGDAAKVYTL----L-TI--GDG----LVT----QLPALVVSTAAGLVVTRA-TT---D--K------NLPNEL--------IQ------QMTN-N-PAA-FLIAGVVLFVFGL--------IPGL----PHFPFFFMAFLAALVNYRLF-----K-----------------N---SQ----------------KKE------K------I--QKKKI----E-AEKKIP----A-PERVE---SILPLDIMELEVGYELIPLVDADRNGELLDRIKSVRRQFALE--MGFIV--PPLHIRDNL-QL--KPSEYAILIKGVEVTRGSVMVGKFLAM-SP-G----------------KT-------EQ----E-L-SGVKTQEPTFGLPAIWINASAKQEAQVAGYTVVDPATVITTHIKETIKRNAHDLLGRQEVQALLDKFKETNPK-VIEE-LIP--NLMSLGKLQKVLQNL---L-KE--Q-VSIRDLRTILETLADYAP---KID----------DQDM---LTEYV---RQ-----ALARPISKQYVAKD-GS-LSVLTLDKQVEEIIQG--SI-QKTD--I--NS-FL-------AL-E---PTVAEKILLKIKEAVETVTPRTE-TV-P-----------------------------------------VLLASPFVRIYL---RRLT--------E---------RF---LP--DL-----VV---LS------HNEV----VSTVQIK----T-L-------------KVVTLNAS-----------------------------------
>FlhA_Bacteria_Nitrospirae_EES52995
M--------------------------------------------------------------------------------------------------------------------------------------------------------------------------KSF-FA---GR--TAD-----ILVFVGVVGL-----------------------------------LSIM--------------------------------------IVPLPSFML--DLLL---------------------------STNIAFSL--------------------------------VILLVA---------------------------------------------------------------LTTRSILEFNLFPTI-----------------------------------------LLLATLFRLSLNVAS------------------------------------------------------------------TRLILLHGQN-----------------------------------------GTVAAGHVIESF------GRFVIGG---------SYAV-----------------------------------GLVIFLIFVVIN--------FVVVT-RGA--------GRIAEV------------AARFTL------------DALPGKQMAIDADLNSGAIKEEEARKRRKDLTRESEFY-GAMDGASKFVRGDAIAAVLILFINIVG-GLIIGTVLMGMPVGDALQVYTL----L-TI--GEG----LVA----QIPALIVSVAAGIVVTRS-SS---Q--N------ELGKDM--------QE------QIFS-R-SRA-LGGASAILLFLAA--------VPGL----PHLAFLMMGGLIGGAAMSVS-----R-----SR-K------------------------------KTE------D------L--RKAEE----A-KT--PP----P-AENIE---QFLSLDLLEINVGYGLVSLVEGGEGGDLTERIKGIRRQLAGE--LGIII--PPIHIRDNL-QL--KPEEYMILLKGNPVGRWELKPGFMLAM-NA-G----------------GG-------GGE---G-I-SGIPVKEPTFGLPATWISPENQETAESEGLTVVDPVTVLATHLTEILRSHADELVGRQETQRLLDALAKDYPK-LVED-LVP--GQINLGTLVSVLHAL---L-SE--R-VSIRDMRTILESLSDQIASGRDPK----------DVSL---LAEGV---RQ-----SLGRTIVNPYLAGRSRQ-LPVISFDGRWEELLQKTLSS-GGGG--T--GR-PL-------AL-D---PGLVQKLLTNLGRVLEAQGKK-G-VQ-A-----------------------------------------VLLVAPQARFGV---RRLV--------E---------RY---FP--SL-----PV---LS------PQEI----PADISIQ----S-S-------------DVVRYQEA-----------------------------------
>FlhA_Bacteria_PVC_RJP22002
M--------------------------------------------------------------------------------------------------------------QTV------------------------------------------------------MSSRFL-RM---IR--NQD-----VVVALIIIGI-----------------------------------LFIM--------------------------------------LVKIPAWTL--DLLL---------------------------TFNISISV--------------------------------LMILVT---------------------------------------------------------------MYVREPLQFSVFPSL-----------------------------------------LLVTTLFRLALNVAS------------------------------------------------------------------TRLILIDAY----------------------------------------------AGRVIEAF------GSFVVGG---------NYLV-----------------------------------GLVIFLILVVIQ--------FVVIT-RGA--------GRISEV------------AARFTL------------DAMPGKQMSIDADLNSGLITEDEARARRRTIEDEADFY-GAMDGATKFIRGDVVAGLIITTINIVF-GLIIGVMQRGFSLNEAARIYTM----L-TI--GDG----LVA----QVPALFISTSAGIIITRT-VS---E--T------NLGSDI--------TR------QMFT-F-PRA-VGIAAVLLVIFAV--------VPGM----PTFPFLFTAAAAGITWYQLN-----R-----TQ-V--------Q---KR----------------LKE------E------R--EIRAR----E-EKAAPR----A-PENVE---GLLKIDPMEIEIGYGLIPLADPKQGGDLLTRISDIRRRTALK--IGIVL--PPIRIRDNM-ML--KPNEYAIRIRGNEITRGTLFTDHLLIM-NP-G----------------NI-------ME----K-I-PGIETKEPAFGLDAIWITESQRPRAEQLGYTIVDPPSVLATHLTEIINARAHELLGRQDVSNLIENAKKNSPV-VVEE-LVP--NQLTMGEIQKVLQNL---L-KE--R-VPIRNLELILETLADYAR---RTR----------DPVV---LTEYV---RQ-----AIARNICQEHMDDN-GR-IYAMTLDPRLEQKITE--SL-KESD--G--IT-YP-------AL-D---PVTAQKIISATAAESKKMANE-G-RQ-P-----------------------------------------IIVTSPKVRPYF---KRLV--------Q---------SS---LP--GL-----VV---LS------FAEI----VQEIRLQ----A-E-------------RMVKIESG------A----------------------------
>FlhA_Bacteria_PVC_OHB42101
M---------------------------------------------------------------------------------------------------------ATNKINST------------------------------------------------------AKTPFG-RL---LS--QGE-----IALAIGVIGI-----------------------------------FVVL--------------------------------------IIPIPPFLL--DMLI---------------------------TVNISSTL--------------------------------LLLLVT---------------------------------------------------------------LHAKRPLDLSTFPSI-----------------------------------------LLFLTLFRLALNVAA------------------------------------------------------------------TRQILLHGY----------------------------------------------GGEVIASF------GEFVVGG---------NIVV-----------------------------------GLVVFLVIIVIQ--------LVVIT-KGT--------TRISEV------------AARFTL------------DAMPGKQMSIDADLNAGLITEDQARSRRESISKEAEFH-GAMDGASKFVSGDAIAGIVIVLINIVG-GIVMG-MRQGMPVSEALQHYTI----L-TV--GDG----LVS----QIPSFIIATASAVIITKT-SS---S--E------NLGKDL--------AG------QLFT-Q-PKA-VAFAAGILAMFSI--------VPGL----PKLPFMILAGFFGVLFFILR-----K-----SN-K--------K---IL----------------IE-------E------E--TEKEI----K-KIGQESQ---S-EESVE---KLLHVDRMGIEVGYRLVPLVDPQKNGGILERINALRRQMARD--MGIMV--PPIRVRDNL-QL--GANQYAIKIRGQEITKGELFPECYLAI-DS-G----------------TT-------TK----V-I-EGMKTSDPAYGLPAQWISGAIKEDAEASGYTIVDPVSVMITHLTEIIKSHAYEILCREDVQKLVENLKKESPT-VVEE-LAP--GIMPLASIQEVLKNL---L-KE--Q-VPIRDMATILETIADCAP---VTK----------DAEV---ITEYV---RQ-----KISRMICQRYQNAE-GK-IGVISFDPQLEQAIAN--AI-HKTE--R--GN-LL-------AL-E---PNMAQKLIDMLVEIVKGSLSS-G-YE-A-----------------------------------------VLLTSSNVRSHV---RRLI--------E---------NA---LP--QV-----PV---LS------YKEI----SQGVRIE----S-L-------------GIVKL--------------------------------------
>FlhA_Bacteria_PVC_GAN34086
M---------------------------------------------------------------------------------------------------------ASDNENYM------------------------------------------------------IKNSFG-KL---FS--QGE-----IALVVGVIGI-----------------------------------FVVL--------------------------------------IIPIPTIFL--DLLI---------------------------TVNLSITL--------------------------------LLLLVT---------------------------------------------------------------LHAKGPLDLSTFPSI-----------------------------------------LLFLTLFRLSLNVAS------------------------------------------------------------------TRQILLHGY----------------------------------------------GGQVIASF------GEFVVGG---------NIVI-----------------------------------GMVVFLIIIVIQ--------FIVIT-KGA--------TRISEV------------AARFTL------------DAMPGKQMSIDADLNAGLITEDQARKRRELISREAEFH-GAMDGASKFVSGDAIAGIIIVLINIVG-GIVMG-MRQGMPVSEALQHYTI----L-TV--GDG----LVS----QIPSFIIATASAVIITKT-SS---S--E------NLGKDL--------KG------QLFN-Q-PNA-VAFAAGILAVFSI--------IPGL----PKMPFMILAGFFGMLFLVLR-----R-----ST-R--------K---LA----------------TE-------E------V--MEKDV----K-KDVQEAH---S-EESVE---KLLHVDRMGIEVGYKLVPLVDPQKNGGILERINALRRQMARD--MGMIV--PPIRVRDNL-QL--ESNQYVIKIRGQDVARGELFPDCYLAI-DS-G----------------AI-------TK----S-V-EGTKTFDPAYGLPALWVFETVKEEAEASGYTIVDPVSVMITHLTEIIKNHAYEILCREDVQKLIENLKKESPA-VVEE-LTP--SVMPLGSVQEVLKNL---L-KE--Q-VPIRDMATILETIADYVP---ATK----------DTEL---ITEYV---RQ-----RLSRTICQRYQSGE-GK-IGVISFDPQLEQTIAN--SI-HKTE--R--GN-LL-------AL-E---PNMAQKLIDKLTEVVRDSLSS-G-YE-V-----------------------------------------VLLTSSNVRSHI---RRLI--------E---------SA---LP--HV-----AV---LS------YKEI----SSGVKID----S-L-------------GMVKL--------------------------------------
>FlhA_Bacteria_PVC_KXK30962
M---------------------------------------------------------------------------------------------------------ASDNENSM------------------------------------------------------IKNSFG-KL---FS--QGE-----IALVVGVIGI-----------------------------------FVVL--------------------------------------IIPIPTIFL--DLLI---------------------------TVNLSITL--------------------------------LLLLVT---------------------------------------------------------------LHAKGPLDLSTFPSI-----------------------------------------LLFLTLFRLSLNVAS------------------------------------------------------------------TRQILLHGY----------------------------------------------GGQVIASF------GEFVVGG---------NIVI-----------------------------------GMVVFLIIIVIQ--------FIVIT-KGA--------TRISEV------------AARFTL------------DAMPGKQMSIDADLNAGLITEDQARKRRELISREAEFH-GAMDGASKFVSGDAIAGIIIVLINIVG-GIVMG-MRQGMPVSEALQHYTI----L-TV--GDG----LVS----QIPSFIIATASAVIITKT-SS---S--E------NLGKDL--------KG------QLFN-Q-PNA-VAFAAGILAVFSI--------IPGL----PKMPFMILAGFFGMLFLVLR-----R-----ST-R--------K---LA----------------TE-------E------V--MEKDV----K-KDVQEAH---S-EESVE---KLLHVDRMGIEVGYKLVPLVDPQKNGGILERINALRRQMARD--MGMIV--PPIRVRDNL-QL--ESNQYVIKIRGQDVARGELFPDCYLAI-DS-G----------------AI-------TK----S-V-EGTKTFDPAYGLPALWVFETVKEEAEASGYTIVDPVSVMITHLTEIIKNHAYEILCREDVQKLIENLKKESPA-VVEE-LTP--SVMPLGSVQEVLKNL---L-KE--Q-VPIRDMATILETIADYVP---ATK----------DTEL---ITEYV---RQ-----RLSRTICQRYQSGE-GK-IGVISFDPQLEQTIAN--SI-HKTE--R--GN-LL-------AL-E---PNMAQKLIDKLTEVVRDSLSS-G-YE-V-----------------------------------------VLLTSSNVRSHI---RRLI--------E---------SA---LP--HV-----AV---LS------YKEI----SSGVKID----S-L-------------GMVKL--------------------------------------
>FlhA_Bacteria_PVC_OQZ03255
M---------------------------------------------------------------------------------------------------------ASEKVNPT------------------------------------------------------IKNAVS-KL---LT--QGE-----IALIAGVIGI-----------------------------------FVVL--------------------------------------IIPIPPFLL--DLLI---------------------------TVNISVTL--------------------------------LLLLVT---------------------------------------------------------------LHAKGPLELSTFPSI-----------------------------------------LLFLTLFRLSLNVAS------------------------------------------------------------------TRQILLQGY----------------------------------------------GGQVIASF------GEFVVGG---------NIIV-----------------------------------GMVVFLIIIVIQ--------FIVIT-KGA--------TRISEV------------AARFTL------------DAMPGKQMSIDADLNAGLITEEQARKRRELISKEAEFH-GAMDGASKFVSGDAIAGIVIVMINIVG-GIVMG-VRSGMSVTDAMQHYTI----L-TV--GDG----LVS----QIPSFIIATASAVIITKT-SS---S--E------NLGKDL--------SS------QMLS-Q-PNA-IAFASGILAVFSI--------IPGL----PKFPFMILAGFFGILFFLLR-----K-----SN-K--------K---FF----------------ME-------E------L--QENEI----K-KNVREPQ---S-EEDVE---KLLHVDRMGIEVGYKIVPLVDPQKNGGILERINTLRRQLARD--MGMIV--PPIRVRDNL-HL--DANQYLIKIRGQDVAKGELFPDCYLAI-DS-G----------------AT-------TK----S-I-DGIKTTDPAYGLPALWITGSVKDEAEASGYTIVDPASIMITHLTEIIKNHAYEILCREDVQRLIENLKKESPS-VVEE-LTP--GVMPLGSVQEVLKNL---L-KE--Q-IPIRDMATILETIADYVT---TTK----------DTEI---LTEYV---RQ-----RLSRTICQKYQNTE-GK-IGVISFDPQLEQTIAS--AI-HKTE--R--GN-VL-------AI-E---PLMAQKLIDKLTEVVRGSLAT-G-YE-V-----------------------------------------VLLTSSNIRSHI---RHLI--------E---------NA---LP--QV-----AV---LS------YKEV----SSGVKID----S-L-------------GIVKL--------------------------------------
>FlhA_Bacteria_Spirochaetes_WP114629988
M--------------------------------------------------------------------------------------------------------------ALQ------------------------------------------------------DNIKRL-LT---SD--NSD-----MLVAIGVLSV-----------------------------------VIML--------------------------------------IIPLPTFML--DVLM---------------------------ILNLLLSV--------------------------------MIILIV---------------------------------------------------------------MYSRDPLEFSVFPTM-----------------------------------------LLVATVFSLALNVSS------------------------------------------------------------------TRLILTKGAL--------------------------------------------FDGKIVKAF------ATFVVGS-----SGQEGLVV-----------------------------------GMIIFIIIIAVQ--------FMVIT-KGS--------TRVSEV------------AARFAL------------DAMPGKQMAIEAELNSGSISEEESRKRKEHLQQSVDFY-GAMDGASKFVSGNVKVSIVITVVNILG-GLIVGVSLHGESFGAALATYTS----L-TI--GDG----LVS----QVPALLISVATGLVVTRS-IS---D--G------TFGEDV--------ST------QFTA-Q-ARV-YSIAAGFLFLLGV--------LPGF----PWYILLPLGGLSGYTGWRLS-----R-----KH-K------------------------------QEAE-----A------A-----EQ----E-DKKETT----E-PAEMS---PVVPFDPLSLELGYGLIPLVDKDQGAELLERITRIRKEAALD--LGLVV--PRIRIIDNM-RL--EPSEYCLKIKGVDVGTGVIRVDQYMAI-NP-G----------------GE-------RE----P-L-SGESTVDPAFGLSAVWIGSDQRDRAEREGYTVVDPPSIIATHLTEIIKRHAPEILGRQEVQAMLNALKEDYPA-VVDE--VN--KTFSTGEVQKVLQNL---L-KE--Q-VSIRNLVMILESMSDYGS---ITK----------DIGF---LTEKV---RQ-----TLGRQICLQYATEG-KE-LKVLTIDPSVEQSIID--AR-METG--K--GD-VA-------AL-E---PEFQRAWINSVANQIRKMQES-G-YY-P-----------------------------------------VILSSEAARPLV---KSST--------Q---------RA---MP--DL-----VI---LS------VPEV----VSDIIIE----S-V-------------GVISLAEQ------A----------------------------
>FlhA_Bacteria_Terrabacteria_CDQ36294
M----------------------------------------------------------------------------------------------------------NALSQLW------------------------------------------------------GRREWL-ND---TR--LKV-----LAGPLLIIMI-----------------------------------LSMM--------------------------------------ILPLPAFVL--DLLF---------------------------TFNITLAV--------------------------------MVLLVS---------------------------------------------------------------MFTQKPLDFAAFPAV-----------------------------------------LLFSTLLRLSLNVAS------------------------------------------------------------------TRVVLMEGHE-----------------------------------------GGDAAGKVIEAF------GAFLIGG---------NFAV-----------------------------------GLVVFMILVVIN--------FMVIT-KGA--------GRIAEV------------GARFTL------------DAMPGKQMAIDADLNAGLIGEDEARARRQETSQEADFY-GSMDGASKFVRGDAIAGIIIMMINLIG-GLAIGMAQHSLSFSEAAHTYTL----L-TI--GDG----LVA----QIPALVISTAAGVTVSRV-NT---D--Q------DVGQQL--------IS------QLFN-N-PQV-LMLAAGVMGLLGL--------VPGM----PNLVFLLFTALLGGLAWWMW-----R-----RN-Q-------QQ---VT----------------EEA------S------P-----QT----P-PPQPEV----P-EASWD---DVQLVDTLGLEVGHRLIPLVDHRQKGELLGRIKSVRKKFAQD--VGFLP--PVVHIRDNL-EL--GPSTYIITLKGVEVGRADAHPGQWLAI-DP-G----------------QV-------SG----K-V-EGTPTQDPAFGLPAVWIDAAQRERAQVYGYTVVDASTVVATHLNHLLHRHANDMLGRQEVQQLLDKIAAENKS-LVED-VVP--KLLTLTAMQRILQNL---L-AE--E-VSIRDMRTILDTLAEHAP---QQA----------DPHE---LTAMV---RV-----ALGRSITQQWFPGD-QE-MHVIGLEANLEQVLTQ--AL-SNGG-----------------GL-E---PGLADTLMEQSMAAVERQEAR-G-EP-T-----------------------------------------VLVVQHGLRALL---ARFL--------R---------RR---IT--HL-----VV---MS------NAEI----PDDRTLR----V-T-------------ATVGARS------------------------------------
>FlhA_Bacteria_Terrabacteria_TEB04950
M-----------------------------------------------------------------------------------------------------------APSASL------------------------------------------------------SETARI-YL---KK--SSD-----LIVVGLIIGI-----------------------------------VLLI--------------------------------------IIPLSPGFL--DLLL---------------------------VSSMTLGL--------------------------------MILLIT---------------------------------------------------------------MFTVEPLQFSAFPTL-----------------------------------------LLITTLFRLALNISS------------------------------------------------------------------TRLILGNAA----------------------------------------------AGKVIEAF------GQFVVGG---------SYVV-----------------------------------GMVVFVIITIIQ--------FVVIT-NGA--------GRVAEV------------AARFTL------------DAMPGKQMSIDAEFNAGLINESQARDRRKQIQREADFY-GAMDGASKFVRGDAIAGIVIIMINILG-GFVIGVAQHNMSMLQAVQTYTL----L-TI--GDG----LVT----QIPALLISTATGILVTRS-TS---D--Y------SFGKEL--------SG------QLFR-F-PNV-FILAAAILFILGL--------IPAM----PNLLFLSLSGIIGYTAYSMI-----Q-----EE-K--------K---KT----------------ARE------Q------E--RIAAR----Q-VQAQNK----E-PENVF---TYFQVDTLEIEIGYNLIPLTDEGRGGDLLQRLAAVRRQCAGE--MGIYV--RPIHIRDNL-QL--NPGTYSIKLRGIEIASGELLPGHFLAM-DP-L----------------GQ-------EM----D-I-NGMPTTEPTFGLPAWWVSAGERDRAESAGCTVVDCSTVLVTHLTEIIKTNAHELLGRQEVKELLDMVKENNPV-VVEE-LVP--DLLSMGEVQRVLQNL---L-RE--R-VSIRDLAGILEALADGAR---TSK----------DTDY---LTECA---RQ-----ALGRTICRQYAGVD-AK-ISVITLHPKLEQTLAD--SI-EQTQ--L--GS-YP-------VL-E---PQVARQVLNKLKESLESLTLR-S-LP-P-----------------------------------------LVLCSSRVRLPF---RRFT--------E---------KY---LP--NL-----AV---LS------LNEI----TPNIEVE----V-V-------------GTVIIN-------------------------------------
>FlhA_Bacteria_Terrabacteria_WP009729304
M---------------------------------------------------------------------------------------------------------AAPQSGSV------------------------------------------------------NPLSSGNLI---QR--YSD-----VLIAVAIVTI-----------------------------------VIMM--------------------------------------IIPLPTMIL--DVLI---------------------------CLNITIAL--------------------------------LVVMSA---------------------------------------------------------------IYNVEALDLSVFPSL-----------------------------------------LLITTLFRLALNISS------------------------------------------------------------------TRLILLNGY----------------------------------------------AGEVITAF------GNFVVGG---------NAVV-----------------------------------GFIVFVILVIVN--------FIVIT-KGS--------ERVAEV------------SARFTL------------DAMPGKQMAIDADLNQGAISDAEAKRRREKVQRESDFF-GAMDGASKFVKGDAIAAIVIMMINIGG-GFVIGMLQRGMDAGQALQTYTL----L-TV--GEG----LVA----QIPALLISTATGIIVTRS-AA---E--G------NLGSDL--------VR------QLFK-N-ERI-FMILAGVLVFLAI--------MPGL----PGLPFSALALLCGFIAWNLH-----R-----GQ-T------------VE----------------QEV------Q------K--VEQKA----K-AKKEAT----T-PENIV---SLLQVDPMELEIGYSLIPLVDTGQGGDLLDRIVMIRRQCALE--LGLVV--PTIRIRDNI-QI--KPNAYIIKLKGIEIARGELMLDHYLAM-NS-G----------------TV-------FE----E-V-PGIETVEPAFGLPALWISENEREQAELNGYTVVDAVSVLATHLTEIIKQHADEILGRQETQNLLDNLRKTNAA-LVDE-VVP--NLLSVGEVQKVLANL---L-HE--R-ISIRDMSTILEVLADYGT---ATK----------DTDI---LTEYV---RH-----TMARHITQQNVQNG-V--LPCITLDPALENKIAG--GV-QRTE--H--GS-YV-------SL-D---PDSMQKLLTALQEELNKLTDQ-G-YQ-P-----------------------------------------IVLTSPTVRPYF---RNLV--------E---------RS---IS--GL-----IV---LS------HAEI----EQNVEIQ----I-L-------------GVVRI--------------------------------------
>FlhA_Bacteria_Terrabacteria_WP009657708
M---------------------------------------------------------------------------------------------------------AASQSGSI------------------------------------------------------NPLSSGNLI---QR--YSD-----VLIAVAIVTI-----------------------------------VIMM--------------------------------------IIPLPTIIL--DILI---------------------------CLNITIAL--------------------------------LVVMSA---------------------------------------------------------------IYNVEALDLSVFPSL-----------------------------------------LLITTLFRLALNISS------------------------------------------------------------------TRLILLNGY----------------------------------------------AGEVITAF------GNFVVGG---------NAVV-----------------------------------GFIVFVILVIVN--------FIVIT-KGS--------ERVAEV------------SARFTL------------DAMPGKQMAIDADLNQGAISDAEAKRRREKVQRESDFF-GAMDGASKFVKGDAIAAIVIMMINIGG-GFVIGMLQRNMDAAQALQTYTL----L-TV--GEG----LVA----QIPALLISTATGIIVTRS-AA---E--G------NLGSDL--------VK------QLFR-N-DRI-FMILSGVLLFLAV--------MPGL----PGIPFFALACTCAFIAWNLH-----R-----GQ-T------------AV----------------QEV------Q------K--VEQKA----K-AKKEAT----T-PENIV---SLLQVDPMELEIGYSLIPLVDTGQGGDLLDRIVMIRRQCALE--LGLVV--PTIRIRDNI-QI--KPNAYIIKLKGIEIARGELMLDHYLAM-NS-G----------------TV-------FE----E-V-PGIETVEPAFGLPALWISENEREQAELNGYTVVDAVSVLATHLTEIIKQHADEILGRQETQNLLDNLRKTNGA-LVDE-VVP--NLLTVGEVQKVLANL---L-HE--R-ISIRDMSTILEVLADYGA---ATK----------DTDI---LTEYV---RH-----TMARHITQQNVQNG-I--LPCITLDPALENKIAG--GV-QRTE--H--GS-YV-------SL-D---PDSMQKLLTVLQEELNKLTDQ-G-YQ-P-----------------------------------------IVLTSPTVRPYF---RNLV--------E---------RS---IS--GL-----IV---LS------HAEI----EQNVEIQ----I-L-------------GVVRI--------------------------------------
>FlhA_Archaea_TACK_RLI32149
M----------------------------------------------------------------------------------------------------------------A------------------------------------------------------RETESR-AW---WQ--RTD-----IFIAIGVVGV-----------------------------------VLML--------------------------------------IIPVPAIIL--DFLI---------------------------AISFALGL--------------------------------ITLVTI---------------------------------------------------------------MYMGRVLELSVFPSL-----------------------------------------LLISTVYRLAVNVSS------------------------------------------------------------------TRLILLEGPA-----------------------------------------F---KGKLIQAF------GQFVVGG---------NYVV-----------------------------------GIIIFLILIAVQ--------FIVIT-KGA--------TRVSEV------------AARFTL------------DAMPGKQMAIDADVSAGLVTEEAAIKKRLDIQREADFY-GAMDGASKFVQGDVKVGLLITIINIVG-GLIIGMAMRGESLRNAVATYTM----L-TI--GDG----LVS----QIPSLMMSTATGIIVTRA-VA---M--N------DLGTEL--------TS------QLLS-Q-PRT-LWIGAGFLIFLSI--------LPGF----PKFPLIFLGIMLGFFGVYLR-----R-----GL-K------------------------------L-KE-----E------T--GPELK----K-GAEEAA----KGPESVL---GLLQIDPIALEIGYNLIPLVDQEQGGDLLERVTMIRRQSAIE--LGLIF--PPIRIRDNM-RL--EPNVYSIKIKGIEVGAGTIRMGKYLAM-NP-G----------------QI-------EE----K-V-EGEETVEPAFGLPAIWIDEANREKAERLGYTVVDSPSVIATHLTEIIKTYASEVLGRQDVQALLNSLRTDYPA-VVTE-VEK--SGATVGDIQKVLKGL---L-RE--G-VSIRDLITIMETIADYFA---VIK----------APDE---LIELV---RQ-----ALSRQICQQYSDSE-KK-ISVITVSKDVEEEIKN--SI-EVTE--R--GK-SF-------SM-E---PVKQKKLLTVISEESKKVK-L-G-LK-P-----------------------------------------VFLTSPDIRTIF---SNLV--------T---------PI---MP--NA-----AV---LS------SLEI----TPDIRLE----A-V-------------GNIALYEE------A--RQ------------------------
>FlhA_Bacteria_Acidobacteria_PWU01384
M------------------------------------------------------------------------------------------------------TSAKALTPDSW------------------------------------------------------KWPAFL-PL---ST--LGE-----MAVPLAVLAI-----------------------------------VFAL--------------------------------------ITPLPRFVL--DLLI---------------------------VTDILMSV--------------------------------TVLMVS---------------------------------------------------------------LYLVRPVEFTSFPTT-----------------------------------------LLLLTLFRLALNISS------------------------------------------------------------------SRLILLNGNT-----------------------------------------GTSAAGDVIGAF------GSFVVGG---------NYII-----------------------------------GAVIFLVLIAIQ--------YVVIN-HGA--------VRISEV------------TARFTL------------DALPGKQMSIDADLNAGLIDESEAKRRRKMLSTEAEFY-GAMDGASRFTQRDAVASIIITAINIIA-GFLIGVLQHGMELSKALETYTV----L-TI--GDG----LVT----VIPALMISISGGLIVTRA-GS---D--T------RLSADF--------RR------QILG-N-AQP-MLLAAGVLVVLAL--------IPSM----PKFPFLVLGCGAGAAAWQMR-----R-----KE-V------------AA--------------------------------A--ALEVP------GAKPAP----A-RENLE---ALLRVEPLAIEVGLGLVNLVDGAHESPLLRRIAAIRRQMATD--LGYLL--PAVRVTDNL-SL--KSREYIISLKGVEISRYELPQGCELAI-AT-G----------------SG-------ET----P-V-EGQPTREPAFGMSALWIPAERAERARQSGYTVVDAVSVLGTHLAEVIRRHAHELFSRQDAKKLLDRVSVEHPK-VVED-LVP--KLLPLATVQKVLQNL---L-RE--R-VSIRDAVSILECLGEAAT---ATR----------NPVL---LTEYV---RQ-----AIRRTVVKPYLSRQ-GE-LPAWFIDPSLEQIVEG--AV-EHGE--Q--NS-HL-------NL-P---PQTIREILNRIANRI--TAPE---TP-L-----------------------------------------IAVTSSGARYFL---RQIV--------E---------AS---LP--NL-----FF---VA------HNEV----PAGLRIQ----A-L-------------GTMQ---------------------------------------
>FlhA_Bacteria_Aquificae_BAU79829
M---------------------------------------------------------------------------------------------------------------ER------------------------------------------------------ALNVFE-KI---TQ--YSD-----AIVIILILVI-----------------------------------LGSL--------------------------------------VLPVPPFLL--DILL---------------------------TFSITFSM--------------------------------LILMAT---------------------------------------------------------------VYVESPLKFSSFPSI-----------------------------------------LLMATLLRLSLNVAS------------------------------------------------------------------TRRILLHGHE-----------------------------------------GPDAAGHVIQSF------GQFVVGG---------NYVV-----------------------------------GIIVFLVLVIIN--------FIVIT-KGT--------ERISEV------------AARFTL------------DAMPGKQMSIDADLNSGLIDEKEAQRRRQEVQREADFY-GAMDGATKFIRGDAIAGIIITFINIIG-GIIIGMVQKGMDFQTALQNFTI----L-TI--GDG----LVS----QIPALITSTAAGLTVTRA-AS---E--M------NLGKEI--------FT------QLTG-Y-PKA-LFMAAGAIFVMGI--------IPGM----PTLPFLILSSIVAASGYMMN-----L-----VL-K-------EK---ES----------------KEK------E------E--KAKDI----V-KSLE------K-EKPED---YIQPPEPLTLEIGYGLIYLVDESQGGELIKRIKNLRKQLTKE--LGMLI--PLVHIKDNL-QL--KPNEYRILIKGVEVTRYEVYPGKYLAI-DT-G----------------MI-------KE----K-L-EGIPTKDPAFGLNALWIDENMKDKGRLSGYTVVDVNTVVITHLSETIKKYSYEILTRQQVKELLDIVAKNYP--MVKD-IVP--EQVSLNILHKVLQNL---L-KE--G-VPINDIPTILEALSDNIN---KTN----------DPEI---LTEYV---RM-----ALKRVITSMY-QKN-GE-IMAMVLGNTTENYLND--LI-KQN---N--GN-IP-------SV-N---PVFVQKLITKIGQHLDKFVIN-S-AT-P-----------------------------------------IIITSPNVRRFV---KQIV--------E---------NY---LP--NL-----VV---LS------YGEI----ENNVKLN----I-I-------------TMVDINED-----------------------------------
>FlhA_Bacteria_Aquificae_PMP76588
M---------------------------------------------------------------------------------------------------------------ER------------------------------------------------------ALSIFE-KI---NQ--YSD-----AIIVVLILVI-----------------------------------LASL--------------------------------------VLPIPPFLL--DILL---------------------------TFSITFSM--------------------------------LILMAT---------------------------------------------------------------VYVESPLKFSSFPSI-----------------------------------------LLMATLLRLSLNVAS------------------------------------------------------------------TRRILLHGHE-----------------------------------------GPDAAGHVIQAF------GQFVVGG---------SYVV-----------------------------------GLIVFLILVIIN--------FIVIT-KGT--------ERISEV------------AARFTL------------DAMPGKQMSIDADLNSGLIDEKEAQRRRQEVQREADFY-GAMDGATKFIRGDAVAGIIITFINIIG-GIIIGMVQKGMDFQTALQNFTI----L-TI--GDG----LVS----QIPALITSTAAGLMVTRA-AS---E--M------NLGKEI--------FS------QLTG-Y-PKA-LFMAAGAIFVMGI--------IPGM----PTLPFLILSAIVGAAAYMMT-----L-----VL-K-------EK---EK----------------KEK------E------E--KAKDM----I-QSLE------R-EKPED---YVQPPEPLTLEIGYGLIYLVDENQGGELIKRIKNLRKQLTKE--LGMVI--PLVHIKDNL-QL--KPNEYRILIKGVEVAKYEVQPGKYLAI-DT-G----------------MT-------KE----K-L-DGIPTKDPAFGLSAIWIDENLKDKARLAGYTVVDINTVIITHLSEIIKKYSYEILTRQQVRELIDIVSKNYP--MVKD-IIP--DQVPLNILHKVLQNL---L-KE--S-VPINDIPTIVEALSDNIN---KTN----------DPEI---LTEYV---RM-----ALKRVITSMY-QKD-GE-ITAIVLGNSAENYLTN--LI-KQS---E--GS-MP-------SV-S---PSFVQKLITGISQHLDKFVIN-G-SQ-P-----------------------------------------ILITSPTVRRYV---KQIL--------E---------NY---LP--NI-----VV---LS------YAEI----ESNVKLN----I-V-------------GMVDVNEN-----------------------------------
>FlhA_Bacteria_Aquificae_PMP64176
M---------------------------------------------------------------------------------------------------------------ER------------------------------------------------------ALSIFE-KI---NQ--YSD-----AIIVILILVI-----------------------------------LASL--------------------------------------VLPIPPFLL--DILL---------------------------TFSITFSM--------------------------------LILMAT---------------------------------------------------------------VYVESPLKFSSFPSI-----------------------------------------LLMATLLRLSLNVAS------------------------------------------------------------------TRRILLHGHE-----------------------------------------GPDAAGHVIQAF------GQFVVGG---------SYVV-----------------------------------GLIVFLILVIIN--------FIVIT-KGT--------ERISEV------------AARFTL------------DAMPGKQMSIDADLNSGLIDEKEAQRRRQEVQREADFY-GAMDGATKFIRGDAVAGIIITFINIIG-GIIIGMVQKGMDFQTALQNFTI----L-TI--GDG----LVS----QIPALITSTASGLMVTRA-AS---E--M------NLGKEI--------FS------QLTG-Y-PKA-LFMAAGAIFVMGI--------IPGM----PTLPFLILSAIVGAAAYMMT-----L-----VL-K-------EK---EK----------------KEK------E------E--KAKDM----I-QSLE------R-EKPED---YVQPPEPLTLEIGYGLIYLVDENQGGELIKRIKNLRKQLTKE--LGMVI--PLVHIKDNL-QL--KPNEYRILIKGVEVAKYEVQPGKYLAI-DT-G----------------MT-------KE----K-L-DGIPTKDPAFGLSAIWIDENLKDKARLAGYTVVDINTVIITHLSEIIKKYSYEILTRQQVRELIDIVSKNYP--MVKD-IIP--DQVPLNILHKVLQNL---L-KE--S-VPINDIPTIVEALSDNIN---KTN----------DPEI---LTEYV---RM-----ALKRVITSMY-QKD-GE-ITAIVLGNSAENYLTN--LI-KQS---E--GS-MP-------SV-S---PSFVQKLITGISQHLDKFVIN-G-SQ-P-----------------------------------------ILITSPTVRRYV---KQIL--------E---------NY---LP--NI-----VV---LS------YAEI----ESNVKLN----I-V-------------GMVDVNEN-----------------------------------
>FlhA_Bacteria_Aquificae_WP089323574
M--------------------------------------------------------------------------------------------------------------KET------------------------------------------------------LLLYVN-KL---YK--YSD-----ILFVLLLLAI-----------------------------------LASM--------------------------------------VLPIPPMVL--DILL---------------------------TFSITLSL--------------------------------LILMTT---------------------------------------------------------------IYINHPLELSSFPSL-----------------------------------------LLIATLFRLSLNIAT------------------------------------------------------------------TRRILLHGNE-----------------------------------------GPSAAGKVIEAF------GQFVVGG---------NYIV-----------------------------------GIIIFLILVVIN--------FIVIT-KGT--------ERISEV------------AARFTL------------DAMPGKQMAIDADLNAGLISEQEAQKRRQEIAREADFY-GAMDGASKFIRGDAVAGIIITLINIIG-GLAIGVFQHHMSIADAAKTFTI----L-TV--GDG----LVG----QIPSLITSTAAGLMVTRA-AA---E--T------DLGTEI--------FK------QLTG-Y-HKA-LFMAAGTLAVMGI--------VPGM----PTLPFLLVASLIAIVAYMVY-----E-----AT-K-------EK---ER----------------LEA------E------E--KAKEL----L-KTAQKE----E-TKEEE---LIRPPDTLSMEIGYALIPYVEDKEKGEIVKRIKSLRKQLAKE--LGIVV--PLVHIKDNL-EL--KPGEYRILIRDVEVARGNVEPNHLLAI-DT-G----------------TS-------KG----K-I-EGKETVEPAFGLKAYWISPQLKDKARLLGYTVVDIPTVIITHLSEVIKKHAHEILGRVETKELIDALAKKYS--IVKD-IVP--EQVPLGVVHRVLQNL---L-KE--G-IPIKDLMTILESLADNIG---KTA----------DPDI---LTEFV---RQ-----SLARLITNLY-SVD-GE-LTVVTLTPKAESYILE--KV-KQN---D--GY-LP-------PL-E---PSFVQKLIGDITKFRESFLRK-Q-AI-P-----------------------------------------VVLTSPAVRRFV---RKVI--------E---------PY---AA--NI-----AV---IS------YAEV----EPGAKVN----V-I-------------GTIGE--------------------------------------
>FlhA_Bacteria_Aquificae_WP013538207
M--------------------------------------------------------------------------------------------------------------REG------------------------------------------------------VALYYE-KV---YK--YSD-----AVFVALILAI-----------------------------------LASM--------------------------------------ILPIPSFLL--DILL---------------------------TFSIAFSL--------------------------------VILMTT---------------------------------------------------------------VYVKKPLELSSFPSL-----------------------------------------LLLATLFRLSLNVAT------------------------------------------------------------------TRRILLHGNE-----------------------------------------GPDAAGEVIKAF------GQFVVGG---------NYIV-----------------------------------GIIVFAILVVIN--------YIVIT-KGT--------ERISEV------------AARFVL------------DAMPGKQMSIDADLNAGLIDEEEAKRRRQEIAREADFY-GAMDGASKFIRGDAVAGIIITLINIIG-GFLIGVFQHHMSFSDAAKTFTI----L-TV--GDG----LVS----QIPSLITSTAAGLMVTRA-AA---E--T------DLGHEI--------FK------QLTK-Y-HKP-LFMAALALAVIGI--------VPGM----PTLPFGLLAALVASVAYMVY-----K-----YE-Q-------AK---EL----------------EEA------Q------E--RAKEL----L-KES-KE----E-ESPDE---IVVQPEPITLEIGYSLIPYVDESQGGEVVKKIKNLRKQLAKE--LGIII--PLVHLRDNL-EL--KPNEYRILLRDVEVARGEVEPGKFLAI-DT-G----------------GV-------KG----P-L-KGKPTKEPAFGLPAFWIDESEKDRARLLGYTVVDVPTVIVTHLSEVIKKHAHEVVSRADVKKLVDNLAKLYP--IVKE-IVP--DQVSYGLLTKVIQNL---L-RE--G-IPVKDLLTIIESLSENVE---RTK----------DPDV---LTEFV---RQ-----ALSRLITNLY-ARG-GV-LTAISLSPKAEEFILS--KV-KEN---G--GV-LP-------PL-D---PVFVQNLIKKIGSQLGHFVSQ-Q-LT-P-----------------------------------------VLLTSPAVRPYV---RRLV--------E---------PY---LP--SL-----AV---LS------YAEV----EPGVQVN----L-I-------------GVVDGE-------------------------------------
>FlhA_Bacteria_Deferribacteres_WP013451050
M----------------------------------------------------------------------------------------------------------------A------------------------------------------------------NEGILT-QI---SK--RLD-----LFVPVAVIGI-----------------------------------ILVM--------------------------------------ILPVHPFLL--DIFL---------------------------TLSISLSV--------------------------------MILFVS---------------------------------------------------------------IYVEDTLDFSTFPSV-----------------------------------------LLIVTLFRLALNIAT------------------------------------------------------------------TRRILLYGAE-----------------------------------------GEDAAGSVIMAF------GQFVVGG---------DFVV-----------------------------------GLIIFIILVIIN--------FVVIT-KGS--------GRVAEV------------AARFTL------------DAMPGKQMSIDADLNAGIIDDKTARRLREELQKKADFY-GAMDGASKFVRGDAVAGLLITFINIIA-GLIIGVVKFGMPISEASKRFTI----L-TV--GDG----LVS----QIPALIVSTAAGIIVTRS-GE---D--K------ELNLNL--------VD------QMFK-S-YKV-LRLSGYVLLFLGL--------IPGL----PKISFFIIGGLLIGISYSVK-----S-----AK-V-------VS---EK----------------QEE------K------A--E---D----K-GKTEAT----E-DEDVK---SLLEMDVMELEIGFNLISLVDPAQGGTLLNRIKSVRRQIALE--MGFIV--PPIRIRDNL-QL--ESNSYVILIKGVKIVTGSVMIGKYLAM-AG-D----------------GD-------LS----Q-I-NGIPTKEPAFGIDAKWVDEEEKERAVLEGFTVVDPTTVIVTHLTEVIKSNAHEIVGRQELMELLDKVKEKSAK-LVDD-LIP--NILDLGSVHRVILNL---L-KE--R-VSIRNLPTILETLATYGV---QNK----------DVDL---LTERV---RY-----VLRRQITESILAPD-GT-LYLFTLNSQLEQLLAK--NI-QMTE--D--GR-EI-------VM-D---PSIAQKILSAIIGKVDEVTSK-G-IP-A-----------------------------------------NLVISPPIRIAF---RRFV--------E---------KF---VK--NI-----NI---IS------HNEI----ADNVRIE----S-L-------------GSLEIEL------------------------------------
>FlhA_Bacteria_Deferribacteres_PMP71432
M----------------------------------------------------------------------------------------------------------------A------------------------------------------------------NEGIII-QI---SK--RLD-----LFVPVAVIGI-----------------------------------ILVM--------------------------------------ILPVHPFLL--DIFL---------------------------TLSISLSV--------------------------------MILFVS---------------------------------------------------------------IYVEDTLDFSTFPSV-----------------------------------------LLIVTLFRLALNIAT------------------------------------------------------------------TRRILLYGAE-----------------------------------------GEDAAGSVIMAF------GQFVVGG---------DFVV-----------------------------------GLIIFIILVIIN--------FVVIT-KGS--------GRVAEV------------AARFTL------------DAMPGKQMSIDADLNAGIIDDKTARRLREELQKKADFY-GAMDGASKFVRGDAVAGLLITFINIIA-GLIIGVVKFGMPITEASKRFTI----L-TV--GDG----LVS----QIPALIVSTAAGIIVTRS-GE---D--K------ELNLNL--------VD------QMFK-S-YKV-LRLSGYVLLFLGL--------IPGL----PKISFFIIGGLLIGISYTVK-----S-----AK-V-------VS---EK----------------QEE------K------A--E---D----K-GKAEAN----E-DEDVK---SLLEMDVMELEIGFNLISLVDPAQGGTLLSRIKSVRRQIALE--MGFIV--PPIRIRDNL-QL--ESNSYVILIKGVKVVTGSVMIGKYLAM-AG-D----------------GD-------LN----Q-I-NGIPTKEPAFGIDAKWVDEEEKERAVLEGFTVVDPTTVIVTHLTEVIKSNAHEIVGRQELMELLDKVKEKSAK-LVDD-LIP--NILDLGSVHRVILNL---L-KE--R-VSIRNLPTILETLATYGV---QNK----------DVDL---LTERV---RY-----VLRRQITESILAPD-GT-LYLFTLNSQIEQLLAK--NI-QMTE--D--GR-EI-------VL-D---PSIAQKILSAIIGKVDEVTSK-G-IP-A-----------------------------------------NLVISPPIRIAF---RRFV--------E---------KF---VK--NI-----NI---IS------HNEI----ADNVRIE----S-L-------------GSLEIEL------------------------------------
>FlhA_Bacteria_Proteobacteria_WP011301724
M----------------------------------------------------------------------------------------------------------NALNSLL------------------------------------------------------KLPGLR-NA---GQ--LKA-----MTGPMLIVMI-----------------------------------LGMM--------------------------------------ILPLPAFVL--DLLF---------------------------TFNIALAI--------------------------------MVLLVS---------------------------------------------------------------MYTQKPLDFAAFPAV-----------------------------------------LLFTTLLRLSLNVAS------------------------------------------------------------------TRVVLLEGHT-----------------------------------------GPDAAGKVIEAF------GHFLVGG---------NFAV-----------------------------------GIVVFAILVVIN--------FMVIT-KGA--------GRIAEV------------GARFML------------DSMPGKQMSIDADLNAGLINEDQAKKRRAEVAQESDFY-GAMDGASKFVRGDAVAGLLIMFINVAA-GMVVGMVQHDLDFGTAVHNYTL----L-TI--GDG----LVA----QIPALVISTAAGVIVSRV-SN---E--Q------DVGEQL--------TG------QLFA-N-PRV-LYLTAGIIGMMGI--------IPGM----PHFAFLVLAGSLIWLGRYLA-----Q-----RE-A-------TA---QQ----------------TKQ------R------E--ERAPAA---A----PES----T-EASWD---DVTLVDPLGMEVGYRLITLVDRAQDGELLGRIKSIRKKVAQE--IGFLV--PVVHIRDNL-EL--KPNAYRITLKGVEIGRGEAMPGQWMAI-NP-G----------------QV-------SG----T-L-PGTATRDPAFGLEAVWIDAGMKEQAQAFGYTVVDASTVVATHLNHLIHMHAAELLGRQEVQMLLDRIAKEAPK-LTED-LVP--KTISLTALQKILQNL---L-DE--G-VPIRDMRTILDVLAEHAP---KIS----------DPNE---LTALV---RQ-----ALGRAITQQLFPNG-AD-LQVIGLDAGLERVLSQ--AL-TNGG-----------------GI-E---PGLADALLQQTQGAVSRQEQM-G-LD-P-----------------------------------------VLLVPSQLRPLM---ARFL--------R---------RT---MP--QL-----RV---LS------HAEV----PDNRNIR----I-T-------------AMIGA--------------------------------------
>FlhA_Bacteria_Proteobacteria_WP010812676
M----------------------------------------------------------------------------------------------------------NALSNLL------------------------------------------------------NLPGLR-SA---GQ--LKA-----MTGPLLIIMI-----------------------------------LGMM--------------------------------------ILPLPAFVL--DLLF---------------------------TFNIALAI--------------------------------MVLLVS---------------------------------------------------------------MYTQKPLDFAAFPAV-----------------------------------------LLFTTLLRLSLNVAS------------------------------------------------------------------TRVVLLEGHT-----------------------------------------GPDAAGKVVEAF------GHFLVGG---------NFAV-----------------------------------GIVVFAILVVIN--------FMVIT-KGA--------GRIAEV------------GARFML------------DSMPGKQMSIDADLNAGLIDEAAAKKRRAEVAQESDFY-GAMDGASKFVRGDAVAGLLIMFINVAA-GMVVGMVQHDLDFGTAVHNYTL----L-TI--GDG----LVA----QIPALVISTAAGVIVSRV-SN---E--Q------DVGEQL--------TG------QLFA-N-PRV-LYLTAGIIGLMGI--------IPGM----PHFAFLLLAGALVWMGRYMS-----R-----RA-A-------TQ---EQ----------------VKQ------R------E--ERTPAV---A----QES----T-EASWD---DVTLVDPLGMEVGYRLITLVDRAQDGELLGRIKSIRKKVAQE--IGFLV--PVVHIRDNL-EL--KPNAYRITLKGVEIGRGEAMPGQWMAI-NP-G----------------QV-------SG----T-L-PGAATRDPAFGLPAVWIDAGIKEQAQSYGYTVVDASTVVATHLNHVIHMHAAELLGRQEVQALLDRIAKDSPK-LTED-LVP--KAISLTALQKILQNL---L-DE--G-VPIRDMRTILDVVAEHAP---RIS----------DPNE---LTAMV---RV-----ALGRAITQQLFPNN-AD-LQVIGLDAGLERVLSQ--AL-TNGG-----------------GI-E---PGLADALLQQTQGAVTRQEQL-G-MD-P-----------------------------------------VLLVPSQLRPLM---ARFL--------R---------RT---MP--QL-----RV---LS------HAEV----PDNRNIR----I-T-------------AMIGA--------------------------------------
>FlhA_Bacteria_Proteobacteria_WP114134176
M----------------------------------------------------------------------------------------------------------NALSNLF------------------------------------------------------NLPGLR-AA---GQ--LKA-----MTGPLLIIMI-----------------------------------LGMM--------------------------------------ILPLPAFVL--DLLF---------------------------TFNIALAI--------------------------------MVLLVS---------------------------------------------------------------MYTQKPLDFAAFPAV-----------------------------------------LLFTTLLRLSLNVAS------------------------------------------------------------------TRVVLLEGHT-----------------------------------------GPDAAGKVVEAF------GHFLVGG---------NFAV-----------------------------------GIVVFAILVVIN--------FMVIT-KGA--------GRIAEV------------GARFML------------DSMPGKQMSIDADLNAGLIDEAAAKKRRAEVAQESDFY-GAMDGASKFVRGDAVAGLLIMFINVAA-GMVVGMVQHDLDFGTAVHNYTL----L-TI--GDG----LVA----QIPALVISTAAGVIVSRV-SN---E--Q------DVGEQL--------TG------QLFA-N-PRV-LYLTAGIIGLMGI--------IPGM----PHFAFLLLAGVLVWMGRYMS-----R-----RA-A-------TQ---EQ----------------VKQ------R------E--ERTPTV---A----QES----T-EASWD---DVTLVDPLGMEVGYRLITLVDRAQDGELLGRIKSIRKKVAQE--IGFLV--PVVHIRDNL-EL--KPNAYRITLKGVEIGRGEAMPGQWMAI-NP-G----------------QV-------SG----T-L-PGAATRDPAFGLPAVWIDAGIKEQAQSYGYTVVDASTVVATHLNHLIHMHAAELLGRQEVQALLDRIAKDSPK-LTED-LVP--KAISLTALQKILQNL---L-DE--G-VPIRDMRTILDVVAEHAP---KIS----------DPNE---LTAMV---RV-----ALGRAITQQLFPNN-AD-LQVIGLDAGLERVLSQ--AL-TNGG-----------------GI-E---PGLADALLQQTQGAVTRQEQM-G-MD-P-----------------------------------------VLLVPSQLRPLM---ARFL--------R---------RT---MP--QL-----RV---LS------HAEV----PDNRNIR----I-T-------------AMIGA--------------------------------------
>FlhA_Bacteria_Proteobacteria_WP092316065
M----------------------------------------------------------------------------------------------------------NALSNLL------------------------------------------------------NLPGLR-SA---GQ--LKA-----MTGPLLIIMI-----------------------------------LGMM--------------------------------------ILPLPPFVL--DLLF---------------------------TFNIALAI--------------------------------MVLLVS---------------------------------------------------------------MYTQKPLDFAAFPAV-----------------------------------------LLFTTLLRLSLNVAS------------------------------------------------------------------TRVVLLEGHT-----------------------------------------GPDAAGKVVEAF------GHFLVGG---------NFAV-----------------------------------GIVVFAILVVIN--------FMVIT-KGA--------GRIAEV------------GARFML------------DSMPGKQMSIDADLNAGLIDEAAAKKRRAEVAQESDFY-GAMDGASKFVRGDAVAGLLIMFINVAA-GMVVGMVQHDLDFGTAVHNYTL----L-TI--GDG----LVA----QIPALVISTAAGVIVSRV-SN---E--Q------DVGEQL--------TG------QLFA-N-PRV-LYLTAGIIGLMGI--------IPGM----PHFAFLLLAGTLVWMGRYVA-----R-----RA-A-------TQ---AQ----------------TKQ------R------E--ERTPAV---A----QES----T-EASWD---DVTLVDPLGMEVGYRLITLVDRAQDGELLGRIKSIRKKVAQE--IGFLV--PVVHIRDNL-EL--KPNAYRITLKGVEIGRGEAMPGQWMAI-NP-G----------------QV-------SG----T-L-PGAATRDPAFGLPAVWIDAGIKEQAQAYGYTVVDASTVVATHLNHLIHMHAAELLGRQEVQALLDRIAKDSPK-LTED-LVP--KTISLTALQKILQNL---L-DE--G-VPIRDMRTILDVVAEHAP---KIS----------DPNE---LTAMV---RV-----ALGRAITQQLFPNN-AD-LQVIGLDAGLERVLSQ--AL-TNGG-----------------GI-E---PGLADALLQQTQGAVTRQEQM-G-MD-P-----------------------------------------VLLVPSQLRPLM---ARFL--------R---------RT---MP--QL-----RV---LS------HAEV----PDNRNIR----I-T-------------AMIGA--------------------------------------
>FlhA_Bacteria_PVC_WP044238443
M------------------------------------------------------------------------------------------------------------------------------------------------------------------------------------R--NTG-----LIFPLVIVSS-----------------------------------VLVI--------------------------------------IAPLPPFVM--DFLL---------------------------SCNITVSV--------------------------------VILMTT---------------------------------------------------------------IYVKRPLEFSVFPAI-----------------------------------------LLGTTLARLVLNVAS------------------------------------------------------------------TRLILTRGAAD----------------------------------------GTAAAGGVIEAF------GHFVAGG---------QLVV-----------------------------------GLIIFVILVTIQ--------FMVIT-KGA--------TRISEV------------AARFAL------------DSMPGKQMAIDADLNAGLISSDEAKTRRSEITEQADFY-GSMDGASKFVRGDSIASIIITLINVVG-GLYVGMVDHGMELSKAATVFTT----L-TI--GDG----LVT----QVPGFLISLAAGLIVTRT-SV---D--S------NLPGDV--------VK------QFSG-H-PEA-LFLAATFLFALAF--------T-GL----PAGPMLALAIGCVVTGMMRR-----K-----GL-Q------------------------------VAEV-----K------K--QKAET----Q-QQTQSQ----P-EPKPE---DHLFVDPLELELGVGLLRLADPATGGDLLDRVTRIRHKIAQE--LGIIL--PKVRIRDNI-RL--GQRDYQIKIRDVAVAWGGIYPDGLLAI-DT-G----------------AT-------NG----D-I-PGIDTVEPAFGRPAKWIELGQKERAELMGYNVVEPSAVVITHLTEVVREHSSELLTREQVHGLIENLKESSPK-VVEE-LIP--DVLKISQVQHVLSNL---L-RE--R-VPIRDLETILQSLGDYAD---RTK----------EPMI---LTEYV---RN-----GLARAICQQYRDNK-RL-LRVVTLDPELEDVLMS--GI-DYNE--H--GL-VI-------KL-A---PQTGEIITQAIADQIEPLVEA-G-GH-P-----------------------------------------IVLCNPQIRAGL---KQIT--------S---------PM---IP--RL-----IV---LS------LNEI----TRDTDVE----A-I-------------GQISASRL------K--KEVAAGAA------------------
>FlhA_Bacteria_Terrabacteria_BAF60253
M------------------------------------------------------------------------------------------------------------ATAPF------------------------------------------------------SVTARS-HL---KK--SSD-----LIIAGLIIGI-----------------------------------VLLI--------------------------------------IIPLSPGVL--DVLL---------------------------TLSITLSM--------------------------------VVLLIT---------------------------------------------------------------MFTVEPLQFSVFPAL-----------------------------------------LLVTTLYRLALNIAS------------------------------------------------------------------TRLILSEAS----------------------------------------------AGKVIAAF------GEFVVGG---------NPVV-----------------------------------GMVVFVIITVIQ--------FVVIT-NGA--------GRVAEV------------AARFTL------------DAMPGKQMSIDAEFNAGLINEAEARERRKRLQREADFF-GAMDGASKFVRGDAIAGIVIILVNIVG-GFIIGVAQKGMSLAQAVETYTI----L-TI--GDG----LVA----QVPALLISTATGILVTRA-TS---D--G------SFGKDL--------SS------QFLR-F-PRV-LLLAAIVLFVMGL--------IPAM----PNLLFLFLAVVTGYFAYQMI-----K-----EE-K--------K---KA----------------AIE------Q------E--QAAAR----Q-VREQKR----E-PENVF---AYFQVDTLEIEIGYNLIPLTDEAHGGDLLHRLGAVRRQCASE--MGIYV--RPIRIRDNL-QL--NPNAYLFKLRGVEIASGELMPGHFLAM-DP-L----------------GQ-------NQ----N-V-KGIPTTEPAFGLPAWWVAAADRDQAEMAGLTVVDCSTVLVTHLTEVIKRYAHELLSRQEVKELLDVVKEKNPA-VVEE-LVP--DLLSLGEVQKILQNL---L-KE--R-VPIKDLAKILEALADGAR---VSR----------DADY---LTECA---RQ-----ALARTICRQYAGAG-PK-ISVITLHPKLEQIISD--SV-EQTQ--L--GA-YP-------VL-E---PEVVRQILNKLKELMEKLSMR-G-LS-P-----------------------------------------VVVCSSRIRLPF---RRLT--------E---------RS---LP--NL-----AV---LS------LNEI----APNIEVE----A-V-------------GTVMLD-------------------------------------
>SS_Bacteria_Proteobacteria_WP129517731
M---------------------------------------------------------------------------------------------------------------NR------------------------------------------------------ISHWLT-IV---AS--RQD-----VALAVLLLVA-----------------------------------VFMM--------------------------------------IVPLPTELV--DLMI---------------------------AFNLMIAI--------------------------------ILLMMS---------------------------------------------------------------LYIRDPLEFAAFPSV-----------------------------------------LLITTLYRLALTIST------------------------------------------------------------------TRLILLQAD----------------------------------------------AGEIVYTF------GSFAVGG---------NLGV-----------------------------------GLIVFVIITIVQ--------FIVIT-KGS--------ERVAEV------------GARFSL------------DGMPGKQMSIDGDMRAGIIDANEARRLRGLVQKESQLY-GAMDGAMKFVKGDAIAGIIIILVNILG-GTAVGVFMHGMSASEAMSTYAI----L-SI--GDG----LIG----QIPALLISITAGIIVTRV-PG---E--V--RQ--SLAADL--------TE------QIGR-Q-PQA-LWLAGAVLLVFAL--------LPGF----PIVYFLALAALILGGAWLLK-----R-----RG-R-------R----------------------AAG------V------G--HMPHA----A-SAARSG------ASPGN---GPSEPVMTPGAVPLMIRFPESAARADKLAEALETLRWRTFEH--LGLPL--PDIHLQASA-GV--DVETVEVLLYQEPVLTLTLPRDLLLAD-ARGA----------------PV-------AQ--------SARVDTLPFGKLRLQWIEPGQADTLAALGIALHRDEARVAHCVSLVVERFASQFVGVQETRFLMDAMEARYAE-LVKE--VQ--RQMPIGRIADVLQRL---V-EE--G-ISVRDLRSIFEALIEWAP---REK----------DPVM---VVEYV---RI-----ALRRHICARYRAGQ-AW-ISGWMIGDRIEAMVRE--SI-RQTA--A--GS-YS-------SL-D---TESSMAILGQLRAALADADLR-R----I-----------------------------------------VLLTAVDVRRFI---RKMI--------E---------RE---FG--GL-----AV---LS------FQEI----GDEAEIR----V-I-------------GTVDLIGE------P--ADALT---------------------
>FlhA_Bacteria_Acidobacteria_WP011522442
M--------------------------------------------------------------------------------------------------------------KEK------------------------------------------------------SSIRKF-LG---GN--AVD-----WIIPIAAVSV-----------------------------------VFVM--------------------------------------LVPMPSLLL--DLLL---------------------------AISITISV--------------------------------LVLLSA---------------------------------------------------------------VHILRPVQFSVFPSL-----------------------------------------LLLLTLFRLSLNLAS------------------------------------------------------------------SRRILLHGNE-----------------------------------------GSAAAGNVIEAF------GQFVVGG---------NYVV-----------------------------------GFVLFLALIAIQ--------YMVVS-HGA--------VRTAEV------------TARFTL------------DALPGKQMAIDADLNAGIIDETQAKKRREQVAREAEFY-GAMDGAARFNQRDSLATVLITAINIVA-GLLIGIFQLDIPLREAVKTYTI----L-TV--GDG----LVT----MIPSLLVSVAGGMVVTRA-SS---D--D------SLGGDL--------RR------QLFA-R-SRP-LWIASGVMLALAL--------VPGL----PKGSFFLLAGGVGFLAWRAQ-----K-----NE-T------------VS----------------AAA------E------S--AATNK----P-GSAVAA----G-TEPLD---AVLKLDDLSLEVGLGLVPLVDNRQGGQLLSRVRAVRKNLAQH--LGFVV--PSVHITDNL-KL--RHREYVILLRGVEIARWEMNEDRLLAI-SS-D----------------RD-------VP----D-I-PGVATKEPAFGVHAKWIAASLQEKALASGYAVVDQTSVLATHLGETIKQHAYELLSRSETKRLLDRLTESHPK-LTEE-LVP--KLLSLGEVQKVLQQL---L-RE--Q-VSIRDLATILETLIDLAP---ATK----------NTVL---LVESA---RQ-----ALGRALVRPLLGID-GG-LKVVTVESKVEEELTK--IF-HPQA--G--LV-PDP------L--E---PNFVRRFLESLNSLIGGHAKL---AT-P-----------------------------------------VLLCTSPARFHL---RRLL--------E---------PF---LP--KI-----VV---LS------PGEI----PPVVPVQ----S-I-------------GVVR---------------------------------------
>FlhA_Bacteria_Aquificae_WP076713372
M--------------------------------------------------------------------------------------------------------------KET------------------------------------------------------LLLYVN-KL---YK--YSD-----ILFVLLLLAI-----------------------------------LASM--------------------------------------VLPIPPIVL--DILL---------------------------TFSITLSL--------------------------------LILMTT---------------------------------------------------------------VYINHPLELSSFPSL-----------------------------------------LLIATLFRLSLNIAT------------------------------------------------------------------TRRILLHGNE-----------------------------------------GPAAAGKVIEAF------GQFVVGG---------NYIV-----------------------------------GIIVFLILVVIN--------FIVIT-KGT--------ERISEV------------AARFTL------------DAMPGKQMAIDADLNAGLIDEKEAQRRRQEIAREADFY-GAMDGASKFIRGDAIAGIIITLINILG-GLAIGVFQHHMSLADAAKTFTI----L-TV--GDG----LVS----QIPSLITSTAAGLMVTRA-AA---E--T------DLGTEI--------FK------QLTS-Y-HKA-LFMAAGTLAVIGI--------VPGM----PTIPFLLVASLIAIVAYMVY-----E-----AG-K-------ER---EL----------------KEA------E------E--RAKEL----I-KEAKAK----E--EDED---IISPPETLAMEIGYALIPYVEDKKTGEIVKRIKSLRKQLARE--LGIII--PLVHIKDNL-EL--KPGEYRILIRDVEVARGEVEPNKLLAI-DT-G----------------TT-------KE----K-I-SGKETKEPAFGLTAYWITPDLKDRAKLLGYTVVDIPTVIITHLSEVIKKHAYEILGRVETKELVDNLAKKYP--LVKD-IVP--EQVPLGVVHRVLQNL---L-KE--G-IPVKDLMTILEALSDNIS---RTQ----------DPDI---LTEFV---RQ-----ALARLITNLY-SVN-GE-ITVLTLTPKAENYILE--KV-KQN---D--GY-LP-------PL-E---PAFVQKIMGDIMKYRDIFTRK-Q-AV-P-----------------------------------------VILTSPAVRRFL---KKII--------E---------PY---AP--NI-----VV---LS------YSEI----EPGAKVS----V-V-------------GTVGE--------------------------------------
>FlhA_Bacteria_Aquificae_WP022847710
M--------------------------------------------------------------------------------------------------------------KET------------------------------------------------------LLLYVN-KL---YK--YSD-----LLFVLLLLAI-----------------------------------LASM--------------------------------------VLPIPPMAL--DILL---------------------------TFSITLSL--------------------------------LILMTT---------------------------------------------------------------IYINHPLELSSFPSL-----------------------------------------LLIATLFRLSLNIAT------------------------------------------------------------------TRRILLHGNE-----------------------------------------GPAAAGKVIEAF------GQFVVGG---------NYIV-----------------------------------GIIVFLILVVIN--------FIVIT-KGT--------ERISEV------------AARFTL------------DAMPGKQMAIDADLNAGLIDEKEAQRRRQEIAREADFY-GAMDGASKFIRGDAIAGIIITLINILG-GLAIGVFQHHMSLSDAAKTFTI----L-TV--GDG----LVG----QIPSLITSTAAGLMVTRA-AA---E--T------DLGTEI--------FK------QLTG-Y-HKA-LFMAAGTLAVMGI--------VPGM----PTIPFLLVASLIAIVAYMVY-----E-----AT-K-------EK---EL----------------KEA------E------E--RAKEL----L-KEAKAK----E--EEED---VISPPETLAMEIGYALIPYVEDKKKGEIVKRIKSLRKQLAKE--LGIII--PLVHIKDNL-EL--KPGEYRILIRDVEVARGEVEPNKLLAI-DT-G----------------TT-------KE----K-I-PGKETKEPAFGLTAYWIAPNLKDRAKLLGYTVVDIPTVIITHLSEVIKKHAYEILGRVETKELIDNLARKYP--LVKD-IVP--EQVPLGVVHRVLQNL---L-KE--G-IPVKDLMTILEALSDNIS---KTQ----------DPDI---LTEFV---RQ-----ALARLITNLY-AVN-GE-ITVLTLTPKAENYILE--KV-KQN---D--GY-LP-------PL-E---PAFVQRIMGDIMKYRDIFTRK-Q-AV-P-----------------------------------------VILTSPAVRRFL---KKII--------E---------PY---AP--NI-----VV---LS------YSEV----EPGAKVN----V-V-------------GTVGE--------------------------------------
>FlhA_Bacteria_Aquificae_WP037919646
M---------------------------------------------------------------------------------------------------------------ER------------------------------------------------------ALSVFE-KI---NQ--YSD-----AIVIILILII-----------------------------------LGSL--------------------------------------VLPVPPFLL--DILL---------------------------TFSITFSM--------------------------------LILMAT---------------------------------------------------------------VYVESPLKFSSFPSI-----------------------------------------LLVATLFRLSLNVAS------------------------------------------------------------------TRRILLHGHE-----------------------------------------GPDAAGHVIQAF------GQFVVGG---------NYVV-----------------------------------GIIVFLVLVIIN--------FIVIT-KGT--------ERISEV------------AARFTL------------DAMPGKQMSIDADLNSGLIDEKEAQRRRQEVQREADFY-GAMDGATKFIRGDAVAGIIIVFINIIG-GIIIGMVQKGMDFQTALQNFTI----L-TI--GDG----LVS----QIPALITSTAAGLMVTRA-AS---E--M------NLGQEI--------FT------QLTS-Y-PKA-LFMAAGAIFVMGI--------IPGM----PTLPFLILSSIVGISGYMMN-----L-----IL-K-------EK---ES----------------KEK------E------E--KAKEI----V-KSLE------E-EKPED---YVQPPEPLTLEIGYGLIYLVDEKQGGDLVKRIKNLRKQLTKE--LGLLI--PLVHIKDNL-EL--KPNEYRILIKGVEVAKYEVYPGKYLAI-DT-G----------------MI-------KE----K-V-EGIPTKDPAFGLNALWIEENLKDKSRLSGYTVVDISTVIITHLSETIKKYSYEILTRQQVKELLDIVSKNYP--MVKD-IVP--DQVPLNILHKVLQNL---L-KE--G-IPIKDIPTIVEALSDNIN---KTN----------DPDL---LTEYV---RM-----ALKRVITSMY-QKN-GE-IMALVLGNRTENYINK--LL-NEN---K--NG-L--------SV-S---PSFVQKLIASISQDLDKFIIN-S-TQ-P-----------------------------------------ILITSPIVRKYV---KQIL--------E---------NY---LP--NL-----TV---LS------YGEI----ENNVKLN----I-V-------------GMVDVDEN-----------------------------------
>FlhA_Bacteria_FCB_OOK75216
M----------------------------------------------------------------------------------------------------------ANLVAML------------------------------------------------------RLPGNL-KS---TQ--WQI-----LAGPILILLI-----------------------------------LSMM--------------------------------------VLPLPAFIL--DLLF---------------------------TFNIALSI--------------------------------MVLLVA---------------------------------------------------------------MFTQRTLEFAAFPTI-----------------------------------------LLFTTLLRLALNVAS------------------------------------------------------------------TRIILMEGHT-----------------------------------------GAAAAGKVVEAF------GHFLVGG---------NFAI-----------------------------------GIVVFVILVIIN--------FMVIT-KGA--------GRIAEV------------GARFVL------------DGMPGKQMAIDADLNAGLIAEDEAKKRRAEVTQEADFY-GSMDGASKFVRGDAIAGILIMVINVVG-GLLVGVLQHGMDMGHAAESYTL----L-TI--GDG----LVA----QIPALVISTAAGVIVTRV-ST---D--Q------DVGEQM--------VG------QLFS-N-PRV-MLLSAAVLGLLGM--------VPGM----PNLVFLLFTAALLGLAWWMR-----G-----RE-T-------QP---KA----------------EPA------P------V------K----M-PENTQA----V-EATWN---DVQLEDSLGMEVGYRLIPMVDFQQDGELLGRIRSIRKKFAQD--MGFLP--PVVHIRDNM-DL--PPARYRILMKGVEIGSGDAYPGRWLAI-NP-G----------------TA-------AG----T-L-PGEQTTDPAFGLAAIWIESALKEQAQIQGYTVVEASTVVATHLNHLIGQFSAELFGRQEAQQLLDRVTQEMPK-LTED-LVP--GVLTLTTLHKVLQNL---L-DE--K-VPIRDMRTILETLAEHAP---LQS----------DPHE---LTAVV---RV-----ALGRAITQQWFPGT-GE-VQVIGLDTPLERLLLQ--AL-QGGG-----------------GL-E---PGLADRLLAQTQEALARQEML-G-AP-P-----------------------------------------VLLVNHALRPLL---SRFL--------R---------RS---LN--QL-----VV---LS------NMEL----SDNRNIR----M-T-------------ATIGGK-------------------------------------
>FlhA_Bacteria_FCB_RKY49585
M------------------------------------------------------------------------------------------------------------PEKDS------------------------------------------------------GKSGVW-NL---LS--NSN-----VALAVLVVLI-----------------------------------LTVM--------------------------------------IIPLPTFLM--DVLL---------------------------VMNITGAL--------------------------------VILFVA---------------------------------------------------------------IYVLKPLEFSVFPGL-----------------------------------------LLIVTLFRLSLNVAT------------------------------------------------------------------TRLILTQAY----------------------------------------------AGELIQAF------GSFVVRG---------NYFV-----------------------------------GIIIFLILVIIN--------FIVIT-KGA--------TRIAEV------------SARFTL------------DAMPGKQMSIDADLNAGLIDDQEAQRRREQIVKEADFY-GAMDGASKFVRGDAIAGLLITAINIVG-GLIVGVLQKGMTIGEAASRYTI----L-TV--GDG----LVA----QIPALIISTSAGIIITRA-SS---E--S------NLGTDI--------AN------QIVR-Q-PKA-IFITAGVLGLMGL--------VPGL----PFVPFTLMALIMAGSGYLVE-----K-----AL-K------------------------------AR-------E------E--LVEEE----K-VEEEGE----V-EEKIE---EYLHPDPFEIEIGYGLIPLVDVNQGGNLLKRISTIRKSIAIE--LGVIV--PPIRIRDNI-QL--KSNEYVFKIYGVECARYELMMGYYLVL-NP-D-----------------D-------RV----E-L-KGIDTVEPTFGLQAKWIPKSEKDKAEMAGYTVIEPVAVIATHLMEVLKSNAYKLLDRQETQRMLDHLKETHPA-VVEG-VVP--DVVSLGTVTQVLKNL---L-KE--G-IPIRNLVTIMETIADYAP---MTK----------DPEV---LTEYV---RA-----ALAEVITSYFKQDQ-GY-VTVITLDPRLEDKIME--NI-RNGG--G--RLQNL-------GF-S---PEQVNKIFKSLSEKIEKTIEM-G-TR-P-----------------------------------------VLLVSPHVRRYL---RNFI--------E---------PV---LP--NV-----AV---LS------YNEL----TPDTELK----T-V-------------GSVEYPNE------S----------------------------
>FlhA_Bacteria_FCB_RKY48451
M------------------------------------------------------------------------------------------------------------PEKDS------------------------------------------------------GKSGVW-NL---LS--NSN-----VALAVLVVLI-----------------------------------LTVM--------------------------------------IIPLPTFLM--DVLL---------------------------VMNITGAL--------------------------------VILFVA---------------------------------------------------------------IYVLKPLEFSVFPGL-----------------------------------------LLIVTLFRLSLNVAT------------------------------------------------------------------TRLILTQAY----------------------------------------------AGELIQAF------GSFVVRG---------NYFV-----------------------------------GIIIFLILVIIN--------FIVIT-KGA--------TRIAEV------------SARFTL------------DAMPGKQMSIDADLNAGLIDDQEAQRRREQIVKEADFY-GAMDGASKFVRGDAIAGLLITAINIVG-GLIVGVLQKGMTIGEAASRYTI----L-TV--GDG----LVA----QIPALIISTSAGIIITRA-SS---E--S------NLGTDI--------AN------QIVR-Q-PKA-IFITAGVLGLMGL--------VPGL----PFVPFTLMALIMAGSGYLVE-----K-----AL-K------------------------------AR-------E------E--LVEEE----K-VEEEGE----V-EEKIE---EYLHPDPFEIEIGYGLIPLVDVNQGGNLLKRISTIRKSIAIE--LGVIV--PPIRIRDNI-QL--KSNEYVFKIYGVECARYELMMGYYLVL-NP-D-----------------D-------RV----E-L-KGIDTVEPTFGLQAKWIPKSEKDKAEMAGYTVIEPVAVIATHLMEVLKSNAYKLLDRQETQRMLDHLKETHPA-VVEG-VVP--DVVSLGTVTQVLKNL---L-KE--G-IPIRNLVTIMETIADYAP---MTK----------DPEV---LTEYV---RA-----ALAEVITSYFKQDQ-GY-VTVITLDPRLEDKIME--NI-RNGG--G--RLQNL-------GF-S---PEQVNKIFKSLSEKIEKTIEM-G-TR-P-----------------------------------------VLLVSPHIRRYL---RNFI--------E---------PV---LP--NV-----AV---LS------YNEL----TPDTELK----T-V-------------GSVEYPNE------G----------------------------
>FlhA_Bacteria_FCB_WP075427145
M----------------------------------------------------------------------------------------------------------------N------------------------------------------------------ENGFLQ-SL---SR--NSD-----VILAVAVISI-----------------------------------LVFM--------------------------------------ILPLPPFLL--DILI---------------------------AFNITFSV--------------------------------IILLIS---------------------------------------------------------------MYITSPLELSVFPGL-----------------------------------------LLIITLFRLSLNVAS------------------------------------------------------------------TRLILGDGY----------------------------------------------AGKIIFAF------GSFVVKG---------NYVV-----------------------------------GFIVFLILVVIQ--------FVVIT-KGA--------SRIAEV------------AARFTL------------DAMPGKQMSIDADLNAGLITEEEARRRRALIQREAEFY-GAMDGASKFVRGDAIAGLIITVINIVG-GLIIGVLQRGMTFTEALQNYVL----L-TI--GDG----LVS----QIPALIISISAGMVVTRN-AS---G--N------QFDVEV--------KG------QIFQ-R-PKA-LLIASGVLAFFAI--------VPGL----PMLPFLILSVISGVAGYFGT-----K-----FE-K------------------------------EK--------------A--VVPEV----K-PKAVAQ----P-EEKIE---KLVQIDPIEIEIGYGLIPLADEEQGGTLFKRIIGVRKQLALE--LGIIV--PPIRVRDNI-YL--EPSEYVIKIRGNKVAGGEVKPGYYLAM-NP-G----------------TA-------EE----E-IHDAIKVKDPVYGFDAYWIPAHKKEEAEIMGYTVVEPVSVIVTHLVEVLRKNAGKILSRQDTKTLIDSLREEYPA-LVEE-ITP--DVLPIGTIQKVLQNL---L-NE--G-IPIRDMVTILEALLDYSR---VTK----------NVDV---LTEYV---RH-----SLSETIARLYRTEN-NV-IPAIQLDPRIEDLITQ--SL-QQSS--S-QSSPTL-------GL-P---PDIIRVLNLSLAENVKKAKDL-G-YR-P-----------------------------------------VVICSATVRLYF---YRLI--------H---------ST---FP--DV-----SV---IS------YTEL----PTDVDIE----I-I-------------GRIKINNH------T--SS------------------------
>FlhA_Bacteria_FCB_CUS93387
M----------------------------------------------------------------------------------------------------------------N------------------------------------------------------ENGFLQ-SL---SR--NSD-----VILAVAVISI-----------------------------------LVFM--------------------------------------ILPLPPFLL--DILI---------------------------AFNITFSV--------------------------------IILLIS---------------------------------------------------------------MYITSPLELSVFPGL-----------------------------------------LLIITLFRLSLNVAS------------------------------------------------------------------TRLILGDGY----------------------------------------------AGKIIFAF------GSFVVKG---------NYVV-----------------------------------GFIVFLILVVIQ--------FVVIT-KGA--------SRIAEV------------AARFTL------------DAMPGKQMSIDADLNAGLITEEEARRRRALIQREAEFY-GAMDGASKFVRGDAIAGLIITVINIVG-GLIIGVLQRGMTFTEALQNYVL----L-TI--GDG----LVS----QIPALIISISAGMVVTRN-AS---G--N------QFDVEV--------KG------QIFQ-R-PKA-LLIASGVLAFFAI--------VPGL----PMLPFLILSVISGVAGYFGT-----K-----FE-K------------------------------EK--------------A--VVPEV----K-PKAVAQ----P-EEKIE---KLVQIDPIEIEIGYGLIPLADEEQGGTLFKRIIGVRKQLALE--LGIIV--PPIRVRDNI-YL--EPSEYVIKIRGNKVAGGEVKPGYYLAM-NP-G----------------TA-------EE----E-IHDAIKVKDPVYGFDAYWIPAHKKEEAEIMGYTVVEPVSVIVTHLVEVLRKNAGKILSRQDTKTLIDSLREEYPA-LVEE-ITP--DVLPIGTIQKVLQNL---L-NE--G-IPIRDMVTILEALLDYSR---VTK----------NVDV---LTEYV---RH-----SLSETIARLYRTEN-NV-IPAILLDPRIEDLITQ--SL-QQSS--S-QSSPTL-------GL-P---PDIIRVLNLSLAENVKKAKDL-G-YR-P-----------------------------------------VVICSATVRLYF---YRLI--------H---------ST---FP--DV-----SV---IS------YTEL----PTDVDIE----I-I-------------GRIKINNH------T--SS------------------------
>FlhA_Bacteria_Proteobacteria_uniprotP76298
M----------------------------------------------------------------------------------------------------------SNLAAML------------------------------------------------------RLPANL-KS---TQ--WQI-----LAGPILILLI-----------------------------------LSMM--------------------------------------VLPLPAFIL--DLLF---------------------------TFNIALSI--------------------------------MVLLVA---------------------------------------------------------------MFTQRTLEFAAFPTI-----------------------------------------LLFTTLLRLALNVAS------------------------------------------------------------------TRIILMEGHT-----------------------------------------GAAAAGKVVEAF------GHFLVGG---------NFAI-----------------------------------GIVVFVILVIIN--------FMVIT-KGA--------GRIAEV------------GARFVL------------DGMPGKQMAIDADLNAGLIGEDEAKKRRSEVTQEADFY-GSMDGASKFVRGDAIAGILIMVINIVG-GLLVGVLQHGMSMGHAAESYTL----L-TI--GDG----LVA----QIPALVISTAAGVIVTRV-ST---D--Q------DVGEQM--------VN------QLFS-N-PSV-MLLSAAVLGLLGL--------VPGM----PNLVFLLFTAGLLGLAWWIR-----G-----RE-Q-------KA---PA----------------EPK------P------V------K----M-AENNTV----V-EATWN---DVQLEDSLGMEVGYRLIPMVDFQQDGELLGRIRSIRKKFAQE--MGFLP--PVVHIRDNM-DL--QPARYRILMKGVEIGSGDAYPGRWLAI-NP-G----------------TA-------AG----T-L-PGEATVDPAFGLNAIWIESALKEQAQIQGYTVVEASTVVATHLNHLISQHAAELFGRQEAQQLLDRVAQEMPK-LTED-LVP--GVVTLTTLHKVLQNL---L-DE--K-VPIRDMRTILETLAEHAP---IQS----------DPHE---LTAVV---RV-----ALGRAITQQWFPGK-DE-VHVIGLDTPLERLLLQ--AL-QGGG-----------------GL-E---PGLADRLLAQTQEALSRQEML-G-AP-P-----------------------------------------VLLVNHALRPLL---SRFL--------R---------RS---LP--QL-----VV---LS------NLEL----SDNRHIR----M-T-------------ATIGGK-------------------------------------
>FlhA_Bacteria_Spirochaetes_PKL35583
M-----------------------------------------------------------------------------------------------------------------------------------------------------------------------PLFANL-QW---MQ--KTD-----ILMGIGVISV-----------------------------------VMML--------------------------------------IIPLPTFLL--DFLL---------------------------AVSVMIGL--------------------------------LILMIV---------------------------------------------------------------MFISRSFDFSIFPAL-----------------------------------------LLITTVFRLALNVSS------------------------------------------------------------------TRLILLNGAA-----------------------------------------F---DGKIIRTF------GAFVVGG---------NYAV-----------------------------------GFIIFIILVAVQ--------FLVIT-KGA--------TRTAEV------------AARFTL------------DAMPGKQMSIDSDLANGLINESEARKRREEIRKEADFY-GAMDGASKFVQGDVKVGIIITVINIIG-GFTVGMVMRGESFDVALKTYTL----L-SI--GDG----LVA----QIPSLLITTATGIIVTRA-VS---N--D------NMGDQI--------AD------QLGS-Q-PKA-LFITAAALGGSVL--------IPGF----PKFSLIFLAAGLAGLGYLLT-----Q-----TR-E------------------------------EEKS-----L------A--AREEE----D-AARKDH----K-PESVL---PLIQVDPLEVEIGYNLIPLVDPEQGGTLLDRITNIRRRSALD--MGLIV--PPIRIRDNM-EL--EPEAYSILIKGVEVGRGYLQVGKLMAM-DP-G----------------DV-------QE----K-I-QGGEFTEPVFGLKAIWIETEQRDIAESRGYTVVDCPTITATHLTEIIKKHADEILGRQEVQQLIDNLKNDYPA-VIGE-VED--KKIGLGDIQKVLQNL---L-RE--R-VSIRNMLSIMESIATYSD---HTR----------EAGL---LTEYV---RS-----SLARQITNDYVDRD-NI-LNVITVDPEIESAMRS--ALHDDPV--E--GR-IL-------AL-D---PDSHRVIVQALLDAFGRARNL-G-HT-P-----------------------------------------VFLVSPQVRSVT---FALL--------E---------RE---IP--AP-----AV---LS------YNEI----ASTVRVN----V-I-------------VSALVSSA------A----------------------------
>FlhA_Bacteria_Terrabacteria_WP068141742
M--------------------------------------------------------------------------------------------------------------AVR------------------------------------------------------AQEILQ-RL---TR--QSD-----LLVVAGLILI-----------------------------------VVMM--------------------------------------VVPLPAALL--DVLL---------------------------AFNISLAL--------------------------------MTLMVT---------------------------------------------------------------MSVKEPLEVSVFPSL-----------------------------------------LLVATLFRLALNIST------------------------------------------------------------------TRLILLNGY----------------------------------------------AGQVIQAF------GRFVVGG---------NYVV-----------------------------------GFIVFLILVIIQ--------FVVIT-RGA--------ERVAEV------------AARFTL------------DAMPGKQMAIDADLNTGLIDEKQARERRAKIEQEADFY-GAMDGASKFVKGDAIASIIITLINILG-GFAVGVGQRGLSLADALGTYTL----L-TV--GDG----LVS----QIPALLLSTATGIIVTRA-AA---T--T------NLGRQL--------TT------QMGA-E-PQV-LLVAGAALGFFGV--------LPGL----PTAPFLTLGALLGGTGYLLQ-----R-----RQ-A------------DL----------------RER------E------T--ARADE----R-AREHRR----E-PEDVA---GLVQVDPLELEVGYGLVPLVDAGQSGELLDRIALIRRQMAQE--MGLLV--PSVRIRDNL-AL--EPSQYRIKIKGIPVGQGELRLGEFLAM-EA-G----------------QV-------AE----K-I-EGTPTKEPAFGLPALWIPASRKEEAESAGYTVVDPTSVVATHLAEVIKSHADELLGRQEVRRLLDQLKREYPA-VVEE-LVP--QVITAGEVQRVLQAL---L-RE--G-VAIRDLVTILEAVGDGAQ---TSK----------SVEY---LAGLA---RE-----ALARQICAAHQGAD-GT-LPIVTLEPRLEQQLGE--AL-QQSD--R---GSLL-------SL-E---PGAGQRLLERVAGWVEKAAVK-G-EQ-A-----------------------------------------VVVCSPHLRFAL---RRFL--------E---------RS---LP--HV-----PV---LS------YNEI----SAEVRVQ----P-V-------------GMVRADEG-----------------------------------
>FlhA_Bacteria_Terrabacteria_TAK25337
M-----------------------------------------------------------------------------------------------------------ASNAPA------------------------------------------------------SVQADS-RP---VQ--ISD-----LVMAIAAIVI-----------------------------------VGLM--------------------------------------IIPLPAFIL--DFLL---------------------------AINLVAAL--------------------------------TVLLVA---------------------------------------------------------------MYVTEPLQFAVFPAL-----------------------------------------LLVMTLYRLGLNVAA------------------------------------------------------------------TRLILLNGQ----------------------------------------------AGTVIEAF------GSFVVGG---------NYIV-----------------------------------GVVVFVILMVIQ--------FVVIT-NGA--------GRVAEV------------AARFTL------------DAMPGKQLAIDADLNAGLINEADARRRRRKIEQEADFY-GAMDGASKFVRGDAIAAVVIVLVNIFG-GFAIGVFQRGTSLFEALQTYTL----L-TV--GDG----LVS----QLPALLISTATGIIVTRS-AS---E--S------NLGRDV--------MT------QLSA-N-PRA-IGIASGVILTLAI--------IPGL----PKLPFIVVGGIGLAGAWTMW-----Q-----RM--------------------------------RRT------E------I--AVAQA----A-LTATPS----A-PENVI---DLLQLDPMELEIGYGLIPLVDQEQGGNLLSRITLIRRQLALD--LGIVL--PTIRVRDNL-QL--RPNQYLVKLRGVEVARGELMVSHFLAM-NP-G----------------TA-------EE----G-L-EGLATTEPAFGLPALWINAGQRESAEILGYTVVDPSSVLTTHLTEVIKSHAPSIVSRQDVQALVNSLRRDYPA-LVDE-LVP--NLLTLGEIQRALANL---L-RE--R-VTVRDLVTILEALADQAR---VSK----------DPDL---LTEHA---RR-----ALSRTITGQYRDESTGT-LTGLMLAPRAEQTLAA--AL-QQTD--Q--GT-VI-------AI-D---PEGAQRLLGRIGREMERLAQQ-G-LQ-P-----------------------------------------ILICSSRLRLPL---KRLT--------E---------RS---LP--NL-----VV---LS------FAEI----TPQTNVV----S-A-------------GLVTLDE------------------------------------
>FlhA_Bacteria_FCB_RKX31273
M--------------------------------------------------------------------------------------------------------------ASR------------------------------------------------------GDTFLS-RL---IN--HSD-----VLLAVAVIVI-----------------------------------VGVL--------------------------------------VIPLPPGFL--DFAL---------------------------AFNITFSL--------------------------------VILLST---------------------------------------------------------------LYIRRPLDLSVFPGM-----------------------------------------LLIVTLLRLSLNVAS------------------------------------------------------------------TRLILGTGY----------------------------------------------AGEVINSF------GNFVVKG---------NYVV-----------------------------------GFIVFVILVIIQ--------FVVIT-KGA--------GRISEV------------AARFTL------------DAMPGKQMAIDADLNAGLINEEQAKKRREDIANEADFY-GAMDGASKFVRGDAIAGILITMINIIG-GFVIGILMQGRSVSEALRIYSL----L-SI--GDG----LVT----QIPALIVSTSAGIIVTRA-AS---T--S------NMGKDL--------TT------QLTS-Q-PRA-IMIAAVMLVLFGV--------VPGM----PTLPFVLLGLGIGTVGYLTN-----E-----SM-K------------------------------KKK------L------E--EQRQK----M-QESQVE----Q-PERTE---DLLKVDTLEVEIGYGLIPLVDSNQGGDLLDRVSAIRRQLAIE--MGIIV--PPVRIRDNV-QL--KPNQYRIKVKGIEVASYELMLDHVLAI-NP-G----------------YV-------KE----E-L-DGFKTKEPSFGMSASWIIPNLKEGAESRGYTIVEPSAVLTTHLTEIIKSNSSELLTRQDVSHLMETLKEDNPS-LVNE-IVP--NVVPLSAVQKVLQTL---L-AE--R-IPIRDLTTIMETITDIYP---NTK----------ETDV---LAEYV---RM-----ALKRQITDMYRDKE-NK-IHVFTIDPTVEQMLTN--SV-QNTK--Q--GL-ML-------VT-P---PDETERLIKAVGKQIEKAEAA-G-HT-P-----------------------------------------ICLSSPNIRLAL---KRLT--------E---------AA---HP--TL-----VV---LS------YNEI----SNNVEII----S-N-------------GVVEFENG------N----------------------------
>FlhA_Bacteria_Aquificae_WP121922275
M---------------------------------------------------------------------------------------------------------------EN------------------------------------------------------ILPIFL-KF---QK--YSD-----VIVIVLILAI-----------------------------------LGAM--------------------------------------VLPVPPLLL--DILL---------------------------TSSITFSL--------------------------------VILMSV---------------------------------------------------------------IYINNPLQLSSFPSL-----------------------------------------LLLATLFRLSLNVAT------------------------------------------------------------------TRRILLHGNE-----------------------------------------GVDSAGQVIKAF------GEFVVGG---------NYIV-----------------------------------GIIVFIILVTIN--------FIVIT-KGT--------ERISEV------------AARFTL------------DAMPGKQMAIDADLNAGIIDEREAQKRREQIQQEADFY-GAMDGASKFIRGDAIAGIIITLVNIIG-GIAIGIFQHNMDLQSALKTFTI----L-TV--GDG----LVS----QIPSLITSTAAGLMVTRA-VA---K--E------NLGFEI--------VK------ELTS-F-PKA-LYMAATALFIMGI--------VPGM----PTIPFFLLGVILAITGYMMQ-----K-----SL-I-------EK---EK----------------MEE------E------E--KAKEL----L-KEAQKE----E-EE-EE---IDIQPEPITFEIGYALIPYVDESQNGEVIKRIKSLRKQLSKE--LGLII--PLVHIKDNL-EL--KPGEYRILIRDIEVGKGEIEPDHLLAI-DT-G----------------NT-------KG----S-I-EGKKTKEPAFGLDAYWIKPELKDKAKMLGYTVVDIPTVIITHLSEVIKNHAYEILGRAETKELVDTVAKKHP--IIKD-IVP--DQVPLNILHRVLQNL---L-KE--G-VPIKDLLTIVESLSDNIV---KTN----------DPDL---LTEFA---RQ-----ALKKVITKQY-ATN-GT-LYAVSLSPEIENKILE--KI-KEA---E--GD-LP-------PL-D---VGFIQNLVNQLSQSAEKFLMN-Q-AK-P-----------------------------------------VLITSPVIRRYV---KQII--------E---------PY---LP--NF-----AV---LS------YSEI----DPKIKVN----I-L-------------GSVR---------------------------------------
>FlhA_Bacteria_PVC_WP012912482
M----------------------------------------------------------------------------------------------------------------------------------------------------------------------------S-RL---SQ--LRD-----LVLPVGIIAS-----------------------------------VLVI--------------------------------------LVPMPSELI--DLLL---------------------------AINITVSV--------------------------------IVLLTT---------------------------------------------------------------IYVRTPLEFNIFPTM-----------------------------------------LLATTLGRLVLNVAS------------------------------------------------------------------TRLILTHARTE----------------------------------------GMDAAGGVIRAF------GEFVAGD---------QIVV-----------------------------------GIIVFVIIVVIQ--------FVVIT-KGA--------TRISEV------------AARFAL------------DGMPGKQMAIDADLNAGIIDDKEAQRRREEVAQQADFF-GAMDGASKFVRGDAIAGIIITLVNVLG-GFVIGVVQYRMDIAESAEVFTK----L-SI--GDG----LVS----QVPAFLTSLAAGLLTTRS-SQ---K--Q------NLPMVF--------LQ------QLFS-N-PQT-LIVAGGFVAVLVL--------T-NL----PKIPLLAIGAGCGGLALMLS-----R-----KQ-K------------------------------SEEA-----K------A--VTDAK----A-AEAATK----PAEERIE---DFLSVDPMEIEIGAGLIRLANPKQGGDLLPRITAVRQGVAND--IGIIL--PKVRVKDFT-RL--GEYQYRIKISGNVVATGEVLPGKFLAI-DS-G----------------AT-------TG----K-V-PGIETRDPAFNQPAVWIDSGLRERAQMMGYTTVEPTAVLATHLQEVVRRHADELLTRDATKHLLDELKKTSPA-VVDE-LVP--APMKISDVQQVLQML---L-RE--E-VSIRNLSTILETLGDWAT---KTK----------DPVF---LTEYV---RN-----RLSRTISSRYRDAE-NR-MHVLTLDPALEDRIAA--GV-EHSE--R--GL-FV-------RL-Q---PAVVERVCERISGELTKLTRG-G-KR-P-----------------------------------------LVLVSPQIRAGL---KLMT--------S---------GN---LP--RL-----HV---LS------FNEV----TRDTKVD----I-L-------------GVVPDIDG------K----------------------------
>FlhA_Bacteria_Synergistetes_WP014806182
M------------------------------------------------------------------------------------------------------------STARE------------------------------------------------------GTSDKK-RI---LR--FAD-----VTMAVLVVLI-----------------------------------VGMM--------------------------------------IIPMPTRLL--DVLL---------------------------SLNITFAV--------------------------------VTLLST---------------------------------------------------------------FYVKEALEIAAFPTI-----------------------------------------LLLATLYRLALNVST------------------------------------------------------------------TRLILLNGYA----------------------------------------------GEVVLAF------GNFVVGG---------NYVV-----------------------------------GAVVFLILVVIQ--------FIVIT-KGA--------ERVAEV------------AARFTL------------DGMPGKQMAIDADLNSGLIDEAEARQRRARIQREADFY-GAMDGASKFVKGDAIAGLIITVINILG-GLAIGVLQRGVPASQALQIYGL----L-TV--GDG----LVA----QIPALIFSTATGVIVTRA-AG---E--A------SLGMDL--------IN------SLVS-N-HKP-LLISAGMLFLLAI--------VPGL----PFLPFATIGGLLAFLGYRMI-----K-----EK-K-----RI-----------------------EER------P------K--EQAPQ----Q-AKAPQT----T-PESVL---PLMTVEPMELEIGYALIPLVDPSQGGDMLERISTIRRQMALD--LGLIV--PPIRIRDNI-QL--KPTEYVIKIRGVEIAKGELIPDHYLAI-NT-S----------------GT-------EE----T-L-VGIPTTEPTFGLKAFWISPEIREKAEELGFTVVDAPSVLATHLSETIKKYGADLLSRQDVQKLIDMVKENYSA-VVEE-LM---SVISLGEVQKVLQNL---L-RE--S-IPVRDLVTIFEALADNAR---ISR----------NVDF---LTERV---RE-----ALSRHITHRFKGDD-GQ-ITVMTLSPTWEQKIRE--SL-KGDL--L-QGW-QL-------QM-D---PKELNSMTSLIAKAAERMAME-G-KF-P-----------------------------------------VLLVHPDVRFIV---RKII--------E---------NK---LP--DV-----YV---VS------YNEI----EPGTKVR----S-L-------------GMVE---------------------------------------
>FlhA_Bacteria_Synergistetes_WP009201670
M------------------------------------------------------------------------------------------------------------GAVRE------------------------------------------------------RTSKER-GI---FR--FAD-----ITMAILVVMI-----------------------------------IGMM--------------------------------------IIPMPTKLL--DVLL---------------------------SLNITFAV--------------------------------VTLLST---------------------------------------------------------------FYVKEALEIAAFPTI-----------------------------------------LLLATLYRLALNVST------------------------------------------------------------------TRLILLKGYA----------------------------------------------GEVITAF------GNFVVGG---------NYVV-----------------------------------GAVVFLILVVIQ--------FIVIT-KGA--------ERVAEV------------AARFTL------------DAMPGKQMAIDADLNSGLIDESEARLRRTRIQREADFY-GAMDGASKFVKGDAIAGLIITVINIIG-GLTIGVFQRGLTAGQALQVYAL----L-TV--GDG----LVA----QIPALVFSTATGVIVTRA-AS---E--T------SLGIDV--------IN------SLTS-N-HRP-LLIGAGLLFMLAI--------VPGL----PFLPFAVIGSLLGFLGYRMI-----R-----EK-K-----IA-----------------------AEM------P------K--EEARR----E-ARPQQA----G-PENVL---PLMTVEPMELEIGYALIPLVDPSQGGDMLERISTIRRQMALE--SGLIV--PPIRIRDNI-QL--KPTEYVIKVRGVEVSRGELIPDHYLAI-NT-S----------------GV-------EE----A-L-VGIPTTDPAFGLKAFWISPEIRDKAEEMGFTVVDAPSVLATHLSEIIKKYGADLLSRQDVQKLIDTVKEGHPA-AVEE-LL---SVLSLGDIQKVLQNL---L-RE--S-IPIRDLVTIFEALADNGR---ISR----------SVDF---LTERV---RE-----ALSRHITHRFKGED-GQ-ITAMTLSPIWEQKIRE--AL-KGDL--S-QGW-QL-------QM-D---PKSLNSLLSQVSRAMEKMAME-G-RM-P-----------------------------------------VLLVHPDVRFIV---RKII--------E---------GK---LT--NV-----HV---LA------YSEI----EPGTKVR----S-L-------------GTVE---------------------------------------
>FlhA_Bacteria_Synergistetes_WP074199363
M------------------------------------------------------------------------------------------------------------GTARE------------------------------------------------------GTSDKK-RI---LR--FAD-----VTMAVLVVLI-----------------------------------VGMM--------------------------------------IIPMPTRLL--DVLL---------------------------SLNITFAV--------------------------------VTLLST---------------------------------------------------------------FYVKEALEIAAFPTI-----------------------------------------LLLATLYRLALNVST------------------------------------------------------------------TRLILLNGYA----------------------------------------------GEVVLAF------GNFVVGG---------NYVV-----------------------------------GAVVFLILVVIQ--------FIVIT-KGA--------ERVAEV------------AARFTL------------DGMPGKQMAIDADLNSGLIDEAEARQRRARIQREADFY-GAMDGASKFVKGDAIAGLIITVINILG-GLAIGVLQRGVPASQALQIYGL----L-TV--GDG----LVA----QIPALIFSTATGVIVTRA-AG---E--A------SLGMDL--------IN------SLVS-N-HKP-LLISAGMLFLLAI--------VPGL----PFLPFATIGGLLAFLGYRMI-----K-----EK-K-----RI-----------------------EER------P------K--EQAPQ----Q-AKAPQA----T-PESVL---PLMTVEPMELEIGYALIPLVDPSQGGDMLERISTIRRQMALD--LGLIV--PPIRIRDNI-QL--KPTEYVIKIRGVEIAKGELIPDHYLAI-NT-S----------------GT-------EE----T-L-VGIPTTEPTFGLKAFWISPEIREKAEELGFTVVDAPSVLATHLSETIKKYGADLLSRQDVQKLIDMVKENYSA-VVEE-LM---SVISLGEVQKVLQNL---L-RE--S-IPVRDLVTIFEALADNAR---ISR----------NVDF---LTERV---RE-----ALSRHITHRFKGDD-GQ-ITVMTLSPTWEQKIRE--SL-KGDL--L-QGW-QL-------QM-D---PKELNSMTSLIAKAAERMAME-G-KF-P-----------------------------------------VLLVHPDVRFIV---RKII--------E---------NK---LP--DV-----HV---VS------YNEI----EPGTKVR----S-L-------------GMVE---------------------------------------
>FlhA_Bacteria_Synergistetes_KUK40265
M-------------------------------------------------------------------------------------------------------------ADIR------------------------------------------------------ESSLMR-KA---TR--FAD-----VGMAFLIILI-----------------------------------VGMM--------------------------------------IIPMPTFLL--DILL---------------------------AMNITFGV--------------------------------VVLLAT---------------------------------------------------------------FYVLKPLEIPAFPTI-----------------------------------------LLIATLYRLALNVST------------------------------------------------------------------TRLILLQAYA----------------------------------------------GEVIAAF------GDFVVGG---------NYVV-----------------------------------GGVVFLILVIIQ--------FVVIT-RGA--------ERVAEV------------AARFTL------------DAMPGKQMAIDADLNAGLIDEKEARKRRSEIQREADFY-GSMDGASKFVRGDAIAGLIITVVNLLG-GLTIGVFQRGFTFQEALQTYSL----L-TV--GDG----LVA----QIPALLLSTATGIIVTRA-AG---E--S------NLGRDI--------VT------SLSS-N-CRP-LFIGAGLLFALAV--------VPGL----PTVPFLLLGTILALAGFVVY-----R-----EG-K-----APQ----------------------GEP------A------S--EVPPP----A-AKAPAG----A-PESVL---PLVAVDPMEVEIGYALIPLVDPSQGGDMLDRIATIRRQMAME--RGLVV--PPIRIRDNI-QL--KPTEYLIRIKGAQVARAEIMPDHYLAM-NT-S----------------GT-------EE----P-L-VGIPTKEPAFGLEGYWIAPELREQAESLGYTVVDAPSVLATHISEIVKKYGAELLTRQETQKLVDLVKESNPA-VTEE-LM---NALSLGDVQKVLQNL---L-RE--S-VPIRDLVTIFETLADVGR---ISR----------NPDF---LTERV---RE-----ALFRHITISLQDPQ-GT-VTVLTLSPRWEQRVKE--SM-QGDL--A-SGW-RL-------NM-S---VDEIQKLIKAVGDKMEKAAAA-G-HA-P-----------------------------------------ALLVHPDVRLVV---RRLL--------E---------GS---LP--QI-----PV---IS------YNEI----TPGTELR----S-L-------------GMVE---------------------------------------
>FlhA_Bacteria_Terrabacteria_WP008413050
M---------------------------------------------------------------------------------------------------------------AA------------------------------------------------------PSTLAA-NL---KQ--YSD-----LVIAGLIIGI-----------------------------------VLLI--------------------------------------IVPLPPGML--DFFL---------------------------ILSMSLGL--------------------------------VIMLIT---------------------------------------------------------------MFTTEPLQFSIFPSL-----------------------------------------LLVTTLYRLALNISS------------------------------------------------------------------TRLILGEGA----------------------------------------------AGKVIEAF------GQFVVGG---------NYVV-----------------------------------GAVVFIIITVIQ--------FVVIT-NGS--------GRVAEV------------GARFTL------------DAMPGKQMSIDADLNSGLITEDEARAKRERLQREADFF-GAMDGASKFVRGDAIAGIVILIINILG-GFVIGVVQLGLPMEEALKRFTI----L-TI--GDG----LVA----QIPALLISTAAGILVTRA-TS---E--G------TFGKDI--------AK------QFLN-F-PRV-LLLAGVILGFIGL--------IPAM----PNLLFLSMAAVLLYAAKTVS-----R-----ER-T--------R---QA----------------LAE------Q------Q--AQALQ----A-QKMQKR----E-PENVF---SYFQVDPLEIEIGYNLIALTDESQGGDLLQRLAAVRRQCAAE--MGILV--RPIRIRDNM-QL--SYNAYVIKIRGVEVASGELMPGHHLAM-DP-L----------------GQ-------EL----Q-F-NGIPTTEPTFNLPAWWVAGADRELVELHGFTVVDCSTVLVTHLTEILKQHAHELLGRQEVKELIEVVKEKNPA-VVEE-LVP--DMLSLGEIQKVLQNL---L-KE--R-VPIRDLVTVLEALADGAR---INK----------DPDY---LTDCA---RQ-----SLSRTICQRYTDDR-GK-LSVITLHPRLEQAVQE--AI-QPTQ--F--GA-YP-------VL-E---PQLVRKLLDKLNTVVEDVTMR-G-LN-P-----------------------------------------VVLCSPRVRLPF---RRLI--------E---------RY---LP--NL-----AV---LS------LNEI----PANLDVE----A-I-------------GTVSID-------------------------------------
>FlhA_Bacteria_Terrabacteria_WP011878700
M---------------------------------------------------------------------------------------------------------------AA------------------------------------------------------QTSMAL-KL---KQ--YSD-----LIIAALIIGV-----------------------------------VLLI--------------------------------------IIPLPPSLL--DFFL---------------------------ILSMTLGM--------------------------------VIMLIT---------------------------------------------------------------MFTTEPLQFSIFPSL-----------------------------------------LLVTTLFRLSLNISS------------------------------------------------------------------TRLILGDGA----------------------------------------------AGKVIEAF------GQFVVGG---------NYIV-----------------------------------GAVVFIIITVIQ--------FVVIT-NGS--------GRVAEV------------GARFTL------------DAMPGKQMSIDADLNSGLITEDEARAKRERLQKEADFF-GAMDGASKFVRGDAIAGIVILLINILG-GFVIGVVQMDMLITEALMKFTI----L-TI--GDG----LVS----QIPALLISTAAGILVTRA-SS---D--G------SFGSDL--------SK------QFLN-F-PKV-LLLAGVILGVIGL--------IPAM----PNLLILSMAGVLLYSSRTLM-----Q-----ER-K--------K---KE----------------IAD------Q------Q--AEVAQ----S-QKQQKR----E-PENVF---SYFQVDPLEIEIGYNLISLTDESQGGDLLQRLAAVRRQCASE--MGILV--RPIRIRDNM-QL--SYNAYVIKIRGVEVANGDLMPGHHLAM-DP-M----------------GQ-------DL----K-F-NGIPTTEPTFNLPAWWVTGQDREFVELNGFTVVDCSTVLVTHLTEIIRQYAHELLGRQEVKELVDVVKEKQPA-VVEE-LVP--DMLSLGEIQKVLQNL---L-KE--R-VPIRDLVTILEALADGAR---INK----------DPDY---LTDNV---RQ-----SLSRSICQRYTGEQ-GK-LSVVTLHPKLEQNIQE--AI-QQTQ--F--GA-YP-------VL-E---PQLVRKLLQKLNTVIEDVTMR-G-AN-P-----------------------------------------VLLCSPRVRLPF---RRLI--------E---------RH---LP--NL-----GV---LS------LNEI----PANLEVE----A-I-------------GTVSID-------------------------------------
>SS_Bacteria_Elusimicrobia_PCI36531
M---------------------------------------------------------------------------------------------------------------------------------------------------------------------------FF-GK---AQ--GAD-----LLIGTIGLLL-----------------------------------VGLL--------------------------------------LLPLPPFLL--DLLL---------------------------ISLLSTAL--------------------------------LTLFIS---------------------------------------------------------------FYARDSVEFSTYPSL-----------------------------------------LLLVTVARVVVTIAA------------------------------------------------------------------TRNILTDGS----------------------------------------------AGALVEAL------GTVLLGG---------NFAV-----------------------------------GLVLFSILSLAQ--------FMVIT-GGT--------SRISEV------------TARFTL------------DALPGKQMSIDAELNAGLIQEDQARARRKAIQEEADFY-GSMDGASKFVRGESIAALIIILVNIVG-GVVVGTVQKDMPIWDALQRYCT----L-SV--GLG----LAI----QISALLTSVAAGILVTRV-AG---Q--E------NLGLQL--------GL------QLLS-R-QKP-LFLVSIMLGGLMF--------LSGS----PKIALLVAAVGIVSAAVLAR-----E-----EE-S------------SQ----------------TQVP-----A------E--EEAAP----T-VLPPAT----P-EEQAS---GLLGVDVLRVEVGYSLITLVASERSG-FMRRVDAVRRSIAEE--LGLIL--PAVHVKDNL-EL--AAQGYSIKIKENEVARGELQPHFLLAI-NA-G----------------TV-------TR----V-V-AGQATMDPAFGMPALWINPGIEKEAEAAGYSVVEPVAVLGTHLAEVVRSHSDELLTRQQVRTLVDNVKKTHPA-VVEE-LVP--AILSLGEVQRVLQAL---L-RE--R-VSIRDLSTILEALADQGR---INK----------DPLL---LISKV---RR-----ALSRTITRAALSGA-ET-LSAVTLAPALERRLVE--SL-HPGT--D--GI-VI-------AL-S---LPQARAVVDAVAAQLRPAGLD-A-DV-P-----------------------------------------ALLTSGELRAPL---WSLV--------H---------RS---MP--AA-----CV---LS------YEEV----SPGTNLN----F-I-------------GEIAAPFA------A--NGQS----------------------
>FlhA_Bacteria_Fusobacteria_WP134113497
M-----------------------------------------------------------------------------------------------------------------------------------------------------------------------AILDSG-IK---NA--SIS-----TLIPIGLIGV-----------------------------------ILMF--------------------------------------FMPIPTFLL--DTFQ---------------------------AFNITIAI--------------------------------TIFLLS---------------------------------------------------------------MYIKEPLDFSVFPSV-----------------------------------------LLVTTLYRLALNMSS------------------------------------------------------------------TKLILLQGLN--------------------------------------------FNGKLIKTF------GDFVVGG---------NYVI-----------------------------------GIIVFVILVVIN--------FIVIT-KGS--------ERVAEV------------GARFTL------------DAMPGKQMSIDADYNAGIISEEEAKERRKKIQMESDFY-GSMDGASKFVKGDAIAGIIITIVNILG-GFLVGIL-RGEGLAEAASTYTI----L-TI--GDG----LVS----QIPALLISVATGMVVTRS-AS---E--S------DFGTDI--------IE------QFFQ-E-PKI-LYLISGALFILGV--------IPGM----PKLSFFSLSIFLGGLGYILT-----K-----SI-K--------E---AE----------------AKS------E------E--EEIEN----V-SNTEEN----Q-IEEVK---NLLKVDPMELELGYSLIPIVDKEQGGDLLERITMIRKQLAME--LGIMI--PYMRIKDNM-QL--NPNEYNIKIKSSVVAVGDIMIGSYLAM-NP-G----------------NI-------EE----E-I-VGVPTIEPAFKLPAIWINEEQREKAELLGYTVVDPTSVLATHITETIKRHAADILDREAVKELIDNIKDEYNV-IVEE-VYP--KKFDLGEIQTVLQNL---L-NE--G-ISIRNLPLILEAMADASK---LTQ----------NIET---LSEYV---RI-----GLARQICNEFKGPD-GK-LRVLTLSPETEEFLKN--NL-QETE--L--GN-YI-------SL-D---PVSNNKLLSSISEENNKCVMS-G-YP-T-----------------------------------------VILVAPEIRKPL---RGLI--------E---------RD---FK--GI-----AI---IS------YNEI----IADIELE----A-I-------------GMVSVE-------------------------------------
>FlhA_Bacteria_Rhodothermaeota_WP095509393
M------------------------------------------------------------------------------------------------------------SAAAV------------------------------------------------------PAARPP-AF---TL--NGE-----ALAATGLVLV-----------------------------------LFVM--------------------------------------VVPLPGFLL--DLLL---------------------------ATNIAISL--------------------------------AVLLTA---------------------------------------------------------------FYAERPLDFGIFPGL-----------------------------------------LLVTTLFRLSLNVAS------------------------------------------------------------------TRLILGEAKA----------------------------------------------GALIEAF------GEFVVSG---------NYVV-----------------------------------GAIVFLVLVLIN--------FVVIT-KGS--------GRIAEV------------GARFTL------------DALPGKQMAIDADLNAGLIDEGEAKRRRSEVSREADFY-GAMDGASKFVRGDAMAGLVITAINIVG-GLIIGVAQYGMGPAEAAQTFTL----L-SI--GDG----LVS----QIPALLISTAAGLIVSRA-SG---E--G------NLSSET--------QS------QLFG-K-PEA-LFVTAGFMALLGV--------LPGL----PIVPFWALAGGLAFVAF--------------RR-A-------GT---IA----------------DEA------E------E--AARPA----E-TAPAPE----P---EPA---DLLLVDELELEIGYGLIPVVDPAQGGDLLERISMLRRQLATE--MGIVV--PPVRIRDNV-AL--DANAYVVKLRGNDVARGEALPGYHLAL-LL-D----------------GN-------DE----A-P-PGIRTVDPTFGLEAVWVADRSLPEAERLGLATVEAPAVIATHLLETLRKHAHALLTRQGTRELLDKVQESAPA-LVGE-LVP--DQLSVGSVQRVLKRL---L-QE--R-VPIRDLVLILEALADRAA---STK----------SPEV---LTEFA---RA-----ALAPTLTRHFSGPD-GR-LHAVVLDPTLEHHLLE--RA-QTGE--L-NPS-TL-------GL-D---PDRAARLQAEAEARLKPLIAA-G-HP-P-----------------------------------------VLLTSPVLRATL---FAFL--------D---------PV---LP--DV-----AV---LS------YQDL----VPEAPVD----V-E-------------GQVSLP-------------------------------------
>FlhA_Bacteria_Spirochaetes_RKX95655
M----------------------------------------------------------------------------------------------------------------A------------------------------------------------------KDIPNR-VW---WQ--RSD-----ILIAIGVIAV-----------------------------------VLML--------------------------------------IIPIPAMLL--DFLI---------------------------AVNFAIGL--------------------------------ITLITV---------------------------------------------------------------MFMKRAIDLSVFPTL-----------------------------------------LLISTVYRLAVNISS------------------------------------------------------------------TRLILLKGPA-----------------------------------------F---NGRIIRAF------GQFVVGG---------NYVV-----------------------------------GLIIFLILVAVQ--------FIVIT-KGA--------TRVAEV------------AARFTL------------DAMPGKQMAIDADLSAGLITEQEAIQKRIDIQREADFY-GAMDGASKFVQGDVKVGLLITIINIVG-GLIIGMVMRHETIKSAVTTYTM----L-TI--GDG----LVS----QIPSLMMSTATGIIVTRA-VA---M--D------DLGTEI--------TT------QLLT-Q-PRT-LWIGAAFLLLLAV--------LPGF----PKIPLIVLGSILGSFGFYLR-----K-----GM-Q------------------------------IEKA-----A------K--EAEEK----K-EEVTPG----KGPESVL---GLLQIDPIALEIGYNLIPLVDPNQGGDLLERVTMIRRQSAIE--LGLIF--PPIRIRDNM-KL--EPSSYSIKIKGVEVGKGSIRMGKYLAM-NP-G----------------TA-------TE----E-I-EGEKTTEPAFGLSALWIDEDKRQKAERLGYTVVDAPSVIATHLTEVIKQYAAEVLGRQDVKALIDSLSKDYPA-VVEE-VNK--SGATIGDVQKVLKGL---L-RE--G-VSIRDLVTIMETIADYFP---SVK----------DHEE---LVELV---RQ-----ALSRQICQQYADEQ-KR-LSVITVSKEVEEEIKS--AI-VETE--R--GK-QF-------AM-E---PSSQKKLIERIRREVQRIREK-G-LK-P-----------------------------------------VFLTSPEIRSIF---SKIV--------S---------SI---VP--NA-----AV---LS------SFEI----VPDIKLE----A-V-------------GRIAM--------------------------------------
>FlhA_Bacteria_Deferribacteres_WP041223821
M------------------------------------------------------------------------------------------------------------------------------------------------------------------------------KY---LK--QTE-----ILVAIAIVGI-----------------------------------LIVM--------------------------------------ILPMPSLLL--DILL---------------------------TMSITFAV--------------------------------IILLVS---------------------------------------------------------------VYIKDPLEFSTFPTV-----------------------------------------LLIATLFRLSLNVAT------------------------------------------------------------------TRRILLHGAE-----------------------------------------GEDAAGAVIKAF------GQFVVGG---------NYVV-----------------------------------GIIIFLVLVIIN--------FVVIT-KGS--------GRVAEV------------AARFTL------------DAMPGKQMSIDADLNAGLIDEQTARKRREEIQKQADFY-GAMDGASKFVRGDAVAGLIITAINIIG-GLIIGVAQHGLSVSEAAKIFTI----L-TV--GDG----LVS----QIPALIVSTAAGIVVTRT-GD---E--E------DLGSQL--------VY------QLFK-S-SKI-MFVAGGILFFFAL--------VPGM----PKVSFIFLSLLMIGVGYLMR-----N-----AK-E-------KV---EK----------------EDI------E------T--E---E----E-SEEETP----E-EEMVK---DLLDIDLMELEIGFNLIPLVDTNRGGTLLNRIKSLRRQIALE--MGFIV--PPIRIRDNL-QI--DPNSYVVFIKGVKVATGSVYPDKYLVM-NP-D----------------GD-------LD----S-I-DGIPTKEPAFGLDAKWVDEIEKEKAEIEGMTVVDPSTVISTHLTEIIKTYAYELLGRQETQELIDRLKEKYPK-LVED-LIP--NILDIGIVQRVLQNL---L-KE--R-VSIRNLPTILETLAAYGT---QSK----------DIEY---LTEKV---RV-----ALKRQITESLLAAD-NR-LYVFTLAPQIEQMIAK--NI-QQGD--D--GR-EV-------VM-E---PTTAQKLLQKLIDKTKEITEN-G-LN-S-----------------------------------------VLVISPPIRYPF---RRFV--------E---------KF---VP--NL-----YV---IS------HNEI----AENVQIE----S-L-------------GTVEITDE------N----------------------------
>FlhA_Bacteria_Deferribacteres_WP128467657
M---------------------------------------------------------------------------------------------------------------------------------------------------------------------------MT-KL---IK--QGE-----IGFGLFFIGI-----------------------------------IIVM--------------------------------------ILPMPAVFL--DLLL---------------------------VCSIALSV--------------------------------LILMVA---------------------------------------------------------------IYADEPLKFSTFPSV-----------------------------------------LLIITLFRLSLNVAS------------------------------------------------------------------TRRILLNGSE-----------------------------------------GEGAAGHVIQAF------GQYVVGG---------NYAV-----------------------------------GVIIFLILVLIN--------FMVIT-KGS--------GRIAEV------------AARFTL------------DAMPGKQMSIDADLNAGLIDEAGAKAKRAKIQQEADYY-GAMDGASKFVRGDAVAGLIITGINIIG-GLAIGVLQNGMEVAEAAGVFTI----L-TV--GDG----LVS----QIPSLIVSTAAGLIVSRAGGG---D--K------DLSGQL--------AR------QLFR-S-TRV-LYITGGILLFFAV--------VPGM----PFFPFLFLSGIFFAIAHSAK-----K-----AA-E-------KP---EE----------------DEE------E------Q--E---E----E-RKPATE----E--EEVR---ELLEMDTMELGIGFSLIPLVDSAQGGTLLNRIKSIRKQVALE--MGIIV--PPVRIRDNL-QL--DGNGYNILLKGVRVASGTIFPDKFLVM-NP-E----------------GS-------VD----K-I-DGIPTKEPAFGLAAKWVDERQKEKAELNGFTIVDPATVIATHLTEVIKSYANELIGRQETLELVNGVKEKFPK-LVED-LIP--GILDLGTVNRVLQNL---L-RE--R-ISIRNLRSILEVLASYGV---QTK----------DVEN---LTERV---RL-----SLRRQITESLLAPD-GA-LYVFTLPSEIEQLLAK--NL-QQGD--E--GK-DI-------LI-D---PLAAQKILSKMIGKVDEVTHK-G-FS-P-----------------------------------------VLVISPPLRSAM---RRFA--------E---------KF---VK--NI-----NV---IS------HNEI----SENVRIE----S-L-------------GMLEIKV------------------------------------
>FlhA_Bacteria_Acidobacteria_WP130422714
M----------------------------------------------------------------------------------------------------------------------------------------------------------------------------------------QA-----FILPVAAISV-----------------------------------VFVM--------------------------------------LIPIPSFVL--DLLL---------------------------AASITASV--------------------------------IVFLTA---------------------------------------------------------------VQVRRAVDFSVFPTL-----------------------------------------LLLLTLFRLSLNLAS------------------------------------------------------------------SRRILLHGHE-----------------------------------------GTAAAGSVIEAF------GQFVVGG---------NYVV-----------------------------------GFVLFLALIAIQ--------FLVIS-HGA--------VRTAEV------------TARFTL------------DALPGKQMAIDADMNAGLIDEQQARKRRQAIAREAEFY-GAMDGAARFNQRDSMATILITVINIVA-GLLIGVIQQGADLATAVKTYTI----L-TV--GDG----LVT----MIPSLLVSVAGGMVLTRA-SS---S--G------ALDQEL--------GA------QLLK-G-RNT-LWIACGVLIALAL--------IPGL----PKLAFVLMAAGVALIARKLP-----A-----AQ-P------------QT----------------AGA------EAD----S--MPAGK----A-KAAAAA----T-GENLA---SLLKIDELTLEIGFQLISLVDEKQGGQMLNRVRALRRHLATE--LGFIV--PSVHITDNL-RL--KPREYVVSLRGVEIARWQTEQNCLLAV-NA-D----------------PK-------AR----P-L-PGVETREPAFGVNARWIQQGLEEQALASGYSVVDQTTVIGTHMGELIRRHAHELLGRQEVKRLLDSMNESHPK-LVEE-LVP--KLLSLGEVQRVLQQL---L-RE--Q-VSIRDLGAILESLVESAQ---QSK----------NLVH---LVEAA---RQ-----SLGRGLVHPLLESD-GG-LKVLMLEQAVESELIN--TF-DPQS--A--GL-LLGDGSRSAGL-P---ADFLRRLVDSVKRLTGTVPGS---AL-P-----------------------------------------VLLCPSPARYHV---RRWL--------E---------PF---LP--KV-----TV---LS------PVEI----PPEVRVR----S-I-------------GTVG---------------------------------------
>FlhA_Bacteria_FCB_PIU46288
M----------------------------------------------------------------------------------------------------------------A------------------------------------------------------NSRLPE-SF---MK--NTD-----ALMAIGVAVV-----------------------------------IIMM--------------------------------------VIPIPTWIL--DFGM---------------------------ALSITLSI--------------------------------VVLLSV---------------------------------------------------------------MYTVKATEFSAFPSI-----------------------------------------LLLATVFRLSLNVSS------------------------------------------------------------------TRLILSQGMN--------------------------------------------FGGKIIRFF------GEVVVSG---------NYVI-----------------------------------GIVVFLILVVIQ--------YMVIV-KGA--------TRIAEV------------AARFTL------------DAMPGKQMAIDADLNAGIITEKEAIARREEIRREADFY-GAMDGASKFVSGDVIAGLIISAINIIG-GFAIGTIMKGEPLKEAAATYTL----L-TI--GDG----LVS----QIPSLLISMATGLIVTRA-AS---T--E-----KNLGADV--------IS------QLTV-Q-PRA-LLITSGLMLILGI--------F--Y----MGWPMILFGTFCGYLYYYLS-----R-----TI-Q------------------------------EISQ-----E------E--KAKQT----K-EDAKTR----K-PEKVD---DLISVDPIEVEIGYALIPLVDPEQGGDLLERITMIRRQMALE--MGLIV--PPIRIRDNM-QI--RPSQYVFKIKGVEVASANLRVDQFMAM-NP-G----------------TA-------TV----S-L-AGEATKEPAFGLPAVWIRERDREKAELAGYTVVDPPSVIATHLTETLKRHAYEILGRQETQQILDVIKKNYPA-LVED--SL--KTLSLGEIHKVMQNL---L-KE--G-VSIRDMVTILETLSEAAP--RYNK----------DLDR---LTELV---RT-----MLARHITKQYLADD-GS-LSVITVDPRLEEEIYS--GV-EMTT--E--GR-QV-------SI-E---PSRVQRILERLGSEVEKAISK-G-LS-P-----------------------------------------VILTSPRCRPAF---KSLT--------K---------RA---AP--NL-----VV---LS------FNEI----LQDVEIR----P-I-------------GTIAA--------------------------------------
>FlhA_Bacteria_FCB_WP014856809
M----------------------------------------------------------------------------------------------------------------------------------------------------------------------------K-LF---GK--NSD-----ILLAFGLILM-----------------------------------LGLM--------------------------------------LIPLPASFL--DFLL---------------------------SLNITLAL--------------------------------LVLIVS---------------------------------------------------------------LYIQSPLDISVFPGL-----------------------------------------LLVLTLYRLALNISS------------------------------------------------------------------TRLILIDGF----------------------------------------------AGQVIESF------GSFVVGG---------NYVV-----------------------------------GFIVFIILVVIQ--------FIVIV-KGS--------GRISEV------------AARFTL------------DAMPGKQMAIDADLNTGLITEAEARKRRARIEREAEFY-GAMDGASKFVKGDAIAGLIINAINIVG-GFVIGVAQKGMSFQDAVQTYTI----L-TI--GDG----LVS----QIPALLISTAAGLVVTRS-AS---G--T------ALDFQM--------KS------QLFS-N-PRV-LATVSGAVFLFAF--------IPGM----PTIPFLILSGVLGTSSYMNK-----K-----GV-T--------S---EA----------------VIE------E------T--DGEEP----K-DEESKP----A-EEKVE---QYLQVDPIEVEIGYGLISLVDEKQGGNLFQKISSTRKVIALE--YGVLI--PPVRVRDNL-QL--SPNEYVIKIKGNVVASFELYPDRYLAM-NP-G----------------VT-------EE----E-L-SGIPTNDPAFGLPSYWITHEEKEKAEMLGYTVVDAISVLATHLQESLKRNFDKILSRQEVKQLLENLKKEYPA-VVED-INP--DILNLGMIQKVLQNL---L-KE--G-IPIKDFVRILEALIDYSK---TTK----------NIDV---LTEYV---RH-----TIGDTIANLYKDSN-GI-IHAAALGENLETMITK--SL-QAQK--D-SMI-TL-------GL-S---TEVLRELNIRIQQEVEKFNNM-G-YP-P-----------------------------------------IIITSAAIRPYF---YRLV--------N---------SS---FP--DL-----VL---LS------YSEL----PSNVEIE----F-I-------------GKVEVGNA------N----------------------------
>FlhA_Bacteria_PVC_WP052565819
M-----------------------------------------------------------------------------------------------------------------------------------------------------------------------IKNSFG-KL---FS--QGE-----IALVVGVIGI-----------------------------------FVVL--------------------------------------IIPIPTIFL--DLLI---------------------------TVNLSITL--------------------------------LLLLVT---------------------------------------------------------------LHAKGPLDLSTFPSI-----------------------------------------LLFLTLFRLSLNVAS------------------------------------------------------------------TRQILLHGY----------------------------------------------GGQVIASF------GEFVVGG---------NIVI-----------------------------------GMVVFLIIIVIQ--------FIVIT-KGA--------TRISEV------------AARFTL------------DAMPGKQMSIDADLNAGLITEDQARKRRELISREAEFH-GAMDGASKFVSGDAIAGIIIVLINIVG-GIVMG-MRQGMPVSEALQHYTI----L-TV--GDG----LVS----QIPSFIIATASAVIITKT-SS---S--E------NLGKDL--------KG------QLFN-Q-PNA-VAFAAGILAVFSI--------IPGL----PKMPFMILAGFFGMLFLVLR-----R-----ST-R--------K---LA----------------TE-------E------V--MEKDV----K-KDVQEAH---S-EESVE---KLLHVDRMGIEVGYKLVPLVDPQKNGGILERINALRRQMARD--MGMIV--PPIRVRDNL-QL--ESNQYVIKIRGQDVARGELFPDCYLAI-DS-G----------------AI-------TK----S-V-EGTKTFDPAYGLPALWVFETVKEEAEASGYTIVDPVSVMITHLTEIIKNHAYEILCREDVQKLIENLKKESPA-VVEE-LTP--SVMPLGSVQEVLKNL---L-KE--Q-VPIRDMATILETIADYVP---ATK----------DTEL---ITEYV---RQ-----RLSRTICQRYQSGE-GK-IGVISFDPQLEQTIAN--SI-HKTE--R--GN-LL-------AL-E---PNMAQKLIDKLTEVVRDSLSS-G-YE-V-----------------------------------------VLLTSSNVRSHI---RRLI--------E---------SA---LP--HV-----AV---LS------YKEI----SSGVKID----S-L-------------GMVKL--------------------------------------
>FlhA_Bacteria_Terrabacteria_WP012283298
M----------------------------------------------------------------------------------------------------------------A------------------------------------------------------APQTKN-GA---IS--YTD-----LAVAVAILAT-----------------------------------VIMM--------------------------------------IIPLNPVFL--DMLL---------------------------IFNITIAM--------------------------------LVLLAT---------------------------------------------------------------MFVEGALEISVFPTL-----------------------------------------LLITTLFRLALNVSS------------------------------------------------------------------TRLVLLEGY----------------------------------------------AGQVIERF------GSFVLGG---------SPIV-----------------------------------GFIVFVILVIIQ--------FIVIT-KGA--------ERVAEV------------AARFTL------------DAMPGKQMAIDADLNQGMINEAEAKKRRRDIQREADFY-GAMDGATKFVKGDAIAGIVILIVNILG-GFFIGVLQKNLSVSQAAMKYTI----L-TV--GDG----LVT----QIPALLISTATGIIVTRA-AS---D--S------NLGQDL--------TG------QLFG-R-PRI-LYIGAGVLALLGV--------I-GL----PPFPLFTMSAFLAFLGYQMT-----R-----VK-A------------AT----------------AVA------E------I--EKAQE----Q-EIEEIK----K-PENVI---SLLNVDPLELEMGYALIPLVDTQQGGDLLDRVIMIRRQCALE--LGLVV--PPIRLRDNM-QL--KPNAYSIKIKGVEVAGGELVPDHYLAM-AP-G----------------FD-------DG----S-I-PGIDTKEPAFGLPAKWITAQMRDQAELAGFTVVDPPSVIATHLTEVIKTHAHEILGRQDVQTLVDHVKQTHPA-VVSE-LIP--DLLSLGDVQKILAGL---L-KE--R-VPIRDLVTIMETLADHAR---ITK----------DPDV---LIEYA---RQ-----ALARQIVKPYLVPG-TNELAVISLDPSLENRIRE--AI-QQTE--Q--GT-YL-------AI-D---PMEAQQILSALSSEVERVSQM-G-YQ-P-----------------------------------------VVLCAPIVRLYF---KRMT--------E---------RV---VP--HL-----VV---LS------YNEI----GTQLQVQ----T-I-------------GMVK---------------------------------------
>SS_Bacteria_Proteobacteria_WP115618481
M----------------------------------------------------------------------------------------------------------------K------------------------------------------------------LNNWLQ-GL---QA--RQD-----VVLAAMLLLA-----------------------------------IFMM--------------------------------------IVPLPTLLV--DVLI---------------------------AINLALSI--------------------------------TLLMMA---------------------------------------------------------------VYIREPMEFSAFPSV-----------------------------------------LLITTLYRLALTIST------------------------------------------------------------------SRLILLQHD----------------------------------------------AGELVYTF------GNFAVGG---------NLAV-----------------------------------GLIVFAIITIVQ--------FIVIT-KGS--------ERVAEV------------SARFSL------------DAMPGKQMSIDGDMRAGIIDAGQARQQRLLVQKESQLY-GAMDGAMKFVKGDAIASIIVILVNIFG-GIAVGVFMHEMSAGEAAATYAI----L-SV--GDG----LVA----QIPALLISIAAGIIVTRV-PG---E--T--RR--NLAQEL--------SS------QLMR-Q-HQA-LWIVAAVLVLFAC--------LPGF----PALVFLPMAAMVAAGTAWVT-----R-----RA--------------------------------KT-------G------E--TAGGF----G-GDAGSG-------GQDA---GDAAAPPPVGAIPLLLRVHPELGRDTALARALAELRQQKLEQ--LGLPL--PEILLQVDA-GL--PPRHLSFLLYQEAVLELELRP-LPLLD-SASA----------------PV-------PQ--------AAARDALPFGGLTLQWVAPEQAAGLAKLGLTVHRDHERVVHLVSLALDRYAAELIGVQEARYLMDQMEQRYGE-LVKE--LQ--RQLPVGRIADVLQRL---V-AE--G-VSIRDLRAVFEALVEWAP---REK----------DPVM---LTEYA---RL-----ALRRHIVGRQRRGQ-PW-ISAWVIGGHIEQTIRE--SI-RQTS--A--GS-YS-------AL-G---PEENQAIVGEIRSALEQSGAG-G----A-----------------------------------------ALVTAIDVRRFV---RKLI--------E---------RD---LF--SV-----PV---LS------FQEL----GDEAELK----I-L-------------GHVELIGE------G--HAPA----------------------
>SS_Bacteria_Proteobacteria_WP099406145
M---------------------------------------------------------------------------------------------------------------ST------------------------------------------------------LNKWLH-RL---QS--RQD-----VVLAAILLLA-----------------------------------IFMM--------------------------------------IVPLPTLLV--DVLI---------------------------AVNLTMSI--------------------------------MLLMMA---------------------------------------------------------------VYIREPMEFSAFPAV-----------------------------------------LLITTLYRLALTIST------------------------------------------------------------------SRLILLQHD----------------------------------------------AGEIVYTF------GNFAVGG---------SLAV-----------------------------------GLIVFAIITVVQ--------FIVIT-KGS--------ERVAEV------------SARFSL------------DAMPGKQMSIDGDMRAGTIDAAEARRQRQLVQKESQLY-GAMDGAMKFVKGDAIASIIVILVNIFG-GIAVGVFMHGMSASEASSTYAI----L-SI--GDG----LIS----QIPALLISIAAGIIVTRV-PG---E--E--RR--NLAAEV--------SA------QVLR-Q-RNA-LWIVSAVLVLFAC--------LPGF----PVLIFLALAGMIAGTAGWLS-----R-----RA--------------------------------A--------K------D--GGRTV----A-DDERES-------EGGA---GSTAAMMPVGALPLLLRVHPDQIRDGQLDSALAALRRDKLER--LGLPL--PEIIVHGDA-SL--ERDEINLLLYQESVLSLHLRP-QWLVD-IDSG----------------PL-------PQ--------AVAYDVLPFGGLKLQWVAAEQASSLTAIGVRLYHDSERVVYVVSLALDRYAVELIGVQEARYLMDQMEQRYGE-LVKE--LQ--RQLPSGRIANVLQRL---V-AE--G-ISIRDLRGVFEALVEWAP---REK----------DPVM---LTEYA---RL-----ALRRHIVGRHRHGP-GW-INAWVIGSHIEQTIRE--SI-RQTS--A--GS-YS-------AL-S---SEENQTIVAQIDAALAQPGHS-T----A-----------------------------------------VLVTAIDVRRFV---RKLI--------E---------RE---HF--NV-----SV---LS------FQEI----GDEAELK----V-L-------------GHIEWIGD------E--HAPA----------------------
>FlhA_Bacteria_Fusobacteria_OQY10764
M----------------------------------------------------------------------------------------------------------------------------------------------------------------------------S-EK---SS--RIG-----IIVPIGLVGI-----------------------------------VLMF--------------------------------------FMTLPTFLL--DTFQ---------------------------ALNITIGL--------------------------------TIFLLS---------------------------------------------------------------MYIKETLDFSIFPTL-----------------------------------------LLVTTLFRLALNIAS------------------------------------------------------------------TKLILLKGLS--------------------------------------------FNGKLVRAF------GDFVAGG---------NYIV-----------------------------------GVILFLIIVIIQ--------FLVII-KGS--------ERVAEV------------AARFTL------------DAMPGKQMSIDADYNAGLITETEAKEKRQKIQREADFY-GAMDGASKFVKGDAVAGIIITVINIIG-GLLIGVVTRGEPLVDAATTYTI----L-TI--GDG----LSG----QIPALLISLATGMVVTRT-TS---E--A------DFGTDL--------IK------QFLQ-E-PGV-LYIVAGAIFIIGL--------LPGM----PKLSFFSLTIALIVMATTMR-----N-----NV-K--------K---LE----------------EEK------E------M--ENQEE----E-VTQNVN----S-AEEVK---ELLKVDQMELEMGYSLIPLVDETQGGDLLERITMIRKQIATE--LGIII--PPIRIRDNM-QL--NPNEYILKIRGSEITKGELMITNFLAM-NP-G----------------GV-------EE----E-I-TGIPTVEPAFGLPALWISEEKREKAEMLGYTVVDPTSVLATHITETIKKYAPEILGRELVKELIENIKEDYAV-VVEE-VYP--KSLDLGEIQTILQSL---L-SE--N-VSIRNLPLILEVLADASK---LTK----------NIEM---LVEYV---RS-----GLARQLCNEFRNDE-KQ-LRVLTLNPNIEEVLKT--NI-EESD--L--GN-YI-------NL-P---PDLNNKLILAINEEVKRISGL-G-YQ-P-----------------------------------------IILVPPEIRKPL---RRIL--------E---------RD---LK--HV-----VV---LS------YGEI----TSEVELE----A-V-------------GMVNVD-------------------------------------
>FlhA_Bacteria_Spirochaetes_PKL19455
M------------------------------------------------------------------------------------------------------------------------------------------------------------------------------------Q--KSD-----ILVGLGVISV-----------------------------------VVML--------------------------------------VIPLPTFLL--DFLI---------------------------AVSLMLGL--------------------------------LILMIT---------------------------------------------------------------MFVHRSFDFSIFPSL-----------------------------------------ILITTVFRLALNVSS------------------------------------------------------------------TRLILLEGAA-----------------------------------------F---DGKIIKTF------GMFVVGG---------NYVV-----------------------------------GFIIFIILVAVQ--------FIVIT-KGA--------TRTAEV------------AARFTL------------DAMPGKQMSIDSDLSNGLITEENAKIRREEIRKEADFY-GAMDGASKFVSGDVKVGIIITFINLIG-GFIIGMVQRGESFDVALQTYSL----L-SI--GDG----LVS----QIPSLLTTTATGIIVTRA-VS---N--E------NFGDQI--------AD------QLTS-Q-PRA-LYMTAGALGAAVL--------IPGF----PKIPLILLSVGIASLGYMLT-----Q-----SR-E------------------------------EERE-----H------R--ESEAK----Q-QSVKDT----K-PESVL---PLIQIDPLEVEIGYNLIPLVDPEQGGTLLDRITNIRRRSALD--MGLIV--PPIRIRDNM-EL--EPEMYSILIKGIEVGRGVLQVGKLMAM-DS-G----------------DI-------SE----K-I-EGVEFIEPVFNLNAIWIDSDSRDLAESRGYTVVDCPTIVATHLTEIIKRHADEILGREEVKKLIDNIRGDYPA-VVKE-IEE--KNVSFGEMQKILQNL---L-RE--R-VSIRNMVTILETIATYID---HTR----------DAGL---LTEYV---RT-----ALARQITGAYTAED-SV-LSVITVDPEIENIIRS--SIHEDRI--E--GK-VL-------GM-D---PDTHYAIVNTLLDAYQRTSKM-G-YT-P-----------------------------------------IYLVSPQIRSVM---FALL--------E---------RE---VP--AP-----VV---FA------YNEI----TKNIKVN----V-V-------------VSALLPSG------L--QV------------------------
>SS_Bacteria_Proteobacteria_WP107152674
M---------------------------------------------------------------------------------------------------------------KR------------------------------------------------------LTAWLA-IA---AK--RQD-----IILAVMLLVA-----------------------------------VFMM--------------------------------------IIPLPTALV--DLMI---------------------------AINLTISI--------------------------------VLLMMA---------------------------------------------------------------LYIREPLEFSAFPSV-----------------------------------------LLITTLYRLALTIST------------------------------------------------------------------TRLILLQAD----------------------------------------------AGEIIYTF------GNFAVGG---------NLAV-----------------------------------GIIVFTIITIVQ--------FIVIT-KGS--------ERVAEV------------GARFSL------------DGMPGKQMSIDGDMRAGVIDANEARRLRGLVQKESQLY-GAMDGAMKFVKGDAIAGIIIILVNILG-GTAIGVFMHGMSATQAMSTYAI----L-SI--GDG----LIS----QIPALLISITAGIVVTRV-PG---E--Q--RR--NLAADL--------AE------QVGR-Q-PQA-LLLAAGVLVVFAL--------IPGF----PIAYFTLLAIAVFGCAWRIR-----K-----RR--------------------------------ASG------M------A--GPVSG----D-GADERG-------DTQA---SHAGAGMTPGAVPLMIRVAGDLMRADRYTALFNDLRAQKFEA--LGIPL--PEIQVAHGS-SL--DAGALQVLVYQEPVLSVVIADDMLLAD-ARTA----------------PL-------DD--------PARVDKLPFGGLQLQWVERESASALQALGTTLYEGDARIAHCLSLVVDHHAAEFVGVQETRFLMDAMEGRYAE-LVKE--VQ--RQLPIGRIADVLQRL---V-EE--N-VSIRDLRSIFEALIEWAP---REK----------DPVM---LAEYT---RL-----ALRRHITTRHRAGR-PW-INGWMIGDAIENMIRE--SV-RQTS--A--GS-YS-------AL-D---PHQSKAIVEHVREALAGTEDR-N----V-----------------------------------------ILITAIDVRRFL---RKLI--------E---------RE---FF--AV-----PV---LS------FQEI----GDEAELR----V-M-------------GNIEWFEA------Q----------------------------
>SS_Bacteria_Proteobacteria_WP047909356
M---------------------------------------------------------------------------------------------------------------KT------------------------------------------------------LNNLLK-GL---SA--RQD-----VMLAAMLLMA-----------------------------------IFMM--------------------------------------IVPLPTLLV--DVLI---------------------------AINVTLSI--------------------------------TLLMMA---------------------------------------------------------------VYIREPMEFSAFPAV-----------------------------------------LLITTLYRLALTIST------------------------------------------------------------------SRLILLQHD----------------------------------------------AGEIVYTF------GEFAVGG---------NLVV-----------------------------------GLIVFTIITIVQ--------FIVIT-KGS--------ERVAEV------------SARFSL------------DGMPGKQMSIDGDLRAGVIDATEARRQRATVQKESQLY-GAMDGAMKFVKGDAIASIIVILVNIFG-GICVGVFMHGMSAEEAVATYAI----L-SV--GDG----LIA----QIPALLISIAAGIIVTRV-PG---E--T--RR--NLADEL--------SA------QILR-Q-REA-LWIVAAVLVLFAA--------LPGF----PVFVFLPLAASVALVTWWVQ-----R-----RA--------------------------------R--------R------V--GSASG----G-DDAQ----------EDA---PGAGATPDIGAVPLLLRVHPELAQDGALALGLAALRTRKLEQ--SGLPL--PDIQLQADA-SL--APRHMTFLLYQEPVLQLEVRP-WLLLD-AGTP----------------AL-------PQ--------AAAQDTLPFGGITLQWVAPDQADGLAALGHTVHQGADRVVYLVSLALDRYASELIGVQEARYLMDQMEQRYGE-LVKE--LQ--RQLPVSRVADVLQRL---V-AE--G-VSIRDLRAVFEALVEWAP---REK----------DPLM---LAEYA---RL-----GLRRHIVGRQRRGQ-PW-VRAWVIGNHIEQTIRE--SI-RQTS--A--GS-YS-------AL-A---PEENQAIVAEIRGALAQSGTA-G----L-----------------------------------------ALVTAIDVRRFV---RKLI--------E---------KD---LF--AV-----PV---LS------FQDL----EDEAELK----V-L-------------GHVELIGE------G--DADAFA--------------------
>SS_Bacteria_Proteobacteria_WP021475298
M----------------------------------------------------------------------------------------------------------------K------------------------------------------------------LNNWLQ-GL---QA--RQD-----VVLAAMLLLA-----------------------------------IFMM--------------------------------------IVPLPTLLV--DVLI---------------------------AINLALSI--------------------------------TLLMMA---------------------------------------------------------------VYIREPMEFSAFPSV-----------------------------------------LLITTLYRLALTIST------------------------------------------------------------------SRLILLQHD----------------------------------------------AGELVYTF------GNFAVGG---------NLAV-----------------------------------GLIVFAIITIVQ--------FIVIT-KGS--------ERVAEV------------SARFSL------------DAMPGKQMSIDGDMRAGIIDAGQARQQRLLVQKESQLY-GAMDGAMKFVKGDAIASIIVILVNIFG-GIAVGVFMHEMSAGEAAATYAI----L-SV--GDG----LVA----QIPALLISIAAGIIVTRV-PG---E--P--RR--NLAQEL--------SS------QLMR-Q-HQA-LWIVSAVLVLFAC--------LPGF----PALVFLPMAAMVAAGTAWVT-----R-----RA--------------------------------KTG------G------E--TAAGF----G-GDAAS---------QDA---GDAAMPPPVGAIPLLLRVHPELGRDAALARALAELRQQKLEQ--LGLPL--PEILLQVDA-GL--PPRHLSFLLYQEAVLELELRP-LPLLD-AASA----------------PV-------PQ--------AAARDALPFGGLTLQWVAPEQAAGLAKLGLTVHRDHERVIHLVSLALDRYAAELIGVQEARYLMDQMEQRYGE-LVKE--LQ--RQLPVGRIADVLQRL---V-AE--G-VSIRDLRAVFEALVEWAP---REK----------DPVM---LTEYA---RL-----ALRRHIVGRQRRGQ-PW-ISAWVIGGHIEQTIRE--SI-RQTS--A--GS-YS-------AL-G---PEENQAIVGEIRSALEQSGAG-G----A-----------------------------------------ALVTAIDVRRFV---RKLI--------E---------RD---LF--SV-----PV---LS------FQEL----GDEAELK----I-L-------------GHVELIGE------G--HAPA----------------------
>SS_Bacteria_Proteobacteria_WP133681771
M---------------------------------------------------------------------------------------------------------------GW------------------------------------------------------VNKSLA-LL---RG--RQD-----VVLAAVLLLA-----------------------------------IFMM--------------------------------------ILPLPTLLV--DVLI---------------------------AVNLGLSI--------------------------------LLLMMS---------------------------------------------------------------VHLREPMEFSAFPAV-----------------------------------------LLITTLYRLALTIST------------------------------------------------------------------SRLILLQHD----------------------------------------------AGDIVQTF------GEFAIGG---------NLAV-----------------------------------GLIVFAIITVVQ--------FIVIT-KGS--------ERVAEV------------CARFSL------------DAMPGKQMSIDGDLRNGSIDAAEARRLRSMVQKESQLY-GAMDGAMKFVKGDAIAGIIVILVNIFG-GIAVGVFMQGMSAGEAAATYAI----L-SV--GDG----LIA----QIPALLISIAAGIIVTRV-PG---E--T--RR--NLAAEL--------SS------QVTR-H-PGA-LWLVAAVLALFAC--------LPGF----PALVFVPLAVMVAGGAFWLQ-----R-----HP--------------------------------QDA------Q------G--EGKTT----A-AGQR----------GGD---ETVERELSIGAVPLLLRVAPDLARTGQLEKMLQALRLERFEL--TGLPL--PEVVLQVDA-SL--SAGQLDFLLFHESILALTLRP-LAMVD-PMAA----------------PL-------PQ--------AVAQDPLPFGGMSVQWVAAEMAPLLADLGVRLFQGAERIRHLLILLLERHSAELIGVQETRFLMDKMELRYGE-LVKE--LQ--RQLPVMRVADVLRRL---V-AE--G-IAIRDLRAVFQALVEWAP---VEK----------DPVM---LAEYA---RL-----ALGRHILGRYRGGL-VW-LNAWLVGAEIEERLRE--SI-RQTS--A--GS-YS-------AL-S---PEENEQIVAAIRAALARDRPA-G----A-----------------------------------------VLVTAIDVRRFV---RKLI--------E---------RE---LF--DL-----PV---LS------FQEV----GNEVELK----V-L-------------GHIDLMVD------D--HALA----------------------
>SS_Bacteria_Proteobacteria_WP026920991
M---------------------------------------------------------------------------------------------------------------KR------------------------------------------------------LSHWLA-II---AS--RQD-----IVLAVMLLVA-----------------------------------VFMM--------------------------------------IVPLPTGLI--DLLI---------------------------TLNLTISI--------------------------------ILLMMA---------------------------------------------------------------LYIRDPLEFATFPSV-----------------------------------------LLITTLYRLALTIST------------------------------------------------------------------TRLILLQAD----------------------------------------------AGEIVHTF------GSFAVGG---------SLGV-----------------------------------GLIVFMIITIVQ--------FIVIT-KGS--------ERVAEV------------GARFSL------------DGMPGKQMSIDGDMRAGIIDANEARRQRNLVQKESQLY-GAMDGAMKFVKGDAIASIIIIFVNIVG-GTALGVFMHGMSAGEAMSTYAI----L-SI--GDG----LIS----QIPALLISITAGIIVTRV-PG---E--Q--RK--NLAADL--------SE------QIGK-Q-PQA-LLLAAFVLLVFAL--------IPGF----PAVYFIALAAGVFGCAWRIK-----K-----RR--------------------------------ASG-------------G--TIANR----S-TSNSNG-------DTGA---EISSLDMTPGALPLMVRFGSHLAAYAKSTQVFDGLRLRKFEQ--LGIPL--PEIHLQQDD-TL--AADTLQILLYQEPVLTLSIPARQLLLD-VSAP----------------SL-------VQ--------AVQTTPLPFGGLQLQWVEAAQAESLATLDIPFYQNDAQITYCLSLTVDRYAAEFIGVQETRFLMDAMEAKYAE-LVKE--VQ--RQLPIGRIADVLQRL---V-EE--G-ISIRNLRTVFEALIEWAP---REK----------DPVM---LVEYV---RV-----ALRRHIATRHRAQQ-SW-ISGWMIGDRIESMIRE--SI-RQTA--A--GS-YS-------AL-E---PQHVKTIIDCIRETTSENHTQ-R----A-----------------------------------------VLMTAIDVRRFL---RKLL--------E---------RA---CL--NL-----PV---LS------FQEI----NDEVELR----V-L-------------GNIDLIGE------A----------------------------
>SS_Bacteria_Proteobacteria_WP045363053
M---------------------------------------------------------------------------------------------------------------KR------------------------------------------------------LSHWLA-IM---AG--RQD-----IVLAVMLLVA-----------------------------------VFMM--------------------------------------IVPLPTGLI--DLLI---------------------------TVNLTISI--------------------------------ILLMMA---------------------------------------------------------------LYIRDPLEFAAFPSV-----------------------------------------LLITTLYRLALTIST------------------------------------------------------------------TRLILLQAD----------------------------------------------AGDIVHTF------GSFAVGG---------SLGV-----------------------------------GLIVFMIITIVQ--------FIVIT-KGS--------ERVAEV------------GARFSL------------DGMPGKQMSIDGDMRAGIIDANEARRQRNLVQKESQLY-GAMDGAMKFVKGDAIASIIIIFVNIVG-GTALGVFMHGMSASVAMSTYAI----L-SI--GDG----LIS----QIPALLISITAGIIVTRV-PG---E--Q--RK--HLAADL--------AE------QIGK-Q-PQA-LLLAAAVLLVFAL--------IPGF----PAIYFIALAAGVFGCAWRIR-----K-----HR--------------------------------ASG-------------S--AIANR----S-TSHSTG-------EAGA---ETASLAMTPGALPLMVRFGSHLAPYAKSAQIFDTLRLRKFEQ--LGIPL--PEIHLQQDD-AL--AADTLQILLYQEPVLTLSIPVRLLLLD-ASAQ----------------PL-------AQ--------TVQTTPLPFGGLHLQWVEATQAESLAALGIPFYQNDAQITYCLSLSVDRYAAEFIGVQETRFLMDAMEAKYAE-LVKE--VQ--RQLPIGRIADVLQRL---V-EE--G-ISIRNLRSVFEALIEWAP---REK----------DPVM---LVEYV---RV-----ALRRHIATRHRAQQ-SW-ISGWMIGDRIESMIRE--SI-RQTA--A--GS-YS-------AL-E---PQHVKTIVDCISETISENHTQ-R----A-----------------------------------------VLMTAIDVRRFL---RKLL--------E---------RA---SL--NL-----PV---LS------FQEV----NDEVELR----V-L-------------GNIDLIGE------A----------------------------
>FlhA_Bacteria_Aquificae_WP068549447
M-----------------------------------------------------------------------------------------------------------------------------------------------------------------------RELAFN-RA---DV--FTE-----LGVAAAVVLI-----------------------------------LTVM--------------------------------------IIPLPSWLL--DVLI---------------------------ALNISISV--------------------------------LVLLST---------------------------------------------------------------VYMKRPLEFSSFPSL-----------------------------------------LLMVTLYRLSLNVAS------------------------------------------------------------------TRRILLYGNK-----------------------------------------GTSAAGHIIEAF------GQFVVGG---------NYVV-----------------------------------GFVIFLILVIIN--------FIVIT-KGA--------QRIAEV------------AARFTL------------DAMPGKQMAIDADLNTGLIDEVEARRRREEIQREADFY-GAMDGASKFVRGDAIAGLIITCINIIG-GLVIGVLQQKMPLATAAKTYTI----L-TI--GDG----LVS----QIPALIISTAAGILVSRA-AS---E--S------HMGKDL--------VK------QLTS-Y-PRA-LFLGAAILLFAGF--------VPGF----PFWPFFLLSLFLAGVGYV------------------------GI---KT----------------PEV------K------E--EVAPT----E-EETPEA----D-IERIK---TSLQIDPIELELGYNLIPLVE---KGDLINRIRAMRRQIAQD--LGFIV--PPVRVRDNL-SL--EPNKYRILLYGTEVAEGEVYVDMYLVI-PA-A----------------SK-------EL----N-L-EGIPTKEPAFGISALWVKEENKEKAAMEGHAVVDAGTVIITHLSEVIKSHAHELLGRDELNDLLDALAKSYPK-LVED-LVP--NVVSHSLLQKVLQNL---L-RE--G-VSIRNLKKILETVAEYAG---KIE----------DPEV---ITEFV---RQ-----ALGRQIVKQIMGDS-EI-LPIVTLDPQLEKELAD--HL-QRTD--K--GS-YI-------VL-P---QDKLRELADKISGTLEPVISK-G-IQ-P-----------------------------------------AIVTSYEIRPAF---KRLI--------E---------RV---LP--RI-----PV---LS------NLEI----PPDVKVQ----V-V-------------GVIK---------------------------------------
>FlhA_Bacteria_FCB_WP014561370
M---------------------------------------------------------------------------------------------------------------------------------------------------------------------------MK-LF---GK--NSD-----LMLAFGLILI-----------------------------------LGLM--------------------------------------IIPLPAVLL--DFFL---------------------------ALSITLSV--------------------------------LILVVS---------------------------------------------------------------LFINSPLDISVFPGL-----------------------------------------LLVSTLFRLALNISS------------------------------------------------------------------TRLILIDGY----------------------------------------------AGKVIETF------GSFVVRG---------DYVV-----------------------------------GFIVFIILVIIQ--------FVVIV-KGS--------GRISEV------------AARFTL------------DAMPGKQMAIDADLNTGLINEDQARERREKISREAEFY-GAMDGASKFVKGDAIAGLIINFINIVG-GFIIGIGQRGLTITDALQQYTI----L-TI--GDG----LVS----QVPALLISTAAGFVVTRN-AS---G--V------SLDSQF--------KT------QLFS-N-YRV-LAIVAATVFLFAL--------LPGM----PTLPFLILGVSLALSSYMKK-----R-----TS-L--------N---VE----------------DSI------T------D--EKVTS----P------I----P-EETVE---QYLQVDPIEIEIGYGLISLVDENQGGNLFQKISATRKFIALE--YGVLI--PPVRVRDNL-QL--NPNQYIIKIKGNIVSSDEIFPDRYLAM-NP-G----------------GI-------SE----P-L-QGIPTKDPAFGLESYWITREEKDRAEMLGYTVVDAISVLSTNLQETLKKNFEKILTRQAVKQLLDALKKDYPA-VVDE-IQP--DTLPLGTIQKVLQNL---L-KE--Y-IPIKDMVQIIESLIDYSK---VTK----------NIDV---LTEYV---RH-----SLGNTIANLYKDSN-GV-IHAAAIGESLEQYITR--SL-QNQK--E-ATQ-TL-------GL-T---PQMLGELKVALENLYEKFNSL-G-YQ-P-----------------------------------------ILITSATIRPYF---YRLI--------N---------SS---FP--DF-----VV---LS------YTEL----PSNVEIE----F-L-------------DNLEINNA------G----------------------------
>FlhA_Bacteria_Nitrospirae_WP059175695
M---------------------------------------------------------------------------------------------------------------------------------------------------------------------------NI-MN---YI--RSD-----VLVAVGIILI-----------------------------------LIFM--------------------------------------IVPIPPFLL--DLSL---------------------------TMSITLSI--------------------------------LIILVA---------------------------------------------------------------SYVRKPLDFSVFPSI-----------------------------------------LLIATLLRLSLNIAS------------------------------------------------------------------TRLILTRGEL-----------------------------------------GTEAAGKVIKAF------GEFVVSG---------NFVV-----------------------------------GLIVFLILVIIN--------FIVIT-KGA--------GRIAEV------------SARFTL------------DAMPGKQMSIDADLNAGLIDEKEARRRREEISREADFY-GAMDGASKFIRGDAIAAIIIMIINIIG-GILIGVLQKGMSIGDAVQTYVI----L-TI--GDG----LAA----QVPALITSTAAGIVVSRA-AT---E--S------NLGQDI--------LN------QLFK-N-PKT-LATASGVLLLLGL--------IPGL----PHLPFIIIAVVSGAIAYLMI-----T-----------------K---ER----------------KEK------E------V--LPPPP----A-EEKPIT----M-EAQLE---SLLRVDPISLEIGYNLIPLVEGESS--LVERIRSLRKQIAME--MGYIV--PSIHIKDNL-ML--KPSQYSILIKGVEIATSEIIPGRFLAI-GA-K----------------PS-------QE------L-EGIPTKDPAFGVDALWIEQKDVSKAQMLGFTVVDAPSVIVTHLREILKNYGYELLGKQETQRLLDNLAKTHPR-VVDD-LIP--NLLSLSQVQKVLQNL---L-RE--R-VSIKDLQTILESLAEYAN---VTK----------DPDI---LTEYV---RQ-----SLSRRITKSVQNPD-GS-ITAILLDPSLEKTFIE--SL-QTTP--Q--GM-IF-------AP-D---PVLMEKTVEKVKAVADEATIR-G-YQ-P-----------------------------------------VLICSQAIRRFI---KRAM--------E---------RV---SP--SL-----PV---LS------PQEI----SPGVKIL----M-L-------------ATVKPD-------------------------------------
>FlhA_Bacteria_Nitrospirae_PMP72265
M---------------------------------------------------------------------------------------------------------------------------------------------------------------------------NI-MN---YI--RSD-----VLVAVGIILI-----------------------------------LIFM--------------------------------------IVPIPPFML--DLSL---------------------------TMSITISI--------------------------------LIILVA---------------------------------------------------------------SYVRRPLDFSVFPSV-----------------------------------------LLIATLMRLSLNIAS------------------------------------------------------------------TRLILTRGEL-----------------------------------------GTEAAGKVIKAF------GEFVVSG---------NFVV-----------------------------------GLIVFLILVIIN--------FIVIT-KGA--------GRIAEV------------SARFTL------------DAMPGKQMSIDADLNAGLIDEKEARRRREEISREADFY-GAMDGASKFIRGDAIAAIIIMIINIVG-GILIGVLQKGMSITDAVQTYVI----L-TI--GDG----LAA----QIPALITSTAAGIVVSRA-AT---E--S------NLGEDI--------LK------QLFK-N-PKT-LATASGVLLLLGL--------IPGL----PHFPFIIISAVSGAIAYLLL-----T-----------------R---EK----------------KEK------E------V--PTVAA----P-EEKPLT----V-EAQLE---SLLKVDPISLEIGYSLIPLVEGESS--LVERIRSLRKQIAME--MGYIV--PSIHIKDNL-ML--KPSQYSILIKGVEIATSEIIPGKFLAI-GA-R----------------PT-------KE------L-DGIPTKDPAFHVDALWIDEKDVSKAQMLGFTVVDASSVIVTHLREILKNYGYELLGKQETQRLLDNLAKTHPR-VVDD-LIP--NLLTLSQVQKVLQNL---L-RE--R-VSIRDLQTILETLAEYAS---ITK----------DPDI---LTEYV---RQ-----ALSRRITKSLQNPD-GS-ISAILFDPSLERTFIE--SL-QTTP--Q--GT-VF-------AP-D---PVLMEKTLEKVKAVADEATVK-G-YQ-P-----------------------------------------VLICSQAIRRFI---KRAM--------E---------RI---AP--SL-----PV---IS------PQEI----SSGVKIL----M-L-------------ATVKPD-------------------------------------
>FlhA_Bacteria_PVC_WP095416761
M-----------------------------------------------------------------------------------------------------------------------------------------------------------------------------------VK--PQE-----LIFPVAIIAS-----------------------------------VIVL--------------------------------------LIPLPVWLL--DFLL---------------------------ATNITVAI--------------------------------IMLLTT---------------------------------------------------------------IYVATPLEFNIFPSL-----------------------------------------LLATTLMRLVLNVAT------------------------------------------------------------------TRLILTRAGEA----------------------------------------GLEAAGSVIRSF------GEFVAGD---------QIVV-----------------------------------GLIIFVIIVVIQ--------FVVIT-KGA--------TRISEV------------AARFTL------------DGMPGRQMAIDADLNAGIIDEKEAQRRREEITRQADFF-GAMDGASKFVRGDAIAGIIITLVNIIG-GLFIGMVQLGMPFSQAAALYTK----L-TI--GDG----LVS----QVPAFLISLAAGLLVTRS-SS---Q--V------NLPVEF--------LR------QMFG-R-PQT-LAVAGGFLGILVF--------T-QL----PTLPLLTIGGACVASAILLS------------Q-K------------------------------AKKK-----K------L--TEEAK----K-QAETAK----PQEERIE---DYLLVDPMELEIGVGLIRLADPKRGGDLLERIHRIRKNIAAD--IGIIL--PKVRIRDNF-QL--DQHQYRIKIAGAPVATGTVYPQLLLAM-DS-G----------------MT-------TG----K-V-QGIETRDPAFGAPALWIEPSLKEKAEMYGYTVVEPAAVIATHLTETIRRHADEILTRDATKHLIEELKKTSPA-VVED-LIP--NVMRLAEVQQILQNL---L-RE--G-VSIRQLGLILETLGDYAP---RTK----------DPIL---LTEFV---RA-----RLARAISTRYRDAE-GR-MMVVTLDPVLEDRIRA--GF-DHTE--R--GL-FI-------RM-S---PQSIEALCRAIGKEISKLTTQ-H-RP-P-----------------------------------------VLLVSPQIRAAL---KEMT--------A---------PY---LP--QL-----VV---LS------YNEI----TRDTKIE----A-V-------------GMVTDTT------------------------------------
>SS_Bacteria_Proteobacteria_WP043628917
M---------------------------------------------------------------------------------------------------------------KK------------------------------------------------------INDWLH-GL---QS--RQD-----VVLAAMLLMA-----------------------------------IFMM--------------------------------------IVPLPTLLV--DVLI---------------------------AINLALSI--------------------------------TLLMMA---------------------------------------------------------------VYIREPMEFSAFPAV-----------------------------------------LLITTLYRLALTIST------------------------------------------------------------------SRLILLQHD----------------------------------------------AGEIVYTF------GNFAVGG---------NLAV-----------------------------------GLIVFAIITVVQ--------FIVIT-KGS--------ERVAEV------------SARFSL------------DGMPGKQMSIDGDMRAGIIDAAQAKRERALVQKESQLY-GAMDGAMKFVKGDAIASIIVILVNIFG-GICVGVFMHEMSASEAASTYAI----L-SV--GDG----LIA----QIPALLISIAAGIIVTRV-PG---E--T--RR--NLAAEL--------SS------QILR-Q-RQA-LWIVAAVLALFAC--------LPGF----PVAVFLALAAAVAGTAWWVS-----R-----RD--------------------------------G--------R------D--ASSGH----A-TDSA----------DGV---DAADAAPAIGAIPLLLRVHPELAQGGALAGRLSELRGQKLEQ--LGLPL--PEILLQADA-SL--PPRQMVFLLYQEPVLQLELRP-MLLLD-AASP----------------AL-------PQ--------AAARDALPFGGITLQWIAPDQAASLAALGHTLYRDADRVVHLVSLALDRYAAELIGVQEARYLMDQMEQRYGE-LVKE--LQ--RQLPVGRVADVLQRL---V-AE--G-VSIRDLRAVFEALVEWAP---REK----------DPVM---LTEYA---RL-----ALRRHIVGRQRRGQ-PW-ISAWVIGGHIEQTIRE--SI-RQTS--A--GS-YS-------AL-S---TEENQAIIGEIRSSLEKSGAA-G----M-----------------------------------------ALVTAIDVRRFV---RKLI--------E---------RD---LF--SV-----PV---LS------FQEL----GDEAELK----V-L-------------GHVELIGD------A--HAAA----------------------
>SS_Bacteria_Proteobacteria_WP106077205
M---------------------------------------------------------------------------------------------------------------KK------------------------------------------------------INDWLH-GL---QS--RQD-----VVLAAMLLMA-----------------------------------IFMM--------------------------------------IVPLPTLLV--DVLI---------------------------AINLALSI--------------------------------TLLMMA---------------------------------------------------------------VYIREPMEFSAFPAV-----------------------------------------LLITTLYRLALTIST------------------------------------------------------------------SRLILLQHD----------------------------------------------AGEIVYTF------GNFAVGG---------NLAV-----------------------------------GLIVFAIITVVQ--------FIVIT-KGS--------ERVAEV------------SARFSL------------DGMPGKQMSIDGDMRAGIIDAAQAKRERALVQKESQLY-GAMDGAMKFVKGDAIASIIVILVNIFG-GICVGVFMHEMSASEAASTYAI----L-SV--GDG----LIA----QIPALLISIAAGIIVTRV-PG---E--T--RR--NLAAEL--------SS------QILR-Q-RQA-LWIVAAVLALFAC--------LPGF----PVAVFLALAAAVAGTAWWVS-----R-----RD--------------------------------G--------R------D--ASSGH----A-SDSA----------DGV---DAADAAPAIGAIPLLLRVHPELAQGGALAGSLSELRGQKLEQ--LGLPL--PEILLQADA-SL--PPRQMVFLLYQEPVLQLELRP-MLLLD-AASP----------------AL-------PQ--------AAARDALPFGGITLQWIAPDQAASLAALGHTLYRDADRVVHLVSLALDRYAAELIGVQEARYLMDQMEQRYGE-LVKE--LQ--RQLPVGRVADVLQRL---V-AE--G-VSIRDLRAVFEALVEWAP---REK----------DPVM---LTEYA---RL-----ALRRHIVGRQRRGQ-PW-ISAWVIGGHIEQTIRE--SI-RQTS--A--GS-YS-------AL-S---TEENQAIIGEIRSSLEKSGIA-G----M-----------------------------------------ALVTAIDVRRFV---RKLI--------E---------RD---LF--SV-----PV---LS------FQEL----GDEAELK----V-L-------------GHVELIGD------A--HAAA----------------------
>SS_Bacteria_Proteobacteria_WP052654521
M---------------------------------------------------------------------------------------------------------------KT------------------------------------------------------LNRWLQ-GL---SG--RQD-----VMLASMLLMA-----------------------------------VFMM--------------------------------------IVPLPTLLV--DVLI---------------------------AINLALSI--------------------------------TLLMMA---------------------------------------------------------------VYIREPLEFSAFPSV-----------------------------------------LLITTLYRLALTIST------------------------------------------------------------------SRLILLQHD----------------------------------------------AGEIVHTF------GEFAVGG---------NLVV-----------------------------------GLIVFSIITVVQ--------FIVIT-KGS--------ERVAEV------------SARFSL------------DGMPGKQMSIDGDLRANVIDATEARRLRAVVQKESQLY-GAMDGAMKFVKGDAIASIIVILVNILG-GICVGVFMHDMSAGEAATLYAI----L-SV--GDG----LIA----QIPALLISIAAGIIVTRV-PG---E--T--RR--NLADEL--------SS------QIMR-Q-REA-LWIVAAVLMLFAA--------LPGF----PVAVFLPLGGCVALLTWWVQ-----R-----RA--------------------------------R--------R------D--GTSAG----D-ADAA----------AEA---GGAGAAPDIGAVPLLLRVHPELTEGPALALALTALRTRKLEQ--QGLPL--PDIQLQLDP-QL--PARHLSFLLYQESILQLEVRP-LVLLD-ATTP----------------AL-------PQ--------AVAQDTLPFGGITLQWVAPEQASGLSALGHTVHEGVDRVAYLVSLALDRYASELIGVQEARYLMDQMEQRYGE-LVKE--LQ--RQLPVSRVADVLQRL---V-AE--G-VSIRDLRAVFEALVEWAP---REK----------DPLM---LAEYA---RL-----ALRRHVVGRQRQGQ-PW-VSAWVIGNHIEQTIRE--SI-RQTS--A--GS-YS-------AL-A---PEENQAIVNTIRDALARSGTA-G----L-----------------------------------------ALVTAIDVRRFV---RKLI--------E---------KD---MF--AV-----PV---LS------FQDL----EDEAELK----V-L-------------GHVELLGG------D--DAFA----------------------
>FlhA_Bacteria_Nitrospirae_WP028845209
M---------------------------------------------------------------------------------------------------------------------------------------------------------------------------NI-LS---YI--RSD-----VLIAVGIILI-----------------------------------LIFM--------------------------------------IVPLPPFML--DLSL---------------------------TMSITLSI--------------------------------LIILVS---------------------------------------------------------------SYVRKPLDFSVFPSV-----------------------------------------LLIATLLRLSLNIAS------------------------------------------------------------------TRLILTRGEI-----------------------------------------GTEAAGKVIKAF------GEFVVSG---------NFVV-----------------------------------GLIVFLILVIIN--------FIVIT-KGA--------GRIAEV------------SARFTL------------DAMPGKQMSIDADLNAGLIDEKEARRRREEISREADFY-GAMDGASKFIRGDAIAAIIIMIINIIG-GILIGVIQKGMAISDAVQTYVI----L-TI--GDG----LAA----QIPALITSTAAGIVVSRA-AT---E--A------NLGQDI--------LQ------QLFK-N-PKT-LATAGGVLLLLGL--------IPGL----PHLPFITIALVSGAVAYLMV-----S-----------------K---EK----------------KDK------A------V---TPPP----M-EEKPLS----M-EAQLE---SLLRVDPISLEIGYNLIPLVEGDSS--LVERIRSLRKQIAME--MGYIV--PSIHIKDNL-IL--KPSQYSILIKGIEISTSEIIPGRYLAI-GA-R----------------PG-------QD------I-DGIPTKDPAFGVDALWIEEKDVSKSQMLGFTVVDAASVIVTHLREILRNYGYELLGKQETQRLLDNLAKTHPR-VVDD-LVP--NVLNLSQVQKVLQNL---L-RE--R-VSIKDLQTILETLAEYAN---ITK----------DPDI---LTEYV---RQ-----ALSRQITKSVQNPD-GS-ISVILFDPSLEKTFIE--SL-QTTP--Q--GI-NF-------AS-D---PVLMEKIIEKVKHIADEATIK-G-YQ-P-----------------------------------------VLICSQAIRRFI---KRSV--------E---------RI---AP--SL-----PV---LS------PQEI----AQGVKIF----I-I-------------GTVKPD-------------------------------------
>SS_Bacteria_Proteobacteria_WP085228043
M---------------------------------------------------------------------------------------------------------------KR------------------------------------------------------LTQWLQ-LA---AG--RQD-----IVLAVMLLVA-----------------------------------VFMM--------------------------------------IVPLPTGLV--DLMI---------------------------ALNLTIAI--------------------------------VLLMMA---------------------------------------------------------------LYIREPLEFSAFPSV-----------------------------------------LLITTLYRLALTIST------------------------------------------------------------------TRLILLQAD----------------------------------------------AGEIIYTF------GNFAVGG---------NLAV-----------------------------------GIIVFSIITIVQ--------FIVIT-KGS--------ERVAEV------------GARFSL------------DGMPGKQMSIDGDMRAGVIDAHEAKRLRGLVQKESQLY-GAMDGAMKFVKGDAIAGIVIILVNIVG-GTAIGVFMHGMSASQAMSTYAI----L-SI--GDG----LIS----QIPALLISITAGIVVTRV-PG---E--Q--RV--NLAADL--------AQ------QIGR-Q-PRA-LTLAASVLIVFAL--------IPGF----PIVYFLLLSAAVFGCAWLMR-----K-----RG--------------------------------HTG------T------G--TSADA----G-GAEPHA----------A---HGGTAAMTPGATPLTLAIAPDLARRDGYADALGMVRAGKFDS--LGIPL--PEIAVRADP-SL--EASTLQVLLYDEPVLNLSMPAGRLLVG-TGAA----------------PL-------AQ--------AERIEKLPFGGLSLQWVEAAHRDTLAALGTTFYEDDARIGYCLSLVIDRHAAEFIGVQETRFLMDAMEGRYAE-LVKE--VQ--RQLPIGRISDVLRRL---V-EE--L-VSIRDLRSIFEALIEWAP---REK----------DPLM---LAEYA---RL-----ALRRHIAIRHRAGR-PW-IDGWLIGDSIESMIRE--SI-RQTS--A--GS-YS-------AL-E---PEQTRAIAEQVRRALERAEGG-N----V-----------------------------------------VLMTAIDVRRFL---RKLI--------E---------RD---FF--GV-----PV---LS------FQEL----GDEAELR----V-L-------------GNIELIGE------Q----------------------------
>FlhA_Bacteria_FCB_RKY67707
M----------------------------------------------------------------------------------------------------------------------------------------------------------------------------G-KI---TQ--HSD-----VYLAVAVIAI-----------------------------------IGVM--------------------------------------IVPLPPRLL--DVFL---------------------------AFNITFAL--------------------------------VTLLMT---------------------------------------------------------------MYITKPLELSIFPGL-----------------------------------------LLITTLLRLSLNVAS------------------------------------------------------------------TRLILGEAY----------------------------------------------AGEVISAF------GNFVVKG---------NYVI-----------------------------------GFVVFLILVVIQ--------FVVIT-KGA--------GRIAEV------------AARFTL------------DAMPGKQMSIDADLSAGLITDAEARKRREDISREADFY-GAMDGAAKFVRGDAIAGLVITAINILG-GLVIGVLQKGMPLSQALHTYTL----L-TI--GDG----LVA----QIPALILSTAAGVIVTRA-AS---E--E------NMGMEL--------AT------QMLA-K-PRA-ILVAAGALLIFAI--------IPGL----PTVPFLLLATLAGGVAYSTR-----K-----AK-Q------------------------------KQI------E------E--EA-------I-KVSRAK----P-QERIE---DYLRMDTLEIEIGYGLIPLVAPEQGGDLLDRVTAIRRQCASE--LGLVV--PPVRIRDNL-QL--KPNEYKIKIKGVEIAQGEVMPESYLAM-NP-G----------------CA-------QG----E-I-EGIDTTEPAFGLPAKWITEKEKEQAELLGYTVIEASAVLATHLTEVIKSNAHEILGRQDVQNLLDNLKKNYPA-VVEG-VVP--QQISVGMVQKVLQNL---L-RE--R-VPIKDLLTIMETLADYAS---LVK----------DTET---LTEYV---RH-----ALGRTICQLYKNQD-GS-ISVITVDPKVEQMVAE--ST-QQTP--G--GI-TV-------AV-D---PEKLQRLFAKLNELVELMNSE-G-QQ-P-----------------------------------------ILLSSPNVRLAF---RKLT--------E---------AQ---FP--QL-----VV---LS------YNEI----VPGVELY----S-K-------------GVLKIGNE------D----------------------------
>FlhA_Bacteria_FCB_RMD50508
[truncated: 1,199,177 more chars]
