# Supplementary material for: The very early evolution of protein translocation across membranes
Source: PLoS Comput Biol. 2021 Mar 8;17(3):e1008623. doi: 10.1371/journal.pcbi.1008623 (PMC7987157; doi:10.1371/journal.pcbi.1008623)
Supplement: S4 File — Sequence names follow the format gene_domain_phylum_Accession#, where gene is always SecY, domains and phyla or superphyla are according to NCBI taxonomy, and accession numbers are from the NCBI nr protein database. (TXT) [file pcbi.1008623.s004.txt]

>SecY_Bacteria_PVC_PAW68753
M-------------------------------------------------------FSAFTNS-LKIPELRSR--IFYTLSLLFVSRVASHIP--LPGIDPYPLQRFFEE-QA-SSGAGNLIGLYNMFTGGALTKGAIAALGIMPYISASIIFQLM--TAVVP-ALSRL-QQ-EGDVGRQKLTQYTRYATVLICLIQGTLL----------ILALN--NPGQLFPGYDVARFG----------SIVIVEKWSFVFTSVIFMTAGTMLLMWLGEQITQ-RGIGNGVSLLITVGILADIPGAAQQTYSLF---------------F-R-------PVGTGASLGLPQ---AVIMVALF--V--------------------------------------------------AVTMGIIAVVQGQRKIPVQYAKRVV-GN-----KV-MGGQSSFLPLKVNYSGVMPVIFASAILLFPQQIFSW-------LGAH-----------------------------------------FE---LKFL-TEFSNNLLR--------------------------------------------------------------------GHWTYYALNTTLILFFSYFWV-SVMFKPIQIADDLKKYGGYIPGVRPGEPTAQ-FLDFIMTRLTLAGAIFLTVIAIMPDVLLFE------------------------------LNVPTRIAYFFGGTGMLITVGVILDTMRQIETFLLQRHYDGFL-KKGR-I-RAR-SANPQQGATGEALSHEAVMK---LALPMLGLLALGAGIWAYKAFLK
>SecY_Bacteria_PVC_WP129048635
M-------------------------------------------------------FSAFTNS-MKIPELRSR--ILYTLGLLFVARVGAHIP--LPGIDPKPLQDFFAD-QT-AAGSGALVGLYNMFTGGALVKGAVCALGIMPYISASIIFQLM--TAVVP-ALSRL-QQ-EGDVGRQKLTQYTRYATVLICLIQGVLL----------ILALE--NPGRLFPGYDVNQYG----------QIVVVSKFWFMVQSTVIMTAGTMLLMWLGEQITQ-RGIGNGVSLLITVGILADIPGAAVATYQLF---------------F-A-------PVGV-AKLGAIE---GMMMLALF--I--------------------------------------------------AVTMGIIAVTQGQRKIPVQYAKRVV-GQ-----KV-YGGQSSFLPLKVNYSGVMPVIFASAILMFPQQIMSQ-------AGAA-----------------------------------------FN---VKFL-VEFSNNLVQ--------------------------------------------------------------------GHPIYYIGMTLLILFFSYFWV-SVMFKPIQIADDLKKYGGYIPGVRPGEPTAS-FLDFIMTRLTLAGAIFLTIIAIIPDVLLFS------------------------------LNVPPRIAYFFGGTGMLITVGVILDTMRQIETFLLQRHYDGFL-KKGR-I-RGR-STSASVALGEAASDKAVMQ----ITAFMVVMLLVGLAAWAIRHWAL
>SecY_Bacteria_PVC_PAZ00376
M-------------------------------------------------------ISAFANI-FKIPELRAR--VLFTLAAIIVIRAGSSIT--APGVNAQVLRQWFLD-SADAASSGGVAALFNLFSGGALSNCAIFSLGVMPFISASIMLQLL--TAVIP-QLGKL-AR--EDGGRQKIMQYTRYATIGLCVFQAYLLSKSFENPQA-NPFLP--GIMD--TIN---KLGM---------PLVTTPGFGFQLVTIITMTAGTLLLMWLGDQLTE-KGIGNGMSIIITVGILAQLPAGLIQAWRTF---------------V-PSAATAGQAT-----VSPVV---LVLMIAFL--F--------------------------------------------------FVIAAVIAVTQAQRKITVQYAKRVV-GR-----KV-YGGQTQYMPLKINYAGVMPIIFAQAILLFPSTILNM-------AFPG----------------------------------------------VGWA-QDLSNLLTY--------------------------------------------------------------------GWLHY-LFYALMIFFFSYFWV-ATQFQPVQIADDLKKYGGFIPGVRPGKPTAD-FLDYTMTRLTFAGAIFLTAVAVLPQLLSQS------------------------------LQVPYMTSQFFGGTGLLIIVGVVLDTMRQVETHLLQRHYDGFL-RKGR-I-RSS-QESRSRLSSGHSINDQALV----WMYVGIAILVIAGVTIYFATQL-
>SecY_Bacteria_PVC_OUV89700
M-------------------------------------------------------LSAFTNS-LKIPELRQR--IFFTLALLFIARVGANIP--LPGMNTEPIQAFFAE-QS--GAAGGLIGFYNMFTGGALLNGALFALGIMPYISASIIMQLM--GAVFP-TIARL-QQ-EGEIGRXKINSYTRXLTIAICAIQGFLX----------LXALA--TNPGALIGYGFNPLDXG--------QIVIAGKVQFLITGTIFLTAGSMILVWLGEQITE-KGIGNGISLLITVSIISALPAAVVSTYQMF---------------V-APV-----GSETQS-LGVVQ---GVLMLALL--F--------------------------------------------------AVTAGLVAXTQAQRKIPVQYAKRVV-GR-----KV-YGGQSSFLPLKVNYAGVMPVIFASAILMFPAQLLNI-------LGSA-----------------------------------------TG---MRFF-TDVAQSLGR--------------------------------------------------------------------GEFAYYFIFGLLIFIFSYFWV-SLMFKPVQIADDLKKNGGFIPGVRPGDATAK-FLDHIMTRLTMAGALSLTLIALFPDILLFS------------------------------XNIPFNVALFFGGTGMLITVGVLLDTMRQIETFLMQRHYDGFL-KKGK-I-RGR-SAARAKQLVDSAGIQDFWSAWSPLLLLSVLLFVLGIVSWFLKLN--
>SecY_Bacteria_PVC_PDH30513
M-------------------------------------------------------LSAFTNS-LKIPELRQR--IFFTLALLFIARVGANIP--LPGMNIGPIRDFFAD-QA--TVGGGLVGFYNMFTGGALLNGALFALGIMPYISASIIMQLM--GAVFP-GLARL-QQ-EGDVGRQKINQYTRYLTLVICLIQGLLL----------LVALS--TNPGSIIGQGFSPAEYG--------QVVIASKAQFLITGTLFLTAGSMIMVWLGEQITE-KGIGNGISLLITVSIISGLPGAVAATYQMF---------------N-APV-----GTEGR--LGLPQ---GVIMLALL--F--------------------------------------------------VVTAGLVAITQAQRKVPVQYAKRVV-GR-----KV-YGGQSSFLPLKVNYAGVMPVIFASAIIMFPTQILSY-------LGSA-----------------------------------------TG---MRFF-NDFADSLGR--------------------------------------------------------------------GQFAYYAVFGSLIFIFSYFWV-SLMFKPVQIADDLKKNGGYIPGVRPGDPTAK-FLDHVMTRLTLAGALSLTLIALFPDILLFS------------------------------YNVPFSVAIFFGGTGMLITVGVLLDTMRQIETFLLQRHYDGFL-KKGK-I-RGR-SAARNKQLVDAAGLQDFWTAWRPLLILAIILFSLGIISWFINLG--
>SecY_Bacteria_PVC_PYK93621
M-------------------------------------------------------VSAFLNS-VKIPELRRR--ILFTLAIIVIVRLGAAIT--TPGVNQAVLQEWFRS-ALTEKSGGSVAALFNLFSGGALENCAIFSLGIMPYISASIMMQLL--TAVIP-QLSRL-AR--EDGGRQKIMQLTRYATLGLCIFQGYLLAVSFQHPESYHTMLP--GITD--TIR---NLGV---------PLVDDTGWTFRIVTVISLTTGTLFLMWLGDQITE-RGVGNGISLIITIGIVARLPAALAQAWKTF---------------V-PSAQT-GTSQ-----VNPAI---LVLMVAFL--F--------------------------------------------------VVIAAVIAITQGVRKVTVQYAKRVV-GR-----KM-YGGQTQYMPLKVNYAGVMPIIFAWALLLFPTTIVGF-------AFKN----------------------------------------------SPTA-ARIASALNN--------------------------------------------------------------------GWPHY-VVMAAMIFFFSYFWV-ATQFQPAQIADDLKKYGGYIPGVRPGKPTAD-FLDFTMTRLTFAGAAFLTLIAILPSLLSQS------------------------------LQVPMITAQFFGGTSLLIIVGVMLDTMRQVETHLIQRHYDGFL-RKGR-I-RGR-AFDRASYSRGEAAERGTLM----WLYVGIASLVIAGVAIFLYGR--
>SecY_Bacteria_PVC_WP110129967
M-------------------------------------------------------LSAFTNS-LKIPELRQK--IFFTLALLFIARVGANIP--LPGMNIGPIEDFFAS-QG---GSNGVVGMFNMFTGGALLKGAVFALGIMPYISASIIMQLV--GAVFP-TIARL-QQ-EGDVGRQKINQYTRYLTIAICIVQGLLL----------LVALS--TNPGSLIGQGFNPAEYG--------EVVIAGQVPFLITGTIFLTAGTMIMVWLGEQITQ-KGIGNGISLLITVSIISGLPGAVAAAYQMF---------------V-APV-----GSEGAA-LGVPE---GVLMLALL--F--------------------------------------------------AVTAGLVAITQAQRKIPVQYAKRVV-GR-----KV-YGGQSSFLPLKVNYAGVMPVIFGSAILMFPAQILSY-------LGSA-----------------------------------------TG---MRFF-NDFADSIAH--------------------------------------------------------------------GRPAYYIIFGLLILIFSYFWV-SMMFKPIQIADDLKKNGGYIPGVRPGEPTAK-FLDYIMTRLTLFGALSLTLIALFPDILLYA------------------------------YNVPFSVAIFFGGTGMLITVGVLLDTMRQIETYLLQRHYDGFL-KKGK-M-RGR-SAARTKQIVDTAGLQDFWTAWRPLLFIAVALFVLGIVSWFLNLG--
>SecY_Bacteria_PVC_RPG84177
M-------------------------------------------------------LSAFTNS-LKIPELRQR--IFFTLALLFIARVGANIP--LPGFDPGPIRTFFSE-QA--GAGGGIVGMFNMXTGGALLNGALFALGIMPYISASIIMQLM--GAVFP-AIARL-QQ-EGDVGRQKINQYTRXLTIIIXAVQGLLL----------LVALS--TNPASLVGSSFNPAEYG--------NIIIASKTQFLITGTIFLTAGTMIMVWLGEQITQ-RGIGNGISLLITVSIISGLPGAVSAAYGMF---------------V-APV-----GADVPT-LGLPQ---GMLMLALL--F--------------------------------------------------AVTAGLVAITQAQRKIPVQYAKRVV-GR-----KV-YGGQSSFLPLKVNYAGVMPVIFGXAIIMFPTQILTY-------LGTA-----------------------------------------TG---MRFF-SDFAGNLQQ--------------------------------------------------------------------GQPAYYIIFGLLIFVFSYFWV-SLMFKPVQIADDLKKNGGYVPGVRPGEPTAQ-FLDYVMTRLTLFGAXSLTVIALFPXILLVG------------------------------YRIPGNVAIFFGGTGMLITVGVLLDTMRQIETYLLQRHYDGFL-KKGK-I-RGR-SAARSKQLVDTAGLQDFWAAWRPLLILAIVLFILGIVSGFLN----
>SecY_Bacteria_PVC_WP013043411
M-------------------------------------------------------LSAFTNS-LKIPELRQR--IFFTLALLFIARVGANIP--LPGFDPGPIKDFFRE-QA--DAGGGLVGMFNMFTGGALLNGALFALGIMPHISASIIMQLM--GAVFP-AIARL-QQ-EGDVGRQKINQYTRYLTLIICVVQGLLL----------LVALS--SNPASIVGSGFNPAEYG--------NVVIANKFQFLVTGTIFLTAGTMIMVWLGEQITA-RGIGNGISLLITVSIISGLPGAVASAYQMF---------------V-APV-----GSDTPQ-LGVPQ---GVLMLALL--F--------------------------------------------------AVTAGLVAITQGQRKIPVQYAKRVV-GR-----KV-YGGQSSFLPLKVNYAGVMPVIFGSAILMFPTQILYT-------LGKA-----------------------------------------TN---MNFL-NEFADSLQR--------------------------------------------------------------------GEAAYYILFGLLIFVFSYFWV-SLMFKPVQIADDLKKNGGYIPGVRPGEPTAK-FLDHVMTRLTLFGALSLTVIALFPDILLFT------------------------------YRIPGNVAIFFGGTGMLITVGVLLDTMRQIETFLLQRHYDGFL-KKGK-I-RGR-SATRSKQLVDTAGLQDFWTAWRPLLVLAIALFVLGLVSWFLN----
>SecY_Bacteria_Elusimicrobia_PCI36666
M--------------------------------------------------------TDVAAQ-FQSSSVPKR--LLVTAGLLTATRLGHVIP--VPGSES----------------------------------LTLFSGGITPYLLAAVLVSLL--RPFLS-SLSAH-FE-AGASGREKLDSITRYVTAVFAVLLVVDF---------------------------------------------SAPLNLASAHTVLTVAAGSMLLLFIAEEITE-SGLGSGVAWLVLIDIARGFPGVFSQLFGLL---------------N-D-------EK-----IGMMV---ALIPIAAV--F--------------------------------------------------LILALVVAIETAQRKITVMYSARVV-GR-----QM-MAGQKNAIPVKVNSAGIIGAL------AVLPIFFFF---------------------------------------------------------------PA--------------------------------------------------------------------------GNFATVILATLLIGFFTWYYS-GSTGDPNEIAKTIQNSGGYIPGIRPGEGIAS-HFSDISDKISLGGAAGFALITLIWESIRVG------------------------------LDLPGP----LAAPFLIIAAGTIMELLNQGQGRMMLEQGDGHMMRAAAKA-REGVQSKRRGNQRKKKKRRR------------------------------
>SecY_Bacteria_Elusimicrobia_OIO07992
M--------------------------------------------------------TDPLAH-IKSSSIPKR--SLITLGLLAAYRLGAAVP--VPGAEG----------------------------------LGLFSAGILPYVAAAVAVSLA--APFVG-TLAAW-RR-GGKGGRESLFYATRFAGFAVSAAYAYRL------------------------------------------AAPGAPSMVTAAQATLTLTAGAILLLWIAEEITD-SGIGNGVILILLVDAVLGFGGALSALFARV---------------G-K-------KE-----LDFFV---ALLPVLGV--L--------------------------------------------------LVWACVVAIETAHRKFTVRYSAKIV-GR-----QM-MAGQKTTLPVKVNAAGILGAA------AVLPLLAWL---------------------------------------------------------------PD--------------------------------------------------------------------------AHPVLIPVIALLVGFFTFYFN-DAAGDPKEMAATIQTMGGYLPGVRSGEATVE-HFENLRDRLSLGSAFALAALTAVWESVRAA------------------------------VGLPAS----VSAPVLVLAGGAAFDLLNQAQGRAMLEQNDGSMLRAAERA-REAGRPRRRGTQRKKKKRR-------------------------------
>SecY_Bacteria_Elusimicrobia_PIP84063
MAAQNGFVYHPERRVRFRLDVRPAIDAEADIHEVLFYPESRAVLTPIRPGIDRILRMTDPLAH-IKSSSIPKR--SLITLGLLAAYRLGAAVP--VPGAEG----------------------------------LGLFSAGILPYVAAAVAVSLA--APFVG-TLAAW-RR-GGKGGRESLFYATRFAGFAVSAAYAYRL------------------------------------------AAPGAPSMVTAAQATLTLTAGAILLLWIAEEITD-SGIGNGVILILLVDAVLGFGGALSALFARV---------------G-K-------KE-----LDFFV---ALLPVLGV--L--------------------------------------------------LVWACVVAIETAHRKFTVRYSAKIV-GR-----QM-MAGQKTTLPVKVNAAGILGAA------AVLPLLAWL---------------------------------------------------------------PD--------------------------------------------------------------------------AHPVLIPVIALLVGFFTFYFN-DAAGDPKEMAATIQTMGGYLPGVRSGEATVE-HFENLRDRLSLGSAFALAALTAVWESVRAA------------------------------VGLPAS----VSAPVLVLAGGAAFDLLNQAQGRAMLEQNDGSMLRAAERA-REAGRPRRRGTQRKKKKRR-------------------------------
>SecY_Bacteria_FCB_TAE26933
M----------------------------------------------------NRILDTLKNI-FRIEELRQR--ILFTAGVLLVVRLGSHVT--LPGVDVSALAAA-SA-NS---ASNTLFGLFDLFVGGAFSKAAIFALGIMPYISATIILQLA--GIFIP-ELQRL-QR-EGEEGRRRLNQYSRFAAVIIATLQSWAV----------TIKIA--STQG--PN------GV---------SVVPDSGFLFTLTSIVLLTAGTIFLMWLGEQITE-RGIGNGTSMIIFIGIIAQLPAAFIQEFQLI---------------A-A-------GS-----RVWIV---DIILLVLL--A--------------------------------------------------GIIAVVILMTQGTRRIPVQYAKRVV-GR-----KV-YGGTTQYIPLRVNTAGVMPIIFAQSIMFIPTTILSF-------FPDA-----------------------------------------------QWA-ASLARVWSD--------------------------------------------------------------------RSFVYAFFYAIIIVFFTYFYT-AIAFNPKDVADNMKKQGGFVPGVRPGAPTAE-YMDNILTRITLPGSIFLALIAILPVFVSNV------------------------------LAVPSLFASFFGGTSMLIIVGVALDTLQQIESYLLMRHYDGFM-KSGK-L-RGR-VGTNVGAPGSGY----------------------------------
>SecY_Archaea_Asgard_TFH30948
M-----------------------------------------TSKFLKLFSPFVRITPEIKQP-DHEITFKDK--LIYTFIVLLIYTIMSNVP--IYGIATE---------VG-----ADYYYWLRVILASNRG--TLTELGIGPIVTAGLILQLL----QGS-KLINV-NM-SDPADRALFTGAQKVIAIMLTMIQIIAY-----------IFGD--AFGDH-LN-----------------VDGNGLTTTDMILIFIQLLMAGIAIMMMDEVLQKGYGLGSGVSLFIASGVAGQIFWNSFSWFT-----------------D-E-------DGLPKGIIIAFF---SVLFNPNNPNHDLRIRDLWIRE---A-----------------------------------NAPGLLGLFTTFLIFFVVIYVETMR-VEIPLTYAG-HKGYKGKYPMKLLYVSNIPVILAQALYANLLFGGQL-------LWNWSQE----SG------RATW---WVSWFGEFE-----TSE--SGQ-YLSPT-KGLLKYLTAP-----RGLGSIITA------------------------------------------FQEGEGGDLILQSVIYLIIFVTICVVFGQIWVEVSGLAPKDIAGQILDSRMQIPGFRRSEKVIEKILKRYIGPLTIICGIIVGVLSFLADFLGAL------------------------------S----------TGTGLLLTVGIIQNYAETISQEAAKEQFP-GM-GAFF---GYC-SFFSAPLEI-------------------------------------
>SecY_Bacteria_Elusimicrobia_OGR93239
M------------------------------------------------------QNNPLLDI-FKVPELKRR--ILFTIGIIAVYRIGAIIP--IPGVNAEALRSLFAN-QQ-----NSLLGFLNIFSGGALSHLSIFSMGIMPYINSSIIMSLLQGAHVIP-YLDRL-AK-EGEQGRKRMNQITRYLTLALGGLQSFGL----------TFAIT--KMPM--PG------GA---------PIVTNPTAGFIALTVLTLTTGTVFIMWLGEQITE-RGIGNGVSLIIFSGIVERMPHAIAGLVGLV---------------R-L-------DE-----VSLFR---AGLILALV--L--------------------------------------------------AVTGLVVWVETAQRKIPVQYAKRVV-GR-----RM-YGGASTYLPLKVDQSGVIAVIFAVSLLTVPLTVAQF-------MPDS-----------------------------------------------PWA-ARIAKW-DN--------------------------------------------------------------------GNWGYQSVYAALIIFFCYFYN-SVAFNPTELADNLRKWGGFVPGIRPGEATAR-YISQILERITLGGALFVAALAVLPQYLQRM------------------------------LRAPQDLSYLFGGTSLLIMVGVALDTIGQIQSHLIMRHYDGFF-KGGGGGFKGR-WFNVGGGS--------------------------------------
>SecY_Bacteria_Elusimicrobia_OIO11168
M-------------------------------------------------------IKQITNI-IEVPALRKR--VLFTLMCLAVYRLGAAIP--IPGINGEALRSIFQA-QS-----SSLLGILNIFSGGALGQFSIFSMGVMPYINASIIMSLLQGAHVIP-YLDRL-HK-EGELGRRKLNQLTRYVTLFLASFQSFGL----------TIMIT--KMPT--PG------GI---------PVVTDPDWFFYTVTVLTLTTGTVFIMWLGEQMTE-EGIGNGISLIIFAGIVEAFPGGFVALIQLI---------------K-A-------EE-----IGPVK---ALLFLLGL--A--------------------------------------------------AVIMSVVWVETAQRKIPVQYAKKMV-GR-----KQ-FGGAQSFLPLKVDQSGVIAVIFAVSLLAVPMTVVQF-------MPQS-----------------------------------------------ASG-QKISSFLQG--------------------------------------------------------------------GGWLYNSVYALLIIFFCYFYN-SVSINPEDLADNMKKSGGFIPGIRPGKPTAD-FIEWVLERITLGGALFVAAIAVLPEIFRRQ------------------------------YSIPFF----IGGTALLIVVGVALDTMGQLEAHLIMRHYDGFLGKKGR-I-KQR-WFNVGGGV--------------------------------------
>SecY_Bacteria_Elusimicrobia_PCI36999
M-------------------------------------------------------FKKIADI-IEVPALRKR--VLFTLMCLAVYRLGAAIP--IPGINAEALRQIFAN-QS-----SSLLGMLNIFSGGALGQFSIFSMGVMPYINASIIMSLLQGAHVIP-YLDRL-HK-EGELGRRKLNQLTRYVTLFLASFQSFGL----------TIMIT--KMPT--PS------GI---------PVVTDPNWFFYAVTVLTLTTGTVFIMWLGEQMTE-DGIGNGISLIIFAGIVNAFPGGMVALVQLV---------------K-A-------EE-----IGLLR---AVFFLAAL--V--------------------------------------------------AVILSVVWVETAQRKIPVQYAKKVV-GR-----KM-FGGSQSHLPLKVDQSGVIAVIFAVSLLAVPMTVVQF-------MPQS-----------------------------------------------ATG-QQVASFLQG--------------------------------------------------------------------GSWIYNIIYGLLIIFFCYFYN-SVSINPEDLADNMKKSGGFIPGIRPGKPTAD-YIEWVLERITLGGALFVASIAVLPEIFRRK------------------------------YSIPFF----IGGTALLIVVGVALDTMGQLEAHLIMRHYDGFL-KKGR-I-KQR-WFNVGTGG--------------------------------------
>SecY_Bacteria_Elusimicrobia_OGR59380
M-------------------------------------------------------LRKFADI-AEVPDLRRR--VLFALGCLAVYRFGAAIP--IPGINGEALRAIFQA-QT-----STLLGILNIFSGGALAQFSIFSMGVMPYINASIIMSLLQGAHVIP-YLDRL-HK-EGELGRRKLNQLTRYLTLFLAAFQSFGL----------TIMIT--KMPT--PG------GI---------PVVADPTWFFYFVTVLTLTTGTVFIMWLGEQMTE-RGIGNGVSLIIFAGIVDKLPGGLLALIQLV---------------Q-A-------EE-----IGLIR---ALFILAGI--V--------------------------------------------------AGVTAVIWVETAQRKIPVQYAKRVV-GR-----KM-YGGAQSFLPLKVDQSGVIAVIFAVSLLAVPMTVAQF-------MPNS-----------------------------------------------AAA-QQVLEWMNR--------------------------------------------------------------------GSWHYQVIYAALIIFFCYFYN-SVSINPVDLAENMKKSGGFVPGIRPGEPTAQ-YIEWVLERITLGGALFVAAVAVLPEIARQS------------------------------YSIPFY----FGGTSMLIVVGVALDTMGQLEAHLIMRHYEGFL-KKGR-I-KQR-WFNVGGQ---------------------------------------
>SecY_Bacteria_Terrabacteria_CDQ37568
M----------------------------------------------------AKSGNMPASG-SGLSELWAR--LRFVFIAIVVYRIGAHIP--VPGINPDQLAALFRE-NQ-----GTILGMFNMFSGGALSRMSIFALGIMPYISASIIMQLL--TAVSP-QLEQL-KK-EGEAGRRKINQYTRYGTVLLALIQATGM----------AVGLV----------------GQ---------GVAYSGDLSFYFTAIVTFVAGAVFLMWLGEQITE-KGIGNGISLIIFAGIVAGLPSAIGQSFELA---------------R-ND------GA-----WNILP---LLSLAVLG--I--------------------------------------------------ATVAFVVFIERGQRRIKVNYPRRQV-GN-----KM-YAGQSSYLPLKVNMAGVIPPIFASSILLFPASIGQW-------IGDG-----------------------------------------QN---MAWL-QTVSQALGP--------------------------------------------------------------------GQPLYILLFAAAVLFFCFFYT-ALVFNPKDVADNLKKSGAFLPGIRPGEQTSR-YVDKVMTRLTLFGALYITAVSLMPQFLVVA------------------------------WQVPFY----FGGTSLLIVVVVVMDFMAQVQSHLMSNQYESVM-KKSN-L-KGY-GSGGILR---------------------------------------
>SecY_Bacteria_Elusimicrobia_OGR80270
M--------------------------------------------------------QQITDI-FKIEDLKKR--IFFVLGALAVYRLGATIP--IPGINTAALQALFEA-QK-----GSLLGFLDIFSGGALGRFSIFSMGVMPYINASIIMSLIQGAHIFP-VLDRL-QK-EGESGRKKITQFTRYFTLFLAAFQSLGL----------TIALT--KMQA--GG------GP---------SIVTNPTFGFYFVTVLTLVTGTMFVMWLGEQITE-RGIGNGISLIIFAGIVEGLPSAVMSMIKLI---------------Q-I-------DE-----ISLLS---GILILAMV--A--------------------------------------------------AIVGFVIWVETAQRKIPVQYAQRMV-GR-----KM-MGGASTFLPLKVDQSGVIAVIFAVSLLSVPYTVGSF-------NPDA-----------------------------------------------AWA-QKLMGFMNH--------------------------------------------------------------------TSLLYQLFYVALIIFFCYFYN-SVSINPKDLAENMKKWGGFIPGIRPGEPTAQ-HIEWVLNRITLGGALFVSAIAVLPDYLRAK------------------------------FNVPFY----FGGTSLLIVVGVALDTIAQTEAHLVMRNYEGFY-KNSR-V-KGR-WFNVGS----------------------------------------
>SecY_Bacteria_Elusimicrobia_OGS04812
M--------------------------------------------------------QQITDI-FKIEDLKKR--IFFVLGALAVYRLGATIP--IPGINTAALQAIFDS-QK-----GSLLGVLDIFSGGALGRFSIFSMGVMPYINASIIMSLVQGAHIFP-MLDRL-QK-EGESGRKKITQFTRYFTLFLAAFQSLGL----------TIAMT--KMQA--GG------GP---------TIVINPTLGFYFVTVLTLVTGTIFVMWLGEQITE-RGIGNGISLIIFAGIVCALPSAVMNMVQLV---------------Q-I-------DE-----ISLIT---AILILAAV--L--------------------------------------------------AIVGFVIWVETAQRKIPVQYAQRMV-GR-----KM-YGGASTFLPLKVDQSGVIAVIFAVSLMSVPYTIGSF-------NPGA-----------------------------------------------PWA-QKLMAMMNH--------------------------------------------------------------------TSILYQLVYVGLIVFFCYFYN-SVSINPKDLAENMKKWGGFIPGIRPGEPTAQ-HIEWVMNRITLGGALFVSLIAVLPDYLRAK------------------------------FNVPFY----FGGTSLLIVVGVALDTIAQTEAHLVMRNYEGFY-KNSR-V-KGR-WFNVGS----------------------------------------
>SecY_Bacteria_Elusimicrobia_OGS05738
M-------------------------------------------------------LESATDI-VKIKALRNK--VLFTLGCLAVFRVGAAIP--VPGINTEAVRNLFAA-HQ-----NTLLGFLDIFSGGALGQFSIFSMGVMPYINASIIMSLLQGAHVVP-YLDRL-AR-EGELGRRKLNQYIRYLTLVLAAFQSFGL----------TIAMS--NMPT--PG------NI---------PVVSDPTIGFYLMTVLTLTTGTVFIMWLGEQITE-RGIGNGVSLIIFAGIIDRLPSAVTKVIQLL---------------R-L-------EE-----ISLFQ---TLFMTAMV--L--------------------------------------------------IVIGLVVWLETGQRKIPVQYAKRVV-GR-----KM-YGGASTYLPLKVDQSGVIAVIFAVSILAVPMTLIQF-------AQAS-----------------------------------------------PWA-QKIQGFMTS--------------------------------------------------------------------QNMFYEMIYVGLIIFFCYFYN-SVSINPDDLAENMKKWGGFVPGIRPGPPTAQ-YIQWVMERITLVGALSVAALAVLPDLLRNW------------------------------LNVPFF----FGGTSLLIVVGVGLDTIGQLEAHLIMRHYEGFL-KKGR-I-KGR-WFNVGA----------------------------------------
>SecY_Bacteria_Elusimicrobia_OGS12885
M--------------------------------------------------------QNVTDI-LKIEELKKR--ILFVLGALAVYRLGAVIP--IPGINTAALQAIFAA-QS-----GSILGFLDIFSGGALGRFSIFSLGVMPYINASIIMSLVQGAHVFP-VLDRL-QK-EGETGRRKIVQFTRYFTLALATLQSIGL----------TLAMT--KMEA--GG------GP---------SIVLNPTFSFYFVTVLTLVTGTVFVMWLGEQITE-RGIGNGISLIIFAGIVNGLPSAVMGMIKLI---------------Q-I-------EE-----IGLLT---GLLIVAMV--L--------------------------------------------------LVTAFVIWVETAQRKIPVQYAQRMV-GR-----KM-YGGASTFLPLKVDQSGVIAVIFAVSLLSVPYTIGSF-------NPGA-----------------------------------------------PWA-QKLMSLMGH--------------------------------------------------------------------TSLLYQLVYVGLIIFFCYFYN-SVSINPKDLAENMKKWGGFIPGIRPGEPTAA-HIEWVLNRITLAGALFVSLIAVLPDYLRVK------------------------------FNVPFY----FGGTSLLIVVGVALDTVAQTEAHLVMRNYEGFY-KNSK-V-KGR-WFNVGT----------------------------------------
>SecY_Bacteria_Elusimicrobia_WP012415563
M------------------------------------------------------ANNTVANI-FNAPELKKR--LLFVLGAIFVFRVAAAIP--IPGINTDVIKQIFAM-QQ-----HGVLGFLDIFSGGAMSRFSILALGIMPYINASIIMGLVRGAHLIP-ALDRM-HK-EGEAGRRKENQITRVFALILACVQGFGL----------TFALG--KMSA--PG------GI---------SAIVDPSIAFYITTTLTLATGTMFVMWLGEQITE-KGIGNGISLIIFAGIVDRLPSAVMKVVQLV---------------Q-A-------GE-----MQFFS---SIAIFAAV--I--------------------------------------------------IIMILVVWVETAQRQIPVQYAKRQI-GN-----KV-YGGQTSYLPLKIDQSGVIAVIFASSIIYMPLTIAGF-------NPES-----------------------------------------------TWA-IKITEFMGR--------------------------------------------------------------------GHLAYFAIFASLIIFFCYFYN-SMTINPSDLAENMKKNGGFIPGIRPGEPTKN-YLEWVLNRITLSGAIFVCLIAIMPDIARIK------------------------------FNVPFY----FGGTSLLIVVGVALDTAGQIQAHLMARDYEPLM-KAGKKLSNRR-WFNVGE----------------------------------------
>SecY_Bacteria_Elusimicrobia_WP087289304
M------------------------------------------------------ANNTVANI-FNAPELKKR--LLFLIGALAVFRIAAAIP--IPGINTDVLKQLFAA-HQ-----NGILGFMNIFSGGALGKFSILALGIMPYINASIIMGLVRGAHIFP-ALDRM-HK-EGESGRRKENQITRIFALFLALLQGAMM----------TFAIT--KVEG--AG------GV---------SAVVNPSFMFFVTTVLTLAAGTMFVMWLGEQITE-KGVGNGISLIIFAGIVDRLPGAIMEVVNRV---------------Q-T-------EE-----MDFFM---ALVIFGAA--V--------------------------------------------------VITALVVWLETAQRQIPVQYAKRQV-GN-----KT-YGGQTSYLPLKIDQSGVIAVIFASSVISLPLTIASF-------NQEA-----------------------------------------------PWA-QKMLEAMNH--------------------------------------------------------------------SSWLYMLVFSALIIFFCYFYN-SMTINPSDLADNMKKWGGFIPGIRPGEPTKN-YIEWVMNRLTFCGAIFVCLIAVLPDFFRAE------------------------------FNVDFY----FGGTALLIVVGVALDTVGQVQAHLLARNYEPLM-KGSKRI-KGR-WFNVGQ----------------------------------------
>SecY_Bacteria_FCB_KPK80083
M-------------------------------------------------------ANPIQSL-LRAPELKQK--LLFTLGCLAVYRLGAHIT--VPGVDVIALRDLAAQ-IQ-----GTLFGLYDMFVGGGLQRATIFALGIMPYISASIMFQLL--AAVFP-TIEKM-QK-EGEEGRKRLNQWTRYTTVGLCILQGYAY----------AIFLE--SASGAQA------------------PIVPDAGWGFRLMTVLTLTTGGVFIMWLGEQITE-RGIGNGMSLLIFFGIVEGFPNAVARTFEAL---------------S-V-------GT-----ISAFK---LTALLAVM--I--------------------------------------------------GVIAGTVAVTMAARKIPVQIPRKVV-GR---G-RI-REGQKSFIPLRINSAGVMPIIFAQSIIVVPGTIASF-------SNMT------------------------------------------------VL-RTLSDLFQP--------------------------------------------------------------------GNTLYYLTYTVLIVFFTYFYT-AIIFNPVDLAENLNKQGAFVPGVKPGARTAE-YIDYVLTRITLPGSLFLAAIALVPFLIFAW------------------------------FDIRLFF---FGGTALLIVVGVALDTVQQMQQHLLLRHYEGFM-KKGR-V-KYR-GRQRYM----------------------------------------
>SecY_Bacteria_Proteobacteria_OJY08282
M----------------------------------------------------AASDSFRGLS-GKLGDLKRR--LWFLLFALIVYRIGAHVP--VPGIDPVVLKDLFES-QQ-----GGILGMFNMFSGGALSRFSIFALGIMPYISASIIMQLG--TVAFP-YLEAL-KK-EGESGRRKITQYTRYGTLCLALVQGYGI----------SIALQ--SQA----------------------GLVIEPGPMFLLTTVITLVTGTIFLMWLGEQITE-RGIGNGISLIIFAGIAAGLPSAIGGTLELV---------------R-T-------GA-----MHFLV---ALGIFIAA--T--------------------------------------------------LVTAFVVFVERGQRKILVNYAKRQV-GR-----KV-YGGQSSHLPLKLNMAGVIPPIFASSIILFPATLAGW-------FADG-----------------------------------------ES---MSWL-KEISGALSP--------------------------------------------------------------------GQPIYVILYAAMIIFFCFFYT-ALVFNPKETAENLKKSGAFIPGIRPGDQTAR-YIERIMLRLTLAGAIYVTLVCLLPEFLILK------------------------------WNVPFY----FGGTSLLIIVVVTMDFMAQVQAYIMSHQYESLL-KKTN-F-KGG-GGLPAR----------------------------------------
>SecY_Bacteria_Proteobacteria_WP072294916
M----------------------------------------------------AANEALRGLS-GKLGDLKRR--LWFLLLALVVYRIGAHVP--VPGIDPVVLKDLFES-QQ-----GGILGMFNMFSGGALSRFSIFALGIMPYISASIIMQLG--TVAFP-HLEAL-KK-EGESGRRKITQYTRYGTLGLALVQGYGI----------SIALQ--AQT----------------------GLVIEPGPMFLFTTVITLVTGTIFLMWLGEQITE-RGIGNGISLIIFAGIAAGLPSAIGGTLELV---------------R-T-------GA-----MHFLV---ALGIFVAA--T--------------------------------------------------AVTAFVVFVERGQRKILVNYAKRQV-GR-----KV-YGGQSSHLPLKLNMSGVIPPIFASSIILFPATLAGW-------FATG-----------------------------------------DS---MSWL-RDISGALSP--------------------------------------------------------------------GQPVYVIMYAAMIVFFCFFYT-ALVFNPRETAENLKKSGAFIPGIRPGEQTAR-YIERIMLRLTLAGAIYVTLVCLLPEFLILK------------------------------WNVPFY----FGGTSLLIIVVVTMDFMAQVQAYIMSHQYESLL-KKTN-F-KGG-GGLPAR----------------------------------------
>SecY_Bacteria_Proteobacteria_WP090456910
M----------------------------------------------------AASESLRGLS-GKLGDLKRR--LWFLLLALVVYRIGAHVP--VPGIDPVVLKDLFES-QQ-----GGILGMFNMFSGGALSRFSIFALGIMPYISASIIMQLG--TVAFP-YLEAL-KK-EGESGRRKITQYTRYGTLGLALLQGYGI----------SIALQ--AQP----------------------GLVIEPGPMFLLTTVITLVTGTIFLMWLGEQITE-RGIGNGISLIIFAGIAAGLPSAIGGTLELV---------------R-T-------GA-----MHFLV---ALGIFVAA--T--------------------------------------------------AVTAFVVFVERGQRKILVNYAKRQV-GR-----KV-YGGQSSHLPLKLNMSGVIPPIFASSIILFPATLAGW-------FATG-----------------------------------------ES---MSWL-KDMSGALSP--------------------------------------------------------------------GQPIYVIMYAAMIIFFCFFYT-ALVFNPRETAENLKKSGAFIPGIRPGEQTAK-YIERIMLRLTLAGAIYVTLVCLLPEFLILK------------------------------WNVPFY----FGGTSLLIIVVVTMDFMAQVQAYIMSHQYESLL-KKTN-F-KGG-GGLPAR----------------------------------------
>SecY_Bacteria_Aquificae_RUM45296
M-----------------------------------------------------NLSKIFANV-TEVPELRRR--FIFTMLLLAVYRLGAHIP--TPGIDVLALSEFFKK-AQ-----GTVFGFMDVFSGGALSKLTIFALGVMPYISSSIIMQLL--TVAIP-SIEKL-AKEEGEYGRRKINQYTRYGAVLLAFIQALGI----------AIGLQ--TMKS--PT------GV---------SVVPNPGFTFIFVCVTCLTAGATFLMWLGEKITE-RGIGNGMSILIFAGIVSRIPNAVFTMFTML---------------K-N-------GD-----MTLFK---AIGVIVII--L--------------------------------------------------AMIAAIVYIQEAERRVPLHYARRII-GT-----LS-VGSYSSYLPIKLNPAGVIPIIFAASVLMFPATVVKF-------IHHP------------------------------------------------IA-QSIYDFLQP--------------------------------------------------------------------GSTVYLLVYGALIFFFTYFYT-AVIFNPEEIAENLNKHGGFIPGVRAGSDTAK-YLDRIVSRLTFAGAVFLTLVAIIPLIITRK------------------------------MQLPFY----FGGTAILIVVGVALDTLRRMEAYALTLSYEGFLGRRRRRM-KLG-AGGAK-----------------------------------------
>SecY_Bacteria_Aquificae_WP013537036
M-----------------------------------------------------NLSKIFANV-TAVPELRRR--FLFTLALLAVFRLGAHIP--VPGINVEALVDFFQR-AQ-----GTVFGMMDIFSGGALRKLTIFALGVMPYISSSIIMQLL--TVAIP-SIEKL-AKEEGEYGRRKINQYTRYGAVLLAFIQALGI----------AIGLE--SMTS--PT------GV---------PIVPNPGFTFLFVTVTTLTAGSTFLMWLGEKITE-KGIGNGMSLLIFAGIVASIPSAVIRVLTMV---------------K-S-------GD-----MSLFK---LLTVVAII--V--------------------------------------------------LMIAAIVYIQEAERRVPLQYARRTV-GR-----QA-VGRYTSYLPIKLNPAGVIPIIFAASILMFPATVVRF-------IHNP------------------------------------------------IA-QSIYEALQP--------------------------------------------------------------------GTTLYLVVYGALIFFFTYFYT-AIVFNPEEIAENLNKAGGFIPGVRAGTDTAK-YLDRIVSRLTFAGAVFLTLVALIPMIIVQK------------------------------MNLPFY----FGGTAILIVVGVALDTLKRMEAFALMLSYEGFLGRRRRKM-RLG-AGGSR-----------------------------------------
>SecY_Bacteria_Aquificae_WP022847332
M-----------------------------------------------------NLSKIFANV-FEVPELKKR--LLFTFALLAVFRLGAHIP--TPGINVAALSEFFQR-AQ-----GTMFGFMDAFSGGALSKLTIFALGVMPYISASIIMQLF--TVAFP-SLEKL-AKEEGEYGRKKINQYTRYGSVALAFIQALGI----------AIGLQ--GMKS--PS------GI---------PVVPNPGFTFIFVCVTTLVAGSTFLMWLGEKITE-HGVGEGMSLLIFAGIVSRIPSSVINVITQF---------------K-S-------GE-----LSLFK---LIGIILII--L--------------------------------------------------TMTALVIYVEMAERRVPLQYAKRST--P-----QV-GGTYTSFLPIKLNPANVIPIIFAASIMMFPATITKF-------IHAS------------------------------------------------WA-QKIAQILTP--------------------------------------------------------------------GTPTYLIIYGVLIFFFTYFYT-AVIFNPEEIADNLNKAGGFIPGVRAGKDTVE-YLDRIVSRLTFAGAVFLTAIAIVPLIIMQK------------------------------MHFPFY----FGGTALLIVVGVALDTLRRIEAFALNVSYEGFLGKRKRRR-RTG-FGGVR-----------------------------------------
>SecY_Bacteria_Aquificae_WP076713229
M-----------------------------------------------------NLSKIFANV-FEVPELKKR--LLFTFALLAVFRLGAHIP--TPGINVAALSEFFQR-AQ-----GTMFGFMDAFSGGALSKLTIFALGVMPYISASIIMQLF--TVAFP-SLEKL-AKEEGEYGRKKINQYTRYGSVALAFIQALGI----------AIGLQ--GMKS--PS------GI---------PVVPNPGFTFIFVCVTTLVAGSTFLMWLGEKITE-HGVGEGMSLLIFAGIVSRIPSSVINVITQF---------------K-G-------GE-----LSLFK---LVGIILII--L--------------------------------------------------TMTALVIYVEMAERRVPLQYAKRSA--P-----QV-GGTYTSFLPIKLNPANVIPIIFAASIMMFPATITKF-------IHTA------------------------------------------------WA-QKIAHILMP--------------------------------------------------------------------GTPTYLIIYGVLIFFFTYFYT-AVIFNPEEIADNLNKAGGFIPGIRAGKDTVE-YLDRIVSRLTFAGAVFLTTIAIVPLIIMQR------------------------------MHFPFY----FGGTALLIVVGVALDTLRRIEAFALNVSYEGFLGKRKRRK-RTG-FGGVR-----------------------------------------
>SecY_Bacteria_Aquificae_WP132525594
M-----------------------------------------------------NLSKILANV-TEVPELRKR--FIFTMLLLAVYRLGAHIP--TPGIDVLALSEFFKK-AQ-----GTVFGFMDVFSGGALSKLTIFALGVMPYISSAIIMQLL--TVAVP-SIERL-AKEEGEYGRRKINQYTRYGAVLLAFIQALGI----------AIGLQ--SMKS--PT------GV---------PVVPNPGFTFIFVCVTCLTAGATFLMWLGEKITE-RGIGNGMSILIFAGIVSRIPNAVFTMFTML---------------K-N-------GD-----MTLFK---AIGVVVII--L--------------------------------------------------AMIAAIVYIQEAERRVPLHYARRIV-GT-----LS-VGSYASYLPIKLNPAGVIPIIFAASVLMFPATIVKF-------IHHP------------------------------------------------IA-QAIYDFLQP--------------------------------------------------------------------GSPVYLAVYGALIFFFTYFYT-AVIFNPEEIAENLNKHGGFIPGVRAGSDTAK-YLDRIVSRLTFAGAVFLTLVAIIPLVITQK------------------------------MQLPFY----FGGTAILIVVGVALDTLRRMEAYALTLSYEGFLGRRRRRM-KLG-AGGAK-----------------------------------------
>SecY_Bacteria_Caldiserica_RLD18172
M-------------------------------------------------------PTKFEEI-FNIPDLRRR--VLFTLGILALFRLGTAIP--LPGVNAKALAAFFAQ-QK-----GTIFGFLDMFSGGAMRRVSIFALGVMPYINASIIMSLL--QTAVP-YLEKL-SK-EGEIGRRKITQITRYLTVLIAGIQGFGF----------TLWLK--TMKM--PG------GE---------QVLYGSGFGFRLLIILTIIVGTLLCMWLGEQITE-NGIGNGISLIIFTGIVARLPASIKNTWTLV---------------R-T-------GE-----LSLLG---ALFFLILA--I--------------------------------------------------GITALVVLVEQAHRRIPVQYTRRIV-GR-----KV-YGGQSTYLPLKVDQAGVIAVIFAVAFMTFPLTVSQF-------FPNS-----------------------------------------------PFF-QKVSDWLNR--------------------------------------------------------------------GSVLYNIVYAALIVFFCYFYT-AITFNPEDISENLKKWGGYIPGIRPGKPTAD-YINKILTRITLIGAVFVVFIAIMPQFLRVH------------------------------FKAPFW----FGGTALLIAVGVALDTVGQLEAHLIMRHYEGFM-KKAR-V-KGR-YFNIR-----------------------------------------
>SecY_Bacteria_Elusimicrobia_OGS02190
M-------------------------------------------------------LKSFADI-FKVPELKRR--VLFTLLIIAAYRLGAAIP--IPGVNAAALKSLFAA-HQ-----NSLLGFLDMFSGGALGRLSIFSMGIMPYINASIIMSLLQGAHVLP-YLDRL-TK-EGEQGRKKINQITRYGTLALGFIQSFGL----------AMAIS--RMPA--PG------GM---------PIVDNPSAAWITLTVMTLVTGTVFIMWLGEQVTE-NGIGNGISLIIFAGIVDRLPSAIKDLIRLV---------------R-L-------EE-----ISIIS---AVALLALV--L--------------------------------------------------VVTTLVVWVQTAQRKIPVQYAKRVV-GR-----KM-YGGSSTFLPIKVDQSGVIAVIFAISLLSTPLTVAQF-------FPNA-----------------------------------------------VWA-KTISDLWNR--------------------------------------------------------------------ASLAYELVYASLIIFFCYFYN-SVSFNPKELAENMKKWGGFIPGLRPGEPTAE-YIQKVLERVTLGGAVFVAAIAVLPDYMRHF------------------------------MNAPFF----FGGTSLLIVVGVALDTIGQIESHLIMRHYEGFM-KDGR-I-KGR-WFNIK-----------------------------------------
>SecY_Bacteria_Elusimicrobia_PIU18065
M-------------------------------------------------------IDSLGNI-LKVKELMKK--IGFTFLILAIYRVGTTVP--LPGVNAGALQAFFKG-RE-----G-ILGFLNMFSGGAMERLSIFALGIMPYINASIIMSLL--QTSVP-YLEKL-SK-EGGPGREKITRLTRYATLVIGMVQGFGL----------TYWIE--SMKA--PG------GE---------PVLLFGGFGFRMLLVLTMLTGTMLVMWLGEQITE-NGIGNGISLIIFTGIVARFPAGLKNTFDLL---------------M-N-------EE-----ITFFG---LLLVGSFL--M--------------------------------------------------AILALTVFIEEAQRRVPIQYAQRVV-GR-----KV-YGGQSTYLPLKVESSGVIAVIFAMAFMNFPLMVAQF-------FPET-----------------------------------------------AFY-EKIKIFFSP--------------------------------------------------------------------GNAVYIAFYAILIVAFCYFYT-MITFDPKNIAENLKKSGGFIPGIRPGEQTAN-KIKEIMYRIIMIGSVFVVFIAVLPEFLRTG------------------------------MHMPFY----FGGTALLIIVGVAMDTMGQVESQMIMRHYDGFL-KKGR-L-KGR-YFNIK-----------------------------------------
>SecY_Bacteria_Elusimicrobia_PIU83022
M-------------------------------------------------------IESFGDI-FKVPELKKK--VLFTAVIIVAYRIGVAIP--IPGIDITAFKAFFAQ-QS-----NTLFGFMDMFSGGALSRLSIFTLGIMPYINASIIFSLL--QATVP-YLEKL-SK-EGETGRKKITQWTRYSTLILAVIQSLGL----------TLFMI-MPMKA--PG------GA---------SVVANPGAMFVFITVLTMTTGTVFIMWLGEQITE-SGIGNGISLIIFAGIVDRLPSAVKNLFVMI---------------K-T-------HE-----MSLFT---GILILVMV--F--------------------------------------------------VITALVVWLETGQRKIPVQYAKRVV-GR-----KM-YGGQSTFLPIKVDQSGVIAVIFAVSLMSVPMTLAQF-------THSS-----------------------------------------------DFM-KKFVEWWMR--------------------------------------------------------------------GSVLYEVLYAVLIIFFCYFYN-SITLNPKDIAENMKKWGGFVPGIRPGEPTAN-YIQWILVRITLGGAIAVAIIAILPDYLRKF------------------------------INVPFF----FGGTALLIVVGVALDTISQIESHLIMRHYDGFL-KKGR-L-KGR-WFNVK-----------------------------------------
>SecY_Bacteria_Elusimicrobia_PIV19375
M-------------------------------------------------------INTFGDI-FKVQDLKRK--IGFTFLILAVYRVGTTVP--LPGVNAGALQAFFAR-QE-----G-VMGFLNMFSGGAMERLSIFALGVMPYINASIIMSLL--QTAVP-YLEKL-SK-EGAPGREKITRMTRYATLIIGSVQAFGL----------TYWIQ--SMKS--PG------GE---------AVLMFTSFGFRLLLVVTMLTGTMLVMWLGEQITE-SGIGNGISLIIFAGIVAGFPSGLQNTYSLL---------------R-T-------DE-----ISLFG---LALIGIFM--L--------------------------------------------------AILALTVFIEEAQRRIPIQYAQRVV-GR-----KV-YGGQSTYLPLKVESSGVIAVIFAMAFMSFPLMIGQF-------FPGS-----------------------------------------------ALF-EKIQVFFSP--------------------------------------------------------------------GNMVYIVVYAVLIVAFCYFYT-LLTFDPKNIADNLKKSGGFIPGVRPGEQTAN-KIKTVMYRIILVGAIFVVFIAIVPMILRN-------------------------------FNMPFY----FGGTALLIIVGVALDTMGQVESQLIMRHYDGLL-KKSR-L-KGR-YFNIK-----------------------------------------
>SecY_Bacteria_Elusimicrobia_PKN00370
M-------------------------------------------------------INSFGDI-FKVQDLKRK--IGFTFLILAVYRVGTTVP--LPGVNAAALQAFFAK-QE-----G-VMGFLNMFSGGAMARLSIFALGIMPYINASIIMSLL--QTAIP-YLEKL-SK-EGAPGREKITRVTRYATLLIGSVQAFGL----------TYWIQ--SMKA--PG------GE---------AVLMFTGFGFRLLLVVTMLTGTMLVMWLGEQITE-SGIGNGISLIIFTGIVAGFPSGLKNTYSLL---------------S-T-------DE-----ISLFA---LALIGAFM--L--------------------------------------------------AILALTVFIEEAQRRIPIQYAQRVV-GR-----KV-YGGQSTYLPLKVESSGVIAVIFAMAFMSFPLMIGQF-------FPGS-----------------------------------------------ALF-EKLQIFFSP--------------------------------------------------------------------GNIVYIIVYAVLIVAFCYFYT-LLTFDPKNIADNLKKSGGFIPGVRPGEQTAE-KIKTVMYRIILIGALFCVFIAIVPMILRN-------------------------------FNMPFY----FGGTALLIIVGVALDTMGQVESQLIMRHYDGLL-KKSR-L-KGR-YFNIK-----------------------------------------
>SecY_Bacteria_Elusimicrobia_TET40241
M-------------------------------------------------------LKSVADI-FKIPELKKK--VLFTLGILAVYRLGAAIP--TPGIDASALKAFFET-QK-----GTLFGFLDMFSGGALNRLSIFSLGIMPYINASIIMSLL--QTAVP-YLERL-SK-EGEFGRRKITQITRYATLVIAAIQAFGL----------TFWMQ--TMKS--PG------GA---------AVVKNPGLSFQLMTILTLTTGTVFIMWLGERITE-RGVGNGISLIIFAGIVDRLPVAIGNTFRLF---------------Q-S-------EE-----MTLFG---VLFLAALV--F--------------------------------------------------AITASVVWVEQAQRKIPVQYAKRIV-GR-----KM-YGGQSTFLPLKVDQSGVIAVIFSVAIMMFPATIAQF-------FPNV-----------------------------------------------GLM-QKISGFLRP--------------------------------------------------------------------GQWIYTIMYGGMIIFFCYFYT-AITFNPKDLADNMRKWGGFIPGIRPGQSTAS-YIDRVLTRITLAGALFVVCIAILPQYPISW------------------------------VNAPPMLATIFGGTAILIVVGVALDTIGQIESHLIMRHYEGFM-KKGR-V-KGR-YFNIK-----------------------------------------
>SecY_Bacteria_Proteobacteria_OJW48239
M----------------------------------------------------ATNPNQVSKG-GKFGDLKRR--LWFLLGALIVYRIGAHIP--VPGIDAQALSELFNR-QQ-----GGILGMFNMFSGGALSRFTIFALGIMPYISASIIMQLM--TVASP-QLEAL-KK-EGEAGRRKITQYTRYGTVALALFQGLGI----------AIAVE--SQP----------------------GLVIDPGLMFRFVTVVTLLTGTMFLMWLGEQITE-RGLGNGISIIIFAGIAAGLPNAIGGLLELV---------------R-T-------GA-----MHPLT---AIFITLLV--G--------------------------------------------------LVTAFVVFVERGQRKILVNYAKRQV-GN-----KI-YGGQSSHLPLKLNMAGVIPPIFASSIILFPATIAGW-------FGSG-----------------------------------------ES---MRWL-KDMAGALSP--------------------------------------------------------------------GQPIYVMLYAAAIIFFCFFYT-ALVFNSKETADNLKKSGAFVPGIRPGEQTAR-YIDKILSRLTLVGAAYITIVCLLPEFLILK------------------------------WNVPFY----FGGTSLLIIVVVTMDFMSQVQAYIMSHQYESLL-KKAN-F-KGS-GFPAK-----------------------------------------
>SecY_Bacteria_Proteobacteria_WP069039319
M----------------------------------------------------VTAAQQPGRS-AKFGDLWRR--LWFLAGALIVYRLGAHIP--VPGIDPARLAELFQG-QQ-----GGILGVFNLFSGGALSRFTIFALGIMPYISASIIMQLL--TVAVP-TLEAL-KK-EGEAGRRKITQYTRYGTLVLALFQAIGI----------SIALE--SQP----------------------GLVLDPGMMFRFVTISTLVTGTMFLMWLGEQITE-RGVGNGISIIIFAGIAAGLPGAIGGLLELV---------------N-T-------GA-----MHELT---ALFIVALV--I--------------------------------------------------AVTAVVVFVERGQRKILVNYAKRQV-GN-----KV-YGGQSSHLPLKLNMAGVIPPIFASSIILFPATLAGW-------FATT-----------------------------------------ES---TRWL-KDLAATLSP--------------------------------------------------------------------GQPVYVLLYAAAIVFFCFFYT-ALVFNAKETADNLKKSGAFVPGIRPGEQTAR-YIDKILTRLTLVGAVYITLVCLLPEFLILK------------------------------WNVPFY----FGGTSLLIIVVVTMDFMSQVQAYVMSHQYESLL-KKAN-F-RGT-GFPTR-----------------------------------------
>SecY_Bacteria_Proteobacteria_WP087447760
M----------------------------------------------------AANKTKVGGA-DKFGDLKRR--LLFLIGALVVYRIGAHIP--VPGIDPVALEQLFRS-QQ-----GGILGMFNMFSGGALSRFTVFALGIMPYISASIIMQLL--TVVSP-QLEAL-KK-EGDSGRRKITQYTRYGTVGLAFFQALGI----------AIALE--AQP----------------------GLVVDPGIIFRITAVMTLVAGTMFLMWLGEQITE-RGIGNGISMIIFAGIVAGLPHAIGGTLELT---------------R-T-------GA-----FSIPL---VLMLFVAV--I--------------------------------------------------LVTALVVFVERGQRKILVNYAKRQV-GN-----KV-YGGQSSHLPLKLNMAGVIPPIFASSIILFPATLAGW-------FGSH-----------------------------------------DS---MSWL-KDVGTALSP--------------------------------------------------------------------GQPIYVMLYATAIIFFCFFYT-ALVFNPKETADNLKKSGAFVPGIRPGEQTAR-YIDKIMGRLTLVGAIYITLVCLLPEFLIVK------------------------------WNVPFY----FGGTSLLIIVVVTMDFMAQVQAYIMSHQYEGLL-KKAN-F-KGG-GFVSR-----------------------------------------
>SecY_Bacteria_Proteobacteria_WP110522864
M----------------------------------------------------ANPAATVGNP-GRFGDLKKR--LLFLIGALIVYRLGAHIP--VPGIDPERLAELFQS-QA-----GGILGVFNLFSGGALSRFTIFALGIMPYISASIIMQLM--TVAVP-QFEAL-KK-EGEAGRRKITQYTRYGTLVLAFAQSLGI----------AIALE--GQP----------------------GLVLDPGLMFRFVTVATLVTGTMFLMWLGEQITE-RGIGNGISVIIFAGIVAGLPSALGGLFELV---------------R-T-------GA-----MHPFT---ALVICVLV--V--------------------------------------------------LVTAFVVFVERGQRKILVNYAKRQV-GN-----KV-YGGQSSHLPLKLNMSGVIPPIFASSIILFPATLGQW-------FGAS-----------------------------------------EG---MGWL-RDIASTLSP--------------------------------------------------------------------GQPIYVMLYAVAIVFFCFFYT-ALVFNARETADNLKKSGAFVPGIRPGDQTAR-YIDKILMRLTLAGAVYITLVCLLPEFLILK------------------------------WNVPFY----FGGTSLLIIVVVTMDFMSQVQAYVMSHQYESLL-KKAN-F-KGA-GLPIR-----------------------------------------
>SecY_Bacteria_Proteobacteria_WP124950226
M----------------------------------------------------AANKATVGGA-DKFGDLKRR--LLFLIGALVVYRIGAHIP--VPGIDPVALEQLFRS-QQ-----GGILGMFNMFSGGALSRFTVFALGIMPYISASIIMQLL--TVVSP-QLEAL-KK-EGDSGRRKITQYTRYGTVGLAFFQALGI----------AIALE--AQP----------------------GLVIDPGLAFRITAVMTLVAGTMFLMWLGEQITE-RGIGNGISMIIFAGIVAGLPHAIGGTLELT---------------R-T-------GA-----FSIPL---VLMLFVAV--I--------------------------------------------------LVTALVVFVERGQRKILVNYAKRQV-GN-----KI-YGGQSSHLPLKLNMAGVIPPIFASSIILFPATLAGW-------FGSH-----------------------------------------ES---MSWL-KDVGAALSP--------------------------------------------------------------------GQPIYVMLYATAIIFFCFFYT-ALVFNPKETADNLKKSGAFVPGIRPGEQTSR-YIDKIMGRLTLVGAIYITLVCLLPEFLIVK------------------------------WNVPFY----FGGTSLLIIVVVTMDFMAQVQAYIMSHQYEGLL-KKSN-F-KGS-GFVSR-----------------------------------------
>SecY_Bacteria_Synergistetes_KUK39514
M-------------------------------------------------------LDSFRDA-FKLPDLKRR--ILFTIGVLFVFRLGAHIP--TPGIDAAAMAGLFQE--------GGILSFFDLFAGGALRRFSVFALGVAPYINASIVMQLL--TVVIP-ALERL-QK-EGEEGRRKITQYTRVSTIFFAAVQAAGM----------AFWLR--G------------------------LGVFPSGALNMGVVVITLITGCMTVMWLGEMISD-HGIGNGISLLIFAGIVARLPEAVIRTWSML---------------R-V-------GE-----MNALT---LLVALVII--I--------------------------------------------------LVVAGCIVLQEGQRRLPVQYAKRVV-GN-----RV-YGGQSTFIPLRVNQAGVIPIIFASSVLLFPSTIARF-------FSGD------------------------------------------------AA-MFIQRLLSP--------------------------------------------------------------------NSVLYMVLYAALIVFFTYFYT-AVVFNPADVANNMKKYGGFILGIRPGRPTAE-YIEKVLSRITLGGAIFLAAIALIPTLMTSL------------------------------MGITTFY---FGGTAVLIVVGVALDTVHQIEAQLLVRHYEGIL-KRRE---RTG-GLLRL-----------------------------------------
>SecY_Bacteria_Synergistetes_KUK58664
M-------------------------------------------------------LDAFRDA-FRLPDLKRR--ILFTVGVLFVYRLGAHIP--TPGIDPEAMARLFEQ--------GGVLGFLDLFAGGALRRFSVFALGVAPYINASIVMQLL--VVIFP-ALEKL-QK-EGEQGRKKIVQYTRLGTIFFAAVQAVGM----------TFWLR--N------------------------LGIFTGSVFGFITVVITITAGSVVVMWLGEEISD-HGIGNGISLLIFAGIVARIPEAIIRTWELM---------------R-L-------GE-----MNLLV---MVIAAGVM--V--------------------------------------------------AVVAGCVLLQEGQRRLPVQYAKRVI-GN-----KM-YGGQSTFIPLKVNQAGVIPIIFASSVLLFPYTIMRF-------FSGD------------------------------------------------LA-TRIQNMLSP--------------------------------------------------------------------GNPLYMVLYVALIVFFAYFYT-AVVFDPADTANNMKKYGGFILGIRPGKPTAE-YIEKVMSRITLGGAVFLAVVALLPTLMTQL------------------------------MGITTFY---FGGTAVLIVVGVALDTVHQIEAQLLMRHYEGIL-KRGK-G-KSA-GLLKM-----------------------------------------
>SecY_Bacteria_Synergistetes_KUK62138
M-------------------------------------------------------LDAFRDA-FRLPDLKRK--ILFTMGVLFLFRLGTHIP--TPGIDAKAMASLFEQ--------GGVLGFLDLFAGGALRRFSVFALGVAPYINASIVMQLL--VVVFP-ALEKL-QK-EGEQGRKKIVQYTRLGTVFFAAVQAIGM----------TFWLR--N------------------------LGVFSGGWMGFTAAVFTVTAGSLIVMWLGEEISD-HGIGNGISLIIFAGIVARLPEAIIRTWTLL---------------R-M-------GE-----MNLLV---ITLAIVLM--L--------------------------------------------------VVIAGCVLLQEGQRRLPVQYAKRVV-GN-----KV-YGGQSTFIPLKVNQAGVIPIIFASSVLLFPYTIVRF-------FSGN------------------------------------------------VS-MMIQRFLSP--------------------------------------------------------------------DSIVYMTLYVLLIIFFSYFYT-AVVFDPNDTANNMKKYGGFVLGIRPGKPTAE-YIEKIMSRITLGGAVFLAGVALLPTLMTRL------------------------------MGITTFY---FGGTAVLIVVGVALDTVHQIEAQLLMRHYEGIL-KRSK-G-KTA-GLLKF-----------------------------------------
>SecY_Bacteria_Synergistetes_PIE54713
M-------------------------------------------------------LDSFRDA-FRLPDLKRR--ILFTMGMLFVFRLGAHIP--TPGINPDAMSHLFEG--------GGVLGFLDMFAGGALRRFSIFALGVAPYINASIVMQLL--VVVFP-ALEKM-QK-EGPEGQKKILQITRLSTVGFAAIQATGM----------VFWLQ--R------------------------VGVFSGGALGMIVAILTIVAGAVAVMWLGEEVSD-HGIGNGISMIIYAGIVARLPEAVIRTWNML---------------R-L-------GE-----LHVLT---LLLALLVM--L--------------------------------------------------VVVAGCILLQEGQRRLPVQYAKKVV-GN-----KV-YGGQSTFIPLKVNQGGVMPIIFASSILIFPYTVLKF-------FSGD------------------------------------------------AV-TVLQRLLAP--------------------------------------------------------------------GSWLYSVLYVMLIVFFAYFYT-AMVFNPSDIANNMKKYGGFILGIRPGKPTSD-YIERVMSRITLGGATFLAVIALIPTVMTNI------------------------------MGITTFY---FGGTAVLIVVGVALDLVHQVEGQLLMRHYEGIL-KRRG-G-AGA-GLLRF-----------------------------------------
>SecY_Bacteria_Synergistetes_PKL05579
M-------------------------------------------------------LDSFRDA-FRLPDLKRR--ILFTLAALFVYRLGAHMP--TPGVDAAALGKLFEQ--------GGVLGFLDLFAGGALSRFSIFALGVTPYINASIVMQLL--AVVVP-SIEKM-QK-EGEEGRKKVVQYTRYGTIAFALIQAVGM----------TGWLR--N------------------------LGIFTGSWMDIALVAVTLTTGAVAVMWLGEVMSD-HGIGNGISLLIFAGIVVRIPEAIIRTFTLV---------------R-L-------GE-----MNILV---VLMAIAVM--V--------------------------------------------------AVVAGCVMLQEGQRRLPVQYAKRMV-GN-----KM-YGGQSSFIPLRVNTAGVIPIIFASSVLLFPYTIAGL-------FQHS------------------------------------------------FA-QIVQNAFSP--------------------------------------------------------------------SSPIYIILYVAMIIFFSYFYT-AVVFKPEDISTNMKKNGGFILGIRPGRPTTD-YIEKVMGRITLGGAVALAVVAVVPTMMTGL------------------------------MNINTFY---FGGTAVIIVVGVALDTVHQIEGQLIMRHYEGIL-KRRG-G-KSG-GLLRL-----------------------------------------
>SecY_Bacteria_Synergistetes_WP006301259
M-------------------------------------------------------IDSFRDA-FRLPDLKRR--FLFVLAALFVYRLGAHIP--TPGIDPEAMAQLFEK--------GGVLGFFDLFAGGALRRFSIFALGVVPYINSSIVMQLL--VVVVP-TLEKM-QK-DGEEGRKKIVQYTRYGTVLFALIQAVGM----------TVWLG--N------------------------LGIFAGGFLDAVVVTVTVTAGSLAVMWLGEIMSD-HGIGNGISLLIFAGIVARIPEAIIQTFSLV---------------R-M-------GE-----MNVLV---LLLAVLLM--V--------------------------------------------------GVIAGCVLLQEGQRKLPVQYAKRVV-GN-----RV-YGGQSTFIPLRVNTAGVIPIIFASSVLLFPYTLAGF-------FPGS------------------------------------------------VA-KAIQNAFAP--------------------------------------------------------------------SSPIYMILYVGLIVFFAYFYT-AVVFNPEEVANNMKKYGGFILGIRPGKPTSD-YIEKVMSRITLGGSLALALVAVIPTFMSGL------------------------------MNINTFY---FGGTSVLIVVGVALDTVHQIEGQLLMRHYDGIL-KRRN---KTG-GLLNL-----------------------------------------
>SecY_Bacteria_Synergistetes_WP006583252
M-------------------------------------------------------IDSFRDA-FRLPDLKNR--FLFVLAALFVYRLGAHIP--TPGIDPEAMARLFER--------GGVLGFLDLFAGGALSRFSIFALGVVPYINSSIVMQLL--TVVVP-SLEKM-QK-EGEDGRKKITQYTRYGTVIFALVQSIGM----------VSWLR--G------------------------LGVFYGGFLDGVLAVATVTTGSLAVMWLGEVMSD-HGIGNGISMLIFAGIVARIPGAIAQTFTMV---------------R-M-------GE-----MNILV---VLLALVIM--V--------------------------------------------------AVVAGCVMLQEGQRKLPVQYAKRVV-GN-----RV-YGGQSTYIPLRVNTAGVIPIIFASSVLLFPYTIARF-------FSGP------------------------------------------------VA-EAVQRIFSP--------------------------------------------------------------------GSVVYMILYVALIVFFSFFYT-AVVFNPAELAENMKKYGGFILGIRPGKPTAD-YIEKVMSRITLGGALALAAVAIVPTLMSGL------------------------------LNVNTFY---FGGTSVLIVVGVALDTVHQLEGQLLMRHYEGIL-KRRG-G-KSG-GLLKL-----------------------------------------
>SecY_Bacteria_Synergistetes_WP008521516
M-------------------------------------------------------ANSFRDV-FKLPELKRR--IIFTLMMLLVFRIGAHIP--TPGIDTAAMSHAFAG--------NGVLGFLDMFAGGALRRFSVFSLGVAPYINASIVMQLA--CVIFP-TLERM-QK-EGPQGQKKLTQYTRWGAILFGFAQAIGL----------VFWLR--R------------------------LGVFSGGSMDFFVAICTVVAGSIAVMWLGEEISD-HGIGNGISVIIYAGIVARFPEGVIRTFGLL---------------R-D-------GQ-----VGLIT---MLVALAIM--V--------------------------------------------------GVLAGAVLLQEGQRRLPVQYAKRVV-GN-----RV-YGGQSTFIPLRINQGGVMPIIFASSLLIFPYTILKF-------FDSQ------------------------------------------------SV-NRAAEALAP--------------------------------------------------------------------GSWLYSVLYVILIVFFTYFYT-AMVFNPAEVAENMKKNGGFILGIRPGKPTAD-YIERVATRITMVGAAMLVVIALVPNVLTNV------------------------------FGMTSFY---FGGTAVLIVVGVALEIVQQVESQLLMRHYEGIL-KRGG-G-ASGAGLLRF-----------------------------------------
>SecY_Bacteria_Synergistetes_WP009165405
M-------------------------------------------------------ADTFRDV-FKLPDLKRR--ILFTLGMLFVFRLGAHIP--TPGINSAAMSQLFEG--------SGVLGFLDLFAGGALRRFSLFSLGVAPYINASIVLQLA--AVIFP-ALERL-QK-EGPQGQKKMTQYTRYGAIFFAFVQAIGM----------AMWLR--R------------------------AGVLAASGLDFFVAVITAVTGSVAVMWLGEEMTD-HGIGNGISLLIFAGIVARLPEAVIQTFSMI---------------S-S-------GE-----MNVVT---LILALAVM--V--------------------------------------------------AVLAGAVLLEQGQRRLPVQYAKRVV-GN-----RV-YGGQSSFIPLRVNMGGVMPIIFASSLLIFPSTVLRL-------FHGT---------------------------------------------------ERLANYFAP--------------------------------------------------------------------GSWLYTVLYVVLIVFFGFFYT-AMVFNPSDIADNMKKNGGFILGIRPGKPTSD-YIEKIASRITLVGSVFLVVVALVPDLLTNV------------------------------FGITSFY---FGGTSVLIIVGVALEIVEQVNSQLLMRNYEGVL-KRAK---GGR-GLLRF-----------------------------------------
>SecY_Bacteria_Synergistetes_WP009201467
M-------------------------------------------------------FSALRDM-FRLPDLKSR--ILFVLGVLLVFRLGAHIP--TPGVDAKAMASLFEQ--------GGVLSLFDLFAGGALRRFSIFALGVTPYINASIVMQLL--AVVVP-AIEKM-QK-EGEEGRRKIVQYTRVSTILFAGIQAVGM----------VLWLR--S------------------------MDIIYVGGISIVVAIVTLIAGSIAVMWMGEMISD-HGIGNGISLLIFAGIVARIPEAIMRTFTLL---------------R-T-------GE-----MNFLT---LIIAIAIM--I--------------------------------------------------VVIAGCILLQEGQRRLPVQYAKRVV-GT-----RV-YGGQSTFIPLRVNSAGVIPIIFASSVLLFPTTVARF-------FSAG------------------------------------------------FA-QTIAGIFSP--------------------------------------------------------------------SSPIYMILYVLLIIFFTYFYT-AVVFNPVDVANNLKKYGGFIPGIRPGRPTAD-YIERVLSRVTLGGAVFLAGIALLPSLLTQM------------------------------LGITTFY---FGGTAVLIVVGVALETVQQIEAQLLMRHYEGIM-KRRN---KAG-GILRL-----------------------------------------
>SecY_Bacteria_Synergistetes_WP014162820
M-------------------------------------------------------LNAMKDA-FRLPDLKRR--ILFTLAVLFIYRLGAHIP--TPGIDTEAMARLFGE--------GSALNFLDLFAGGALRRFSIFALGVAPYINASIVMQLL--VVIFP-ALEKL-QK-EGEQGRKKIVQYTRLGTVFFAAVQALGM----------TFWLR--N------------------------LGVFSGSVLDMMIVVITITTGSVVVMWLGEEVSD-HGIGNGISLLIFAGIVARIPEAIVRTWSMV---------------R-L-------GE-----MSFLV---LLIAIIVM--V--------------------------------------------------VVVAGCVLLQEGQRRLPVQYAKRVV-GN-----KV-YGGQSTFIPLRVNQAGVIPIIFASSVLLFPYTVTRF-------FSGD------------------------------------------------IA-SKIQAILSP--------------------------------------------------------------------GSVVYMVLYVGLIIFFSYFYT-AVVFDPVDTANNMKKYGGFILGIRPGKPTAE-YIEKVMSRITLGGAVFLAAVALLPTIMTRL------------------------------MGITTFY---FGGTAVLIVVGVALDTVHQIEAQLLMRHYEGIL-KRNK-G-KTG-GLFKF-----------------------------------------
>SecY_Bacteria_Synergistetes_WP024822550
M-------------------------------------------------------IDSFRDA-FKLPDLKRR--ILFTLGVLFIFRLGAHIP--TPGIDASAMAQLFEQ-------GAGVLGFLDIFAGGALRRFSIFALGVTPYINSSIVMQLL--VIVFP-ALEKM-QK-EGEEGRKKIIRITRWGTILFAGIQAIGM----------TFWLG--R------------------------VGIFHGGFFAGVIVVVTVTAGALAVMWLGEEITD-HGIGNGISLLIFAGIVARLPEAIIRSWRML---------------R-L-------GE-----MSIFV---LILALLLM--F--------------------------------------------------AVIAGCILLQEGQRRLPVQYAKRVV-GN-----KV-YGGQSTFIPLKVNQSGVMPIIFASSILLFPYSIARF-------FSGN------------------------------------------------IA-LAVQKMFEP--------------------------------------------------------------------GSTVYMVLYIALIIFFSYFYT-AVVFNPADIANNMKKYGGFILGIRPGRPTSE-FIEKVMTRITLGGAIFLAIIALVPTLMTNI------------------------------MGITSFY---FGGTAVLIVVGVALDTVHQIEGQLLMRHYEGIL-KRRD-S-KSG-SFLRF-----------------------------------------
>SecY_Bacteria_Synergistetes_WP029166048
M-------------------------------------------------------IDSFRDA-FRLPDLKRK--ILFTLGMLFIFRLGAHMP--TPGIDTEAMARMFEQ--------GGVLGFLDMFAGGALRRFSVFALGVAPYINASIVMQLL--VVVIP-ALEKL-QK-EGDEGRKKIVMYTRWGTVFFALVQAVGM----------TIWLR--N------------------------LGIFSGTLLDAIVAVVTTVTGAIAVMWLGEEVTD-HGIGNGISLLIFAGIVARIPEALVQTWSLL---------------R-M-------GE-----LNLIS---LLVAVILM--V--------------------------------------------------VVVAGCVLLQEGQRRLPVQYAKRVV-GN-----KV-YGGQSTFIPLRVNQAGVIPIIFASSVLLFPYTIFRF-------FSGD------------------------------------------------WA-VTMQNLFAP--------------------------------------------------------------------GSAVYMVLYVVLIVFFAYFYT-AVVFNPVDVANNMKKYGGFILGIRPGRPTSE-YIEKVMTRITLGGAVFLAVVALVPTLMTSV------------------------------VNMSTFY---FGGTAVLIVVGVALDTVHQIEAQLLMRHYEGIL-KRRD---KTG-GLLRL-----------------------------------------
>SecY_Bacteria_Synergistetes_WP037974463
M-------------------------------------------------------LDSFRDT-FRLPDLKRR--ILFTLAALFVYRLGAHVP--TPGVDAAALGKLFDQ--------GTLLGFLDLFAGGALSRFSIFALGVTPYINSSIVMQLL--AVVMP-SLEKM-QK-EGEEGRKKIVQWTRYGTIAFALIQAVGM----------TGWLK--G------------------------LGIYSGGVLDIILVSLTLTTGAVAVMWLGEIMSD-HGIGNGISLLIFAGIVVRIPEAIVRTASLV---------------R-L-------GE-----MNVLV---LLLAVVIM--V--------------------------------------------------AVVAGCVLLQEGQRRLPVQYAKRMI-GN-----KM-YGGQSSFIPLRVNTAGVIPIIFASSILLFPYTIAGL-------FQHG------------------------------------------------IA-RAIQQAMSP--------------------------------------------------------------------SSPIYMILYVLLIIFFSYFYT-AVVFKPEDISTNMKKNGGFILGIRPGKPTTD-YIEKVMGRITLGGSIALAVIAIVPTLMTGL------------------------------MNINTFY---FGGTAVIIVVGVALDTVHQIEGQLLMRHYEGII-KRRG-G-KGG-SLLKL-----------------------------------------
>SecY_Bacteria_Synergistetes_WP040382590
M-------------------------------------------------------LDSFRDA-FRLPDLKRR--ILFTMGMLFVFRLGAHIP--TPGIDSAAMAHLFEG--------GGVLGFLDMFAGGALRRFSIFALGVAPYINASIVMQLL--VVVFP-ALEKM-QK-EGPEGQKKIIQITRLSTLGFAAIQAVGM----------VFWLQ--R------------------------VGVFSGGALGMVTAILTIIAGAIAVMWLGEEISD-HGIGNGISLLIFAGIVARIPEATIRTWNML---------------H-L-------GE-----LHALI---VLLALMVM--I--------------------------------------------------VVVAGCIVLQEGQRRLPVQYAKKVV-GN-----KV-YGGQSTFIPLKVNQGGVMPIIFASSILIFPYTVLKF-------FSGD------------------------------------------------IA-IKMQNMLAP--------------------------------------------------------------------GSWLYSVLYVTLILFFAYFYT-AMVFNPSDVANNMKKYGGFILGIRPGKPTSD-YIEKVMSRITLGGALFLAVIALIPTVMTNL------------------------------MGITSFY---FGGTAVLIVVGVALDLVHQVEGQLLMRHYEGIL-KRRN-G-AGA-GILRF-----------------------------------------
>SecY_Bacteria_Synergistetes_WP066743763
M-------------------------------------------------------LDSFRDT-FRLPDLKRR--ILFTLAALFVYRLGAHVP--TPGVDAAALGKLFDQ--------GSLLGFLDLFAGGALSRFSIFALGVTPYINSSIVMQLL--AVVVP-SIEKM-QK-EGEDGRKKIVQWTRYGTIIFAFIQAVGM----------TGWLK--G------------------------LGIYSGGMLDIILVSLTLTTGAVAVMWLGEIMSD-HGIGNGISLLIFAGIVVRIPEAIIRTASLV---------------R-L-------GE-----MNVLV---MLIAVAIM--V--------------------------------------------------AVVAGCVMLQEGQRRLPVQYAKRMV-GN-----KM-YGGQSSFIPLRVNTAGVIPIIFASSVLLFPYTIAGL-------FQHS------------------------------------------------IA-RMIQQAMSP--------------------------------------------------------------------SSPFYMVLYVLLIVFFSYFYT-AVVFKPEDISTNMKKNGGFILGIRPGKPTTD-YIEKVMGRITLGGSIALAVIAIIPTIMTGV------------------------------MHINTFY---FGGTAVIIVVGVALDTVHQIEGQLLMRHYEGIL-KRRG-G-KSG-GLLKL-----------------------------------------
>SecY_Bacteria_Synergistetes_WP085543974
M-------------------------------------------------------IDSFRDA-FRLPDLKRR--ILFTLGMLFVFRLGAHVP--TPGIDSAAMAHLFEG--------GGVLGFLDMFAGGALRRFSIFALGVAPYINASIVMQLL--VVVFP-ALEKM-QK-EGPEGQKKIIQITRLSAVGFASIQAIGM----------VLWLE--R------------------------IGVFTGGLFFMITAMVTIVAGAVAVMWLGEEISD-HGIGNGISLLIFAGIVARLPEAVIRTWSMI---------------R-L-------GE-----IHVLV---ILLSLIVM--V--------------------------------------------------AVIAGCIVLQEGQRRLPVQYAKKVV-GN-----KV-YGGQSTFIPLKVNQGGVMPIIFASSILIFPYTVLKF-------FSGD------------------------------------------------FA-VRLQNMMAP--------------------------------------------------------------------GSPVYTVLYVLLILFFAYFYT-AMVFNPADIANNMKKYGGFILGIRPGKPTSD-YIEKVMSRITLGGATFLAVIALIPNLMTNL------------------------------MGITTFY---FGGTAVLIVVGVALDLVHQIEGKLLMRHYEGIL-KRRN-G-AAGAGLLRF-----------------------------------------
>SecY_Bacteria_Synergistetes_WP087368544
M-------------------------------------------------------LDSFRDT-FRLPDLKRR--ILFTLAALFVYRLGAHVP--TPGVDAAALGRLFDQ--------GSILGFLDLFAGGALSRFSIFALGVTPYINSSIVMQLL--AVVVP-SIEKL-QK-EGDEGRKKIVQWTRYGTIIFAFIQAVGM----------TGWLR--G------------------------LGIYTGSFMDIILVSLTLTTGAVAVMWLGEIMSD-HGIGNGISLLIFAGIVVRIPEAVVRTFSLV---------------R-L-------GE-----MNVLV---LLLAIAVM--L--------------------------------------------------AVVAGCVMLQEGQRRLPVQYAKRMV-GN-----KM-YGGQSSFIPLRVNTAGVIPIIFASSVLLFPYTVAGL-------FQNS------------------------------------------------AA-RAVQQAMSP--------------------------------------------------------------------NSPIYMVLYVIMIVFFSYFYT-AVVFKPEDISNNMKKNGGFILGIRPGKPTTD-YIEKVMGRITLGGAVALAVIAVVPTMMTGI------------------------------MNINTFY---FGGTAVIIVVGVALDTVHQIEGQLLMRHYEGIL-KRRG-G-RGG-GLLKL-----------------------------------------
>SecY_Bacteria_Synergistetes_WP124888538
M-------------------------------------------------------LGSFGDA-FRLPDLKRR--ILFTLGVLFIFRLGAHIP--TPGVDTAAMAQLFGG-SG-----GGVLDFLNLFSGGALQRFSIFSLGVAPYINSSIVMQLL--VVIFP-YLEKM-QK-DNTEGRKKIVQWTRYGAVLFAVVQSVGM----------TAWLG--G------------------------LGIFSGSFFHALLVVTTLTAGSIAVMWMGEELSD-HGIGNGISLLIFAGIVARIPEAIVQSWTMV---------------R-L-------GQ-----LNLLV---LLLGLVLM--V--------------------------------------------------VVVAGCILLQEGQRRLPVQYAKRVV-GN-----KV-YGGQSTFIPLKVNQAGVIPIIFASSILVFPYTVANF-------FSGS-----------------------------------------------SVG-QFVRDLFAP--------------------------------------------------------------------GSVFYTLCYIALIIFFAYFYT-AVVFNPSDIANNMKKYGGFILGIRPGQPTAD-YITKVMERITLGGAVFLAVVALIPNFMSSV------------------------------MGVRSFY---FGGTAVLIVVGVALDTVHQIEAQLLMRHYDGIL-KKSG-G-KSG-SLLRM-----------------------------------------
>SecY_Bacteria_Synergistetes_WP133958104
M-------------------------------------------------------IDSFRDA-FRLPDLKRR--ILFSLGVLFIFRLGAHVP--TPGIDAEAMSRLFDG--------GGVLGFLDIFAGGALRRFSIFALGVAPYINASIVMQLL--VVIFP-ALEKM-QK-EGEDGRKKIVQWTRYAAVLFALVQAVGM----------TFWLR--G------------------------LGIFSGHFFDGMVVVSTVTAGSIAVMWLGEEISD-HGIGNGISLLIFAGIVARVPEAIIQSWNMI---------------M-L-------GE-----MNALV---LLIALILM--V--------------------------------------------------GVIAGCIMLQEGQRRLPVQYAKRVV-GN-----KI-YGGQSTFIPLKVNQAGVIPIIFSSSVLLFPYSVAKF-------FSGD------------------------------------------------IA-LFFQRIFAP--------------------------------------------------------------------DSVVYTLFYVALIIFFSYFYT-AVVFNPSDVANNMKKYGGFILGIRPGKPTSD-FIEKVMSRITLGGAVFLAGVALVPNLMTQF------------------------------MGITSFY---FGGTAVLIVVGVALDTVHQIEGQLLMRHYEGIL-KRKD---KAG-GLLRF-----------------------------------------
>SecY_Bacteria_Terrabacteria_VDH05168
M----------------------------------------------------AKAQALGKTG-SRYGDLKRR--LVFLILALVVYRLGTHIP--VPGINPDALADLFRQ-NE-----GGILGLFNMFSGGALSRFSIFALGIMPYISASIIMQLM--SVVMP-SLEAL-KK-EGEAGRRKITQYTRYGTVLLALVQAVGI----------SVALE--SQP----------------------GLVVDAGMLFRFTTVVTLVTGTMFVMWLGEQITE-RGLGNGISILIFTGIVAGLPSALAGLLDLV---------------R-T-------NS-----MSVIS---ALFIVALV--V--------------------------------------------------LVTAFVVFVERGQRKITVNYAKRQV-GN-----KI-YGGQSSHLPLKLNMAGVIPPIFASSIILFPATVTSW-------FATG-----------------------------------------ES---LGWL-RDLAAALEP--------------------------------------------------------------------RQPLYITLYSVAIIFFCFFYT-ALVFNSRETADNLKKSGAFVPGIRPGEQTAR-YIDKILMRLTLAGALYITLVCLLPEFMVMR------------------------------WNVPFY----FGGTSLLIIVVVTMDFMAQVQAYMMSHQYDSLL-KKAN-F-KGA-GLPMR-----------------------------------------
>SecY_Bacteria_Acidobacteria_WP031497892
M-----------------------------------------------------KFFEAFANV-FRIPDLRNR--ILFTLAMLAVYRLGGHIP--TPGIDANRLEDYFKQ-NA-----GGIFGFFDLFSGGMFRRLTIFALGIMPYITSSIILQLL--TVVVP-TLEKL-SK-EGEMGRRKITQWTRYLTVILALFQSAGI----------ATALQ--AAGT---------TGG---------GFVLNPGMGFILMTMISLTTGTAFIMWLGEQITE-RGIGNGMSLIIFTGIVIGLPTAMMEIYNNV---------------FVT-------RQ-----WNPLQ---MLIILALM--I--------------------------------------------------CVIALIVLVERGERRIPVQYAKRVV-GR-----RV-MGGQQTHLPLKVNAGGVIPVIFAQSLLTFPQSFLQVEW-----IKNN-----------------------------------------------RWI-AGILESIGH--------------------------------------------------------------------TQPLYFILYTALIVFFCFFYV-SIIFNPNEAADNMRKFGGFIPGIRPGKNTAD-YMNRILTRITVVGGLYLALLSLLPEIMISGIKLQRL--PLVGNWID----SAFPRWLLDGLGVSFY----FGGTSLLIVVGVAMDTVNQVEAQLIMRHYEGFTPKAGR-I-RGR-RSSV------------------------------------------
>SecY_Bacteria_Acidobacteria_WP105294146
M-------------------------------------------------------LEKLSNI-FRIPDLRRR--ILFTLGLLAVYRLGGHIP--TPGVNADRLQQFFEQ-NR-----GTFLGFVDLFSGGQLRRLTIFALGIMPYITASIILQLL--TVVYE-PLAKL-QK-EGELGRKKITQWTRYLTVILSAVQSLGI----------ALSLM--KSG----------------------DFVVNPGYGFILMTMLTLTTGSAFVMWLGEQITE-RGVGNGMSLLIFAGIVVGLPRAVADLVDKT---------------K-N-------AAWGP--FTPVA---MAMLIALM--V--------------------------------------------------LIVAFIVYVERSERRIPVQYAKRVV-GR-----KV-MGGQSTHLPLRVNAGGVMPVIFASSILTMPQMV-LQG------FKNN-----------------------------------------------RYF-GDLIRALGW--------------------------------------------------------------------GEPLYTFLYAVGIIFFAYFYV-SIVFNPNEVADNMRKYGGFIPGIRPGKRTAD-HINEILTRITLVGALYLIVISFIPEWMIAGIHLNHL-WGPVGAFFE-----RLPPWMTNGLGVTFY----FGGTSLLIVVGVAMDTVTQIEAQLIMRHYDGFTPKSGR-I-RGR-RTWA------------------------------------------
>SecY_Bacteria_Acidobacteria_WP105499565
M-----------------------------------------------------KLFEAFANM-FRVPDLRKR--LLFALGLLAVYRLGGHIP--TPGINLQQWATFFNS-QA-----GGMFGFFDMFAGGNIRRLTIFALGIMPYITASIILQLL--TVVVP-TLEKL-QK-EGELGRRKITQWTRYLTIALSVIQSFGI----------AKGLE--GMQQ---------------------GIVINPGFGFIVLTILSLTTGSAFIMWLGEQISE-RGIGNGMSLIIFTGIVVGLPNAIKSIYYNV---------------FIT-------HE-----WNALK---LIMIVAMM--I--------------------------------------------------AVVAFIVLVERGERRIPVQYAKRVV-GR-----RV-MGGQSTHMPLKVNAGGVIPVIFASSILAFPQQLLLMQF-----VKNS-----------------------------------------------TWL-TNTLKAIAH--------------------------------------------------------------------SEPLYYVLFVSGIIFFCFFYV-SIIFNPNEAADNMRKYGGFIPGIRPGRNTAD-YMNEILTKITVVGGIYLSILCLIPDIMISGIKLQHL--PLIGQAIDTGFTNANMRFLLDGLGVQFY----FGGTSLLIVVGVAMDTINQIEAQLIMRHYEGFTPRSGR-I-RGR-RQSF------------------------------------------
>SecY_Bacteria_Aquificae_WP089323407
M-----------------------------------------------------NLSKIIRNI-SEVPELKKR--LFFTLALLAVFRLGAHIP--TPGINVAALSEFFQR-AQ-----GTMFGFMDAFSGGALSKLTIFALGVMPYISASIIMQLF--TVAFP-SLEKL-AKEEGEYGRKKINQYTRYGAVALAFIQALGI----------AIGLQ--GMKS--PS------GL---------PVVPEPGLTFIFVCVTTLVAGSTFLMWLGEKITE-HGVGEGMSLLIFAGIVSGIPKGVINVLVQF---------------K-S-------GE-----LSLFK---LIAIVLII--L--------------------------------------------------AMTAFVIYIETAERRVPLQYAKRSA--P-----QV-GGTYTSFLPIKLNPANVIPIIFAASIMMFPATITKF-------IHTS------------------------------------------------WA-QKIAEILTP--------------------------------------------------------------------GTPTYMVIYGVLIFFFTYFYT-AVVFNPEEIAENLNKAGGFIPGVRAGKDTVE-YLDRIVSRLTFAGAVFLTAIAIIPLLIMQK------------------------------MHFPFY----FGGTALLIVVGVALDTLRRIEAFALNVSYEGFLGRRRRR--KTG-FGGA------------------------------------------
>SecY_Bacteria_Aquificae_WP121171337
M-----------------------------------------------------NLAKIVANV-TEVPELRRR--FIFTLIILAVYRLGAHIP--VPGINVNALMEFFQK-AQ-----GTVFGMMDVFSGGALSKLTVFALGVMPYISAAIIMQLL--TVAIP-SIEKL-AKEEGEYGRRKINQYTRYGAVLLAFIQSLGI----------SIGLQ--SMTS--PS------GV---------PVVPNPGLTFLFVTVTTLTAGSTFLMWLGEKITE-RGIGNGMSLLIFAGIVSRVPSAVITTLTMV---------------K-N-------GD-----MSLFK---VIAVVTII--L--------------------------------------------------LMIAAIVYIQEAERRVPLQYARRAV-GS-----RS-VGRYASYLPIKLNPAGVIPIIFAASVLMFPATVVKF-------IHHP------------------------------------------------IA-QKVYDLLQP--------------------------------------------------------------------GTPLYIVVYGGLIFFFTYFYT-AIVFNPEEIAENLNKAGGFIPGIRAGAETAQ-YLDRIVSRLTFAGAVFLTLVAILPLLITQQ------------------------------MKLPFY----FGGTAILIVVGVALDTIKRMEAFSLMLSYEGFLGRRQRKF-RLA-GGAK------------------------------------------
>SecY_Bacteria_Balneolaeota_RNC83602
M-----------------------------------------------------SLIENFRNI-FKIEDLKNR--ILYTVGILMVYRVGSYIT--LPGVDPGALLDSTGS------GANSLLGLFDMFVGGAFSRAGVFALGIMPYITASIIIQLM--GAVVP-YFQKL-QR-EGEEGRRKITRLTRYGTVGITALQAVAF----------SINLI--ATAP---------------------GAIIVSPVAFTITSIIVLTAGTAFVMWLGERITD-RGIGNGISLIIMIGIIAVLPANLINEVT---------------------------TK-----SNAII---VLIEIAVL--V--------------------------------------------------LIIAAVVLLTQGTRKIPVQYAKRVV-GR-----KV-YGGTTQYLPLRVNAAGVMPIIFAQSIMFIPSTVGSF-------FPEN-----------------------------------------------ETV-QLLTAWSVDY-------------------------------------------------------------------SGFLYSVVFFFICVFFTFFYT-AIAINPKEMADTMKRQGGFIPGVRPGKSTVE-FIDNILTKITLPGSLFLSFVAILPAIVIN-------------------------------FGVTPGFALFYGGTSLLIIVGVALDTLQQIESHLMMRHYDGFM-KTGK-I-KGR-SRRA------------------------------------------
>SecY_Bacteria_Balneolaeota_WP073068618
M-----------------------------------------------------SLVENFRNI-FKIEELKNR--ILYVVGILMIYRMGSHVT--LPGVDASALVQDTGG-------ASSLLGLFDMFVGGAFSRAGVFALGIMPYITAAIIIQLM--GAVVP-YFQKL-QR-EGEDGRRKINRLTRYGTVGITAVQAIGF----------AINLM--ATSP---------------------NAIIVGNVTFVFTSVIVLTAGTTFVMWLGERISD-RGIGNGISILIMIGIIAALPASLVNEVS---------------------------TS-----PNAIV---VIIEIAAL--I--------------------------------------------------LVIAFCVLLTQGVRKIPVQYAKRVV-GR-----KV-YGGTTQYLPLKVNAAGVMPIIFAQSIMFIPSTIGTF-------FPEN-----------------------------------------------ATV-QMLTAWSADF-------------------------------------------------------------------TGITYSIIFFIICVFFTYFYT-AITVNPREMADTMKRQGGFIPGIRPGNQTVE-FIDNILTKVTLPGAIFLGFIAILPAFAAR-------------------------------LGVTPGFAMFYGGTSLLIIVGVAIDTLQQIESHLMMRHYDGFM-KTGK-M-KGR-RRAG------------------------------------------
>SecY_Bacteria_Deferribacteres_PMP72590
M-------------------------------------------------------FKKLEDI-FSVPELRKR--ILFTLFLLIVYRIGTHIP--TPGINSTALTEFFAR-QS-----GNILGFFDMFTGGALSRLTVCGLGVMPYISASIIMELL--AVVSP-YLAEL-KK-QGSEGRAKITKYTRYGTVLISMIQGTGI----------AIGLE--GMTS--PT------GA---------SVVIYPGWGFRIITALTLTAGTIFLMWLGEKITE-KGIGNGMSMIIFAGIVAAIPNAVTNTLRLL---------------Q-T-------GE-----LQILT---LVGILVII--V--------------------------------------------------AVTAGIVFVEAASRRIPIQYIKRGA-VG-----IR-GNVATSYLPLKLNTSGVIPIIFAASIISFPSTLASF-------SGSE------------------------------------------------LI-KRVGFYLSP--------------------------------------------------------------------SHFLYYLLYALLIVFFCYFYT-SIIFNPTDIAENIQRSGGVIPGKRPGSNTAE-FIDYTLSRLTFAGAIYLTIVAIMPQVILKF------------------------------FNVPFY----FGGTSVLIVIGVSMDVVNKIESHLITHNYDGFL-SKGR-I-KPR-GAAW------------------------------------------
>SecY_Bacteria_Deferribacteres_WP013451607
M-------------------------------------------------------FKKIEDI-FSVPELRKR--ILFTLFLLIVYRIGTHIP--TPGINSTALTEFFAR-QS-----GNILGFFDMFTGGALSRLTVCGLGVMPYISASIIMELL--AVVSP-YLAEL-KK-QGSEGRAKITKYTRYGTVLISMIQGTGI----------AIGLE--GMTS--PT------GA---------SVVIYPGWGFRIITALTLTAGTIFLMWLGEKITE-KGIGNGMSMIIFAGIVAAIPNAVTNTLRLL---------------Q-T-------GE-----LQILT---LVAILVIV--V--------------------------------------------------AVTAGIVFVEAASRRIPIQYIKRGA-VG-----IR-GNVATSYLPLKLNTSGVIPIIFAASIISFPSTLASF-------SGSE------------------------------------------------LI-KRVGFYLSP--------------------------------------------------------------------SHFLYYLLYALLIVFFCYFYT-SIIFNPTDIAENIQRSGGVIPGKRPGSNTAE-FIDYTLSRLTFAGAIYLTIVAIMPQVILKF------------------------------FNVPFY----FGGTSVLIVIGVSMDVVNKIESHLITHNYDGFL-SKGR-I-KPR-GAAW------------------------------------------
>SecY_Bacteria_FCB_WP022637231
M-------------------------------------------------------LDTFINM-FKVPELRKR--LGFTVLMILIYRVGAHIP--TPGIDIQALSNVFEQ-AR-QGGAGGLLDMYDMFVGGAFEKATIFALGVMPYISASIIVQLL--GTVFP-YFHKL-QK-EGAEGKKKITQITRYLTLVIALVQAVGA----------SLFLA--GRP---GGH-----DI---------VMGSLSGLQFVLLTTLSLTTGTLFVMWLGERITN-SGIGNGISLMILIGIIATMPHATINVLSDV---------------Q-S-------GT-----MHVFR---AGLILAII--L--------------------------------------------------ALTAFIVFVHQATRRIPIQSPKRSV-GG-----GV-TGGQNTVLPLRLNMAGVIPIIFASSVMMLPGFVFGV-------FQNN-----------------------------------------EGF-LGNVV-NTLSPYFQM--------------------------------------------------------------------GGFYYSLFFALIIIFFTYFYT-AIIFNPVDIAENLKRSGGFIPGIKPGYDTSQ-YLSGVLNRITLPGSVFLAFVAIVPFMLRGA------------------------------MGVQFY----LGGTSILIVVGVAIDTLQQIESKLHARNYSGFM-KKGS-L-KGR-ISNG------------------------------------------
>SecY_Bacteria_Proteobacteria_BAN34487
M-------------------------------------------------AIAGNSLLSAAGA-GKFGDLKKR--LLFVLAALVVYRIGTFIP--VPGIDPMALESLFKT-QS-----GGILGMFNMFSGGALSRFSVFALGIMPYISASIIMQLM--TVVSP-QLEQL-KK-EGESGRKKITQYTRYGTVFLALFQGLGI----------SIALE--SQP----------------------GLVIEPGLLFRLTAVATLVTGTMFIMWLGEQITE-RGIGNGISLIIFAGIAAGLPHAIGGTLELT---------------R-T-------GA-----FSIPL---VLMLFVVA--I--------------------------------------------------GVTAFVVFVERGQRKILVNYAKRQV-GN-----KI-YGGQSSHLPLKLNMSGVIPPIFASSIILFPATLAGW-------FGSS-----------------------------------------DG---MSWL-KDIGSSLSP--------------------------------------------------------------------GQPLYVMLYSLAIVFFCFFYT-ALVFNPKETADNLKKSGAFVPGIRPGDQTAR-YIDRIMSRLTLSGAVYITTVCLLPEFLIVK------------------------------WNVPFY----FGGTSLLIIVVVTMDFMAQVQSYLMSHQYESLL-KKAS-F-KGG-MAGR------------------------------------------
>SecY_Bacteria_Proteobacteria_OYZ56583
M-------------------------------------------------------ATPKTGM-NKYGDLKRR--LMFLLGALIVYRIGTFIP--VPGIDPLVLDQLFKS-QQ-----GGILGMFNMFSGGALSRFSVFALGIMPYISASIIVQLM--TTVSP-QLEAL-KK-EGESGRRKITQYTRYGTLVLALFQAIGI----------AIALE--SQA----------------------GLVIDPGMAFRLTTVVTLTSGTLFLMWLGEQITE-RGLGNGISIIIFAGIAAGLPHAIAGTLELT---------------R-T-------GA-----FSIPL---VLMLFVAV--L--------------------------------------------------LVTALVVFVERGQRKILVNYAKRQV-GK-----MV-VGGQSSHLPLKLNMAGVIPPIFASSIILFPATLAGW-------FGSK-----------------------------------------DG---LGWL-KDIASTLAP--------------------------------------------------------------------GQPVYVLLYALAIIFFCFFYT-ALVFNSKETADNLKKSGAFVPGIRPGDQTAR-YIDKILTRLTLVGAIYITLVCLLPEFLILK------------------------------WNVPFY----FGGTSLLIIVVVTMDFMAQVQAYVMSHQYEGLL-KKAN-F-KSG-LVGR------------------------------------------
>SecY_Bacteria_Proteobacteria_PHS62606
M----------------------------------------------------ARQGLPQGTQ-GGLTELWSR--IRFVLLAIVVYRIGTHIP--VPGINPEALARLFEQ-NQ-----GTILEMFNMFSGGALERMSILALGIMPYISASIIMQLL--TAVSP-QLEQL-KK-EGEAGRRKITQYTRYGTVLLATIQAFGV----------SAGLA----------------GQ---------GVTFSSGIDFYIAAVPSFVAGAVFMMWLGEQVTE-RGIGNGISILIFAGIVAGLPSAIGQAFESA---------------R-Q-------GD-----LNILV---LLIIAALA--V--------------------------------------------------VVIGFVVFVERGQRRITINYAKRQQ-GR-----QM-FAAQTSHLPLKLNMAGVIPAIFASSLLLFPASLGTW-------FGQG-----------------------------------------EG---MEWL-QDVSMALAP--------------------------------------------------------------------SQPLYIVLFAAGIIFFCYFYT-ALMFNPKDVAENLKKSGAFIPGIRPGIQTAK-YIDAVLGRLTLFGSLYIAAVCLMPQFLVVA------------------------------ADVPFY----FGGTSLLIVVVVVMDFMAQVQSHLMSNQYESLM-KKAN-L-KNF-GSAR------------------------------------------
>SecY_Bacteria_Proteobacteria_WP011286107
M----------------------------------------------------AANPNTVGKG-GKFGDLKRR--LWFLLGALVVYRIGAHIP--VPGIDPNALADLFNS-QK-----GGILGMFNMFSGGALSRFTIFALGIMPYISASIIMQLM--SVASP-QLEAL-KK-EGEAGRRKITQYTRYGTVILALFQGLGI----------AVALE--AQA----------------------GLVNDPGFMFRLTTVSTLLTGTMFLMWLGEQITE-RGLGNGISIIIFAGIAAGLPNAIGGLLELV---------------R-T-------GA-----MHPLT---ALIICILV--V--------------------------------------------------AVTGFVVFVERGQRKILVNYAKRQV-GN-----KI-YGGQSSHLPLKLNMSGVIPPIFASSIILFPATVANW-------FGSS-----------------------------------------ES---MHWL-KDVAGTLSP--------------------------------------------------------------------GQPIYVMLYASAIVFFCFFYT-ALVFNSKETADNLKKSGAFVPGIRPGEQTAR-YIDKILMRLTLIGAAYITVVCLLPEFLILK------------------------------WNVPFY----FGGTSLLIIVVVTMDFMSQVQAYVMSHQYESLL-KKAN-F-KGA-PMIK------------------------------------------
>SecY_Bacteria_Proteobacteria_WP026688015
M-----------------------------------------------------AANPGLASG-GKFGDLKRR--LMFLLGALVVYRIGAHIP--VPGIDPAVLADLFKS-QQ-----GGILGMFNMFSGGALSRFTIFALGIMPYISASIIMQLM--TVAIP-QLESL-KK-EGEAGRRKITQYTRYGTLVLAFFQGLGI----------AIALE--AQA----------------------GLVHEPGFLFRLTTVMTLITGTMFLMWLGEQITE-RGLGNGISIIIFAGIAAGLPNAIGGLFELV---------------R-T-------GA-----MHPLT---AIVICILV--V--------------------------------------------------LVTAFVVFVERGQRKILVNYAKRQV-GN-----KV-YGGQSSHLPLKLNMAGVIPPIFASSIILFPATAAGW-------FGSS-----------------------------------------ES---MIWL-KDVAAALSP--------------------------------------------------------------------GQPIYVLLYATAIVFFCFFYT-ALVFNSKETADNLKKSGAFIPGIRPGEQTAR-YVDKILMRLTLVGAVYITLVCLLPEFLILK------------------------------WNVPFY----FGGTSLLIIVVVTMDFMSQVQAYVMSHQYESLL-KKAN-F-KGA-PLIK------------------------------------------
>SecY_Bacteria_Proteobacteria_WP059750926
M-------------------------------------------------------ATPKSGL-NKFGDLKRR--LLFLLGALIVYRIGTFIP--VPGIDPLVLDQLFKS-QQ-----GGILGMFNMFSGGALSRFSLFALGIMPYISASIIVQLM--TTVSP-QLEAL-KK-EGESGRRKITQYTRYGTLFLAVFQALGI----------SIALE--SQA----------------------GLVLDPGMGFRLITVATLTAGTMFLMWLGEQITE-RGLGNGISIIIFAGIVAGLPSAIGGTLELT---------------R-T-------GA-----FPIPL---VLMLFVGV--L--------------------------------------------------LVTALVVFVERGQRKILVNYAKRQV-GK-----MV-VGGQSSHLPLKLNMAGVIPPIFASSIILFPATLAGW-------FGSG-----------------------------------------EG---MGWL-REIGSSLSP--------------------------------------------------------------------GQPVYVLAYALAIIFFCFFYT-ALVFNPKETADNLKKSGAFVPGIRPGDQTAR-YIDKILTRLTLVGAIYITLVCLLPEFLILK------------------------------WNVPFY----FGGTSLLIIVVVTMDFMAQVQAYVMSHQYEGLL-KKAN-F-KNG-LAGR------------------------------------------
>SecY_Bacteria_Proteobacteria_WP076091665
M----------------------------------------------------AANPNTVGKG-GKFGDLKRR--LWFLLGALVVYRIGAHIP--VPGIDPNVLADLFNS-QQ-----GGILGMFNMFSGGALSRFTIFALGIMPYISASIIMQLM--SVASP-QLEAL-KK-EGEAGRRKITQYTRYGTVVLALFQGIGI----------AVALE--AQA----------------------GLVNDPGFMFRLTTVSTLLTGTMFLMWLGEQITE-RGLGNGISIIIFAGIAAGLPSAIGGLLELV---------------R-T-------GA-----MHPLT---AIVICLLV--V--------------------------------------------------LVTAFVVFVERGQRKILVNYAKRQV-GN-----KV-YGGQSSHLPLKLNMSGVIPPIFASSIILFPATLAGW-------FGSG-----------------------------------------ES---MTWL-KDMAAVLSP--------------------------------------------------------------------GQPIYVMLYAAAIIFFCFFYT-ALVFNSKETADNLKKSGAFVPGIRPGEQTAR-YIDKILMRLTLIGAAYITVVCLLPEFLILK------------------------------WNVPFY----FGGTSLLIIVVVTMDFMSQVQAYVMSHQYESLL-KKAN-F-KGS-PMIK------------------------------------------
>SecY_Bacteria_Rhodothermaeota_PDH54562
M-----------------------------------------------------SLIENFRNI-FKIEDLRNR--ILYTIGILMVYRMGSYIT--LPGVDASALLASTAG------ANNSLLGLFDMFVGGAFSRAGVFALGIMPYITASIIIQLM--GAVVP-YFQKL-QR-EGEEGRRKITRLTRYGTVAITALQAIAF----------SINLI--ATSP---------------------QAIVIGQLGFTISSVIVLTAGTVFVMWLGERITD-RGIGNGISLIIMIGIIAVLPANLINEVT---------------------------TK-----ANAIL---VVIEIAVL--V--------------------------------------------------LIIAAVVLLTQGTRKIPVQYAKRVV-GR-----KV-YGGTTQYLPLRVNAAGVMPIIFAQSIMFIPSTIGSF-------FPEN-----------------------------------------------ETI-QLLTSWSVDY-------------------------------------------------------------------SGLLYSIVFFLICVFFTFFYT-AIAINPKEMADTMKRQGGFIPGVRPGKSTVE-FIDNILTKITLPGSLFLSFVAILPAIVIN-------------------------------FGVTPGFALFYGGTSLLIIVGVALDTLQQIESHLMMRHYDGFM-KTGK-I-KGR-SRRM------------------------------------------
>SecY_Bacteria_Terrabacteria_WP052490800
M------------------------------------------------ARSGNAMSGLGGGL-GKFTELRQR--LLFVLGALIVYRIGCYVP--VPGVNPEAMLQLMDS-LRENAAGGTIVDMFNMFSGGALERFSLFALNVMPYISASIIVQLL--VQIVP-SFKAI-QK-EGESGRRKINQWSRMGAIPLAVFQAWGI----------ATALQ--AQGA--SN------GI---------PVVYSPGMGFIVTAVIALTAGTMFLMWLGEQVTE-RGVGNGVSLIIFAGIVAGLPQAIFGMVEQV---------------R-N-------GE-----MSVIV---ALLVVAIV--L--------------------------------------------------VFTYLVVFVERGQRRITVNYARRQG-GR-----SA-YLNQSSFLPLKLNMSGVIPAIFASSIVMFPATAATW-------FSQN-----------------------------------------GAN-ADTWL-QRASQALNP--------------------------------------------------------------------GQPLHMILYAALIIGFAFFYT-ALVFNSQETADNLKKSGALIPGIRPGKATAE-YIDGVLTRLTAAGAVYLVVVCLLPEVMRAE------------------------------FNTSFY----FGGTSLLIVVVVVMDFIAQIQAHLMSHQYESLL-KKAN-L-KGG-ARTR------------------------------------------
>SecY_Bacteria_Terrabacteria_WP105028075
M----------------------------------------------------AFNPSTLASS-NKFADLRKR--LVFLLLALIVYRIGAHIP--VPGIDPTQLKQLFDS-QQ-----GGILGMFNMFSGGALSRFTVFALGIMPYISASIVMQLA--SVVVP-QLEAL-KK-EGEAGRRKITQYTRYGTFFLATFQAIGI----------SIALE--SQA----------------------GLVIDPGMAFRFTTAVSLVTGTMFLMWLGEQITE-RGLGNGISILIFAGIAAGLPGAIGGLFELV---------------R-T-------GA-----MNSLI---ALMIVVLA--V--------------------------------------------------AVTYLVVFVERGQRKITVNYAKRQV-GN-----KI-YQGQTSHLPLKLNMAGVIPPIFASSIILLPATLTSW-------FGTG-----------------------------------------DGA-VVGFL-KEVSQTLSP--------------------------------------------------------------------GHPLYMLLYAAAIVFFCFFYT-ALVFNSRETADNLKKSGAFLPGIRPGEQTSR-YIDKVLTRLTLIGAAYITLVCLLPEFLVLG------------------------------LSVPFY----FGGTSLLIIVVVAMDFMAQVQAYVMSQQYDSLL-KKSS-F-KGS-GLTR------------------------------------------
>SecY_Bacteria_Terrabacteria_WP110152887
M----------------------------------------------ASAADGLATNLNLSKF-GKATDLKKR--LWFTLGALIVFRMLSYVP--LPGIDPTALGLLANQ-TQ-----GGVLDFFNTFSGGALTRMSVVALGVMPYITASIVVQLA--TSLSP-QLAAI-KK-EGESGRKKLNQYTRYGTVALTAIQGYTI----------AVGLE--AFGA--SA------GA---------QAVIEPGMTFRVAAVISLIGGTMFLMWLGEQITS-RGIGNGISLIIMAGIVAHLPTTLLQLFEGS---------------R-S-------GT-----MNPLT---LIGIIVAV--A--------------------------------------------------GLVLFICFMERAQRRILIQYPKRQT-AR-----GV--QADRSHLPLKINTAGVIPPIFASSLLLMPVTITQF-------AGQA---------------------------------------TAGESRWGDFI-ITLNQYLAH--------------------------------------------------------------------GQPLYMLLYGAGIVFFSFFYT-AIVFNPEETADNLKRYGGFIPGIRPGKNTEN-YFDYVLTRITVIGAAYLVVICLLPEYLVSA------------------------------LSIPFY----LGGTSLLIVVNVTMDTVTQIQSHLLAHQYGDLI-KKAK-L-KGG-RLRG------------------------------------------
>SecY_Bacteria_Acidobacteria_TCK74385
M-----------------------------------------AAATAAPVWNYKSMFEKIANI-FRVPDLRNR--VLFTLAMLAVYRLGAFIP--TPGVNATALEQFFNA-NS-----GSPLGLVDLFSGGMLRRLTIFALGIMPYITASIIFQLL--TVVYE-PLARL-QK-EGELGRRKITQWTRYVTVILGVVQSTAI----------ALTLS--HGSG----------GI---------QYVLNPGIGFVLMTVITLTAGTTFVMWLGEQITD-RGIGNGMSLLIFAGIVVGLPHGIAELVDTA---------------R-T-------QKFGA--FTVPA---LIILVVAM--I--------------------------------------------------AVVAFIVYVERSERRIPVQYAKRIV-GR-----RL-MGGQSTHLPLKVNSGGVMPVIFAASVLSAPLLFSQASF-----VRNS-----------------------------------------------AAL-TRIFDALRA--------------------------------------------------------------------GEPWYELLYIVAIVFFAYFYI-SIVFRPDDIADNMRKYGGFIPGIRPGKRTSD-YVNDILTRITLVGAIYLIVISLIPQILISGIHLNHL--ALVGPLFE-----KLPLWVTNGLGFNFY----FGGTSLLIVVGVAMDTINQVESQLIMRHYEGFSPRSGR-V-RGR-RSW-------------------------------------------
>SecY_Bacteria_Acidobacteria_WP047496426
M-------------------------------------------------------FDKLANI-FRIPELRQR--VLFTLGLLAVYRLGGHIP--TPGINADLLAQYFAQ-NA-----GSSLGLVDLFTGGSLRRLTIFALGIMPYITASIIFQLL--TVIYE-PLAKL-QK-EGEVGRRKITQWTRYVTVLLAIVQSFAI----------AMMLT--KSTT----------GA---------PMVTMGSKSFIALCVLTLTTGTGFIMWLGEQITE-RGIGNGMSLLIFTGIVAGLPNGINDLYEKA---------------R-D-------SAWGG--FTPLA---IAILIVAM--V--------------------------------------------------GVVYFIVFVEKSERRIPVQYAKRIV-GR-----KM-MGGQSTHLPLKVNSGGVMPVIFASSILSAPLLFANTQF-----VQNH-----------------------------------------------TFF-RVIADGLKP--------------------------------------------------------------------GEPWYQILSAAAIIFFAYFYI-SIVFRPDDIADNLRKYGGFIPGIRPGRRTSD-FINDILTRITLVGAIYLIIIQLIPQMMISGVHLNHL--WLVGPFFD-----RLPNWITNGLGVNFY----FGGTSLLIVVGVAMDTVQQVESQLIMRHYEGFTPKSGR-S-RGR-RSW-------------------------------------------
>SecY_Bacteria_Acidobacteria_WP050059818
M-------------------------------------------------------LEKFLNI-FRVPDLRKR--VLFTMAMLAIYRLGAHIP--TPGVNTDALANFFNQ-QS-----GSSLALVDLFSGGNLRRLTVFALGIMPYITASIIFQLL--TVVYE-PLARL-QK-EGELGRRKITQWTRYLTVILGVVQSAAI----------AIALK--SSSG---------------------NLVLNPGVGFIIMTVLTLTTGTAFIMWLGEQITD-RGIGNGMSLLIFAGIVVGLPRAIAELVDVA---------------K-T-------QKFGA--FTVPA---LILLVVGM--I--------------------------------------------------AVVAFIVYVERSERRIPVQYAKRIV-GR-----RL-MGGQSTHLPLKVNSGGVMPVIFAASVLSAPLLFAQSSF-----IRNS-----------------------------------------------APL-TRIFDALHP--------------------------------------------------------------------GEPWYELLYIVAIIFFAYFYI-SIVFRPDDIADNMRKYGGFIPGIRPGKRTSD-YINDILTRITLVGAVYLIIISIIPTFLITGIRLNHL--WLVGGFFE-----HLPLWVTNGFGFNFY----FGGTSLLIVVGVAMDTVNQVESQLIMRHYEGFSPRSGR-V-RGR-RSW-------------------------------------------
>SecY_Bacteria_Acidobacteria_WP058186102
M-------------------------------------------------------LEKFLNI-FRIPDLRKR--VLFTLGILAVYRLGAFIP--TPGINAPLLEQMFQS-QS-----GSALGLMDLFGGGNLRRMTIFALGIMPYITASIIFQLL--TVVYE-PLARI-QK-EGELGRRKITQWTRYVTVVLGALQSIGI----------AAILT--KQ-----------------------GLVLHPGIGFSLMTVLTLTTGTAFIMWLGEQITD-RGIGNGMSLLIFAGIVAGLPRGMADLVQKI---------------Q-S-------NAWGA--FTLIG---ILLVLAGM--I--------------------------------------------------AVVAFIVYVERSERRIPIQSARRIV-GR-----RM-MGGASSHLPLKVNSGGVMPVIFASSILSAPLLLAQFDW-----VQNN-----------------------------------------------RLL-QPIMRALAP--------------------------------------------------------------------GEPWYELLYMLGIIFFAYFYV-SIVMKPDDIADNFRKSGSFIPGIRPGKRTSD-YINDILTRITLVGALYLIIISLVSTFMISGIHLNHL--WLVGRAFD-----ALPAWMTNGLGFSFA----FGGTSLLIVVGVAMDTVNQIESQLIMRHYDGFSPRSGR-I-RGR-KTW-------------------------------------------
>SecY_Bacteria_Acidobacteria_WP074654683
M-------------------------------------------------------FDKIANI-FRIPELRTR--VLFTLGLLAIYRLGGHIP--TPGINAELLAQYFAQ-NA-----GSSLGLVDLFTGGSLRRLTIFALGIMPYITASIIFQLL--TVIYE-PLAKL-QK-EGEVGRRKITQWTRYVTVLLAIVQSFAI----------ALTLT--KSQT----------GA---------PMVTMGPGKFIALCVLTLTTGTAFIMWLGEQITE-RGIGNGMSLLIFTGIVAGLPNGINDLYEKA---------------R-D-------GAWGG--FTPLA---IAILIAAM--V--------------------------------------------------GVVYFIVFVERSERRIPVQYAKRIV-GR-----KM-MGGQSTHLPLKVNSGGVMPVIFASSILSAPLLFANTQF-----VQNH-----------------------------------------------TFL-RVIADGLKP--------------------------------------------------------------------GEPWYQLLSMAAIIFFAYFYI-SIVFRPDDIADNLRKYGGFIPGIRPGRRTSD-FINDILTRITLVGALYLIVIQLIPQMLISGIHLNHL--WLVGSVFD-----RLPSWITNGLGVNFY----FGGTSLLIVVGVAMDTVQQVESQLIMRHYDGFTPKSGR-T-RGR-RSW-------------------------------------------
>SecY_Bacteria_Acidobacteria_WP083343537
M-------------------------------------------------------FDKLANI-FRIPELRTR--VLFTLGLLAVYRLGGHIP--TPGINADLLAQYFAQ-NA-----GSSLGLVDLFTGGSLRRLTIFALGIMPYITASIIFQLL--TVIYE-PLAKL-QK-EGEVGRRKITQWTRYVTVLLAIVQSFAI----------AMMLT--KSTT----------GA---------PMVTMGSKSFIALCVLTLTTGTAFIMWLGEQITE-RGIGNGMSLLIFTGIVAGLPNGINDLYEKA---------------R-D-------SAWGG--FTPLA---IAILIVAM--I--------------------------------------------------GVVYFIVFVEKSERRIPVQYAKRIV-GR-----KM-MGGQSTHLPLKVNSGGVMPVIFASSILSAPLLFANTQF-----VQNH-----------------------------------------------TFF-RVIADGLKP--------------------------------------------------------------------GEPWYQILSAAAIIFFAYFYI-SIVFRPDDIADNLRKYGGFIPGIRPGRRTSD-FINDILTRITLVGAIYLIIIQLIPQMMISGVHLNHL--WLVGPFFD-----RLPNWITNGLGVNFY----FGGTSLLIVVGVAMDTVQQVESQLIMRHYEGFTPKSGR-S-RGR-RSW-------------------------------------------
>SecY_Bacteria_Acidobacteria_WP089842804
M-------------------------------------------------------FEKFANI-FRIPDLRNR--VLFTLGLLAVYRLGAHIP--TPGINADLLAQFFNQ-NS-----GSALGLVDLFSGGNLRKLTVFALGIMPYITASIIFQLL--TVIYE-PLAKL-QK-EGEMGRRKITQWTRYVTVLLAIVQSFAI----------ALTLT--NTST----------GQ---------SMVTIGKFAFIPMCVITLTTGTAFIMWLGEQITE-RGIGNGMSLLIFTGIVVGLPRGVQELYTKA---------------T-T-------QAWGP--LTPLI---IILLVAAM--I--------------------------------------------------AVVAFIIFVERSERRIPVQYAKRVV-GR-----KM-MGGQTIHLPLKVNSGGVMPVIFASSILSAPLLFSGMSFFGSGPLRDT-----------------------------------------------KIV-GPILAALAP--------------------------------------------------------------------GEPWYVLLQMVAIVFFAYFYI-SIVFRPDDIADNMRKNGGFIPGIRPGKRTSD-FINDVLTRITLVGAIYLIIITTIPTLLISGIHFNHL--FLIGPIFD-----HLPAAFTQGLGVNFY----FGGTSLLIVVGVAMDTVNQIESQLIMRHYDGFSPKSGR-I-KGR-RSW-------------------------------------------
>SecY_Bacteria_Acidobacteria_WP103934098
M-------------------------------------------------------LERLSNI-FRIKDLRTR--IFFTLGLLAVYRLGAHIP--TPGIDANKLADFFNS-NA-----GSTLGLFDLFNGGNLRRLTVFALGIMPYITASIIFQLL--TVIYE-PLAKL-QK-EGELGRRKITQWTRYVTVLLAVVQSLFI----------GISLT--STSA----------G----------GMVTLPKGEFLPLCVITLTAGTAFIMWLGEQITE-RGIGNGMSLLIFTGIVVGLPRAIGDLYDKA---------------R-T-------NTWGA--LTPLA---IVALLAMM--V--------------------------------------------------GVVAFIVYVERSERRIPTQSAKRMV-GR-----TL-SQGSSSFLPLKVNSGGVMPVIFAASILSAPLLLQNVSLFGSGPLRDN-----------------------------------------------KWL-GPVFRNLAP--------------------------------------------------------------------AEPWYVILYIAAIIFFAYFYI-SIIFRPDDIADNMRKYGSFIPGIRPGKRTSD-FINDVLTRITLVGAIYLCLISIIPMFLISGIHFNHL--WLVGSFFD-----QLPPWMTNGLGLNFY----FGGTSLLIVVGVAMDTVQQIEAQLIMRHYDGFTPKSGR-I-RGR-RSW-------------------------------------------
>SecY_Bacteria_Acidobacteria_WP105488732
M-------------------------------------------------------LEKFLNI-FRIPDLRKR--VLFTLGILAVYRLGAWIP--TPGVNYHQLELLFNS-QS-----GSALGLMDLFSGGTLRRMTIFALGIMPYITASIIFQLL--TVVYE-PLARI-QK-EGELGRRKITQWTRYVTVILGALQSLGI----------AAILT--KQ-----------------------GLVLHPGPGFILMTILTLTAGTTFIMWLGEQITD-RGIGNGMSLLIFAGIVAGLPRGVGDLIQKV---------------Q-T-------DAWGP--MTFLV---VLLLVAGM--A--------------------------------------------------VVVGFIVFVERSERRIPIQSARRIV-GR-----RM-MGGSSSHLPLKVNSGGVMPIIFASSILSAPLLFGQVDW-----VQNS-----------------------------------------------RFL-QPIMTALTP--------------------------------------------------------------------GYPWYEFLNILAIIFFAYFYV-SIVMRPDDIADNFRKSGSFIPGIRPGKRTSD-FINDILTRITLVGGIYLILVQMVPTFLISGIRFDKI--WLVGRFFE-----NLPNFMIHGMNVNFY----FGGTSLLIVVGVAMDTVNQIESQLIMRHYDGFSPRSGR-I-RGR-KTW-------------------------------------------
>SecY_Bacteria_Acidobacteria_WP106806156
M-------------------------------------------------------FEKLANI-FRIPDLRRR--VLFTLGLLFVYRIGGHIP--TPGVNADKLAQFFEQ-NR-----GSFLGFVDLFSGGQLRRLTIFALGIMPYITASIILQLL--TVVYE-PLAKL-QK-EGELGRKKITQWTRYITVILSAVQSFGI----------AVGLE--KTG----------------------DFVLNPGWGFRLMTMLTLTTGSAFIMWLGEQITE-RGIGNGMSLLIFSGIVVGLPRGVVDLVDKA---------------R-N-------AAWGA--LTPVL---MAFLFVFM--I--------------------------------------------------AVVAFIVYVERSERRIPVQYAKRVV-GR-----KV-MGGQSTHLPLRVNAGGVMPVIFASSILTLPQTV-FYT------WREH-----------------------------------------------RYI-GDVIRMLAW--------------------------------------------------------------------GEPLYTLLYALGIIFFAYFYV-SIVFNPSEVADNMRKYGGFVPGIRPGRRTAD-FINEVLTRITLVGALYLIVISFIPEWMITGIHLNHLPWWMGGSIFE-----RLPVWVTSGLGVNFY----FGGTSLLIVVGVAMDTVTQIEAQLIMRHYDGFTPRSGR-I-RGR-RAW-------------------------------------------
>SecY_Bacteria_Acidobacteria_WP109489142
M-------------------------------------------------------LEKFANI-FRIPDLRKR--VLFTLGILAVYRLGAFIP--TPGIDTARLASLFNM-QN-----GSALGLLDLFGGGNLRRMTIFALGIMPYITASIIFQLL--TVVYE-PLARI-QK-EGELGRRKITQWTRYMTIVLAALQAIGI----------AAVLT--KS-----------------------GLVLHPGIGFVLMTVLTLTTGSGFIMWLGEQITD-RGIGNGMSLLIFAGIIAGLPRGIVELVQKV---------------Q-T-------SAWGS--LTIFV---VLLIVVGM--I--------------------------------------------------GVVAFIVFVERSERRIPIQSARRIV-GR-----RM-MGGSSSHLPLKVNSGGVMPIIFASSILSAPLLFGQVEW-----VQNN-----------------------------------------------RFF-QPIIQALGP--------------------------------------------------------------------GMPWYVFLNALAIVFFAYFYV-SIVMKPDDIADNFRKSGSFIPGIRPGKRTSD-FINDILTRITLVGAVYLILIQMVPTFMISGIRLDRL--WLVGRLFE-----NLPSAFTHGLGVNFY----FGGTSLLIVVGVAMDTVNQIESQLIMRHYDGFSPRSGR-I-RGR-KTW-------------------------------------------
>SecY_Bacteria_Acidobacteria_WP117298777
M-------------------------------------------------------FENLANI-FRIPDLRRR--VLFTLAVLAVYRLGAHIP--TPGVNTAALEQFFNS-QG-----GSSLGLVDMFSGGNLRRLTVFALGIMPYITASIIFQLL--TVVYE-PLAKL-QK-EGELGRRKITQWTRYVTVGLGVVQSAAI----------AVALS--HSTG-----------Q---------QMVLNPGMGFILMTVLTLTAGTTFIMWLGEQITD-RGIGNGMSLLIFAGIVVGLPQGIGELVDTA---------------K-S-------QKFGA--LTVPA---LILLVIGM--I--------------------------------------------------LVVAFIVFVEKSERRIPVQYAKRIV-GR-----RL-MGGQSTHLPLRVNSGGVMPIIFAASVLSAPLLFAQAAF-----VRNS-----------------------------------------------AAL-TRIFDSLRP--------------------------------------------------------------------GEPWYELLYIISIVFFAYFYI-SIVFRPDDIADNMRKYGGFIPGIRPGKRTSD-FVNDILTRITLIGSIYLIVVSIIPQLLISGIHLNHL--WLIGPFFE-----KLPLWVTNGMGFNFY----FGGTSLLIVVGVAMDTVNQVESQLIMRHYEGFTTKSGR-T-RGR-RAW-------------------------------------------
>SecY_Bacteria_Acidobacteria_WP124847589
M-------------------------------------------------------LEKFLNI-FRIPELRNR--ILFTFAMLAVYRLGSYIP--IPGINTSALASFFNH-MG-----GSPLGLVDLFNGGNLRRMTVFALGIMPYITASIIFQLL--TVVYE-PLARL-QK-EGESGRRKITQWTRYVTILLGIVQSSAI----------AIALS--HGSG----------GD---------QLVLNPGFGFILLTVCTLTTGTAFIMWLGEQITD-RGIGNGMSLLIFSGIVVGLPKAIVELVEAA---------------R-T-------QRFGA--LTIPA---LLLLVVAM--A--------------------------------------------------LLVAFIVFVERSERRVPVQYAKRIV-GR-----RM-MGGQSTHLPLKVNSGGVMPVIFAASVLSAPLLFAQAQF-----VKNS-----------------------------------------------AVL-TRIFDALRS--------------------------------------------------------------------GEPWYVLLQSVAIIFFAYFYI-SIVFRPDDIADNMRKYGGFIPGIRPGKRTSD-YINDILTRLTFVGAIYLIVISLVPQLLISGIHLNHL--PLIGGVFE-----HLPLWMTNGLGFNFY----FGGTSLLIVVGVAMDTVNQVESQLIMRHYEGFSAKS-R-V-RGR-RSW-------------------------------------------
>SecY_Bacteria_Acidobacteria_WP130418686
M-------------------------------------------------------FDKFANI-FRIPDLRKR--VLFTLGLLAVYRLGSHIP--TPGINGAMLAEFFNQ-NS-----GSALGLVDLFSGGNLRKLTIFALGIMPYITASIIFQLL--TVIYE-PLAKL-QK-EGELGRRKITQWTRYVTVLLGIVQSFTI----------ALTLT--NTST----------GS---------SMVTISRGAFIPLCVLTLTAGTAFIMWLGEQITE-RGIGNGMSLLIFAGIVVGVPKGIAELYDKV---------------Q-T-------NAWGA--FTPIA---VAILIAGM--I--------------------------------------------------AVVAFIVYVERSERRIPVQYAKRIV-GR-----RM-MGGQSTHLPLKVNSGGVMPVIFASSILSAPLLFAGMSIFGSAPLRDT-----------------------------------------------KLL-GPLFQYISP--------------------------------------------------------------------GEPFYELVFVVAIVFFAYFYI-SIVFRPDDIADNMRKYGGFIPGIRPGKRTAD-FVNDVLTRITLVGAVYLIIIVMIPQMIISGIHFNHL--WLVGPIFD-----KLPSWITNGLGVTFY----FGGTSLLIVVGVAMDTVQQIESQLIMRHYDGFTPKSGR-I-RGR-KSW-------------------------------------------
>SecY_Bacteria_Acidobacteria_WP131995388
M-------------------------------------------------------FEKIANI-FRVPDLRNR--VLFTLAMLAVYRLGAFIP--TPGVNATALEQFFNA-NS-----GSPLGLVDLFSGGMLRRLTIFALGIMPYITASIIFQLL--TVVYE-PLARL-QK-EGELGRRKITQWTRYVTVILGVVQSTAI----------ALTLS--HGSG----------GI---------QYVLNPGIGFVLMTVITLTAGTTFVMWLGEQITD-RGIGNGMSLLIFAGIVVGLPHGIAELVDTA---------------R-T-------QKFGA--FTVPA---LIILVVAM--I--------------------------------------------------AVVAFIVYVERSERRIPVQYAKRIV-GR-----RL-MGGQSTHLPLKVNSGGVMPVIFAASVLSAPLLFSQASF-----VRNS-----------------------------------------------AAL-TRIFDALRA--------------------------------------------------------------------GEPWYELLYIVAIVFFAYFYI-SIVFRPDDIADNMRKYGGFIPGIRPGKRTSD-YVNDILTRITLVGAIYLIVISLIPQILISGIHLNHL--ALVGPLFE-----KLPLWVTNGLGFNFY----FGGTSLLIVVGVAMDTINQVESQLIMRHYEGFSPRSGR-V-RGR-RSW-------------------------------------------
>SecY_Bacteria_Aquificae_WP013637830
M-----------------------------------------------------NLSKIFFNV-TEVPELRKR--FIFTMLLLAVYRLGAHIP--TPGIDVIALSEFFKR-AQ-----GTVFGFMDVFSGGALSKLTIFALGVMPYISSAIIMQLL--TVAIP-SIEKL-AKEEGEYGRRKINQYTRYGAVLLAFIQALGI----------AIGLE--SMKS--PS------GI---------PVVPNPGFTFMFVCVTCLTAGATFLMWLGEKITE-KGIGNGMSILIFAGIVASIPNAAITTFTLF---------------K-N-------GE-----ISLFK---IIGIISII--L--------------------------------------------------AMIAAIVYIQEAERRVPLQYARRNI-GR-----QA-VGKYTSYLPIKLNPANVIPIIFAASVLMFPATIVKF-------IHNP------------------------------------------------IA-QAIYDALQP--------------------------------------------------------------------GSTLYLIVYAVLIFFFTYFYT-AIIFNPEEIAENLNKHGGFIPGIRAGTDTAK-YLDKIVSRLTFAGAVFLTLVAIVPLIITQK------------------------------MQLPFY----FGGTAILIVVGVALDTLRRMEAYALSISYEGFLGRKKKKL-KLG-TGG-------------------------------------------
>SecY_Bacteria_Balneolaeota_WP020404820
M-----------------------------------------------------GLIENFRNI-FKIEDLKNR--ILYTVGILMVYRVGSYIT--LPGVDANQLINNTSN------AASSLLGLFDLFVGGAFSRAGVFALGIMPYITAAIIIQLM--GAVVP-YFQKL-QR-EGEEGRRKITRLTRYGTVGITAVQSIGF----------SINLM--ATAP---------------------QAIVVNEIFFVITSMIVLTAGTVFVMWLGERISD-RGIGNGISLIIMIGIIAALPANFYNEVT---------------------------TK-----ANAIL---VIIEVAAL--I--------------------------------------------------LVIAAVVMLTQGTRKIPVQYAKRVV-GR-----KV-YGGTTQYLPLRVNAAGVMPIIFAQSIMFIPSTIGSF-------FPDN-----------------------------------------------ETV-QFLTQWSVDF-------------------------------------------------------------------TGLTYSIVFFFVCMFFTFFYT-AIAINPKEMADTMKRQGGFIPGVRPGKQTVE-FIDNILTKITLPGSVFLSFVAILPAIAVGL------------------------------FGVTPGFALFYGGTSLLIIVGVALDTLQQIESHLMMRHYDGFM-KTGR-I-KGR-RRA-------------------------------------------
>SecY_Bacteria_Balneolaeota_WP026167351
M-----------------------------------------------------SLIENFRNI-FKIEDLKNR--IFYTIGILMVYRAGSYIT--LPGVDASALISGASD-------ASSLLGLFDLFVGGAFSRAGVFALGIMPYITASIIIQLA--GAIVP-YFQKL-QR-EGEEGRRKITQLTRYGTVVITAFQAIAF----------SINLI--ATAP---------------------QAIVVNEFAFTITAMIVLTAGTVFVMWLGERITE-RGIGNGISLIIMIGIIAILPANFYNEVT---------------------------TK-----SNAIL---VIIELAAL--V--------------------------------------------------LVIAAVVMLTQGVRKIPVQYAKRVV-GR-----KV-YGGTTQYLPLKVNAAGVMPIIFAQSIMFIPSTIGQF-------FPEN-----------------------------------------------ETV-QYLTAWSADF-------------------------------------------------------------------TGWTYSIIFFFICVFFTFFYT-AIAINPKEMADTMKRQGGFIPGVRPGKATVE-FIDNILTKITLPGSIFLSLVAILPAIATNV------------------------------LGVTPGFALFYGGTSLLIIVGVALDTLQQIESHLMMRHYDGFM-KTGK-I-KGR-RRA-------------------------------------------
>SecY_Bacteria_Balneolaeota_WP066218286
M-----------------------------------------------------SLIENFRNI-FKIEDLKNR--ILYTIGILMVYRVGSYIT--LPGVDASALIAGAGD-------ASSLLGLFDLFVGGAFSRAGVFALGIMPYITASIIIQLA--GAIVP-YFQKL-QR-EGEEGRRKITQLTRYGTVVITAFQAIAF----------SINLI--ATAP---------------------QAIVVNEFAFTLTAMIVLTAGTVFVMWLGERITD-RGIGNGISLIIMIGIIAILPANFYNEVT---------------------------TK-----TNLIL---VIIELAAL--I--------------------------------------------------VVIAAVVMLTQGVRKIPVQYAKRVV-GR-----KV-YGGTTQYLPLKVNAAGVMPIIFAQSIMFIPSTIGQF-------FPEN-----------------------------------------------ETV-QFLTAWSADF-------------------------------------------------------------------TGWTYSIIFFFICVFFTFFYT-AIAINPKEMADTMKRQGGFIPGVRPGKSTVE-FIDNILTKITLPGSIFLSLVAILPAIATNL------------------------------LGVTPGFALFYGGTSLLIIVGVALDTLQQIESHLMMRHYDGFM-KTGK-I-KGR-RRA-------------------------------------------
>SecY_Bacteria_Balneolaeota_WP069133461
M-----------------------------------------------------SLIENFRNI-FKIEDLRDR--ILYVVGILMVYRIGSYVT--MPGVDASLLTQAQGD-------ASSLLGLFDLFVGGAFSRAGVFALGIMPYITAAIIIQLM--GAAVP-YFQKL-QR-EGEEGRRKINRLTRYGTVGITAVQAIGF----------AINLM--ATSP---------------------EAIVVSNATFIFTAIVVLTAGTTFVMWLGERITD-RGIGNGISLLIMIGIIAVLPTNLMNEIQ---------------------------TT-----NNAII---VIMELAGL--A--------------------------------------------------LVIASCVLLTQGTRKIPVQYAKRVV-GR-----KV-YGGTTQYLPIRVNAAGVMPIIFAQSIMFIPSTVGTF-------FPEN-----------------------------------------------ETV-QWLTAWSADF-------------------------------------------------------------------TGITYSIIFFIICVFFTFFYT-AIAVNPKEMADTMKRQGGFIPGVRPGKQTVE-FIDNILTKITLPGSLFLSFVAIMPAIVAR-------------------------------MGVTPGFALFYGGTSLLIIVGVALDTLQQVESHLMMRHYDGFM-KSGK-I-KGR-RRA-------------------------------------------
>SecY_Bacteria_Balneolaeota_WP095607752
M-----------------------------------------------------SLVENFRNI-FKIEELKNR--IFYVIGILMVYRIGSFVT--LPGVDATQLTQQAGN-------ASSLLGLFDMFVGGAFSRAGVFALGIMPYITAAIIIQLM--GAVVP-YFQKL-QR-EGEEGRRKINRLTRYGTVGITLVQSIGF----------SINLM--ATSP---------------------NAIVVSNFTFVLTSMIILTAGTTFVMWLGERISD-RGIGNGISIIIMIGIIARLPASLINEVT---------------------------TK-----GNLII---VIVEIAAL--L--------------------------------------------------LVIAACVLLTQGVRKVPVQYAKRVV-GR-----KV-YGGTTQYLPLRLNAAGVMPIIFAQSIMFIPSTIGTF-------FPNN-----------------------------------------------QTV-QMLTAWSSDF-------------------------------------------------------------------TGITYSIIFGVIVVFFTYFYT-AITVNPREMADTMKRQGGFIPGVRPGNQTVE-FIDNILTKVTLPGSIFLAIIAIMPAIVAR-------------------------------MGVTPGFALFYGGTSLLIIVGVALDTLQQIESHLMMRHYDGFM-KTGK-M-KGR-RRA-------------------------------------------
>SecY_Bacteria_Balneolaeota_WP101073994
M-----------------------------------------------------SLIENFRNI-FKIEDLRNR--ILYVVGVLMVYRIGSYVT--MPGVDASLLTQSQGD-------ASSLLGLFDLFVGGAFSRAGVFALGIMPYITAAIIIQLM--GAAVP-YFQKL-QR-EGEEGRRKINRLTRYGTVGITAVQAIGF----------AINLM--ATSP---------------------DAIVVSNATFIFTSIVVLTAGTTFVMWLGERITD-RGIGNGISLLIMIGIIAVLPTNLMNEIQ---------------------------TT-----NNAII---IIVELAGL--A--------------------------------------------------LVIASCVLLTQGTRKIPVQYAKRVV-GR-----KV-YGGTTQYLPIRVNAAGVMPIIFAQSIMFIPSTVGTF-------FPEN-----------------------------------------------QTV-QWLTAWSSDF-------------------------------------------------------------------TGITYSIIFFIICVFFTFFYT-AIAVNPKEMADTMKRQGGFIPGVRPGKQTVE-FIDNILTKITLPGSLFLSFVAIMPAIVAR-------------------------------MGVTPGFALFYGGTSLLIIVGVALDTLQQIESHLMMRHYDGFM-KSGK-I-KGR-RRA-------------------------------------------
>SecY_Bacteria_Balneolaeota_WP103664580
M-----------------------------------------------------SLIENFRNI-FKIEDLKNR--ILYTVGILMVYRVGSYIT--LPGVDANQLINNSGN------AASSLLGLFDLFVGGAFSRAGVFALGIMPYITAAIIIQLM--GAVVP-YFQKL-QR-EGEEGRRKITRLTRYGTVGITAVQAIGF----------SINLI--SSSP---------------------QAIVVNELFFVITAMIVLTAGTVFVMWLGERISE-RGIGNGISLIIMIGIIAALPANFYNEIT---------------------------TK-----ANAIL---VIIEVAAL--I--------------------------------------------------LVIAAVVLLTQGTRKIPVQYAKRVV-GR-----KV-YGGTTQYLPLKVNAAGVMPIIFAQSIMFIPSTIGSF-------FPEN-----------------------------------------------ETI-QFLTQWSVDF-------------------------------------------------------------------TGVTYSIVFFFVCMFFTFFYT-AIAINPKEMADTMKRQGGFIPGVRPGKQTVE-FIDNILTKITLPGSIFLSFVAILPAIAVGL------------------------------FGVTPGFALFYGGTSLLIIVGVALDTLQQIESHLMMRHYDGFM-KTGR-I-KGR-RRA-------------------------------------------
>SecY_Bacteria_Balneolaeota_WP109648225
M-----------------------------------------------------SLIENFRNI-FKIEDLRDR--ILYVVGILMVYRIGSYVT--MPGVDANMLATEAGD-------ASSLLGLFDLFVGGAFSRAGVFALGIMPYITAAIIIQLM--GAAVP-YFQKL-QR-EGEEGRRKINRLTRYGTVGITAVQAIGF----------GINLI--ATSP---------------------NAIVVSNTAFILTCIVVLTAGTTFVMWLGERITD-RGIGNGISLLIMIGIIAILPTNLLNEIQ---------------------------TT-----SNAII---LIVELIGL--A--------------------------------------------------LVIASCVLLTQGTRKIPVQYAKRVV-GR-----KV-YGGTTQYLPLRVNAAGVMPIIFAQSIMFIPSTVGTF-------FPEN-----------------------------------------------ETV-QWMTSWAADF-------------------------------------------------------------------TGVTYSVIFFIICVFFTFFYT-AIAVNPKEMADTMKRQGGFIPGVRPGKQTVE-FIDNILTKITLPGSIFLSFVAILPAIVAN-------------------------------MGVTPGFALFYGGTSLLIIVGVALDTLQQVESHLMMRHYDGFM-KSGK-I-KGR-RRA-------------------------------------------
>SecY_Bacteria_Balneolaeota_WP114983409
M-----------------------------------------------------SLIENFQNI-FKIEELKNR--ILYTIGILLIFRVGTFIT--MPGVDAATLAQSGAG------PATDFLGLINLFVGGAFARAGVFALGIMPYITAAIIIQLM--GAVVP-YFQKL-QR-EGEEGRRKINQLTRYGTVLITLIQSIGF----------GINLL--ATQP---------------------DAIVVSSTAFIINCMIVLTAGTVFVMWLGERITE-RGIGNGISLLIMIGIIAALPTNFMNEWN---------------------------TQ-----ANAII---VFVEVAAL--V--------------------------------------------------LVTASVVLLTQGQRRIPVQYARRVV-GR-----KV-YGGTTQYLPLRVNAAGVMPIIFAQSIMFIPSTFGMF-------FPTN-----------------------------------------------ETV-QNLTRWSGDF-------------------------------------------------------------------TGLTYSIVFFLICVFFTFFYT-AIVINPKEMADTMKRQGGFIPGVRPGKQTVE-FIDNILTKITFPGALFLSTVAILPAIVAN-------------------------------FGVTPGFAMFFGGTSLLIIVGVGLDTLQQVESHLMMRHYDGFM-KTGR-I-KGR-RRM-------------------------------------------
>SecY_Bacteria_Balneolaeota_WP116038908
M-----------------------------------------------------STLDSFRNI-FKIEDLRNR--ILYVVGVLMVYRIGSYVT--MPGVDASELTMQQGD-------ASSLMGLFDLFVGGAFSRAGVFALGIMPYITAAIIIQLM--GAAVP-YFQKL-QR-EGEEGRRKINRLTRYGTVGITAVQAIGF----------GINLI--ATSP---------------------NAIVVGNFAFILTCVIVLTAGTTFVMWLGERITD-RGIGNGISILIMIGIIAALPTALINEIS---------------------------TT-----NNAII---IIVELAGL--I--------------------------------------------------LVIASCVLLTQGTRKIPVQYAKRVV-GR-----KV-YGGTTQYLPLRVNAAGVMPIIFAQSIMFIPSTIGTF-------FPEN-----------------------------------------------ETV-QWMTAWSADF-------------------------------------------------------------------TGLTYSIVFFIICVFFTFFYT-AIAVNPKEMADTMKRQGGFIPGVRPGKQTVE-FIDNILTKITLPGSLFLSFVAIMPAIIAQ-------------------------------MGVTPGFALFYGGTSLLIIVGVALDTLQQIESHLMMRHYDGFM-KSGK-I-KGR-RRA-------------------------------------------
>SecY_Bacteria_Deferribacteres_PLX67603
M-------------------------------------------------------FKKIEEI-FSIPELRRR--ILWTLFFLFVYRIGAHVP--TPGIDGDALSQFFAQ-QS-----GNLLGFFDMFTGGALSRLTVFGLGIMPYISAAIILELM--TVAVP-HLAEL-KK-RGQEGRDKITRYTRYGTVAISLVQGMGI----------AIGLE--SMTS--PG------GS---------PVVMFPGMGFRIVTAITLTTGTVFLMWLGEKISE-KGLGNGISVIIFAGIIAGFPSAVSRTLTLV---------------Q-T-------GE-----VQLLT---IIAVMAII--L--------------------------------------------------AVTAAIVFMETSSRRLPIQYVRKGG-GG-----K--GNVATSYLPLKLNPAGVIPIIFAMSILAFPSTLATF-------SENA------------------------------------------------LV-QKISFFFSP--------------------------------------------------------------------SSVVYYFVTLGFIIFFTYFYT-SIIFNPDDIAENINKSGGVIPGKRPGTETAK-FIDYTLSRLTFVGAIYLGAVAILPQLIIQG------------------------------FNVPFY----FGGTSILIVIGVGMDVISKIEAHLVTHNYDGFL-KKGR-I-EGR-SMI-------------------------------------------
>SecY_Bacteria_Deferribacteres_WP013008454
M--------------------------------------------------------KKIEEI-FSIPDLRKR--VLFTLFLLIVYRIGTHIP--TPGINADALAQFFAR-QS-----GTLLGFFDMFTGGALKRLTVFGLGIMPYISAAIILELL--TVVSP-VLAEL-KK-QGAQGREKITKYTRYGTVLISAIQGLGI----------AIGLE--AMTS--PN------GS---------SVVLFPGWGFRLTTMITLTTGTVFLMWLGEKITE-KGIGNGISLIIFAGILARFPAAVINTIRLL---------------Q-T-------GE-----LQLIT---LIIVLAII--V--------------------------------------------------VVTAAVIFMEISYRRIPIQYVRRGT-YA-----GMKSNVANSYLPIRLNPAGVIPIIFAASIVAFPSTLSTF-------ANNP------------------------------------------------II-AKIGYYFSP--------------------------------------------------------------------SSFTYYIIYVALIVFFTYFYT-SIIFNPDDIADNIEKSHGVIPGKRPGKPTAE-FIDYVLSRLTFVGALYLAVVAILPQIIIRQ------------------------------FNMPFY----FGGTSLLIVIGVGLDVMQKIESHLISHNYDGFI-KSGK-I-KGR-GYV-------------------------------------------
>SecY_Bacteria_Deferribacteres_WP013009735
M-------------------------------------------------------FKKVEEI-FSIPELRRR--ILWTLFFLFVYRIGAHVP--TPGIDGEALSQFFAQ-QS-----GNLLGFFDMFTGGALSKLTVFGLGIMPYISAAIILELM--TVAVP-HLAEL-KK-RGQEGRDKITRYTRYGTVAISLVQGMGI----------AIGLE--GMTS--PG------GS---------PVVMFPGTGFRIVTAITLTTGTVFLMWLGEKISE-KGLGNGISVIIFAGIIAGFPSAVSRTLTLV---------------Q-T-------GE-----VQLIT---IIAVLAII--L--------------------------------------------------AVTAAIVFMETSSRRLPIQYVRKGG-GG-----K--GNVATSYLPLKLNPAGVIPIIFAMSILAFPSTLASF-------SENL------------------------------------------------LV-QKISFFLSP--------------------------------------------------------------------SSWVYYAVTLGFIIFFTYFYT-SIIFNPDDIAENINKSGGVIPGKRPGVETAK-FIDFTLSRLTFVGALYLGAVAILPQLIIRG------------------------------FNVPFY----FGGTSILIVIGVGMDVISKIEAHLVTHNYDGFL-KKGR-I-QGR-SMI-------------------------------------------
>SecY_Bacteria_Deferribacteres_WP013885679
M-------------------------------------------------------FKKIENI-FSVPELRRR--ILFTLALLIVYRIGTHVP--TPGINSDALQQFFAQ-QS-----GNILGMVDMFTGGALSRLTVFGLGIMPYISASIIIQLL--TVVVP-HLAEL-KK-QGSEGQEKITKYTRYGTVGISAVQGLGI----------AIGLE--AMNS--PT------GT---------AVVMFPGWGFRLVTALTLTTGTVFLMWLGERITE-KGIGNGISLIIFAGIVARFPAAVANTFRMM---------------Q-T-------GE-----LQIIT---LIVVLAII--L--------------------------------------------------GVTAAIVYVEISSRRLPIQYVRKAG-AG-----TRGGNVSNSYLPLKLNPANVIPIIFAASIMSFPSTLSTF-------SQNS------------------------------------------------IF-SQIGVWFSP--------------------------------------------------------------------SSPVYYILYVVLIVFFTYFYT-SIIFNPDDVADNIQKSGGVIPGKRPGKATSD-FIDYVLSRLTFIGALYLSVLAILPQFIISW------------------------------FNVPFY----FGGTSLLIVIGVGLDLIQRIESHLITHNYDGFL-KRGK-V-KRG-GFA-------------------------------------------
>SecY_Bacteria_Deferribacteres_WP022850599
M-------------------------------------------------------LQKIEDI-FSIPELRKR--ILYTLFFLFVYRIGAHVP--TPGIDGGALAEFFAQ-QS-----GNLLGFFDMFTGGALSRLTVFGLGIMPYISAAIILELL--TVAVP-HLAEL-KK-QGKEGRDKITRYTRYGTVLISSIQGMGI----------AIGLE--AMTS--PS------GA---------PVVMFPGWGFRLVTMITLTTGTVFLMWLGEKISE-KGLGNGISIIIFAGIVASFPAAVSKTVTLM---------------K-T-------GE-----LQIIT---LILVVAII--L--------------------------------------------------AVTAAIVFMETSQRRLPIQHVKRAG-TT-----IR-GNAGSSYLPLKLNPAGVIPIIFAMSILAVPSTLATF-------STND------------------------------------------------LV-QKISFMFSP--------------------------------------------------------------------NSAFYYLLSVATIIFFTYFYT-SIIFNPDDIAENINKGGGVIPGKRPGQATAD-FIDYTLSRLTFVGAIYLAAVAILPQLIIKG------------------------------FNVPFY----FGGTSLLIVIGVGMDVINKIETHLVSHNYDGFL-KSGR-V-KGR-SLI-------------------------------------------
>SecY_Bacteria_Deferribacteres_WP023276838
M-------------------------------------------------------FKKIEEI-FSIPELRKR--ILMTLMLLAVFRIGAHVP--TPGVNGHALSQFFQN-AG-----NSLLGFFDMFTGGALEKLTVFAMGVMPYISASIIMELL--AVVIP-TLAEL-KK-RGSEGRAKITKYTRYLTVVVAVIQGLAI----------SIGIE--NMRA--PD------GS---------PIVFMDGWQFRFIATLTLTTGTMFLVWLGEKITS-YGVGNGMSLIIMAGIISSFPGAVINTYSLM---------------E-T-------GT-----IQIIP---LIIAAAIM--V--------------------------------------------------GAFIAIVFMETSQRRLPIQYVRKGN-AG-----GT-VNAGNSYLPLRLNPAGVIPIIFASTLITLPATLATF-------MPQD-----------------------------------------------PLV-QKTNFFFSP--------------------------------------------------------------------EYPVYYVLELILIVFFTYFYT-SIIFNPTDIADNINKSGGVMPGKRPGIETAN-YIDYVLTRLTFVGAIYLAVVSVMPQLFIRA------------------------------FGLPFY----FGGTSLLIVVGVGLDVIQKIESHLLTHNYDGFL-KKGR-I-RGR-NWS-------------------------------------------
>SecY_Bacteria_Deferribacteres_WP128466083
M-------------------------------------------------------LKKFEDI-FSIPELRKR--ILYTLLFLFIYRIGAHVP--TPGIDGGALSEFFAQ-QS-----GNLLGFFDMFTGGALSKLTVFGLGIMPYISAAIILELL--TVAVP-HLSEL-KK-QGNEGREKITKYTRYGTVLISAVQGMGI----------SIGLE--SMTS--PG------GV---------HVVMFPGWGFRLVTMITLTTGTIFLMWLGEKITE-RGLGNGISVLIFAGIVASFPSAISRTFTLV---------------Q-S-------GE-----LQIIT---LIVVIAII--L--------------------------------------------------AVTAAIVFMETSQRRLPIQHVKRVA-AG-----PQHGNVNSSYLPLKLNPAGVIPIIFAMSILAVPSTLATF-------STNE------------------------------------------------IV-QKISFWFTP--------------------------------------------------------------------SSAMYYVFSLVMIIFFTYFYT-SIIFNPTDIAENINKGGGVIPGKRPGEHTAA-FIDYVLSRLTFVGAVYLSAVALLPQLFISG------------------------------FNVPFY----FGGTSLLIVIGVGMDVISKIETHLVSHNYDGFL-KKGR-I-KGR-SLI-------------------------------------------
>SecY_Bacteria_Deferribacteres_WP132872122
M-------------------------------------------------------FKKIEEI-FSIAELRKR--ILWTLFFLFVYRVGAHVP--TPGIDGEALSQFFAQ-QS-----GNLLGFFDMFTGGALSKLTVFGLGVMPYISASIIIELM--SVAVP-HLAEL-KK-RGQEGRDKITRYTRYGTVLISMIQGLGI----------AIGLE--GMMS--PT------GS---------PIVMYPGFGFRLLTALTLTTGTVFLMWLGEKITE-KGLGNGMSVLIFAGIIAGFPSAVSRSATLL---------------Q-S-------GE-----LQLIV---LLIVLALI--F--------------------------------------------------VVTAAIVFMETSQRRIPIQYVRKGG-GG-----S--SAATTSYLPLRLNPAGVIPIIFAMSILAFPSTLATF-------SQNP------------------------------------------------VV-QKISLYFSP--------------------------------------------------------------------SHVFYYVITVAMIVFFTYFYT-SIIFNPNDIADNINKSGGVIPGKRPGAETSG-FIDYTLSRLTFVGAIYLGAVAVLPQLIIQG------------------------------FNVPFY----FGGTSVLIVVGVGMDVISKIEASLVTNNYDGFL-KKGR-I-KAR-GEM-------------------------------------------
>SecY_Bacteria_FCB_PCJ50873
M-------------------------------------------------------IDKFKNI-FAIPELRRR--ILFTLGILVVVRLGAHIP--IPGINGDVLAVAFEG-LQ-----NTLFGLYNLFAGGAFEKATLFALGIMPYISASIIIQLM--STVVP-YFQRL-QK-EGEAGRKKITQVTRYLTVLISAMQAYGI----------VAVFL--PSMS--AG------GQ---------SVVINPGIGFIFTGMVSLITGTIFLMWLGERITE-RGIGNGISLIIMVGIVSGLPNVIVSEITLI---------------S-E-------GV-----RGVLS---EIILLGIM--F--------------------------------------------------AVIAFVVLLTQGTRKIPVSYAKRVV-GR-----KV-YGGQSTHIPLKVNTAGVMPIIFAQSIMFIPSTVATF-------FSES-----------------------------------------------EFM-QGVLRWFSF--------------------------------------------------------------------DHPFYWFIFGIMIVFFTYFYT-AIAFDPNQVSQQMKQHGGFIPGIRPGKKTAE-YIDNILSRVTLPGSFALALVAIFPYILMQA------------------------------MDVSYDLASFFGGTSLLIIVGVSLDTLQQIESHLMSRHYDGFL-SKGK-I-RGR-RRM-------------------------------------------
>SecY_Bacteria_FCB_RKY61705
M-------------------------------------------------------LKSFVNA-WRIPELKRR--ILFTAGLLAVYRLGAHIP--VPGVDTKALAEYFQA-AQ-----STLFGLYDLFVGGAFRRATIFALGIMPYISASIILQLF--GSVIP-YFQKL-QK-EGPEGYRKINQYTRYGTVLLAALQSYGV----------AVFLE--SIHS--PS------GM---------PIVPYPGWGFRFLTMVTITAGTVFVMWLGEQITE-RGIGQGISLIIFVGIIARLPDAILTEISQL---------------R-V-------GA-----RNIFT---ELVLIGIV--L--------------------------------------------------AVTGVVVYVTQGQRRIPVQYAKRVV-GR-----RM-YGGQSTHIPLRVNTAGMIPIIFAQAIMFLPSTMASF-------FQGN-----------------------------------------------EVM-ERFAAMFSY--------------------------------------------------------------------DSWIYWVLYGTLIVFFTYFYT-AVVVNPVDLADNMKKYGGFIPGVRPGKRTSD-YIDRVLTRITLPGAVYLALIAILPYFVIRA------------------------------LGIYAGWRSFVGGAGTIIIVGVALDTLQQMEAHLLMRHYDGFL-KRGR-I-RGR-RRF-------------------------------------------
>SecY_Bacteria_FCB_RKY71010
M-------------------------------------------------------LRSFLNA-WRIPELRRR--ILFTAGLLAVYRLGCHVP--VPGVDARALGEYFRA-AQ-----STLFGLYDLFVGGAFRRATIFALGIMPYISASIILQLF--GSVIP-YFQKL-QK-EGPEGYRKITQYTRYGTVLLAALQSYGV----------GIFLQ--GIKS--PS------GV---------PIVPSPGLGFLFLTMVTITAGTVFVMWLGEQITE-RGIGQGISLIIFTGIIARLPDAVLTEISQL---------------R-V-------GA-----RSVFT---EIVLIGII--L--------------------------------------------------AVTGVVVYVTQGQRRIPVQYAKRVV-GR-----RM-YGGQSTHIPLRVNTAGMIPIIFAQAIMFLPSTMAQF-------FQGN-----------------------------------------------EIM-DRFAGFLSY--------------------------------------------------------------------GSWLYWLLYGSLIVFFTYFYT-AVVVNPVDLADNMKKYGGFIPGVRPGKRTSE-YIDRVLTRITLPGAVYLALIAILPYFVIRS------------------------------LGIYAGWQSFVGGAGTIIIVGVALDTLQQMEAHLLMRHYEGFL-KRGR-I-RGR-RRF-------------------------------------------
>SecY_Bacteria_FCB_WP072799955
M-------------------------------------------------EALKKALDAFANA-FKIEDLRKK--LLFTLGVLIIYRLGAHIT--IPGVNSAVLAEFFRN-S------NNLFGLYDSFTGGAFAKATIFALGIMPYISASIIIQLM--GSVIP-AIQML-QK-EGQEGRAKLNQYTRYFTVALAALQGWGI----------SVWLSSLKVTTATGAGVSVLADD---------FATGAGNIGFRLLATLTFTAGTIFVMYLGEQITS-HGVGNGISLIIFAGIVGGLPRAALAEFEMF---------------K-E-------DI-----QPLAI---EIFILAVV--V--------------------------------------------------LIVGFIVFVEQANRRIPLQSPRRTV-GS-----KV-VGGQSSYLPFKVNTAGVIPVIFASCIMFIPAMIASW-------FPNV-----------------------------------------------SAM-QSFAAAFIP--------------------------------------------------------------------GHITYSVIFALLIIFFTYFYT-AIQYNPNDIAENLKRSGGFIPGIRPGNETAK-YIDHVLTRISLPGSLFLALISVGPLHLKDA------------------------------LNMSFY----IGGTSVLIVVGVALDTLRQLEAQLHTKNYEGFL-KHGR-I-RGR-MAS-------------------------------------------
>SecY_Bacteria_FCB_WP073057035
M-------------------------------------------------EALKKALDAFANA-FKIEDLRKK--LLFTLGVLIIYRLGAHIT--IPGVNSAVLAEFFRN-S------NNLFGLYDSFTGGAFAKATIFALGIMPYISASIIIQLM--GSVIP-AIQML-QK-EGQEGRARLNQYTRYFTVALAALQGWGI----------SVWLSSLKVTTATGAGVSVLADD---------FATGAGNIGFRLLATLTFTAGTIFVMYLGEQITS-HGVGNGISLIIFAGIVGGLPRAALAEIEMF---------------K-E-------DI-----QPLAI---EIFILAVV--I--------------------------------------------------LIIGFIVFVEQANRRIPLQSPRRTV-GS-----KV-VGGQSSYLPFKVNTAGVIPVIFASCIMFIPAMIASW-------FPNV-----------------------------------------------SAM-QSFAAAFIP--------------------------------------------------------------------GHITYSVIFALLIIFFTYFYT-AIQYNPNDIAENLKRSGGFIPGIRPGNETAK-YIDHVLTRISLPGSLFLALISVGPLHLKDA------------------------------LNMSFY----IGGTSVLIVVGVALDTLRQLEAQLHTKNYEGFL-KHGR-I-RGR-MAS-------------------------------------------
>SecY_Bacteria_FCB_WP073322859
M-------------------------------------------------EALKKALDAFANA-FKIEDLRKK--LLFTLGVLIIYRLGAHIT--IPGVNSAVLAEFFRN-S------NNLFGLYDSFTGGAFAKATIFALGIMPYISASIIIQLM--GSVIP-AIQML-QK-EGQEGRARLNQYTRYFTVALAALQGWGI----------SVWLSSLKVTTATGAGVSVLADD---------FATGAGNIGFRLLATLTFTAGTIFVMYLGEQITS-HGVGNGISLIIFAGIVGGLPRAALAEIEMF---------------K-E-------DI-----QPLAI---EIFILAVV--V--------------------------------------------------LIIGFIVFVEQANRRIPLQSPRRTV-GS-----KV-VGGQSSYLPFKVNTAGVIPVIFASCIMFIPAMIASW-------FPNV-----------------------------------------------SAM-QSFAAAFIP--------------------------------------------------------------------GHITYSVIFALLIIFFTYFYT-AIQYNPNDIAENLKRSGGFIPGIRPGNETAK-YIDHVLTRISLPGSLFLALISVGPLHLKDA------------------------------LNMSFY----IGGTSVLIVVGVALDTLRQLEAQLHTKNYEGFL-KHGR-I-RGR-MAS-------------------------------------------
>SecY_Bacteria_FCB_WP088626648
M-------------------------------------------------EALKKALDAFANA-FKIEDLRKK--LLFTLGVLIIYRLGAHIT--IPGVNSAVLAEFFRN-S------NNLFGLYDSFTGGAFAKATIFALGIMPYISASIIIQLM--GSVIP-AIQML-QK-EGQEGRARLNQYTRYFTVALAALQGWGI----------SVWLSSLKVTTATGAGVSVLADD---------FSSGAGNIGFRLLATLTFTAGTIFVMYLGEQITS-HGVGNGISLIIFAGIVGGLPRAALAEIEMF---------------K-E-------DI-----QPLAI---EIFILAVV--I--------------------------------------------------LIIGFIVFVEQANRRIPLQSPRRTV-GS-----KV-VGGQSSYLPFKVNTAGVIPVIFASCIMFIPAMIASW-------FPNV-----------------------------------------------SAM-QSFAAAFIP--------------------------------------------------------------------GHITYSVIFALLIIFFTYFYT-AIQYNPNDIAENLKRSGGFIPGIRPGNETAK-YIDHVLTRISLPGSLFLALISVGPLHLKDA------------------------------LNMSFY----IGGTSVLIVVGVALDTLRQLEAQLHTKNYEGFL-KHGR-I-RGR-MAS-------------------------------------------
>SecY_Bacteria_Proteobacteria_WP035382810
M-------------------------------------------------------NAPVKSN-NKYGDLSQR--LWFLLGALVVYRIGAHIP--VPGIDPVVLADLFKQ-QK-----GGILGMFNMFSGGALSRFTIFALGIMPYISASIIMQLA--TIAVP-QLEQL-KK-EGEAGRRKITQYTRYGTLALAVFQAFGI----------AVALQ--AQP----------------------GLVINPGYMFQVTTMVTLVTGTMFLMWLGEQITE-RGLGNGISLIIFAGIAAGLPNAIGSTLELA---------------R-T-------GA-----FSIPL---VLFLLIGA--F--------------------------------------------------AVTALVVFVERGQRKVLVNYAKRQV-GN-----KI-YGGQASHLPLKLNMAGVIPPIFASSIILFPATLAGW-------FGSG-----------------------------------------SG---MTWL-KDISEKLSP--------------------------------------------------------------------GQPIYVLFYAAAIVFFCFFYT-ALVFSPKETADNLKKSGAFLPGIRPGEQTAK-YIEKIMLRLTLVGAFYITLVCLLPEFLVVK------------------------------WNVPFY----FGGTSLLILVVVTMDFMAQVQSYLMTHQYESLL-KKAN-F-KGG-LAR-------------------------------------------
>SecY_Bacteria_Proteobacteria_WP062625495
M-------------------------------------------------------SAPVKSN-NKYGDLSQR--LWFLLGALVVYRIGAHIP--VPGIDPVVLADLFKQ-QK-----GGILGMFNMFSGGALSRFTIFALGIMPYISASIIMQLA--TIAVP-QLEQL-KK-EGEAGRRKITQYTRYGTLALAVFQAFGI----------AVALQ--AQA----------------------GLVINPGYMFQVTTMVTLVTGTMFLMWLGEQITE-RGLGNGISLIIFAGIAAGLPTAIGSTLELA---------------R-T-------GA-----FSIPL---VLFLLIGA--F--------------------------------------------------AVTALVVFVERGQRKVLVNYAKRQV-GN-----KI-YGGQASHLPLKLNMAGVIPPIFASSIILFPATLAGW-------FGSG-----------------------------------------SG---MGWL-KDISEKLSP--------------------------------------------------------------------GQPIYVLFYAAAIVFFCFFYT-ALVFSPKETADNLKKSGAFLPGIRPGEQTAK-YIEKIMLRLTLVGAFYITLVCLLPEFLVVK------------------------------WNVPFY----FGGTSLLILVVVTMDFMAQVQSYLMTHQYESLL-KKAN-F-KGG-LAR-------------------------------------------
>SecY_Bacteria_Rhodothermaeota_WP103007574
M----------------------------------------------------AGFAESIRNI-WKVDELRQR--ILYTLGLLVVYRLGTFVT--LPGVNAAALSEI-NA-QQ---GGGGLFGFLDMFVGGAFMQAGIFALGIMPYITASIIIQLM--GAVVP-YFQKL-QR-EGEEGRRRITQLTRYGTIGITALQSIGY----------AINLL--AGAT----------G----------QAVVINSTLFMITTVIVLTSGTAFVMWLGERISE-DGIGNGISLIIMIGIIAFLPQALVNEASM--------------------------VG-----DNIFI---LLLEIGVW--V--------------------------------------------------LVTGGVVLISQGMRRIPVQYAKRVV-GR-----KV-YGGTTQYLPLRVNAAGVMPIIFAQSIMFIPSTIASF-------FPNN-----------------------------------------------ATM-QQIGGWFSDI-------------------------------------------------------------------SGLGYSTLFFFVVVFFTYFYT-AITVNPKEMADTMKRQGGFIPGIRPGKQTSE-FIDTILTRITLPGSIFLGIVAILPAFAMR-------------------------------AGVSQSFAMFYGGTSLLILVQVTLDTLQQIESHLLMRHYDGFM-KSGK-M-RGR-QMR-------------------------------------------
>SecY_Bacteria_Terrabacteria_KEK51079
M-------------------------------------------SMSPSSSGHVNMMKGQPFH-VKYREIIRR--MSFLIGALLVFRLGAHIP--VPGINNAALENLFHA-NQ-----GTILGLFNMFSGGALERMSILALGIMPYISASIIVQLM--STVIP-SLEAL-KK-EGEQGKRKINQYTRQGTLLLAVVQAVGM----------CAGLI----------------GQ---------GITLSSGLAFYIPAVTSLVAGTMFLMWLGEQITE-RGIGNGISMIIFAGIVAGLPKLIMQSVSSV---------------D-N-------GQ-----TSLIG---LVIFGLLS--L--------------------------------------------------GVLAAIVFIEKAQRRIPVNYAQKQQ-GR-----RI-FTAQQTHLPLKINMAGVIPAIFASSLLLFPASLGQW-------VGSADPN--------------------------------------AGL-IKRSL-QDLALVLSP--------------------------------------------------------------------GQPLYLVLFGALIIFFCYFYT-ALVFSPKEVSENLKRSGAYVPGIRPGEQTAR-YLDHILNRLTFIGAIYITVICLMPMILQSS------------------------------FGIPFY----LGGTSLLIVVVVVMDFMAQLQAHLTSHQYDNQT-LMRK-T-TAH-PKG-------------------------------------------
>SecY_Bacteria_Terrabacteria_PVE58238
M----------------------------------------------ASAADQMAQSISLAKF-AQATDLKKR--LWFTIGALIVFRLLSYVP--LPGIDPTALGLLSQR-TT-----GGVLDFFNTFSGGSLSRMSLIALGVMPYITASIVVQLS--TSLSP-QLAAI-KK-EGESGRKKLNQYTRYGTVALTAIQGYFI----------AVGLE--ALSA--TN------GV---------QAVIEPGMTFRIAAVISLIGGTMFLMWLGEQITS-RGIGNGVSLIIMAGIVAHLPTTLVNLLEGG---------------R-S-------GS-----IDAVR---LIGIIVAV--V--------------------------------------------------ALILFICFMERAQRRILIQYPKRQT-QR-----GM--QADRSHLPLKINTAGVIPPIFASSLLLMPLTISQF-------AGQR---------------------------------------VAGQSKWGDFI-IGLNQYLAH--------------------------------------------------------------------GQPVYMALYAAGIIFFSFFYT-AVVFNPEETADNLKRYGGFIPGIRPGKNTET-YFDYVLTRITVIGAAYLVIICLLPEYLVSA------------------------------LSIPFY----LGGTSLLIVVNVTMDTVTQIQSHLLAHQYGDLI-KKAK-L-KGG-RLR-------------------------------------------
>SecY_Bacteria_Terrabacteria_WP131623506
M----------------------------------------------ASRADNIASSLSLANF-SKATELKNR--IWFTVGALIVFRFLSFVP--LPGVNPLVLEQLYAQ-TQ-----GGILDLFNTFSGGSLERMSLIALGIMPYITASIVIQLA--ASLHP-ALAAL-KK-EGASGRQKLNQYTRYGTVFLCAVQGWFL----------ASGLE--AYGA--SS------GL---------QAVIFPGLTFRITAVISLVGGSMFLLWLGEQITS-RGIGNGVSLIIMAGIVAQFPSFIANMFEGG---------------R-S-------GS-----ISPFV---IVAFIAMI--V--------------------------------------------------GLIIFIAFMERAQRQLLIQYPKRAS-QR-----GM-MQADRSHLPLKLNTAGVIPPIFASSLLLLPLTITQF-------AGQS---------------------------------------IDPEGSAGGVI-NTLNFYLQH--------------------------------------------------------------------GQPLYLALYAIGIVFFCFFYT-AVVFNPEETADNLKKNGGFIPGIRPGKRTQD-YLDYVLTRITVIGAAYLTLVCVLPEYMIAQ------------------------------TGIPLF----LGGTSLLIVVNVTVDTISQIQSHLLAHQYGDLI-KKAK-L-K-G-RLR-------------------------------------------
>SecY_Archaea_TACK_RLF23651
M-----------------------------------------ASKFLEALEPVLRVLPEVSRP-RRPVSFREK--LFWTGLVLTLYMVMGQIP--LYPLTVR---E-----GV-----YEPLFLLRLIFASRRG--TLLELGIGPIVTAGLIFQLL----VGS-KIITV-DF-RDPRDRALYTGAQKFFAIVFTAVEALAY-----------ILGG--AYG--------------------------ELPLWANILIFVQLMAAGVIIILLDELVQKGWGFGSGVSLFIAAGVAQQIFWLSLSPFI-----------------M-E-------DNLPLGALLAFF---AALQNAIV-TGDTSALMAAFSR---R-----------------------------------GLPDMTGFLTMIAVFLIIAYLEGIR-VDVPVVHVR-YGGIRGTLPFKLLYVSNVPVILAGALLANLHLFSRI-------AWMRLGE-------------DSW---WLRYIAVY------EIR--ERN--LELV-GGLLYYLTSP-----RSLAEA---------------------------------------------------ISDPVRSAIYVALFTLICTFFAKAWVETSGMDPRTQAQQLVDAGLQVPGFRRSPKIIAIILERYIPSFTLLSGIIVGLIAAVADMLGAL------------------------------G----------SGMGILLLIDIMMQYKAIMDRERIMERYP-GI-ARLL---GMG-RA--------------------------------------------
>SecY_Bacteria_Acidobacteria_WP011522050
M-------------------------------------------------------FEKLANI-FRIPDLRKR--VFFTLALLAVYRIGGHIP--TPGVNADMLQQFFQN-NR-----GSVLGFVDLFSGGQLRRLTIFALGIMPYITASIILQLL--TVVYE-PLAKL-QK-EGELGRKKITQWTRYLTFGLSAMQSFGI----------AVTLT--KQP----------------------GMVLNPGWGFILMTMLTLTTGSVFIMWLGEQITE-RGIGNGMSLLIFAGIVVGLPRGVADLVDKI---------------K-T-------QYWGP--FTVPA---MLLLILVM--F--------------------------------------------------LIVAFIVYVERSERRITVQYAKRIV-GR-----KM-MGGTSTFLPLRVNSGGVMPVIFASSILTLPQTVGMLGS-----VSKY-----------------------------------------------HWV-KNLMDQLKW--------------------------------------------------------------------GEPLYTMLYALGIVFFAYFYV-SIVFNPNDVADNMRKYGGFIPGIRPGARTAT-YINDILTRITLVGALYLIIISFIPEWMMVGLHLNHLPLWLGGGLFE-----KLPTWMTTGLGVTFY----FGGTSLLIVVGVAMDTVQQIESQLIMRHYEGFTPRSGR-I-KGR-RW--------------------------------------------
>SecY_Bacteria_Chrysiogenetes_TFG80389
M-------------------------------------------------------IRFIRNI-FAIPELRRR--VIFTLLLLAVYRMGSQIV--TPGLNSEALKQFFDA-LQ-----GTFFGFMDMFSGKNISRMTIFALGVMPYISASIILQLL--QVVWP-YLDRI-AK-EGELGKKKITQYTRYGTVLICLVQGGGI----------AIGLE--RMN---PN------GL---------PVVLNPGWGFRLLTILTLTTGTMFIMWLGEQISE-RGIGNGISLIIFAGIVVGLVPGVASTFEGL---------------Q-T-------GD-----MSPLK---LIFILAMV--V--------------------------------------------------AVIAFICYVEMGQRRIPITYAKRIQ-GR-----KM-MGGQSTFLPLKVNTGGVIPIIFASSVITFPATILQF-------IKHP------------------------------------------------IA-QKITTQLTW--------------------------------------------------------------------GMPLYNLLYITSIIFFTYFYI-SIIFNPQDVSNNLQKYGGFIPGIRAGKNTSD-YIDSVLSKLTFIGAIYLALVALLPEFLMTGFKVGAL--PFVGDFLE----ANMPRWFYEGFNVKFY----FGGTSILIVVGVAMDTVQQIEAQLTMRNYDSFS-RKGR-I-KGR-RG--------------------------------------------
>SecY_Bacteria_FCB_OGC76944
M----------------------------------------------------------------------------FTLGILVVYRIGSQIP--TPGIDAKAMSEFFGQ-LS-----GTLFGLYNMFVGGAFEKASVFSLGIMPYISASIIIQLL--GAVVP-FFQRL-QK-EGEEGRRKITQYTRYGTVLIAALQALGT----------SVYLE--SLNA--Q-------GV---------IVVPNPGVGFKLLTMLTFTCGTIFIMWLGEKITE-RGIGNGISLIIFIGIIARFPTSVFDEIRFL---------------F-S-------GQ-----RNIFT---EIFLIAFM--V--------------------------------------------------VVIGAIVLVTRAQRRIPVQYAKRVV-GR-----KV-YGGQATHIPLSVNTAGIIPIIFAQSIMFAPSTLTSF-------FPNS-----------------------------------------------EFM-QNMAAMFNP--------------------------------------------------------------------GAFLYSFSYGLLIIFFAYFYT-AIVFNPVDLADNMRKYGGFIPGIRPGKNTSE-FIDKILTRITLPGATFFAVIAVMPYFLMAG------------------------------LDVQFY----FGGTGLLIVVGVALDTLSQIESHLVMRHYEGFL-KKGK-I-RGR-YS--------------------------------------------
>SecY_Bacteria_FCB_OOK62669
M--------------------------------------------------AKQPGLDFQSAK-GGFGELKRR--LLFVIGALIVFRIGSFIP--IPGIDAAVLAKLLEQ-QR-----GTIIEMFNMFSGGALSRASIFALGIMPYISASIIIQLL--TVVHP-ALAEL-KK-EGESGRRKISQYTRYGTLVLAIFQSIGI----------ATGLP--NMPG----------MQ---------GLVLNPGFAFYFTAVVSLVTGTMFLMWLGEQITE-RGIGNGISIIIFAGIVAGLPPAIAHTIEQA---------------R-Q-------GD-----LHFLL---LLLVAVLV--F--------------------------------------------------AVTFFVVFVERGQRRIVVNYAKRQQ-GR-----RV-YAAQSTHLPLKVNMAGVIPAIFASSIILFPATIASW-------FGGG-----------------------------------------TG---WNWL-TTISLYLQP--------------------------------------------------------------------GQPLYVLLYASAIIFFCFFYT-ALVFNPRETADNLKKSGAFVPGIRPGEQTAK-YIDKVMTRLTLVGALYITFICLIPEFMRDA------------------------------MKVPFY----FGGTSLLIVVVVIMDFMAQVQTLMMSSQYESAL-KKAN-L-KGY-GR--------------------------------------------
>SecY_Bacteria_FCB_PCI11709
M------------------------------------------------ATPGMASQKGSKGA-GGLSELKQR--LWFVFVALVVLRLGSFVP--IPGIDAAVLAQFFEQ-QK-----GTIVEMFNMFSGGALERASVLALGIMPYISASIIMQLM--TVMSP-KFAEL-KK-EGEAGRRKISQYTRYGTLVLATVQSIAI----------ARNLP--EMMQ---------------------GLVINAGFGFYFTAVVSLVTGTMFLMWLGEQITE-RGIGNGISIIIFAGIVAGMPSAVGQTADMA---------------R-Q-------GD-----IHLLV---LLLIGVVV--F--------------------------------------------------AVTFLVVFVERGQRRIVVNYAKRQQ-GR-----KV-FAAQSTHLPLKVNMAGVIPAIFASSMILFPGTLASW-------FGQG-----------------------------------------EGP-VADFL-QGVSQAMSP--------------------------------------------------------------------GQPLYVLMLAAAIIFFCFFYT-ALVFNPRETADNLKKSGAFIPGIRPGEQTSK-YIDKVMTRLTLAGAMYITFVCLVPEFMMMA------------------------------WDVQFY----FGGTSLLIIVVVIMDFMAQVQTHMMSHQYDNVL-KKAN-L-KGQ-GR--------------------------------------------
>SecY_Bacteria_FCB_RLC49050
M-------------------------------------------------------LESIGNV-FKIPDLKRK--ILFTALILVIYRLGGFVP--TPGLNANVISSFFNS-AG---ASGNLFGLANMFSGGNLGRLSIFALGIMPYITTSIVIQLL--GSIIP-FFERL-KK-EGAEGQKKINQYTRYGTVAVAAFQAIGI----------SFWTQ--SITA--PIMVNGVEKVV--------PAVTHPGLLFVLPSVITLTTGVIFIMWLGEQITE-HGIGNGISLIIFAGIIARYPIGFWRMFEYV---------------R-D-------GI-----MPIFT---AVIVLIVM--V--------------------------------------------------GVTAAVVLVTEATRKIPVQYAKRII-GR-----KV-YGGQSTYIPLKVNTAGVIPIIFAQSVLMFPKTIATF-------FRGS-----------------------------------------------AFA-DIITSWLSR--------------------------------------------------------------------GSFVYTTLYVLLIIFFAYFYT-AMVLNPIEMAENMKKYGGFIPGRKPGKKTAE-YINNILLRVTLPGAVFFAFVAVLPDFLSKW------------------------------ANLPFY----FGGTGLIIVVGVALDTLQQIESHLVMRHYEGFM-KKGK-L-RGR-RA--------------------------------------------
>SecY_Bacteria_NitrospinaeTectomicrobia_OGL63447
M------------------------------------------------------REGAVPNI-FQIPELRGR--ILFTLGVLAVYRVGAHIP--TPGIDTVALAAFFQE-LA-R-GGGTIMQFFDLFTGGALSQLTIFALGIMPYISASIILELL--TVVIP-HLERL-KK-EGEAGRKKISQYTRYGTVVLSTIQGFGI----------AIGIE--RMTA--PT------GA---------LVVPDPGWDFRLLTVLTLVAGTAFIMWLGEQITE-RGIGNGMSLLIMAGIVSGLPSAIFNSFRLM---------------S-T-------GD-----IQPFL---MILLVAGM--V--------------------------------------------------GVVGLVVWFEAGQRRIRVQYAKRVV-GR-----RM-AGGQETHLPLKVNTSGVIPPIFASSIILFPATIAEF-------SGVP------------------------------------------------WL-RDLSSQLTQ--------------------------------------------------------------------GGYVYVTLTVSLIFFFAYFYT-SIIFNPMDVAENLRKYGGFIPGSRPGRPTAD-YIDRVLSRLTFLGAIYLSVIVVLPTYLIQW------------------------------FNVPFF----FGGTALLIVVGVAVDTQRQIESHLVMRNYEGFL-RRGR-I-RGR-TG--------------------------------------------
>SecY_Bacteria_NitrospinaeTectomicrobia_OGL64735
M------------------------------------------------------REGAVPNI-FQIPELRGR--ILFTLGVLAVYRVGAHIP--TPGIDTVALAAFFQE-LA-R-GGGTIMQFFDLFTGGALSQLTIFALGIMPYISASIILELL--TVVIP-HLERL-KK-EGEAGRKKISQYTRYGTVVLSTIQGFGI----------AIGIE--RMTA--PT------GA---------LVVPDPGWDFRLLTVLTLVAGTAFIMWLGEQITE-RGIGNGMSLLIMAGIVSGLPSAIFNSFRLM---------------S-T-------GD-----IQPFL---MILLVAGM--V--------------------------------------------------GVVGLVVWFEAGQRRIRVQYAKRVV-GR-----RM-AGGQETHLPLKVNTSGVIPPIFASSIILFPATIAEF-------SGVP------------------------------------------------WL-RDLSSQLTQ--------------------------------------------------------------------GGYVYVTLTVSLIFFFAYFYT-SIIFNPMDVAENLRKYGGFIPGRRPGRPTAD-YIDRVLSRLTFLGAIYLSVIVVLPTYLIQW------------------------------FNVPFF----FGGTALLIVVGVAVDTQRQIESHLVMRNYEGFL-RRGR-I-RGR-TG--------------------------------------------
>SecY_Bacteria_NitrospinaeTectomicrobia_OGV95428
M------------------------------------------------------VATGIQNI-FNIPELKKR--VFFTLLLLAVYRIGAHIP--TPGIDAYALSEFFKG-TA-----GTILGFFDMFSGGAFRRLTIFALGIMPYISASIILQLL--TVVIP-YLEKL-KK-EGEQGQKRITQYTRYGTVVLSCIQALGI----------SFGLE--AMKS--PI------GA---------PVVPEPGWAFRLMTILTLTSGTAFIMWLGEQITE-RGIGNGISLIIFSGIVAGIPAAITNTIRLM---------------N-T-------GE-----IQLFV---MLGILTFM--V--------------------------------------------------AVIGAIVFMESGQKRIPIQYAKRVI-GR-----KM-YGGQSTHLPLKVNTSGVIPPIFASSIIMFPATLANF-------IQHP------------------------------------------------WM-KTISGSLMP--------------------------------------------------------------------GSLIYTLLYVIMIFFFCYFYT-AIIFNPVDVAENMKKYGGFIPGIRPGKPTSE-FIDKTLVRITFAGAAYLSLICVLPDYLIRY------------------------------FNIPFY----FGGTGLLIVVGVAMDTMAQVESHLVMRHYEGFI-KKGR-L-KSR-RG--------------------------------------------
>SecY_Bacteria_NitrospinaeTectomicrobia_OGW10033
M------------------------------------------------------IAAGFQNI-FNVPELKKR--IFFTLVILAVYRVGAHVP--TPGIDAYALSEFFKG-AA-----GTIFGFFDMFSGGAFKRLTIFALGIMPYISASIILQLL--TVVFP-PLEKL-KK-EGEHGQRKITQYTRYGTILLSCIQGLGI----------SFGLE--AMKS--PG------GA---------LIVPDPGWSFRLMTVLTLTSGTAFIMWLGEQITE-RGIGNGISLIIFSGIVAGIPSAIKNTVRLM---------------N-T-------GE-----IQFFV---LLGILALM--V--------------------------------------------------LVVGAIVFMESGQKRIPVQYAKRVV-GR-----KM-YGGQSTHLPLKVNTSGVIPPIFASSIIMFPATLVNF-------VSHP------------------------------------------------WM-KTVSNSLMP--------------------------------------------------------------------GTIVYTLLYVVMIFFFCYFYT-AIIFNPADVAENMKKHGGFIPGIRPGKPTSE-FIDKMLSRVTFGGAAYLALVCVLPDYLIKY------------------------------FNIPFY----FGGTGLLIVVGVAMDTMVQVESHLVMRHYEGFV-KKGR-L-RSR-RA--------------------------------------------
>SecY_Bacteria_NitrospinaeTectomicrobia_OGW14993
M-------------------------------------------------------IESFRNI-FKIPDLQKR--VFFTLALLVVYRIGAHIP--TPGIDGQALSAFFSR-AQ-----GTILSFMDMFSGGALGRLTIFALGIMPYISASIILDLL--TVVFP-FLEKL-KK-EGEQGRKKLTQYTRYSTVLISAIQAFGI----------SIGLE--NMTS--PD------GA---------PIVMLPGWSFRFTTALTLTAGTIFIMWLGEQITE-RGIGNGMSLIIFSGIVTDMPSAAINTIRLL---------------R-T-------GE-----MSIFW---LLGLLILM--V--------------------------------------------------VVVGVIVFMEAGHRKIPIQYAKRVV-GR-----RM-YGGQSTHLPLKVNTSGVIPPIFASSVIMFPATIAQF-------SGLP------------------------------------------------WM-NTISSYLLP--------------------------------------------------------------------GTWVYTILFVGAIFFFCYFYT-AIIFNPVDVADNIKKYGGFIPGKRPGKSTAE-FIDKTLARITFGGAVYLSAICVLPDFLFKF-----------------------------NPNIPFY----YGGTSLLIVVGVAMDTMQQIESHLVMRHYEGFI-NKGR-L-RGR-RG--------------------------------------------
>SecY_Bacteria_NitrospinaeTectomicrobia_OGW26372
M-----------------------------------------------------SGADSFGNI-FKIPELKRR--VLFTLALLAVYRIGTHIP--TPGIDGVALAEIFAS-AK-----SSILGFFDMFSGGALSRLTIFALGIMPYISSSIILQLM--TMVSP-HLARL-KK-EGEQGQKKITQYTRYGTVLLSMIQSSGI----------SVGLE--AMKS--PG------GS---------PIVPHPGWSFRLMTIITLTAGTAFIMWLGEQITE-RGIGNGISLIIFSGIVAGTPRAILQSMDLM---------------G-T-------GE-----LQPFV---VLLLVALM--F--------------------------------------------------AVVLIIVFTEGGQRRIPIQYAKRVV-GR-----KM-FGGQSTHLPLKVNTSGVIPPIFASSIIMFPATIAKF-------IDHP------------------------------------------------WM-QWLSNFLSP--------------------------------------------------------------------GSFGYSLVFVGAIFFFCYFYT-AVIFNPIDVADNMKKYGGYIPGIRPGAKTSD-YIDQVLSKITFFGAIYLSFICILPDYLIKY------------------------------FNIPFY----FGGTSLLIVVGVSLDTMQQIESHLVMRNYDGFI-KKGR-L-KGR-RG--------------------------------------------
>SecY_Bacteria_NitrospinaeTectomicrobia_PIP72668
M-----------------------------------------------------SGADSFGNI-FRVPELKKR--ILFTLGLLVVYRIGAHIP--TPGINSVALAELFAR-AQ-----GTILGFFNMFSGGALSRLTVFALGIMPYISSSIILQLM--TIVSP-YLARL-KK-EGEQGQKKITQYTRYGTVLLSTIQGSGI----------AVGLE--AMKS--PS------GG---------LIVPEPGWSFRLMTVLTLTAGTCFLMWLGEQITE-RGIGNGISLIIFSGIVAGTPAAIFQSMDLM---------------G-T-------GE-----MSVLV---MLFLLVLM--I--------------------------------------------------VVVGVIVFTEGGQRRIPIQYAKRVV-GR-----KM-MGGQSTHLPLKVNTSGVIPPIFASSIIMFPATIAQF-------ISHP------------------------------------------------WM-QSVSAMLTP--------------------------------------------------------------------GTIVYSLIFVGAVFFFCYFYT-AVIFNPVDVADNMKKHGGYIPGIRPGHKTSE-YIDTILSRVTFYGALYLSLICILPDYLIKY------------------------------FNIPFY----FGGTSLLIVVGVSLDTMQQIESHLVMRNYDGFV-KKGR-L-KSR-RG--------------------------------------------
>SecY_Bacteria_NitrospinaeTectomicrobia_PIQ96440
M-----------------------------------------------------SGSDAFGNV-FRIPELKRR--ILFTLGLLVVYRIGAHIP--TPGINSVALAEIFEQ-AS-----GTILGFFDMFSGGALRRLTIFALGIMPYISSSIILQLL--TMVSP-YLARL-KK-EGEQGQKKITQYTRYGTIVLSMIQSSGI----------AVGLE--AMKS--PA------GH---------AIVPHPGWGFRVMTILTLTAGTAFLMWLGEQITE-RGIGNGISLIIFSGIVAGTPAAIFQSLDLM---------------G-T-------GE-----ISVLV---MLVLLVVM--V--------------------------------------------------LVVGAIVFTEGGQRRIPIQYAKRVV-GR-----KM-MGGQSTHLPLKVNTSGVIPPIFASSIIMFPATIAQF-------INHP------------------------------------------------VM-QTVAGSLTP--------------------------------------------------------------------GTIVYSLIFVGAIFFFCYFYT-AVIFNPIDVADNMKKYGGYVPGIRPGSRTSD-FIEQILNRITFFGAVYLSLVCILPDYLIKY------------------------------FSIPFY----FGGTSLLIVVGVSLDTMQQIESHLVMRNYEGFV-KKGR-L-RGR-RG--------------------------------------------
>SecY_Bacteria_NitrospinaeTectomicrobia_PIR01491
M-----------------------------------------------------SGADSFGNV-FRIPELKRR--IIFTLSLLVVYRIGTHIP--TPGINTVALLELFEK-AS-----GTILGFFNMFSGGALSRLSVFALGIMPYISASIIIQLM--TMVSP-YLARL-KK-EGEAGQKKITQYTRYGTIVLSMVQSSGI----------AVGLE--AMKS--PS------GG---------LIVPHAGWEFRVMTILTLTAGTAFLMWLGEQITE-RGIGNGISLIIFAGIVAGTPAAIFQSMDLM---------------G-T-------GE-----IPVLV---MLLLLVVM--I--------------------------------------------------FVVGAIVYTEGGQRRIAIQYAKRVV-GR-----KM-MGGQTSHLPLKVNTSGVIPPIFASSIIMFPATIAQF-------INEP------------------------------------------------WM-QTVAGMLTP--------------------------------------------------------------------GNLFYSMLFVGAIFFFCYFYT-AVIFNPIDVSENMKKSGGFIPGIRPGHKTSE-YIDKILSRITFYGAIYLSLVCILPDYLIKY------------------------------FNIPFY----FGGTSLLIVVGVSLDTMQQIESHLVMRNYDGFV-KKGR-L-KGR-RG--------------------------------------------
>SecY_Bacteria_NitrospinaeTectomicrobia_TDJ49824
M-----------------------------------------------------SGVEAIGSL-FKIPELKRR--ILFTLGVLIVYRIGAHIP--TPGIDSAALAELFAQ-TK-----GTILGMFDMFSGGALSRLTIFALGIMPYISASIILQLM--TIVSP-HLAQL-KK-EGEQGQKKITQYTRYGTIVISLIQGTGI----------SIGLE--AMTS--PGS-----GM---------PIVPDPGWDFRLMAILTLTAGTAFIMWLGEQITE-RGIGNGISLIIFAGIVAGAPSAVFMSMDLM---------------G-T-------GE-----LSILV---VLFLLVVM--F--------------------------------------------------AVVGAIVFTEGGQRRIPVQYAKRMV-GR-----KM-MGGQSTHLPLKVNTSGVIPPIFASSIIMLPATMAQF-------IDHP------------------------------------------------WM-QQFSALMTP--------------------------------------------------------------------GTPVYSLFFVSAIFFFCYFYT-AVIFNPTDVADNMKKNGGFIPGIRPGPKTAD-YIDRILSRLTFYGAMYLSFVCILPDYLIKY------------------------------FNIPFY----FGGTSLLIVVGVSLDTMQQIESHLVMRNYDGFL-KKGR-I-RGR-RG--------------------------------------------
>SecY_Bacteria_NitrospinaeTectomicrobia_TDJ50661
M-----------------------------------------------------SGAESFANI-FKIPELKKR--VLFTLAVLAVYRIGAHIP--TPGIDSVALAEIFAQ-VK-----NTILGFFDMFSGGALSRLTIFALGIMPYISASIILQLL--TIVSP-HLARL-KK-EGEQGQKKITQYTRYGTIGISIIQSTGI----------SIGLE--AMLS--PG------GA---------AIVPNPGWEFRLMTILTLTAGTSFLMWLGEQINE-RGIGNGISLIIFAGIVAGTPAAIFQSMDLM---------------G-T-------GE-----LSILI---VLMLLVVM--M--------------------------------------------------AVVGAIVFTEGGQRRIPIQYAKRVV-GR-----KM-YGGQSTHLPLKVNTSGVIPPIFASSIIMFPASIAQF-------GSVA------------------------------------------------WM-QTIAAMLTP--------------------------------------------------------------------GTFVYSLIFVGAIFFFCYFYT-AVIFNPTDVADNMKKHGGFVPGIRPGAKTSE-YIDEILSKLTFYGAMYLSFICILPDFLIRY------------------------------LNIPFY----FGGTSLLIVVGVSLDTMQQIESHLVMRNYDGFT-KKGR-I-RGR-RG--------------------------------------------
>SecY_Bacteria_NitrospinaeTectomicrobia_TDJ60169
M-----------------------------------------------------SGAEAIGNL-FKIPELKRR--ILFTLGVLIVYRIGAHIP--TPGIDSAALAELFAQ-TK-----GTILGMFDMFSGGALSRLTIFALGIMPYISASIILQLM--TIVSP-HLAQL-KK-EGEQGQKIITQYTRYGTIVISLIQGTGI----------SIGLE--AMTS--PGS-----GL---------PIVPDPGWDFRLMAILTLTAGTAFIMWLGEQITE-RGIGNGISLIIFAGIVAGAPSAVFMSMDLM---------------G-T-------GE-----LSILV---VLFLLVVM--F--------------------------------------------------AVVGAIVFTEGGQRRIPVQYAKRMV-GR-----KM-MGGQSTHLPLKVNTSGVIPPIFASSIIMLPATMAQF-------IDNP------------------------------------------------WM-QQFSALMTP--------------------------------------------------------------------GTPVYSLFFVSAIFFFCYFYT-AVIFNPTDVADNMKKNGGFIPGIRPGPKTAD-YIDRILSRLTFYGAMYLSFVCILPDYLIKY------------------------------FNIPFY----FGGTSLLIVVGVSLDTMQQIESHLVMRNYDGFL-KKGR-I-RGR-RG--------------------------------------------
>SecY_Bacteria_NitrospinaeTectomicrobia_WP005007692
M-----------------------------------------------------SGAESFANI-FRIPELKRR--VFFTLGVLIVYRIGAHIP--TPGIDGAALAEIFEQ-AK-----GTILGFFDMFSGGALSRLTIFALGIMPYISASIILQLL--TIVSP-HLAQL-KK-EGEQGQKKITQYTRYGTVLLSVIQSSGM----------AVGLE--AMKS--PG------GA---------PIVPDPGWEFRMMTMLTLTAGTVFIMWLGEQISE-RGIGNGISLIIFTGIVAGLPSAIGMSLDLM---------------G-T-------GE-----LSVLI---GLLLAVVM--M--------------------------------------------------AVVGFIVFTEGGQRRIPIQYAKRVV-GR-----KM-YGGQTSHLPLKVNTSGVIPPIFASSIIMFPATIAQF-------IDHP------------------------------------------------WM-QTVSAALAP--------------------------------------------------------------------GNLIYSLIFIGAIFFFCYFYT-AVIFNPTEVADNMKKHGGFIPGIRPGPKTAE-YIDQILSKLTFYGAIYLSFICILPDYLIKY------------------------------LNIPFY----FGGTSLLIVVGVSLDTMQQIESHLVMRNYDGFI-KKGR-L-RSR-RG--------------------------------------------
>SecY_Bacteria_Nitrospirae_EAY55936
M---------------------------------------------------LARILHTFENI-GKIPELRQR--ILFTIGMLAVYRIGAYIP--TPGVNGNALSQFLHQ-NG-----GALIGFFDMFSGGALSRLTIFALGIMPYISASIILQLL--TVVHP-TLQAM-AK-EGERGRKIITRYTRYLTVLIALVQSFGI----------ALGLE--GMN-----------NG---------QFVPHPGWSFRFIVVITLTAATTFVMWIGEQITE-RGVGNGISLIIFSGIIARLPAAIINTYKLY---------------N-Q-------GE-----ISGFL---ILALVVMV--F--------------------------------------------------LIVSSIVFIETARRKIPIQYAKRLV-GN-----KM-MGGQSTHIPFKINTAGVIPPIFASSLISFPAIIAGF-------VSVP------------------------------------------------WI-QSFGKSLSP--------------------------------------------------------------------GSFSYTGLYVLLIVFFCFFYT-AVVLNPTDIAENMQKYGGYIPGVRPGQKTVE-YLYRVMNRITFVGALYLSIVCVIPELLIYQ------------------------------LHVPFY----FGGTSLLIVIGVSLDTAQQIESYMMSRNYEGIL-KKTR-I-KGR-TA--------------------------------------------
>SecY_Bacteria_Nitrospirae_KJR42924
M-----------------------------------------------------RLINSFKNI-FRIEELKNR--ILFTISLLVVYRIGAHIP--TPGINGEELSKFLQE-KG-----GAILGFFDIFSGGALSRVTIFALGIMPYISASIIFQLL--TVVFP-YIGKL-AK-EGEEGRKKITQYTRYATVLISAIQSFGI----------AVGIE--TMA-----------NG---------QFIANPGWSFRLMAMITLTSGTAFIMWLGEQITE-RGIGNGISLIIFAGIVASIPNSIISSINLI---------------K-A-------GE-----LTLFK---IIIVVVMM--I--------------------------------------------------AVVGFIIYMERGQRKIPVQYAKRVV-GK-----KI-YGGQSSHLPLKINTSGVIPPIFASSILLFPTTILGF-------LSIP------------------------------------------------WV-QDFTRLISP--------------------------------------------------------------------GSVLYELLYIAMIVFFCYFYT-AIVFNPIDIADNLKKNGGYIPGIKPGKNTSE-YIFKVLSRLTFIGALYLSAVCVLPQILIYK------------------------------FNVPFY----FGGTSLLIVVGVALDTVSQIESHLITRSYDGLL-KKGR-I-KGR-RG--------------------------------------------
>SecY_Bacteria_Nitrospirae_OGW44279
M-------------------------------------------------------LSSFQNI-FKIPELKIR--ILFTLALLAVYRIGAHIP--TPGINGEELSKFLAE-KG-----GALMGFFDMFSGGALSRVTIFALGIMPYISASIIFQLL--TVVIP-AIGKL-AK-EGEAGRKKIVRYTRYGTVVISAIQSFGI----------AAGLE--GMA-----------GG---------AFVQNPGWSFRLITMITLTSGTAFIMWLGEQITE-RGIGNGISLIIFAGIVARFPNAVISTVRLV---------------Q-A-------GE-----LSIFF---VIFMIVMM--V--------------------------------------------------AIVGAIIYMERGQRKIPVQYAKRVV-GR-----KV-YGGQSTHLPLKVNTSGVIPPIFASSIIMFPATVAGF-------IAIP------------------------------------------------WV-QAIARQLSP--------------------------------------------------------------------GTVMYTTLYVGMIFFFAYFYT-AIIFNPVDIADNLKKYGGFIPGIRPGQKTSE-YIYKVLSRLTFVGGIYLAIVCIIPEIFIQR------------------------------FHVPFY----FGGTSLLIAVGVALDTVSQVESHLITRSYEGFL-KKGR-L-KGR-RG--------------------------------------------
>SecY_Bacteria_Nitrospirae_OHE60856
M-------------------------------------------------------LSSFQNI-FKIPELKSR--VLFTLSLLAVYRIGAHVP--TPGINGEELSKFLAE-KG-----GALMGFFDMFSGGALSRVTIFALGIMPYISASIILQLL--TVVIP-AIGKL-AK-EGEAGRKKIVRYTRYGTVVISAIQSFGI----------AAGLE--GMA-----------GG---------AFVQNPGWSFRFLTMITLTSGTAFIMWLGEQITE-RGIGNGISLIIFAGIVARFPNAVISTVRLV---------------Q-A-------GE-----LSIFF---VVFLVAMM--V--------------------------------------------------AVVGAIIYMERGQRKIPVQYAKRVV-GR-----KV-YGGQSTHLPLKINTSGVIPPIFASSIIMFPATVAGF-------IAIP------------------------------------------------WV-QAVARQFSP--------------------------------------------------------------------GSVLYTVLYVGLIFFFAYFYT-AIIFNPVDIADNLKKYGGYIPGIRPGQKTSE-YIYRVLSRLTFVGGIYLAIVCIIPEILIQR------------------------------FNIPFY----FGGTSLLIAVGVALDTVSQIESHLVTRSYEGFL-KKGR-L-KGR-RG--------------------------------------------
>SecY_Bacteria_Nitrospirae_PKL52396
M-----------------------------------------------------GLLANVQNI-FKIEELKRR--IFFTFALLTVYRIGCHIP--TPGINGEALSRFLTE-KG-----GAFMGFFDMFSGGALSRVTIFALGIMPYISASIIMQLL--TVVIP-AIGKL-AK-EGEAGRKKITKYTRYGTIGIAAIQSFGI----------AAGLE--TMQ-----------NG---------LFVQNPGLSFKLVTMITLTSGTAFIMWLGEQITE-RGIGNGISLIIFAGIVARFPNAVISTVRLV---------------Q-A-------NE-----LSIFF---VIFLIIMM--V--------------------------------------------------AVVGAIIMLERGQRKIPVQYAKRVV-GK-----KV-YGGQSTHLPLKINTAGVIPPIFASSIIMFPATIAGF-------IAIP------------------------------------------------WV-QSIARQLSP--------------------------------------------------------------------GTVPYTFLYVSMIFFFAYFYT-AIVFNPVDIADNLKKYGGYIPGIRPGQKTSE-YLYHVLSRLTFVGAIYLAMVCVIPEVLITK------------------------------FKVPFY----FGGTSLLIAVGVALDTVSQVESHLMTRSYEGFL-KKGR-I-KGR-RG--------------------------------------------
>SecY_Bacteria_Nitrospirae_TAK05454
M---------------------------------------------------LERFITSVQNV-FKIAELRQR--IIFTALMLIVYRIGSHIP--TPGINNEALSKFLTE-RG-----GALMGFLDIFSGGGLSRLTVFALGIMPYISASIILQLL--TVVIP-TLSKL-AK-EGERGRKKIIQYTRLGTIGIGLVQALGI----------AIGLE--GMN-----------QG---------AFVQNPGWSFRLMTMITITAGTAFLMWLGEQITE-RGIGNGISLIIFAGIISRMPAAMVNTYELF---------------Q-A-------GQ-----ISLFL---VLFLVALM--I--------------------------------------------------GVIVAIVFLESGRRKIPVQYAKRVV-GR-----RV-YGGQSTHIPLKINTAGVIPPIFASSIIAFPATIAGF-------ITVP------------------------------------------------WV-QAIGRNLTP--------------------------------------------------------------------GTVFHTVLYAMLIIFFAFFYT-AVVLNPVDMADNMKKYGGFIPGIRPGQRTSD-YIYRVLTRITFAGAIYLAAVAIIPEILIYR------------------------------FNVPFS----FGGTSLLIVIGVGLDTAQQIETHMLTRNYEGFM-KKGK-L-KGR-GF--------------------------------------------
>SecY_Bacteria_Nitrospirae_WP013247906
M---------------------------------------------------FERLLTSFQNI-FKIPELRTR--VLFTLGMLIVYRVGAHIP--TPGINGEALSDFLQK-QG-----GALLGFLDIFSGGSLSRLTIFALGIMPYISASIILQLL--TVVIP-HLSKL-AK-EGERGRKKIIQYTRFGTIVIALIQGFGI----------AVGLE--QMN-----------QG---------AFVLSPGWGFRFMTVITLCAGTGFLMWLGEQITE-RGIGNGISLIIFAGIVARLPAAVAQTFDLY---------------K-V-------GQ-----LSFPL---LVVLTLIM--F--------------------------------------------------GVVAAIVFLESGRRKVPVQYAKRVI-GR-----RV-YGGQSTHIPLKINTAGVIPPIFASSIIAFPATIAGF-------FETP------------------------------------------------WI-KAVGSQLAP--------------------------------------------------------------------GSLLYTLMYVGLIVFFCFFYT-AVVMNPVDMADNLKKYGGFVPGIRPGQRTSD-YIYSVLTKITFAGAIYLAIVCVIPEFLIYK------------------------------LNMPFY----FGGTSLLIVIGVGLDTAQQIESHLLNRNYDGFL-QKGK-L-RGR-TT--------------------------------------------
>SecY_Bacteria_Nitrospirae_WP014449097
M---------------------------------------------------FERISKVIGNI-GKIPELRQR--ILFTLGMLAVYRIGAYIP--TPGVNGNALSAYLHQ-NG-----GALIGFFDMFSGGALSRLTIFALGIMPYISASIILQLL--TVVHP-SLQAL-AK-EGERGRKVITKYTRYLTVLIALIQSFGI----------AIGLE--SMN-----------RG---------QFVPHPGWPFRILVVITLTTATTFIMWLGEQITE-RGVGNGISLIIFSGIIARLPSAILNTYKLY---------------N-Q-------GE-----ISGFL---IIGLVVMV--A--------------------------------------------------VIVGSIVFIETARRKVPVQYAKRLV-GN-----KM-MGGQSTYIPLKINTAGVIPPIFASSLIAFPATIASF-------ITLP------------------------------------------------WI-QNIGKSLAP--------------------------------------------------------------------GSFSYTLLYVLLIIFFSFFYT-AVVLNPADIAENMQKYGGYIPGIRPGQNTST-FFYGIMNRITLVGALYLSLVCVVPELLIYK------------------------------LHVPFY----FGGTSLLIVIGVSLDTAQQIESYMMSKNYDGFL-KKTR-I-KGR-AS--------------------------------------------
>SecY_Bacteria_Nitrospirae_WP036084228
M-------------------------------------------------------LHTFENI-GKISELRQR--ILFTIGMLAVYRIGAYIP--TPGVNGNALSQFLHQ-NG-----GALIGFFDMFSGGALSRLTIFALGIMPYISASIILQLL--TVVHP-TLQAM-AK-EGERGRKIITRYTRYLTVVIALVQSFGI----------ALGLE--GMN-----------NG---------QFVPHPGWSFRFIVVITLTAATTFVMWIGEQITE-RGVGNGISLIIFSGIIARLPAAIINTYKLY---------------N-Q-------GE-----ISGFL---ILALIVMV--F--------------------------------------------------LIVSSIVFIETARRKIPIQYAKRLV-GN-----KM-MGGQSTHIPFKINTAGVIPPIFASSLISFPAIIAGF-------VSVP------------------------------------------------WI-QSFGKSLSP--------------------------------------------------------------------GSFSYTGLYVLLIVFFCFFYT-AVVLNPTDIAENMQKYGGYIPGVRPGQKTVE-YLYRVMNRITFVGALYLSIVCVIPELLIYQ------------------------------LHVPFY----FGGTSLLIVIGVSLDTAQQIESYMMSRNYEGIL-KKTR-I-KGR-TA--------------------------------------------
>SecY_Bacteria_Nitrospirae_WP038507175
M-------------------------------------------------------LHTFENI-GKIPELRQR--ILFTIGMLAVYRIGAYIP--TPGVNGNALSQFLHQ-NG-----GALIGFFDMFSGGALSRLTIFALGIMPYISASIILQLL--TVVHP-TLQAM-AK-EGERGRKIITRYTRYLTVLIALVQSFGI----------ALGLE--GMN-----------NG---------QFVPHPGWSFRFIVVITLTAATTFVMWIGEQITE-RGVGNGISLIIFSGIIARLPAAIINTYKLY---------------N-Q-------GE-----ISGFL---ILALVVMV--F--------------------------------------------------LIVSSIVFIETARRKIPIQYAKRLV-GN-----KM-MGGQSTHIPFKINTAGVIPPIFASSLISFPAIIAGF-------VSVP------------------------------------------------WI-QSFGKSLSP--------------------------------------------------------------------GSFSYTGLYVLLIVFFCFFYT-AVVLNPTDIAENMQKYGGYIPGVRPGQKTVE-YLYRVMNRITFVGALYLSIVCVIPELLIYQ------------------------------LHVPFY----FGGTSLLIVIGVSLDTAQQIESYMMSRNYEGIL-KKTR-I-KGR-TA--------------------------------------------
>SecY_Bacteria_Nitrospirae_WP099590560
M---------------------------------------------------LARILHTFENI-GKISELRQR--ILFTIGMLAVYRIGAYIP--TPGVNGNALSQFLHQ-NG-----GALIGFFDMFSGGALSRLTIFALGIMPYISASIILQLL--TVVHP-TLQAM-AK-EGERGRKIITRYTRYLTVVIALVQSFGI----------ALGLE--GMN-----------NG---------QFVPHPGWSFRFIVVITLTAATTFVMWIGEQITE-RGVGNGISLIIFSGIIARLPAAIINTYKLY---------------N-Q-------GE-----ISGFL---ILALIVMV--F--------------------------------------------------LIVSSIVFIETARRKIPIQYAKRLV-GN-----KM-MGGQSTHIPFKINTAGVIPPIFASSLISFPAIIAGF-------VSVP------------------------------------------------WI-QSFGKSLSP--------------------------------------------------------------------GSFSYTGLYVLLIVFFCFFYT-AVVLNPTDIAENMQKYGGYIPGVRPGQKTVE-YLYRVMNRITFVGALYLSIVCVIPELLIYQ------------------------------LHVPFY----FGGTSLLIVIGVSLDTAQQIESYMMSRNYEGIL-KKTR-I-KGR-TA--------------------------------------------
>SecY_Bacteria_Nitrospirae_WP109136045
M-----------------------------------------------------GLLTSFQNI-FKITELKNR--IFFTLALLTVYRIGCHVP--TPGINGEELSKFLTQ-QA-----GSFMQFFDMFSGGALSRVTIFALGIMPYISASIIMQLL--TVVIP-AIGKL-AK-EGEAGRKKITRYTRYGTVVISAIQSFGI----------AAGLE--SMS-----------QG---------AFVQNPGWPFRLITMITLTSGTAFIMWLGEQITE-RGIGNGISLIIFAGIVARFPNAIISTVRLV---------------Q-A-------GE-----LSIFF---VLFLVAMM--V--------------------------------------------------AVVAGIILMERGQRKIPVQYAKRVV-GR-----KV-YGGQSTHLPLKINTAGVIPPIFASSIIMFPATVAGF-------IAIP------------------------------------------------WV-QSAAKQLSP--------------------------------------------------------------------GTIFHTILYVGMIFFFAYFYT-AIVFNPVDIADNLKKYGGYVPGIRPGQKTSE-YLYRVLTRLTFVGAIYLAIICVIPEILITR------------------------------FRVPFY----FGGTSLLIAVGVALDTVSQIESHLVTRSYEGFL-KKGR-L-RGR-KG--------------------------------------------
>SecY_Bacteria_Proteobacteria_CUK12000
M--------------------------------------------------AKQPGLDFQSAK-GGLGELKRR--LLFVIGALIVFRIGSFIP--IPGIDAAVLAKLLEQ-QR-----GTIIEMFNMFSGGALSRASIFALGIMPYISASIIIQLL--TVVHP-TLAEI-KK-EGESGRRKISQYTRYGTLVLAIFQSIGI----------ATGLP--NMPG----------MQ---------GLVINPGFAFYFTAVVSLVTGTMFLMWLGEQITE-RGIGNGISIIIFAGIVAGLPPAIAHTIEQA---------------R-Q-------GD-----LHFLV---LLLVAVLV--F--------------------------------------------------AVTFFVVFVERGQRRIVVNYAKRQQ-GR-----RV-YAAQSTHLPLKVNMAGVIPAIFASSIILFPATIASW-------FGGG-----------------------------------------TG---WNWL-TTISLYLQP--------------------------------------------------------------------GQPLYVLLYASAIIFFCFFYT-ALVFNPRETADNLKKSGAFVPGIRPGEQTAK-YIDKVMTRLTLVGALYITFICLIPEFMRDA------------------------------MKVPFY----FGGTSLLIVVVVIMDFMAQVQTLMMSSQYESAL-KKAN-L-KGY-GR--------------------------------------------
>SecY_Bacteria_Proteobacteria_P0AGA2_SECYECOLI
M--------------------------------------------------AKQPGLDFQSAK-GGLGELKRR--LLFVIGALIVFRIGSFIP--IPGIDAAVLAKLLEQ-QR-----GTIIEMFNMFSGGALSRASIFALGIMPYISASIIIQLL--TVVHP-TLAEI-KK-EGESGRRKISQYTRYGTLVLAIFQSIGI----------ATGLP--NMPG----------MQ---------GLVINPGFAFYFTAVVSLVTGTMFLMWLGEQITE-RGIGNGISIIIFAGIVAGLPPAIAHTIEQA---------------R-Q-------GD-----LHFLV---LLLVAVLV--F--------------------------------------------------AVTFFVVFVERGQRRIVVNYAKRQQ-GR-----RV-YAAQSTHLPLKVNMAGVIPAIFASSIILFPATIASW-------FGGG-----------------------------------------TG---WNWL-TTISLYLQP--------------------------------------------------------------------GQPLYVLLYASAIIFFCFFYT-ALVFNPRETADNLKKSGAFVPGIRPGEQTAK-YIDKVMTRLTLVGALYITFICLIPEFMRDA------------------------------MKVPFY----FGGTSLLIVVVVIMDFMAQVQTLMMSSQYESAL-KKAN-L-KGY-GR--------------------------------------------
>SecY_Bacteria_PVC_RJP20131
M-------------------------------------------------------LSAFQNA-FKIPELKNR--ILFTLVLLAVYRLGGHVP--TPGINGGVLAQFVAE-RQ-----NTLLGFADLFAGGAFSRMTIFALGIMPYISASIIFQLL--VAVIP-YFEKL-SK-EGEEGRKKLTQYTRYGTVALTAVQSLGI----------SLWLS--NPSN--FG------GR---------EIVPHPGLGFILLTMITFTTGTCFIMWLGEQITE-RGIGNGISLIIFAGIVAGMPAALSLLIRNI---------------Q-L-------GE-----MSIFK---MIVLAVLL--V--------------------------------------------------SVTAAVIVLTQAQRKIPVQYAKQIK-GR-----KV-YGGQSTWLPLRVNQAGVIPIIFASSLLLFPATIFQF-------IHAG------------------------------------------------GM-QRLIELLSP--------------------------------------------------------------------GALLYNILYVVLIVFFTYFYT-AITFNPIDVADNLKKYGGFVPGIRPGRPTAE-YLDRIMTRITLPGSVALAFVAVIPTMISYG------------------------------MRVDYLVASFFGGTSLLIVVGVALDTIQQMESHLLMRHYDGFM-KKGR-I-RAR-RF--------------------------------------------
>SecY_Bacteria_Rhodothermaeota_PDH42940
M----------------------------------------------------IKLIDTIKNI-FSIEELRDR--IINTVFFLIIFRLGSFVV--LPGIDPSKLQQSAG----------GIFGLLDTFLGGAFSNASIFALGIMPYISASIVVQLL--GVALP-YFQKL-QK-EGDSGRKKMTQITRYLTIVICLFQSTAY----------ISGTI--PAE----------------------AILVQNKFLFTISSLVILTSGTIFCMWLGEKITD-KGIGNGISMLIMIGIISRFPGSIVAEALSR-------------------------GM-----SQALF---FLIEIGVL--F--------------------------------------------------LVVMFTVMLVQAIRRIPVQYAKQVV-GS-----SL-YGGKRQYLPLKVNSSGVMPIIFAQALMFLPAIIGLQ-------FAEN----------------------------------------------SDFF-QYIATSFSNM-------------------------------------------------------------------QSWLYNVTFAVLIIAFTFFYT-AITVNPNKMADDMKRNNGFIPGIKPGPETSD-FISNVMDRITLPGSILLAVVAILPAFAMM-------------------------------FGVNQSFAQFYGGTSLLIMVGVILDTLQQIESYLLMRHYDGMM-KSGK-I-KGR-SV--------------------------------------------
>SecY_Bacteria_Rhodothermaeota_PDH45792
M----------------------------------------------------IKLFQTIKNI-FSIEELRDR--IINTVGFLIIFRLGSFVV--LPGIDPSKLQQNAG----------GIFGLLDTFLGGAFSNASIFALGIMPYISASIVVQLL--GVALP-YFQKL-QK-EGDSGRKKMTQITRYLTIIICMFQSTAY----------LSGTI--PSE----------------------AILVDNRFLFTISSMIILTSGTIFCMWLGEKITD-KGIGNGISMLIMIGIISRFPGSIVAEAISK-------------------------GM-----SQALL---FIIEIMAL--F--------------------------------------------------AVVMFTVMLVQAIRRIPIQYAKQVI-SS-----SL-YGGKRQYLPLKVNSSGVMPIIFAQALMFLPAIIGLQ-------FAEN----------------------------------------------SDFF-QYIATSFSNM-------------------------------------------------------------------QSWLYNVTFAVLIISFTFFYT-AITVNPNKMADDMKRNNGFIPGIKPGPDTSD-FISNVLDRITLPGSILLAIVAILPAFAMM-------------------------------FGVNQSFAQFYGGTSLLIMVGVILDTLQQIESYLLMRHYDGMM-KSGK-V-KGR-SI--------------------------------------------
>SecY_Bacteria_Rhodothermaeota_PDH50469
M----------------------------------------------------IKLFDTIKNI-FSIEELRDR--IINTVFFLIIFRLGSFVV--LPGIDPSKLQQSAG----------GIFGLLDTFLGGAFSNASIFALGIMPYISASIVVQLL--GVALP-YFQKL-QK-EGDSGRKKMTQITRYLTIVICLFQSTAY----------ISGTI--PAE----------------------AILVQNKFLFTISSLVILTSGTIFCMWLGEKITD-KGIGNGISMLIMIGIISRFPGSIVAEALSR-------------------------GM-----NQALI---FLIEIGVL--F--------------------------------------------------LVVMFTIMLVQAIRRIPVQYAKQVV-GS-----SL-YGGKRQYLPLKVNSSGVMPIIFAQALMFLPAIIGLQ-------FAEN----------------------------------------------SDFF-QYIATSFSNM-------------------------------------------------------------------QSWLYNVTFAVLIIAFTFFYT-AITVNPNKMADDMKRNNGFIPGIKPGPETSD-FISNVMDRITLPGSILLAVVAILPAFAMM-------------------------------FGVNQSFAQFYGGTSLLIMVGVILDTLQQIESYLLMRHYDGMM-KSGK-I-KGR-SV--------------------------------------------
>SecY_Bacteria_Rhodothermaeota_WP094549371
M----------------------------------------------------PSVAESLRNI-WRIHELRQR--ILFTLGILIVYRLGSYIT--LPGIDAGILEQI-NA-QN---DQGGLFGLFNLFVGGAFFRAGVFALGIMPYITASIIFQLL--GAVMP-AIQKL-QR-EGDEGRRKITQWTRYATVIITGFQSVGY----------AINLK--ATSG---------------------AAIVVPDWLFFASAVISLTAGTVFVMWLGERITE-KGIGNGISLIIMIGIIAFLPASLFNEIT---------------------------GK-----ANLFV---FLIEIGAL--F--------------------------------------------------LVTMFVVLVTQGTRRIPVQYAKRVV-GR-----KV-YGGTTQYLPLRVNAAGVMPIIFAQSIMFIPSTFASF-------FPDS-----------------------------------------------TFW-QGVGTATTNI-------------------------------------------------------------------FGFWYSLIFFIICVFFTYFYT-AIAVNPQEMADTMRRQGGFIPGVRPGRQTSE-FIDTILTRITFPGALFIGFVAILPAFAAY-------------------------------FGVLPGFAQFFGGTSLLILVGVTLDTLQQIESHLLMRHYDGFM-KTGR-V-RSR-RR--------------------------------------------
>SecY_Bacteria_Rhodothermaeota_WP095510534
M----------------------------------------------------ASVAESIRNI-WKIHELRQR--ILYTLGLLVVYRLGSYVT--LPGVDAIALQELANA-NP---NQGGLFGLFDLFVGGAFFRAGVFALGIMPYITASIIIQLL--GAVWA-PIQKL-QR-EGEDGRRKITQWTRYGTIGITALQSIGY----------AINLQ--ATSG---------------------QAIVIPEWAFTVVCVICLTAGTTFVMWLGERITE-KGIGNGISLVIMIGIIAFLPQSLLNELPQI---------------G-G-V---GRAD-----TNIFI---FLIEIAAL--F--------------------------------------------------IVTAGVVFVTQGTRRIPVQYAKRVV-GR-----KQ-FGGTTQYLPLRVNAAGVMPIIFAQSIMFIPSTIASF-------FQES-----------------------------------------------TFW-QTVGTATGDI-------------------------------------------------------------------FGFWYSAIFFVICVFFTYFYT-AIAVNPQEMADTMKRQGGFIPGVRPGRQTSE-FIDTILTRITLPGALFIGFVAILPAIAAQ-------------------------------FGVQQGFAQFFGGTSLLILVGVTLDTLQQIESHLLMRHYDGFM-KTGR-V-RGR-RR--------------------------------------------
>SecY_Bacteria_Rhodothermaeota_WP095516160
M----------------------------------------------------ASVAESIRNI-WKIHELRQR--ILFTLGILIVYRLGSYVT--LPGVDAIALQELANA-NP---NQGGLFGLFNLFVGGAFFRAGVFALGIMPYITASIIIQLL--GAVWA-PIQKL-QR-EGEDGRRKITQWTRYGTIGITALQSIGY----------AINLQ--ATSG---------------------TAIVIPAWAFTVVCVICLTAGTVFVMWLGERITE-KGIGNGISLIIMIGIIAFLPQSLLNEMPQI---------------G-ANI---GRAD-----TNIFI---FLIELAAL--F--------------------------------------------------LVTAGVVYVTQGTRRIPVQYAKRVI-GR-----KQ-MGGSTQYLPLRVNAAGVMPIIFAQSIMFIPSTIASF-------FQES-----------------------------------------------AFW-QTVGTATGDI-------------------------------------------------------------------FGFWYSAMFFVICVFFTYFYT-AIAVNPQEMADTMKRQGGFIPGVRPGRQTSE-FIDTILTRITLPGALFIGFVAILPAIAAQ-------------------------------FGVQQGFAQFFGGTSLLILVGVTLDTLQQVESHLLMRHYDGFM-KTGR-V-RGR-RR--------------------------------------------
>SecY_Bacteria_Spirochaetes_RPI96462
M-------------------------------------------------------ASAIVNI-FKIPELRNR--VLFTLFILIVYRIGAHIP--IPGINVEALKSYFDQ-AAKSSQAGGLVDFFDLFAGGALKRFTVFALGIMPYISASIIMQLL--TVVIP-QLERI-SK-EGPEGHKKINQYTRYGTVLLCAIQSMGL----------TFWMK--SMASAKGT-----------------VVPKDAGIGFIIVTVMAITTGTMVLMWLGEVITE-RGIGNGISLIIFAGIVVRVPAAAMDTWQRV---------------V---------DR-----SDPII---GIILVGIF--V--------------------------------------------------LVVAASILLTLGIRKIPVNYGKRVV-GR-----RM-VQMSSQAIPLRVNAAGVIPIIFASSIILFPAQISNM-------LGGS---------------------------------------------EYAIL-QKLQYWLSP--------------------------------------------------------------------GHGVYMFMYAMLIIFFCYFYT-AIQFNPVDIADNLKKYGGFIPGIRPGPNTAD-YIMRILNRITLSGAIFLALIAIIPDFIIRI----------------------------WPEEVSHEMAYLFGGTSLLIIVGVALDTLKQIESQLLMRHYDGFI-KKGR-I-RGR-YQ--------------------------------------------
>SecY_Bacteria_Spirochaetes_WP010259327
M-------------------------------------------------------ANPLVGI-FRVKELRER--IFFTLVILVVFRLGAVLP--IPGINVRELNAYFLS-QQNSG--NAIIDYLDFFAGGAFSNFSVFMLGIMPYISMSIIMQLL--LIVFP-RLKKI-SQ--EEGGKKKIQSYQRLGTVVVCLIQSFAV----------TQYAQ--SISRTVE------------------NLLSLSMLPFTLLAMLTVTTGTMFLMWMGEQITK-RGIGNGISLLIFAGIVARLPNALWELFGRV---------------R-N-------GD-----LNLVF---VIVVFVMF--V--------------------------------------------------AVVALVIFEQQGQRKIPVHYAKRVV-GR-----RM-YGAQNTYIPFKINPSGVIPVIFASSILTFPLQIAST-------IGGN----------------------------------------------VAWL-AAVSRALSP--------------------------------------------------------------------RGTLYNILYVLLIIFFAYFYT-QVSLNPIEIAKNIRENGGSIPGIRTDK-IEE-YLTKILNRIVLPGSLYLAIIAVLPTIIQHL------------------------------FNFPSSISYLMGGTSLLILVGVDLDTMSQVEALLKMHHHEGLT-KRGR-L-RGR-NL--------------------------------------------
>SecY_Bacteria_Spirochaetes_WP015712860
M-------------------------------------------------------ANPLVGI-FRVKELRER--IIFTALMLVVFRVGAVLP--IPGINVQELNAYFLS-QANSG--NAIVDYLDFFAGGAFSNFSVFMLGIMPYISMSIIMQLL--IIVFP-RLKKI-SQ--EEGGRKKIQSYQRMGTIVVSLIQSFAV----------TQYAQ--SISRSVE------------------NLLSMNIVPFTLIAMLTVTTGTMFLMWIGEQITQ-RGIGNGISLLIFAGIVARLPQALWELMQRV---------------R-S-------GD-----LNLVF---VIVVFVMF--V--------------------------------------------------AVVALVVFEQQGQRKIQVNYAKRVV-GR-----RM-YGAQNTYIPFKINPSGVIPVIFASSILTFPLQIAST-------IGGN----------------------------------------------VPWL-AAVSNVLTP--------------------------------------------------------------------RGPLYNVLYVILIIFFAYFYT-QVSLNPIEIAKNIRENGGSIPGIRSER-IEE-YLTKILNRIVLPGSLYLALIAVIPTFIQWA------------------------------FNFPSSISYLMGGTSLLILVGVDLDTMSQVEGLLKMHHHEGLT-RKGR-L-RGR-NL--------------------------------------------
>SecY_Bacteria_Spirochaetes_WP022931781
M------------------------------------------------------ASNPIINM-FKVKEIRDR--LFFTFLILAVFRLGSVLT--VPGIDANVLIKYFDD-LAAQN-KNAFASYMDFFVGGAFSNFSILMLGVMPYISMQIIMQLA--VIIFP-ALKRI-SQ--EDGGQRKIAQYTRIGTIIVCVIQAWGM----------SVYAN--SIPG---------------------CIVLENKIAFKALFLITVTTGSMVTVWLGDQITA-RGIGNGISMMIFAGIVARLPNAIVELAQKV---------------K-A-------GE-----IQLVF---VILVIIMF--I--------------------------------------------------AIIGLVIFEESGQRKIPVHYAKRVV-GR-----KM-YGGQSTYIPFKVNPSNVIPLIFANSILTMPLMIAQS-------FAKG-------------------------------------------ENSARWV-GSIARVLTP--------------------------------------------------------------------NGLWYTIVLVILIIFFAYFYT-QVTLNPTEIAKNIRENGGSIPGVRTDK-TEE-YLTKILNRLILPGALFLALIAVIPTLVQNW------------------------------FGFPQSISQLMGGTSLIILIGVDLDTMSQVEALLKMHHHEGLT-KKGK-I-RSR-NL--------------------------------------------
>SecY_Bacteria_Spirochaetes_WP037563066
M------------------------------------------------------IGGGFQNI-FKIPELKKR--ILFTLALLIVYRIGVHVP--VPGIDSLALASFFKQ-AE-----GTIFGIFNMFSGGAFERLSVFALGIMPYISASIILQLL--TVVVP-HLEQL-KK-EGEQGRKKITQYTRYGTVVLSIIQGFGI----------SVGLE--SMSS--PG------GA---------PVVLIPGWAFRLMTVITLTAGTAFIMWLGEQITE-RGIGNGISLIIFAGIVVRLPVASVNTGRLL---------------S-T-------GE-----MGIFA---VLILVVLM--V--------------------------------------------------GVIGFIIFVEQGQRRIPVQYAKRVV-GR-----RM-YGGQSTHLPLKINTSGVIPPIFASSIIMFPATIGSF-------VKVE------------------------------------------------WI-QNITNAMTP--------------------------------------------------------------------GNLIYELLFVGFIFFFCYFYT-AVTFNPVDVADNMKKAGGYIPGIRPGKRTAD-YIDKVLTRITLGGAVYVSTVCVLPSVLITK------------------------------FNVPFY----FGGTALLIVVGVAIDTVAQMESHMLSRHYEGFL-KKSG-G-KLK-GR--------------------------------------------
>SecY_Bacteria_Spirochaetes_WP069892908
M------------------------------------------------------ATNPLVDI-FRIRDLRQR--ILFTLSMLVVFRLGANLP--IPGINVKALNLYFMS-QQGSG-GVGITEYIDFFAGGAFKNFSIFMLGIMPYISTSIIMQLL--VLVFP-TLKRI-SE--EDGGRKKIQRFTRYGTVVICLIQSYAV----------TIYAN--QIP----------------------DAITINRTAYTLIAMLTVTAGTIFLMWIGEQISQ-RGIGNGISLLIFAGIVARMPGAFVTLVEKV---------------Q-I-------GE-----LNPVF---VILVLAMF--V--------------------------------------------------LVIGLVIYEQQGQRKIPVQYAKRVV-GR-----RM-YGAQNTYIPFKINPSGVIPVIFASSVLTFPLQIAGS-------MGAR----------------------------------------------FSWL-AAFSAWLRP--------------------------------------------------------------------NGIPYLVVYTLLIVFFAYFYT-QVTLNPQEIAKQIRENGGSIPGIRSDK-IEE-HLTTILSRIILPGALFLAFIAVIPSMVQML------------------------------FSFPAEVAMLMGGTSLLIMVGVDLDTMSQIEGHLRMHHHDGLV-KKGK-L-RSR-NL--------------------------------------------
>SecY_Bacteria_Spirochaetes_WP114630958
M------------------------------------------------------AGNPLYDM-FKVKELRYK--IFFTLGMLIVFRLGAILP--IPGIDASALRLYFLN-QASSGSAMGITEYLDFFAGGAFKNFSIFMLGIMPYISMSIIMQLL--LLVFP-RLKKI-SE--EDGGKKKVQKLIRYGTVAVCIIQSYAV----------TVYAS--RIPDA--------------------IIPSMVGWKYTFVAMLTVTTGTMFLMWIGEQINA-KGIGNGISLLIFAGIVARMPGAFSILGKEI---------------R-S-------GN-----LNPVF---VIFALLMF--V--------------------------------------------------GIIMLVIYEQQGQRKIPVNYAKRIV-GR-----RI-YGAQNTYIPIKINPSGVIPVIFASSILTFPLQIAGT-------LGSS----------------------------------------------SKAW-SAVATWLRP--------------------------------------------------------------------NGGPYLVMYTLLIVFFAYFYT-QVSMNPIEIARQIRENGGSIPGIRSEN-MEE-YLTKILNRIVLPGSMFLALIALIPSIIINL------------------------------FGFPQQVAYLMGGTSLLIMVGVDLDTMSQIEGHLKMHHHDGLV-KRGK-L-KTR-NL--------------------------------------------
>SecY_Bacteria_Terrabacteria_CVP52075
M--------------------------------------------------AKQPGYQARSTN-SGKGELKSR--LLFVLGALIVYRIGSFIP--VPGIDAAVLAQLVEQ-QK-----GTIIDMFNMFSGGALSRASILALGIMPYISASIVIQLL--ATVSP-ALAEL-KK-EGAAGQRKISKYTRYATVVFATIQAVAI----------STGLP--NMLS---------------------GLVPNVGFSFYFTSVVSLVTGTMFLMWLGEQITE-RGIGNGISILVFGGIVAGLPSAILQTIEQA---------------R-Q-------GQ-----MHPLV---LLLIAAIV--F--------------------------------------------------AVTYFVVFVERGQRRIRVEYAKRQQ-GR-----QI-LGGHSTHLPLKVNMANVMPAIFASSIILFPATLTQW-------FGQN-----------------------------------------DK---FEWL-NNLSMLLNP--------------------------------------------------------------------GQPLYLLVYAVAIIFFSFFYT-AMQYNPRDTADNLKKSGAFIPGIRPGEQTSR-YIDKVMTRLTLIGGLYVTFVCLVPYIMTSA------------------------------WDVKFY----FGGTSLLIVVVVIMDFIVQVQSHLMSSQYESAL-KKAN-L-KGF-GQ--------------------------------------------
>SecY_Bacteria_Terrabacteria_SGE31211
M--------------------------------------------------AKQPGTDFQSAK-GGIGELKRR--LLFVLGALIVFRIGSFIP--IPGIDATVLAKLLEQ-QQ-----GTIIEMFNMFSGGALSRASIFALGIMPYISASIIIQLL--SVVNP-RLAEI-KK-EGEAGRRKISQYTRYSTLVLAVFQSVGI----------AMGLP--NMPG----------MQ---------GLVINPGFAFYFTAVVSLVTGTMFLMWLGEQITE-RGIGNGISIIIFAGIVAGLPSAIGHTIEQA---------------R-Q-------GE-----LHFLL---LLLVAVLV--F--------------------------------------------------AVTCFVVFMERGQRRIVVNYAKRQQ-GR-----RV-YAAQSTHLPLKVNMAGVIPAIFASSIILFPGTIASW-------FGDG-----------------------------------------TG---WDWL-TTISMYLQP--------------------------------------------------------------------GQPLYVLLYASAIIFFCFFYT-ALVFNPRETADNLKKSGAFVPGIRPGEQTAK-YIDKVMTRLTLVGALYITFICLIPEFMRDA------------------------------MKVPFY----FGGTSLLIVVVVIMDFMAQVQTLMMSSQYESAL-KKAN-L-KGY-NR--------------------------------------------
>SecY_Bacteria_Terrabacteria_WP042002506
M----------------------------------------------ASAAEQLAANLNFSAL-AKADELKKR--IWFTLGALLVYRLGTYIP--LPGIDPGIWEQVFRT-QQ-----GGILGMFNMFAGGGIHRMAIFALNIMPYISASIIIQLL--TTVSP-QLEAL-KK-EGEAGRKTLNQYTRYLTVLLAAFQSYGI----------AVGLE--GAG----------------------NVVSDPGMFFRISTAITLTGGTMFLMWLGEQITS-RGIGNGISLIILSGIVAELPSAIAGTLELG---------------R-Q-------GA-----LSTGI---ILLIIIMA--V--------------------------------------------------AVIAFIVFMERAQRRLLIQYPKRQV-GN-----KM-FEGQSSHLPLKLNTSGVIPPIFASSLLLLPTTVANF-------NAGK---------------------------------------------GPEWF-QWLTTQLGH--------------------------------------------------------------------GRPLFLVLYLALIVFFAFFYT-AIVFNPTETADNLKKHGGFIPGIRPGERTAE-YIDYVLSRITVLGAIYLAIVCLIPEILISY------------------------------ASVPFY----FGGTSLLIVVSVTMDTVAQVQGYLLAHQYEGLI-KKSK-L-RGR-RR--------------------------------------------
>SecY_Archaea_Euryarchaeota_WP012965661
M-----------------------------------------VEEILRKLQPYFERIPSVERP-KQHVPFRQK--LAWTVGILILYFALTNVP--VFGLDP----------SS-----IDLFAQFRALFAGAGG--SILALGIGPIVTASIILQLL----VGA-GIIKL-DL-TKPEDRAAYQDFQRFLVFVMIAFEALVL-----------IFSR--SMIPNAQIA----------------AQLGVPLSFITFLIFFQLFIGGVLIVYMDEVVSK-WGIGSGVSLFILAGISQAIITGLFNWV----------------VPP-N-------SQLPAGIIPRWV---WIAQNYGA-NVLS--ADGLMFL---L-----------------------------------IDGGVLALITTIAIIFLVVYAEGTR-VEIPLAHAA-VRGARGRFPIKLIYASVLPMIFVRALQANIQIIGMM-------LYQR----------------------GITIFGEY-----------VGS---QPV-SGIMYLLSPVQSP--YDWVPALVK--------------------------------------TNPIFADLPDWMIILRLLIDATILIAGGILFAIFWVETSGMDAKTVASQIAKSGMQIPGFRRNPQVIERLLERYIPKVTIIGGAAIGVLTLIANMLGTI------------------------------GN--------VSGTGLLLAVSIAYRFYQDLAKEQLTEMHP-LL-RRFI---GEE-V---------------------------------------------
>SecY_Bacteria_Acidobacteria_WP011686803
M----------------------------------------------------NKLLEAFANI-FRVPDLRKR--LMFTLGLLAVYRLGGHIP--TPGINIQRWEEFFSS-NA-----GSIFGFFDLFAGGNIKRLTVFALGIMPYITASIILQLL--TVVVP-TLEKL-QK-EGELGRRKITQWTRYLTIILSILQSFGI----------SQGLM--GMQQ---------------------GIVINPGIGFVFLTILSLTTGTAFIMWLGEQISE-RGVGNGMSLIIFTGIVVGLPNAIANIYQHV---------------FTI-------HD-----WGAIT---LIVLMALM--V--------------------------------------------------AVVAFIVLVERGERRIPVQYAKRVV-GR-----RV-MGGQSTHMPLKVNAGGVIPVIFASSILAFPQTLAQFGW-----VKNL-----------------------------------------------PWL-SKTLATIQH--------------------------------------------------------------------GEPMYYVLFVAGIIFFCFFYV-SIIFNPNEAADNMRKYGGFIPGIRPGRNTAD-YMNNILTKITVVGGIYLAILCLIPDIMISGIKLHHL--WLVGDWID----RVAPRFILEGLGVNFY----FGGTSLLIVVGVAMDTINQIEAQLIMRHYEGFTPRSGR-I-RGR-R---------------------------------------------
>SecY_Bacteria_Chrysiogenetes_TFH43320
M-------------------------------------------------------SNAVVNI-FRIPDLRKR--ILFTLVILIVYRIGAHIP--IPGINVDALSSYFTQAQS-----SGLLDFFDLFSGGAFKRFTIFALGIMPYISSSIILDLL--KVVFP-ALERL-SK-EGNEGQKKVTQYTRYGTVFLCAAQSFGL----------TFWMK--SMQTSAGGS----------------VVPEDSGIGFVIVTVVAITTGTMVLVWLGDVITE-RGIGNGISLIIMAGIVVHAPTALASTMRKI---------------G---------DS-----GEPIV---GVMLLGLF--L--------------------------------------------------VVVAASILLTLGQRRIPVQYGKKQT-GR-----TM-VQRSAQYIPLKVNAAGVIPIIFAAAIITFPTQMIGM-------AGGS---------------------------------------------SSPIL-NRVQFWLSP--------------------------------------------------------------------GQIPYMLLYSGLIIFFCFFYT-AIRFNPSEIADNLKKYGGFIPGIRPGQNTTD-YITSILNKINLSGAIFLALIAIVPDMVLRI----------------------------WPEQVSVEMAHLFGGTSLLIIVGVALDTLQQIESQLLMRHYDGFL-KGVH-M-RGR-H---------------------------------------------
>SecY_Bacteria_FCB_KMQ51405
M-------------------------------------------------------LETVKNI-FRIPELKKR--IIFTLIIVFIYRIGGHVP--TPGVNPSVLAEFFGG-HQ-----NSLFGLYDMFVGGAFKRLTVFALGIMPYISASIIIQLM--GTVFP-YFHKL-QR-EGAEGRKKITQYTRYGTVLLALIQAVGI----------SIFIQ--NITSD-AGE-----SA---------VIPFMQGFLFTFTTAISLTTGTILIMWLGEQITS-RGLGNGISLIIFIGIIARLPEAVVSEIVQV---------------S-A-------GA-----RHPMI---SLIILAII--L--------------------------------------------------AMTGFIVLMTQAMRRIPIQTPKKVV-GT-----KM-YAGQNTVLPLKLNMAGVIPIIFASSLMTFPGMIRNF-------FPES-----------------------------------------------MVM-EDISRIFAP--------------------------------------------------------------------GGILYSLIYALLIIFFTYFYT-AIIFNPVDIADNLKRSGGFIPGIRPGKKTAE-FLDNVLTRITLPGSVFLAFIAIAPFMVMSG------------------------------LRIDFY----FGGTSVLIVVGVALDTLQQLESHLQNRNYEGFM-KKGR-L-RGR-R---------------------------------------------
>SecY_Bacteria_FCB_KPL01655
M-------------------------------------------------------IDTIKNI-FKIPELRKR--IFFTLGLLVVYRIGGHIP--TPGVDVTVMAEFFRG-AR-----GSLFGLFDMFVGGAFGKATIFSLGIMPYISASIIMQLL--GAVVP-YFQKL-QK-EGEEGRRKITQYTRYGTVLIAAVQSLAT----------AVFLE--SLNV--G-------GR---------YVVSNPGVGFKLLTMITFTSGTIFIMWLGEQITE-KGIGNGISLIIMIGIIARLPSGLIEEFFRL---------------M-R-------GE-----RYLMQ---ELVLIGVM--V--------------------------------------------------SAIAAIVLVTRAQRKIPVQYAKRVI-GR-----KM-YGGQSTHIPLSVNTAGIIPIIFAQSIMFAPSTLASF-------FPNS-----------------------------------------------EFM-QSFSVNFRP--------------------------------------------------------------------GSLLYSLIYGLLIIFFAYFYT-AIVFNPVDLADNMRKYGGFIPGIRPGKRTSE-YIDKVLTRITLPGAIFFALIAILPYFMMSS------------------------------MNVQFY----FGGTGLLIIVGVALDTLQQIESHLMMRHYQGFM-KKGK-I-KVR-F---------------------------------------------
>SecY_Bacteria_FCB_KPL18530
M-------------------------------------------------------IKSIQSI-FKIPELRRR--LLFTLAIFFVYRIGGHVP--TPGINAQALGQFFSQ-AS-----GTLFGLYDMFVGGSFKKMTIFGLGIMPYISASIILQLL--GSVVP-YFQKL-QK-EGEEGRRKITQYTRYGTVVISALQAYGI----------SVFLE--SITT--QE------GQ---------SIVLHPGFGFRLLTMLTLCSGTIFIMWLGEQITE-RGIGNGISLIIFIGIIARLPGGLMNEIRQV---------------L-A-------GT-----KRPVP---ELFLVFFL--I--------------------------------------------------LAVAAVVFITQGRRRVPVQYAKRVI-GR-----KM-YGGQSTHIPLSVNSAGVIPIIFASSIMMAPRTVTTF-------FPNS-----------------------------------------------TLM-QTVGELFSP--------------------------------------------------------------------SSILHMLLFGLLIIFFAYFYT-AIVINPIDMADNMRKYGGFIPGVRPGRKTAE-YIDRVMTRITLPGAIFFALIAVMPLILMRS------------------------------TNIQFY----FGGTSLIIVVGVAIDTLQQIESHLLMRHYDGFL-KRGK-L-RSR-R---------------------------------------------
>SecY_Bacteria_Fusobacteria_WP066728943
M-------------------------------------------------TLSEAIMTRLNSI-IKVRELRRR--VTYTLLMFLIARIGVHIA--VPGINMAAFGKITN---------NPLAQFLDLFSGGAIQRASIFSLGITPYINASIVFQLL--GVLYP-KIEEM-QR-EGGKQRDTITQWTRYMAIGIALVQSIGI----------SFILQ--AQ-----------------------RIVIEPGILFVISTVALMTGGAAFLMWLSEKISI-KGIGNGTSMLIFLNIVANLPQVSFNMWKTL---------------S-K-------TN-----FGRVL---LTSSIILF--I--------------------------------------------------VIIVVMVIIQLGERRIPIQYVGKSS-RGFGQG-PS-VVGKKTFLPVKINTAGVMPIIFASMLMAIPGLIVAS-------IKDP-----------------------------------------------TKH-KYWEKLLGQ--------------------------------------------------------------------TGWLYLLITVFLIILFSFFYT-AIVFDPDKIAESLKQSGGTLPLKRAGSETAD-YLEEVVTTITYGTAVFLAILGILPNIWFGY-----------------------------VVHMPVM----IGGTSLIILVGVAVELIQQIDSHLAVKKYRGFV-QRHR-P-KSD-R---------------------------------------------
>SecY_Bacteria_NitrospinaeTectomicrobia_ETX01691
M-------------------------------------------------------IDGFQNV-LKIPELKKR--ILYTFALLAVYRIGVFIP--VPGIDGQALSRFFDS-MQ-----GTIVGFFNMFSGGALEQMAVFALGIMPYISASIIMELL--TVVVP-HLERL-KK-EGEQGRKKITQYSRYGTVVLACIQGFGI----------AIGLE--SME---MG------GV---------AAVPNPGWGFRLLTVMTLTAGTTFIMWLGEQITE-RGIGNGISLIIFAGIVAGIPSAIGSSWTQL---------------R-L-------GE-----MSPFL---FLALLVVM--V--------------------------------------------------AVIAAIVFMEAGHRKIPIQYAKRVV-GR-----RM-YGGQSTHLPLKINTSGVIPPIFASSLMVFPATIAQF-------VGGP-----------------------------------------DA---SGFL-QVIVQQLTP--------------------------------------------------------------------GTILYSLLTVVLIIFFAYFYT-AIIFNPQDVADNMRKYGGFVPGIRPGKKTAE-YIDRTLSRLTFAGAIYLSIIVILPTYLIQF------------------------------FHVPFF----FGGTGLLIVVGVGMDTMQQVESHLVMRNYDSFM-KKGR-M-RGR-R---------------------------------------------
>SecY_Bacteria_NitrospinaeTectomicrobia_PON19590
M-------------------------------------------------------IDGFQNV-LKIPELKKR--ILYTFALLAVYRIGVFIP--VPGIDGQALTRFFER-MQ-----GTILGFFNMFSGGALEQMAVFALGIMPYISASIIMELL--TVVVP-HLERL-KK-EGEQGRKKITQYSRYGTVVLACIQGLGI----------AIGLE--SMQ---MG------GA---------AAVPNPGWGFRLMTVMTLTAGTTFIMWLGEQITE-RGIGNGISLIIFAGIVAGIPSAIGSSWTQL---------------R-L-------GE-----MSPFL---FLALLVVM--V--------------------------------------------------GVIAAIVFMEAGHRKIPIQYAKRVV-GR-----RM-YGGQSTHLPLKINTSGVIPPIFASSLMVFPATIAQF-------VGGQ-----------------------------------------EP---NGFL-QTIVQQLSP--------------------------------------------------------------------GTIVYSLLTVVLIIFFAYFYT-AIIFNPQDVADNMRKYGGFVPGIRPGKRTAE-YIDRTLSRLTFAGAIYLSAIVILPTYLIQF------------------------------FHVPFF----FGGTGLLIVVGVGMDTMQQVESHLVMRNYDSFM-KKGR-M-RGR-R---------------------------------------------
>SecY_Bacteria_NitrospinaeTectomicrobia_RMF85544
M-------------------------------------------------------IEGFQNA-FKIPELKRR--ILFTLALLGVYRIGTHIP--TPGIDGQALASFFSN-TQ-----GTLLSFFDMFSGGALRRLTVFALGIMPYISASIILELL--TVVVP-YLEKL-KK-EGEQGRKKITQYTRYGTVILSSIQALGI----------SFGLE--NMQS--PT------GA---------LVVPHPGWGFRLMTVLTLTAGTAFLMWLGEQITE-RGIGNGISLIIFAGIVAGMPSAGLNTWRLM---------------Q-S-------GE-----LQPFV---MLLLIAMM--V--------------------------------------------------VVVGGIVFMESGHRRIPIQYAKRVV-GR-----RV-YGGQSTHLPLKVNTSGVIPPIFASSIILFPATIANF-------ISHP------------------------------------------------WM-QAIADNLTP--------------------------------------------------------------------GTLLHTLVEVALIVFFCYFYT-AIIFNPVDVADNMKKYGGFVPGIRPGKRTAE-YIDRVLTRLTFAGAIYLSIIVVMPTYLVRY------------------------------FNVPFF----FGGTGLLIVVGVAMDTMQQIESHLVMRHYESFI-KKGR-I-RGR-R---------------------------------------------
>SecY_Bacteria_Nitrospirae_OGW31228
M-------------------------------------------------------LSNFQNI-FKVPELKNR--VLFTLALLIVYRIGGHIP--TPGINGEELSKFLAA-SG----AGALMGFFDMFSGGALSRVTIFALGIMPYISASIIFQLL--TVVIP-AIGKL-AK-EGEAGRKKITRYTRYATVVISAIQSMGI----------AIGLE--SMA-----------GG---------AFIQSPGWSFRLITMITLTSGTAFIMWLGEQITE-RGIGNGISLIIFAGIVARFPNAVISTYQLL---------------K-A-------GE-----LSIFL---VIFLIAMM--V--------------------------------------------------AVIGVIIFIERGQRKIPVQYAKRLV-GR-----KI-YGGQSTHLPLKVNTSGVIPPIFASSIIMFPATIAGF-------IAIP------------------------------------------------WV-QGIAKQLSP--------------------------------------------------------------------GTVFYTMLYVGMIFFFAYFYT-AIVFNPVDIADNLKKYGGYIPGIRPGQKTSE-YIYRVMSRLTFVGAVYLAVVCIIPEILIQR------------------------------FNVPFY----FGGTSLLIVVGVALDTVSQIESHLVTRSYEGFL-KKGR-I-KGR-R---------------------------------------------
>SecY_Bacteria_Nitrospirae_RJQ39819
M-----------------------------------------------------RILSNLQNI-FRVPELKNR--VIFTLSLLIVYRIGGHIP--TPGINGEELSKFLAE-SG----AGALMGFFDMFSGGALSRVTIFALGIMPYISASIIFQLL--TVVIP-AIGKL-AK-EGEAGRKKITRYTRYATVVISAIQSLGI----------AVGLE--SMA-----------GG---------AFIQSPGWSFRLMTMITLTSGTAFIMWLGEQITE-RGIGNGISLIIFAGIVARFPNAVISTYQLL---------------R-A-------GE-----LSIFL---VIFLVTMM--V--------------------------------------------------AVIGVIIFIERGQRKIPVQYAKRLV-GR-----KI-YGGQSTHLPLKVNTSGVIPPIFASSIIMFPATIAGF-------IAIP------------------------------------------------WV-QGVAKQLSP--------------------------------------------------------------------GTILYTTLYVGMIFFFAYFYT-AIVFNPVDIADNLKKYGGYIPGVRPGQKTSE-YIYRVMSRLTFVGAVYLGVVCIIPEILISK------------------------------FNVPFY----FGGTSLLIVVGVALDTVSQIESHLVTRSYEGFL-KKGR-I-KGR-R---------------------------------------------
>SecY_Bacteria_Nitrospirae_WP040334324
M----------------------------------------------------LGFLGSFQNI-LKIEELKKR--LFFTFALLTVYRIGAHIP--TPGISGEQLSKFLTT-HG-----GALMGFFDMFSGGALSRVTIFALGIMPYISASIILQLL--TVVVP-AIGKL-AK-EGEEGRKKITQYTRYGTILISAIQGFGI----------AAGLE--TMA-----------EG---------QFILNPGWGFRFTTMITLTAGTAFIMWLGEQITE-RGIGNGISLIIFAGIVARLPNAVIDTIRLL---------------R-A-------GE-----LPIIV---LLIIIVMM--V--------------------------------------------------GVVAGIIYMERGQRKVPVQYAKRVV-GK-----RM-YGGQSSHLPLKINTAGVIPPIFASSIIMFPATIAGF-------IAVP------------------------------------------------WV-QAFAKQLTP--------------------------------------------------------------------GSLVHDVIYVIMIIFFCYFYT-AIVFNPVDIADNIKKQGGYIPGVRPGKNTSD-YIFRVLSRLTFVGAIYLSVVCVLPSILISK------------------------------FNVPFY----FGGTSLLIVVGVALDTVSQIESHLLTRSYDGLL-KKGR-I-KGR-R---------------------------------------------
>SecY_Bacteria_PVC_OGW68724
M-------------------------------------------------------LQAYVNA-FKIPDLRNK--ILFTLMIIVVYRIGTYIP--TPGIDGQALSLFFAR-MS-GTAGGRLFGIMGMFSGGALQKATIFALGIMPYVSASIIMQLL--TVVIP-HFEKL-GK-EGEEGRRQLIQYTRYLTVALSLIQTFFI----------SLWLE--NPQA--FN------GM---------VVVPYPGWGFRLMTMLTITTGTAFIMWLGEQIDQ-YGIGNGMSILITAGIIESVPTALWQTYILL---------------S-P-------FDIARQQLSWWK---FILMLILF--V--------------------------------------------------GTVLGVILIIQGQRKIPVQYAKQIR-GH-----RV-YGGQSTYIPLKVNQAGVIPIIFAQSVILFPATIAGF-------THNA------------------------------------------------GL-QKFMANLSP--------------------------------------------------------------------GHLAYEIFYALFIIFFSYFYT-AITFQPIQMAENLQKYGGFVPGIRPGKNTAE-FLDYVMTRIVLSGAIFLALIAMFPSVVSSP----------------------------KVLNIPFLIASFFGGTGLLIIVGVVLDTMKTIESQLVMRHYDGFI-KKGR-L-KAR-R---------------------------------------------
>SecY_Bacteria_PVC_OGX09292
M-------------------------------------------------------IASFANC-FKIPELKNK--IFFTLAIVVAYRVGCYLP--TPGVNGSVLAEFFQR-LS-STSGGSIFGIMNMFSGGALEKATVFALGIMPYISSSIIMQLL--TAVIP-SLERL-AK-EGQAGYQKINQYTRYGTLVLALVQSFFI----------ALWLE--DKSGTVFQ------GL---------QVVNNPGWGFRLVTVLTLSSGTLLLMWFGERIQE-HGIGNGISLIITAGILSAAPSAMQMLLRLM---------------A-PASAGAGSAQ-----LQPLT---LVLMVCFL--I--------------------------------------------------GVIISITLITQAQRKIPVQYARRIV-GR-----KV-YGGQNTYIPLKVDTSGVIAIIFAQSIILFPATLASF-------IPHQ------------------------------------------------GF-QSLASIFLR--------------------------------------------------------------------GHVWYYLVYGLLIVFFCYFYT-AIVFNPIDVAENMKKHGGFIPGVRPGTQTSE-YLDFIMTRITLAGAVFICAIAIMPDAIMAS------------------------------FKVPYLVASFFGGTGVLIIVGVMLDTMKQIESHLLTRHYDGFM-RSGQMI-RGR-R---------------------------------------------
>SecY_Bacteria_PVC_OGX17387
M-------------------------------------------------------FSALVNS-FRIPDLKKR--LLVTAALIAVYRIGCYVP--TPGIDGAQLAEFFNR-IG-KTQGGTIFGIINMFSGGAMERLTIFALGIMPYISASIILQLL--TAVFP-ALEKL-AK-EGKAGYEKINQYTRYSTVLLSIVQSFFI----------ALWLE--NPAR--FE------GL---------KIVMYPGWGFRILTVLTLSTGTIFIMWLGEQIQE-RGIGNGISLVIAAGIVSRIPTAIHQLIILI---------------S-P-------FAPSRRQIQPLT---ILVMAVFL--V--------------------------------------------------AVVFAVIMITQAQRKIPVQYARRIV-GR-----KI-YGGQATYIPLKVDTSGVIAIIFAQSIILFPATIASF-------IPNP------------------------------------------------AF-QRLAQNLIR--------------------------------------------------------------------GHILYTAIYGLLIIFFCYFYT-AIVFNTVDLSENMKKYGGFIPGIRPGTPTAE-FLDYVMTRITLFGAAFIAFIAIFPDLIMAW------------------------------LKVPYLVASFFGGTAILIVVGVMLDTLKQVESHLLTHHYEGFI-KSG--I-KGR-R---------------------------------------------
>SecY_Bacteria_PVC_OGX20327
M-------------------------------------------------------IGALQNI-FKIPDLRRK--VMVTLGLIAVYRLGGFIP--TPGIDSQALAEFFKN-IA-KSQGGQILGIMNMFSGGSLEKLTIFALGIMPYISSSIIIQLL--TAVIP-ALEKL-SK-EGKAGHQKINQFTRYATVGLAIIQSYFI----------ALWLE--HPGRL-LE------GL---------SIVSHPGLSFRFLTVITLTTGTIFIMWLGEQIQE-RGIGNGISLIICAGIISSIPAALQQLFLLM---------------S-P-------KT---RQLHPFT---LLIMAVLL--F--------------------------------------------------AVIFAVIMVTQGQRKIPVQYARRVV-GR-----KV-FGGQSTYIPLKVDTSGVIAIIFAQSIILFPATIASF-------IPNA------------------------------------------------SF-QKFANSLTR--------------------------------------------------------------------GHIAYTLIYALLIIFFCYFYT-AIVFNPKDISDNMKKYGGFIPGIRPGEPTTE-FLDFVMTRITLAGALFIAVIAILPDFIMAW------------------------------LNVPYLLASFFGGTGILIVVGVMLDTLKQIESQLLMRNYEGFI-KGAR-I-QGR-R---------------------------------------------
>SecY_Bacteria_PVC_OGX45694
M-------------------------------------------------------LGAFKNI-FKIQDLKHK--VIITLALIAVYRVGGFIP--VPGIDSQALAEFFDR-IA-KSQGGSILGIMNMFSGGSLEKLTIFALGIMPYISSSIIIQLL--TAVIP-ALEKI-SK-EGRAGHQKINQYTRYATVGLAIIQSYFI----------ALWLE--HPGRL-LE------GL---------SIVTDPGLGFRFITVITLTTGTIFIMWLGEQVQE-RGIGNGISLIITAGIISSIPAAVQQLIMYV---------------S-P-------KT---RQLHPAT---LVVMAALL--V--------------------------------------------------FVVLAVIFITQGQRKIPVQYARRVV-GR-----KV-FGGQSTYIPLKVDTSGVIAIIFAQSIIMFPATLASF-------IPNP------------------------------------------------AF-QRMSNFLTR--------------------------------------------------------------------GHIVYTLMYALLIIFFCYFYT-AIVFNPKDISDNLKKYGGFIPGIRPGSPTTE-FLDFVMTRITLAGAIFIAVIAILPDFVMAT------------------------------LKVPYLVASFFGGTGILIVVGVMLDTLKQIESQLLMRNYEGFI-KSGR-I-HGR-R---------------------------------------------
>SecY_Bacteria_PVC_OQX52994
M-------------------------------------------------------FQALFNI-FKIADLRKKVLVLFTLGFIVIYRIGAYIP--TPGIDSANLAKFFDN-IA-RTQGGTLFGIMNMFSGGAMRRLTIFALGIMPYITASIILQLL--TAVFP-NLEKL-TK-DPE-GHKRLVQYTRQGTVILCLIQALFV----------SIWLE--NPAH--FG------SL---------QIVQFPGWGFRLLTMLTLTTGTTFIMWLGEQITE-RGIGNGISLIITAGIISRLPAAVYQLSSLL---------------Y-Q-------RQ-----ISALS---LLLILSVA--V--------------------------------------------------VVVGAVVLITQGQRKIPVQYARRVV-GR-----KI-YGGQATYIPLRVNQAGVMPIIFAQSIILFPATIAGL-------TANP------------------------------------------------FI-QSIARALTP--------------------------------------------------------------------GRLFYSLFYSLMIIFFTYFYT-AISFNPKDIADNMKRYGGFVPGIRPGRNTAE-YFDYIMNRITLPGAIFLAIIAIMPQIIYKG------------------------------FKIPYLVASFFGGTALLIVVGVLLDTMRQIESHLLMRHYEGFV-SKGR-I-RGR-R---------------------------------------------
>SecY_Bacteria_PVC_OQX83968
M-------------------------------------------------------INAIVNV-FKIRDLRRK--LLITLALIAVYRIGAYIP--TPGINGQALSEFFKS-LA-ETPGGNLFGIINMFTGGAMRRLTIFALGVMPYISAAIILQVL--TPVIP-ALEKL-AH--EERGREKINQWTRYLTVVITAFQAFFI----------GLWLE--NSEY--FR------GY---------QIVFNPGWGFRFSTVITLTTGTIFIMWLGEQITE-YGIGNGISILITAGIISRIPAALYQLYLLT---------------A-P-------FSPAGGQIKPFT---LIIMAVML--V--------------------------------------------------AVVIAVVLLTQGQRRIPVQYARRVI-GR-----RV-YGGQSTYIPLRINQAGVIPIIFAQSVLLFPATIAGF-------FPSE------------------------------------------------TL-QRIVSLFTR--------------------------------------------------------------------GNLLYYILYSGLIIFFSYFYT-AIIFNPTDVAENMKRFGGFIPGVRPGKSTAD-YLHYIMERITLPGSIFLAVIAILPSIISYA------------------------------LHIPYLVASFFGGTGLLIIVGVLLDTERQLESQLLMRQYEGFM-RKGR-I-RGR-R---------------------------------------------
>SecY_Bacteria_PVC_TAN38901
M-------------------------------------------------------FSAFTNS-FKVPELRQR--ILFTLGLIVICRIIAAIP--TPGVDAVAVRTLLTQ-VQ-ASAGGSFLGLFDLFTGGAIEQCAIGALGIMPSISASIILQLL--TAVVP-SLERL-AR-EGDAGRQQIIQYGRYLTVALCVVQGYAW----------AAMLE--HPEGL-LGI-----HA---------DIVHNPGWSFRLMTILTMTTGTMLLMWLGEQITD-RGIGNGISLIITISIVSRLPTAFRQAANMF---------------R-A-------PEGGVAQFSIIH---AVFLFAML--F--------------------------------------------------AVIAAVVALTQAQRRIPVQYAKRVI-GR-----KV-YGGQSTYMPLRVNYSGVMPIIFAQAILMFPSKIFSM-------IKMD------------------------------------------------FF-QSLAHALYI--------------------------------------------------------------------GTPLYTTLYALMILFFSYFWV-ATQFNPVQIADDLKKYGGYVPGIRPGTPTAE-FLDRGMTRITLAGAIFLTIIAVIPQFMGQY------------------------------FRIPWVVSSFFGGTSLLIIVGVMLDTMRQVESQLIMRHYDGFL-TKGK-L-RSR-R---------------------------------------------
>SecY_Bacteria_Spirochaetes_EMO60932
M-------------------------------------------------------LTTFKNI-FRIPELRQK--IIFTLSMLLLFRMGTHIT--IPGINPVVVAGIANDPSS-----EGLLGMVDLFAGGALLKFSIFALGIMPYISSSIVMQLF--MVLVP-SLQKL-QK-EGEEGRKKYGQYTKYGTVILCAIQSLAV-----------IQLA--KGWSTGTELEPARYPG---------LINSSVIPYFYLIGILSITTGTVLLIWLGEQITE-RGIGNGISLLIFAGIIGRLPESMVQLFSTD---------------T----------------MDALN---VLILLILF--I--------------------------------------------------LLISLTVLLTQGVRKVPLQYGKQMV-GR-----KM-VQAKSQSIPFKVNGANVMPIIFASSLILFPQTIIQW-------LSSS-----------------------------------------SE--QWAGW-AIIMDFFNPF--------------------------------------------------------------SQIWYHALFYYIIYTSLIIFFAYFYT-AIQFNPAELAENLKKYGGFIPGIRPGSHTKE-YIEKVLNRITLPGAMFLAGLALAPYIIIKFLDLSSN----------------------SGGGSLVYT---FGGTSLLIMVGVALETLKQIESQLLMRNYEGFM-KKSK-I-KGR-S---------------------------------------------
>SecY_Bacteria_Spirochaetes_WP002722950
M-------------------------------------------------------LTTFKNI-FRIPELRQK--IIFTLSMLLLFRMGTHIT--IPGINPVVVAGIANDPSS-----EGLLGMVDLFAGGALLKFSIFALGIMPYISSSIVMQLF--MVLVP-SLQKL-QK-EGEEGRKKIGQYTKYGTVILCAIQSLAV-----------IQLA--KGWSTGTELEPARYPG---------LINSSVVPYFYLIGILSITTGTVLLIWLGEQITE-RGIGNGISLLIFAGIIGRLPESMVQLFSTD---------------T----------------MDALS---VLILLILF--I--------------------------------------------------LLISLTVLLTQGVRKVPLQYGKQMV-GR-----KM-VQAKSQSIPFKLNGANVMPIIFASSLILFPQTIIQW-------LSSS-----------------------------------------SE--QWAGW-AIIMDFFNPF--------------------------------------------------------------SQIWYHALFYYIIYTSLIVFFAYFYT-AIQFNPAELAENLKKYGGFIPGIRPGSHTKE-YIEKVLNRITLPGAMFLAGLALAPYIIIKFLDLSSN----------------------SGGGSLVYT---FGGTSLLIMVGVALETLKQIESQLLMRNYEGFM-KKSK-I-KGR-S---------------------------------------------
>SecY_Bacteria_Spirochaetes_WP004449043
M-------------------------------------------------------LTTFKNI-FRIPELRQK--IIFTLSMLLLFRMGTHIT--IPGINPVVVAGIANDPSS-----EGLLGMVDLFAGGALLKFSIFALGIMPYISSSIVMQLF--MVLVP-ALQKL-QK-EGEEGRKKIGQYTKYGTVILCAIQSLAV-----------IQLA--KGWSTGTEMEPARYPG---------LINASVIPYFYLIGILSITTGTVLLIWLGEQITE-RGIGNGISLLIFAGIIGRLPESMVQLFSTD---------------T----------------MDALN---VLILLILF--I--------------------------------------------------LLISLTVLLTQGVRKVPLQYGKQMV-GR-----KM-VQAKSQSIPFKVNGANVMPIIFASSLILFPQTIIQW-------LSNS-----------------------------------------SQ--EWAGW-AVIMDFFNPF--------------------------------------------------------------SQIWYHALFYFVIYTSLIVFFAYFYT-AIQFNPSELAENLKKYGGFIPGIRPGSHTKE-YIEKVLNRITLPGAMFLAGLALAPYIIIKFLDLSSN----------------------SGGGSLVYT---FGGTSLLIMVGVALETLKQIESQLLMRNYEGFM-KKSK-I-KGR-S---------------------------------------------
>SecY_Bacteria_Spirochaetes_WP061207583
M-------------------------------------------------------LTTFKNI-FRIPELRQK--IIFTLSMLLLFRMGTHIT--IPGINPVVVAGIANDPSS-----EGLLGMVDLFAGGALLKFSIFALGIMPYISSSIVMQLF--MVLVP-SLQKL-QK-EGEEGRKKIGQYTKYGTVILCAIQSLAV-----------IQLA--KGWSTGTELEPARYPG---------LINSSVVPYFYLIGILSITTGTVLLIWLGEQITE-RGIGNGISLLIFAGIIGRLPESMVQLFSTD---------------T----------------MDALN---VLILLILF--I--------------------------------------------------LLISLTVLLTQGVRKVPLQYGKQMV-GR-----KM-VQAKSQSIPFKVNGANVMPIIFASSLILFPQTIIQW-------LSSS-----------------------------------------SE--QWAGW-AIIMDFFNPF--------------------------------------------------------------SQIWYHALFYYIIYTSLIIFFAYFYT-AIQFNPAELAENLKKYGGFIPGIRPGSHTKE-YIEKVLNRITLPGAMFLAGLALAPYIIIKFLDLSSN----------------------SGGGSLVYT---FGGTSLLIMVGVALETLKQIESQLLMRNYEGFM-KKSK-I-KGR-S---------------------------------------------
>SecY_Bacteria_Spirochaetes_WP100743115
M-------------------------------------------------------FQTIANI-FRIPELRSK--ILFTIGMLLLFRMGTHVT--IPGINSLIVTGITAD-PS-----EGFLGMVDLFAGGALLKFSIFALGIMPYISSSIIMQLV--MVLIP-SLQKM-QK-EGEEGRKKIQQYTKYGTLILCAIQSLAV-----------IQLA--NSWSTGSGTAQAKYPG---------LINPSVEGYFLPIAMLSITTGTVLLIWLGEQITE-RGIGNGISLIIFAGIIGRMPEALIAMFTSD---------------T----------------SDALS---ILILIIIF--I--------------------------------------------------VLIALTVILTQGVRRVPLNYGKQMV-GR-----KM-VQARSQSIPFKVNSANVMPIIFASSLILFPQTIVQW-------LSSK-----------------------------------------GG--QWAGW-AVIMDYFNPF--------------------------------------------------------------SQIWYHALFYYVIYTSLIIFFAYFYT-AIQFNPQELADNLRKYGGFIPGVRPGNQTKD-MIEKILNRITLPGALFLAGLALAPYLIIKFLNLGSN----------------------TGGGTLVYT---FGGTSLLIMVGVALETLKQIEAQLLMRNYEGFM-KKTK-I-KGR-V---------------------------------------------
>SecY_Bacteria_Spirochaetes_WP100747865
M-------------------------------------------------------LTTFKNI-FRIPELRQK--IIFTLSMLLLFRMGTHIT--IPGINPVVVAGIANDPSS-----EGLLGMVDLFAGGALLKFSIFALGIMPYISSSIVMQLF--MVLVP-SLQKL-QK-EGEEGRKKIGQYTKYGTVILCAIQSLAV-----------IQLA--KGWSTGTEMEPARYPG---------LINSGVVPYFYLIGILSITTGTVLLIWLGEQITE-RGIGNGISLLIFAGIIGRLPESMVQLFSTD---------------T----------------MDALS---VLILLILF--I--------------------------------------------------LLISLTVLLTQGVRKVPLQYGKQMV-GR-----KM-VQAKSQSIPFKVNGANVMPIIFASSLILFPQTIIQW-------LSNS-----------------------------------------SQ--EWAGW-AVIMDFFNPF--------------------------------------------------------------SQIWYHALFYFVIYTSLIVFFAYFYT-AIQFNPAELAENLKKYGGFIPGIRPGSHTKE-YIEKVLNRITLPGAMFLAGLALAPYIIIKFLDLSSN----------------------SGGGSLVYT---FGGTSLLIMVGVALETLKQIESQLLMRNYEGFM-KKSK-I-KGR-S---------------------------------------------
>SecY_Bacteria_Spirochaetes_WP108928720
M-------------------------------------------------------LTSIANI-FKIPELRNK--VFFTLGMLLLFRLGTHIT--IPGIDPKVVSAIALD-A---NAAEGLVGMFDMFAGGALLNFSIFALGIMPYISSSIIMQLV--MVLVP-SLQKL-QK-EGDEGRKKISQYTKYGTILLCGVQSLAV-----------IRLA--QRWSYGADNAPALHPG---------LIHSSVESWFFFIALLSITTGTVLLIWLGEQITE-RGIGNGISLLIFAGIVGRLPVSVAQLFREN---------------F----------------VDGLN---IIILLLLF--I--------------------------------------------------LLIALTVLLTQGVRKVPLQYGKQMV-GR-----KM-VQAKSQSIPFKVNGASVMPIIFASSLLLFPQTIIQQ-------ISEL-----------------------------------------P---NWAGW-VLLLDYLNPF--------------------------------------------------------------SQTWYHAAFYFFVYIALIVFFAYFYT-AIQFNPGELAENLRKYNGFIPGIRPGSHTKE-YIEKVLNRITLPGAVFLAGLALAPYIIIRFLNLGTN----------------------SGGGSLVYT---FGGTSLLIMVGVALETLKQLESQLLMRNYDGFL-KKTK-I-KGR-S---------------------------------------------
>SecY_Bacteria_Terrabacteria_RKW68704
M----------------------------------------------------AANQHLVLEL-FKSGEFKQR--LIFLLAALFVFRIGAHIP--VPGVDAAALNDFYQN-ST-----NGILNMLNMFSGGSLERFSIFAIGIMPYISASIVVQLA--SEIIP-TLKAL-KK-EGEAGRKIITKYTRLCTVFLATLQGVAA-----------AAFV--YQQ----------------------NVVVIGQIEFYFSTIICLVTGTMFLMWLGEQITE-RGIGNGISLIIMAGIASGIPFGVSQFLNVA---------------T----------------NNLAL---ALIVVISV--L--------------------------------------------------FLVYIVVYFESAQRKIPVHYARNSN-SQ---G----FLGKSNHLPFKLNMAGVIPPIFASSIILFPVTIIGW-------FGGG-----------------------------------------NN---VGWV-QKLLLWLQH--------------------------------------------------------------------GNSVYISFFAVSIIFFCYFYT-ALVFSPKEMAENLKKSGAFVPGVRPGIQTSL-YLENVVMRITLWGAVYITVICLIPELFSSV------------------------------LGAGLS----LGGTSLLILVVVAMDFSTQVSSYRVSQQYEQLM-KKYN---RDI-L---------------------------------------------
>SecY_Archaea_Asgard_KKK46587
M-----------------------------------------GGKFLKFFSPFIKAMPEIKNP-QREVSFKEK--FIWTAVVLIIYMIMSNIP--LYGVDID---------QS-----TDYFYWLRVILASQRG--TLTELGIGPIVTAGLIMQLL----LGS-RIINV-NM-SDPYDRALFSGSQKVLAIFLTIFNSVAY-----------LLGG--AFG-------------------------KNLGIADAVFIFAQLVFAGVVIILMDELLQKGWGLGSGVSLFIAAGVAGQIFWNSFSFIGV----------------G-D-------EQIPRGIVIAIF---SVTFDNNP---NTNLADIFVRQ---------------------------------------QLPSILGIITTIIIFVIVIWFESTR-VEIPLTYRG-YRGYKGKYPMKLLYVSNIPVILVNALYANLLFFGQL-------IAGPGSG----LRRRNGGPIDDF---WIDIIGVFTQQESGGVG--GGG-QLIPS-GGLIWLLTPP-----LGLADL---------------------------------------------------IAFPLRALLYLIIFIFLCVMLGRVWVEVSGLSPRDIAGQILDSQMQVPGFRSSEKILERILKRYIPTLVIINGILIAVLSFFADSLGAL------------------------------T----------SGTGLLITIGIIHQYAETISKELAASQYP-GL-RGML---GMD-----------------------------------------------
>SecY_Archaea_Asgard_OLS21967
M-----------------------------------------TSIFLQAMRPFMRITPEVLKP-TREVRFNEK--ILWTLGALIIYFVMTITP--IFNLDGTS-TQ-----GT-----ADPFEFLRTIMASQRG--TLAELGIGPIVTAGLIMQIL----VGS-KLIKV-DM-GDPEERALYTGAQKVLSVLMTIFEAGAY-----------IIGG--AYG-------------------------TSLTSGAISIIMFQLLAAGIVIILLDEMIQKGWGLGSGISLFIAGGVATQIFWHSFAFQLFLDGS---------VDFP-D-------LPLPIGVVTALF---QAILEVGF-FDAIQGMFFRVFH---------------------------------------PTNSLLAIGATVVVFLVVVYFESMK-IDIPVSYAD-HRGFRGKYPIKLLYVSNIPVILVSAVFADLYFIAQM-------FQSVAPN----FI-------------LADWLGDF-----------HAE-TRQPT-GGLVYFLTPP-----RGIFGQGAIF----------------------------------PTDPNGLFSLDLFFLSIPRAFVYGLLMIVLAILFSKMWITTAGMGSKDVARQLIDAGMQIPGWRRSQKTIEKRLDMYIPAAAALGGAFIGVLAAFADFAGAL------------------------------G----------TGVGILLSVSIMRQYFDILVKERAAEMHP-AL-RDFL---GIL-----------------------------------------------
>SecY_Archaea_Asgard_PWI49160
M--------------------------------DLTFEVFLMTSRFLQAVRPFMSITPEVVKP-TREVHFNEK--MIWTFAALIIYFVMTSTP--IIGADL----------GQ-----GDPFAFMRTITASTQG--SLAELGIGPIVTAGLIMQIL----VGS-KIINV-NM-GDPEERSLYTGAQKVMSVLMTIIEAGAF-----------LIGG--TYG-------------------------TDLSLSSQVGIISQLLAAGIIIILLDEMVQKGWGLGSGISLFIAGGVGLQIFQGLFAPNNIMEG------------PN-G-------IVSARGIVLAFI---YWLGEEGP-LSAFGNLFFRYST---NPAHNLNL----------------------------PSLSILSVIATLVVFVIVIYFESMR-IEIPISYAQ-YKGIRSTYPIKLLYVSNIPVILTSAVFADIYFIAQM-------IWNSSGRE---NS-------TSL---LTQILGTF----RLDAA--NNQ--YVPI-GGLVYFLTPP-----RSLIGDQGV------------------------------------------FNFADPLSSLTRALIYAIILILLSVVFSMMWLETAGMGPRDVASQFLQSGMQMPGWRRSKKIVERRLEMYIPTIAVIGGLFIGVLAAFADFLGAI------------------------------G----------SGMGILLSVSIMRQYFELISKERVAEMNP-AL-RGFL---GIS-----------------------------------------------
>SecY_Archaea_Asgard_RDE16424
M-----------------------------------------PSTFLKALSPFVRILPEVKVP-DRKVSFREK--IVWTAIVLIIFLIMSHMP--LYGVDRT---------VG-----TDYLWAMRVILASTRG--TLMELGIGPIVTAGLVMQLL----SGS-KIISV-DF-GNPEDRALFTGGQKVLALFMTAFQSIAY-----------IAGN--AYG--------------------------VLEPVAALLVFLQLLISGIIVILMDELVQKGWGLGSGVSLFIMTNVAGQVLWNMLDFTQVEGPGPTGYAGVDPANPT-D-------TGLPNGIIAAIL---SNILRAFG-IGTAAGPAVDAGW---LFLRN------------------------------GFTPSLFSMLITFSIFGAVIYLESVR-VEIPLQYAK-YRGMKARYPIKLLYTSNIPVILAQALYANVLFFGQM-------IWSAFNS----DN-------SNP---FLSWIGVF----HKDAE--SGR--MIAD-GGLARYITPP-----QGLFSLRGE------------------------------------------------ADWLPHVVIYFVLMILLCWGFSKVWVDISGIAPRDVSRQLLNSGYMVPGFRTSEKVMERLLERYIPVVAGLGGFLIGVLAATADVMGAL------------------------------A----------SGTGILLMVSIIKQYWEKIAKEQLAGMGGEGV-AGLL---GIL-----------------------------------------------
>SecY_Archaea_Asgard_RLI49652
M-----------------------------------------PSTFLKALSPLVRIMPEVKAP-DREVSFREK--VVWTLVVLIIFLVMSHMP--LYGVDKT---------AG-----TDYLWAMRVILASTRG--TLMELGIGPIVTAGLVMQLL----SGS-KIIDV-DF-SDPEDRALFTGGQKVLALLMTTFQAIAY-----------IVGR--AYG--------------------------DLTPEQQVFVFIQLLAAGVIVILMDELIQKGWGLGSGVSLFIMTNVAGRVMWNSLNMLELETTAPDGY------ANP-S-------TRLPKGIVAAMV---VNLLRFFG-IGTDAGPAVDLAW---LMFRN------------------------------GHDPSIFALTVTFGIFFSVLWMESVR-VEVPLQYAK-YRGMKARYPIKLLYTSNIPVILAQALYANILFFGQI-------IQTQWNP----DK-------TNP---FLNIIGTF----HQEEG--STR--MIAD-GGLARYITPP-----QGLLVFQE-------------------------------------------------ADGWLHVIIYAVLMILLCWGFSVIWVDISGIAPRDVARQLLNSGYIVPGFRRSERVLEKLLDRYIPVVAGLGGFLIGILAAVADILGAL------------------------------A----------SGTGILLMVSIIKQYYETIAKEQLAEMGGEGV-AGLL---GIL-----------------------------------------------
>SecY_Archaea_Asgard_RLI60055
M-----------------------------------QETLVLPSTFLKALSPLVRIMPEVKAP-DREVSFREK--VVWTLVVLIIFLVMSHMP--LYGVDKT---------AG-----TDYLWAMRVILASTRG--TLMELGIGPIVTAGLVMQLL----SGS-KIIDV-DF-SDPEDRALFTGGQKVLALLMTTFQAIAY-----------IVGR--AYG--------------------------DLTPEQQVFVFIQLLAAGVIVILMDELIQKGWGLGSGVSLFIMTNVAGRVMWNSLNMLELETTAPDGY------ANP-S-------TRLPKGIVAAMV---VNLLRFFG-IGTDAGPAVDLAW---LMFRN------------------------------GHDPSIFALTVTFGIFFSVLWMESVR-VEVPLQYAK-YRGMKARYPIKLLYTSNIPVILAQALYANILFFGQI-------IQTQWNP----DK-------TNP---FLNIIGTF----HQEEG--STR--MIAD-GGLARYITPP-----QGLLVFQE-------------------------------------------------ADGWLHVIIYAVLMILLCWGFSVIWVDISGIAPRDVARQLLNSGYIVPGFRRSERVLEKLLDRYIPVVAGLGGFLIGILAAVADILGAL------------------------------A----------SGTGILLMVSIIKQYYETIAKEQLAEMGGEGV-AGLL---GIL-----------------------------------------------
>SecY_Archaea_Asgard_RLI64488
M-----------------------------------------TSRFLQIFKPFTRITFEVKKP-DRTVSFKEK--SIWTIVCLVVYFILVNVP--LYGVEKA---T-----GG-----SDPFFAMRAILASQRG--TLGELGIGPIVTAGLIMQLL----VGS-QIIKV-DF-NNPEERALYTGAQKVLSVLMILFEAGAY-----------LFGG--AYG-------------------------ENISILTGTLIFLQLLASGLVIMLMDELIQKGYGLGSGISLFIAAGVSFTILNGLFGFTEGI--------------RN-P-------AGRYYGAVIAFF---YGLTHGEK-FINVVYRP--------------------------------------------DNPDIIAFLATIIVFAMVIYVESMR-IEIPISHAK-YK-VPARYPIKFLYTSNIPVILASALFANVYFISQI-------LSKKIAS----NP-------------IVELIGKW------DFS--GDQ--AVPT-GGLVYFTTAP-----RGISQV---------------------------------------------------VNDPLRAVIYIIILIIACMIFSAIWLETAGMGPRDVAKQLLDADMQIPGFRRNPKVLEKYLERYIPIAALLGGFFVAILAGFADFLGAL------------------------------G----------TGTGILLTIGIIKQYSEIIAKERMAEISP-AV-RGFL---GLQ-----------------------------------------------
>SecY_Archaea_Asgard_RLI65670
M--------------------------------------AEESKSRLYALKPIIERWPAVTKP-EGHVTFRTK--IMWTILCLVLYYILTNVM--IYGLRS----------NI-----IDLFAGYRFIMAGASG--SIMHLGIGPIVTASIILQLF----VGA-KIIKL-DL-TKKEDKAIYQGTQKVLVVIMILVEAVPQ-----------IFGY--LSPNDA-------------------LVSMVGGVWADAIIIIQLFTGAYLVFLMDELISK-WGIGSGISLFIAAGVSQALFTGLFNWLPTSGAEY-----------S-I-------NTPPAGVIPGTY---YLVSHMSL-GDIVNGGYQIIFIGHGG-----------------------------------YPNAIVPLLGTLFIFLLVTYTESSR-IELPLAHDK-VRGARGRYPIRLIYASNIPVILMSALLANINMFALL-------LSTSLKHIPLIG--------------DKWWIGTY-----------DTTISTQPL-MGGAWYLSRLNGV--NGWLMPIIQ---------------------------------------GGVPGGHAAWQYALKVIIYLSIMIFGSVLFAKFWIETTNMGPRAVAKQIQNSGMQIPGFRRDPRVLGRVLERYIPVVTVIGGAAVGALAGFADAVSTV------------------------------GN--------TSGTGLLLTVGIMINLYEQIAKEQAMEMHP-VL-RGFF---GKD-----------------------------------------------
>SecY_Archaea_Asgard_TES94349
M-----------------------------------------TGKFIRFFTPFVRVMPEIKAP-QREVSFKEK--LLWTVVALVIYLIMSNIP--LYGVNVT---------ET-----TDYYYWLRVILASQRG--TLTELGIGPIVTAGLIMQLL----LGS-KIIKV-DL-SDPYDRSMFSGSQKVFAMFLTIFNIIAY-----------IGGG--AFG--------------------------ELTATNATFVFLQLVLSGLVIILLDELLQKGWGIGSGVSLFIATGVAGQIFWSLFSFI------------------G-A-------DGVARGIVVAFF---QALGDPEYDVGDLMFRSD-------------------------------------------RLPSLFGGITTLVIFLIVIWFESTR-VEIPLAYKG-YRGFKGKYPMKLLYVSNIPVILVNALYANFLFFGQM-------LAGPNSA----LR----GQGFDF---LIDLIGRFD-TVDPGGA--AGN-YLVPN-YGLLYFLTPP-----QGLLGPQGL------------------------------------------------LADPIRAIIYLIFFIFLCVMLGRVWVDVSGLAPRDIAQQIIDSGMQIPGFRSSDKIIEKILKRYIPTLVILNGIIIAVMSFFADSLGAL------------------------------T----------SGTGLLIAIGIVHQYSESLAKEMAAMQYP-GM-RSFL---GMD-----------------------------------------------
>SecY_Archaea_Asgard_TET60661
M-----------------------------------------AGKFLKFFTPFVKAMPEIKQP-QREVTFKEK--FIWTAIVLIIYLILSNIP--LYGVELE---------ES-----TDYFYWLRVILASQRG--TLTELGIGPIVTSGLIMQLL----LGS-RIINV-NM-ADPYDRAMFSGAQKVLAVFLTIFNTIAY-----------IMGG--AFGP-----------------------LDQIGIQGAFFIFFQLLFAGIIIILLDEVLQRGWGLGSGISLFIAAGVSGQIFWNCFSFISAP-------------------------DGAPRGIIIAFF---SVLFDGNP---DTNLGTLLLRG---------------------------------------SLPSILGIFTTVGIFLIVIWFESTR-VEIPLAYRG-YRGFKGKYPMKLLYVSNIPVILVNALYANFLFFGQL-------LAGPSST----IRASQGGAIPDF---WINLIGVFKVHQETGSV--TGS-QLIPK-SGLIYLFSPP-----MGLDAV---------------------------------------------------AADPFRAVFYLFIFIFLCIMLGRVWVEVSGLAPRDIAQQIIDSKMQVPGFRSSAKIIERILKRYIPTLIILNGIIIAVLSFTADTLRAL------------------------------T----------SGTGLLIAIGIIHNYAETISKELAAAQYP-GM-RAML---GLD-----------------------------------------------
>SecY_Archaea_Asgard_TET74695
M-----------------------------------------ASKFLLLFKPFQRFTLEVKKP-ARKPSFKRK--IAWTFGILSLYLVMLNIP--LVGVPSD---------EG-----TDPFFAMRAILASQRG--SLAELGIGPIVTAGLIMQLL----VGS-QIIKV-DF-SNSEERALYTGTQKILAVLMTIFEALAY-----------ILGG--AYG-------------------------EDIGFEASILILVQLLVAGFIILLMDEIIQKGYGLGSGISLFIAASVSFNIFDGMFSLSPEP--------------SG-G-------FNWYRGCILAFFQAIFSDDPNAT-LSTPFSRVG-------------------------------------------RTPDLIGLLATIVVFAVVIYVDSIK-IEIPVQHSQ-YK-MPARYPIKFLYTSNIPVILVSALFANIYFISNL-------MWNNWKS----AA-------SGLKYFLVRFFGTWE-DISGGTG--SQQ--LAPV-TGLASYTTAP-----YGPEQI---------------------------------------------------AKYPVNAIIYLVLMVALCGIFSRIWIDTAGMSSKNVAKQLLDANMQIPGFRRNPRIVEKYLERYIPTAAWLGGFFIGVLAAFADFLGAL------------------------------G----------TGTGILLTTGILRQYYEIFASEQVSETVP-AL-AGFL---GLK-----------------------------------------------
>SecY_Archaea_Asgard_TFF90946
M-----------------------------------------ASTFLRILSPLCRIMPEIKQP-NRDVSFKEK--AIWTIVALLIYLVMSNMT--LVGIDIE---G-----GG-----VDYFYWWRVLLASSRY--TLAELGIGPIVTAGLIMQLL----AGS-KIIKV-DF-GDPMDRSLFTGAQKLFAVVLTVIQIIAY-----------ISAG--AYGPV---------------------GAGGLEFLDILVIFLQLFVSGIVIILLDELLQKGWGLGSGVSLFICAGVAMRIIWLCFSPIQGGDGLML-------GIVI-A-------FFQTIGTMFTGNGGRFKLNPEES-VTYYYNRPNDFSSIWIQRPQGLPTNADGVPYPVGSPEYGNSMAALMESQSSSSAPTLIGLITTVVIFLIVIFIETVR-VEIPLQYSR-YRGFKGKYPIKLLYVSNIPVILVQALYANFLFFGQL-------IGTNFPN----NA-------------WIQIFAKFD--PQSMTE--GGQ-FLQPVFPCLLYFLSPP-----RGLYEL-----------------------------------------------IDTPGQWTLHILVYTVILIALCVWFSKIWVDVSGIAPRDISQQILNSGLMVPGFRRNPRIIEKILKRYIPTVTTLGAIIVGLIAAVADFLGAL------------------------------G----------TGMGVLLTVGILYQYYQILAQEQLASMNP-AM-RGLL---GME-----------------------------------------------
>SecY_Archaea_Asgard_TFF96389
M-----------------------------------------PSTFLKALSPFVRIMPEVKQP-DRDVSFREK--FVWTAIVLIIFLIMSHMP--LFGVDKD---------VG-----TDYLWAMRVILASTRG--TLMELGIGPIVTAGLVMQLL----QGS-KIINV-DF-GDPEDRALFTGGQKVIAMFMTAFQAIAY-----------IVGN--AYG--------------------------PLGPDAALIVFAQLFISGIVIILMDELVQKGWGLGSGVSLFIMTNVAGQVLYNSLNFIELEQFAPIGYMGSTPGNIT-P-------TNLPKGIIAAII---GNILRTFG-IGTATGDPVDATW---LIVRN------------------------------GYDPSILSLVITFIIFSAVIWMESVR-VEIPLQYAR-FRGMKARYPIKLLYTSNIPVILAQALYANILFFGQI-------IWGTFNA----DG-------NNP---FLSWIGIF----RRDEE--TGR--MIAE-SGLARYITPP-----QGIFSILSE------------------------------------------------GDGWLHIIIYSALMILLCWGFSKIWVDISGIAPRDVSRQLLNSGYIVPGFRRSEKVLERLLERYIPVVAGLGGFLIGILAAAADVMGAL------------------------------A----------SGTGILLMVSIIKQYYEQIAKEQLAGMGGEGV-AGLL---GIL-----------------------------------------------
>SecY_Archaea_Asgard_TFG08435
M-----------------------------------------AGKFVKFFSPFVRVMPEIRNP-QREVSFKEK--AVWTAVVLVIYLIMSNIP--LYGVNLQ---------NS-----TDYFYWLRVILASQRG--TLTELGIGPIVTAGLIMQLL----IGS-KMINV-DM-TDPYDRSLFSGTQKVLAIFLTAFNAVAY-----------LIGG--AFGP-----------------------PEELGLESMVLVFLQLLFAGIIIVLLDELLQKGWGLGSGVSLFIAAGVAGQIFWNTFSFIEAPT-------------EE-G-------TALPRGIIIAIF---YVLFDEDD---DTNLDDIFIRG---------------------------------------QLPSILGLITTVIIFVIVVWFEGTR-IEIPLAYKG-YRGVKGKYPMKLLYVSNIPVILVNALYANLLFFGQI-------IAGPDSA----LR----GQGFDF---WLDLIGVFE-SQSAGEG--LGG-YLLPT-SGLIYLLSPP-----QGLEAL---------------------------------------------------MDDPLRAVIYLFIFTGLCIYLGKIWVEVSGLAPKDIAQQIIDSGMQVPGFRSSAKIIERILKRYIPTLIILNGIFIALLSFMADSLGAL------------------------------T----------SGTGLLIAIGIIHNYAETIAKEVAAEQYP-SM-RGFL---GLD-----------------------------------------------
>SecY_Archaea_Asgard_TFG09519
M-----------------------------------------TSKFLLLFKPFQRFIFEVKKP-ARKPSFKRK--LAWTFGILAIYLIMLNIP--IIGIPDT---S-----DG-----KDPFFAMRAILASQRG--TLAELGIGPIVTAGLIMQLL----VGS-QIIKV-DF-TNSEERALYTGTQKILAVLMTIFEALAY-----------ILGG--AYGA-----------------------RDELGIQNIMLILVQLLVAGFIILLMDEVIQKGYGMGSGISLFIAASVSFNIFDGMFSLKEYS-------------------------DTQYRGCVIAFFQALFGPNPGTE-VAEAFSRVG-------------------------------------------RNPDLIGLLATIVVFAIVIYVDSVK-IEIPVQHSQ-YK-MPARYPIKFLYTSNIPVILVSALFANIYFVSNL-------MFTNWGE----EN-------SGFKYFFVNLFGRWT-NVAEPGQ--TEQ--LAPT-TGLASWTTAP-----YGPEQV---------------------------------------------------AAYPVNAIIYLVLMIALCGIFSRIWIDTAGMSSKNVAKQLLDANMQIPGFRRNPRIVERYLERYIPTTAWLGGFFIGVLAAFADFLGAL------------------------------G----------TGTGILLTTGILRQYYEIFASEQVSETVP-AL-AGFL---GLQ-----------------------------------------------
>SecY_Archaea_Asgard_TFG13776
M-----------------------------------------AGKFVKFFSPFVRVMPEIKNP-QREVSFKEK--FVWTAIVLVIYLVMSNIP--LYGVQLQ---------DS-----TDYFYWLRVILASQRG--TLTELGIGPIVTSGLIMQLL----LGS-KMIDV-DM-SDPYDRSMFSGTQKVVAIFLTAFNAVAY-----------MLGG--AFGP-----------------------PEALGLESMVLIFLQLMFAGVIIILLDELLQKGWGLGSGVSLFIAAGVAGQIFWNTFSFIEAP---------------D-E-------ARLPRGIIIAIF---YVLFDEDD---TTNLDDLWVRG---------------------------------------QLPSILGLITTFLIFVIVVWFEGTR-VEIPLQYKG-YRGFKGKYPMKLLYVSNIPVILVNALYANILFFGQI-------IAGPDSA----LR----GQGYDF---WLDLIGTFE-YQSTGD---TGG-YLVPS-SGLIYILSPP-----QGIEAL---------------------------------------------------TDDPLRAVIYLLIFIVLCISLGKVWVEVSGLAPRDIANQIVDSGMQVPGFRSSSKIIERILKRYIPTLVILNGIIIALLSFMADSLGAL------------------------------T----------SGTGLLISIGIIHQYAETISKEVAAEQYP-SM-RGFL---GLD-----------------------------------------------
>SecY_Archaea_Asgard_TFG33823
M-----------------------------------------TSTFLKALSPFVRIMPEVKAP-DREVSFREK--FVWTAIVLIIFLIMSHMP--LYGVDRT---------VG-----TDYLWAMRVILASTRG--TLMELGIGPIVTAGLVMQLL----SGS-KIISV-DF-GDPEDRALFTGGQKVLALFMTAFQAIAY-----------IAGQ--AYG--------------------------PLDPTSALLVFLQLFVAGIIVILMDELVQKGWGLGSGVSLFIMTNVAGQVMFNMLDFTQTEGTGPIGYVGTNPEEPQ-A-------TGLPKGIIASII---ANIMRTLG-IGTASGPPVDAAW---LFIRDGT----------------------------GLTPTILSLIVTFIIFGAVIWMESVR-VEIPLQYAK-YRGMKARYPIKLLYTSNIPVILAQALYANILFFGQM-------IWSAWNR----DN-------NNP---FLNWIGTF----YKDEA--SGR--MIAD-SGLARYITPP-----QGIFSLLAE------------------------------------------------WDGWIHVIVYSVLMILLCWGFSKVWVDISGIAPRDVSRQLLNSGYMVPGFRTSEKVMERLLERYIPVVAGLGGFLIGILAAAADVMGAL------------------------------A----------SGTGILLMVSIIKQYYEQIAKAQLSEMGGEGV-AGLL---GIL-----------------------------------------------
>SecY_Archaea_DPANN_OIO62211
M-------------------------------------------FKMSVIDSIIENLPEVSGPTQKKLSFKEK--LKWTGIVLVLFFILGMIP--LFGLGQ----------NA-----LTQFEYLSTVLAAKFG--SIISLGIGPIVTASIILQLL----NGA-SILKM-DL-TTHEGKKRFQGIQKMLSIVIILVEAAIY-----------VFMG--GLAPAAD------------------FIGTSAYMQLQLILVFQLFLGGMLILFMDEVVSK-WGFGSGISLFIAAGVSQSIFIRALSPLSST---------------L-N-------PDFATGAIPALF---QFLAAGDP-VN--------------------------------------------------AGLMAAAVIATIIVFAIAVYAQAMK-IEIPLSFGR-VRGYGIRWPLSFIYTGVIPVILVSALMANVQLWARL-------LQNW----------------------GHPILGTF-----------VGN---SPN-SGLITWFTSP------DIVGKIIK--------------------------------------------GSIVSADFAHALAYMLIMILGCVVFSIFWVQTSGMDARSQAKQIMSSGLQIPGFRKDQRILEHLLNRYIHPLTIMGAIAIGFLASIADLTGAL------------------------------T----------SGTGILLAVMIIYKLYEEISKQHMMDMNP-MM-RKFM---GGL-----------------------------------------------
>SecY_Archaea_DPANN_OIO66318
M-----------------------------------------------AFADILTNLPEVASPTQKRLSFKEK--LKWTLTILVAYYILGHVP--LFGLGA----------NA-----LAQFEFLSIILGAKFG--SLISLGIGPIVTASIVLQLL----NGS-GIVKF-DL-TTHDGKRFFQGLQKLLSIGFIIFEAIIY-----------VMMG--GLQPSV-------------------AVGSPFYTPLVWMLILQLTIGGLLIMFMDEVVSK-WGFGSGLSLFIAAGVSEQIFIRTFSPLTSA---------------A-N-------PDVAIGALPAMV---QSLARGQP-TE--------------------------------------------------AGLLLAGVLATVIVFAMSVYAQAMK-VEIPLSFGR-VRGHGIRWPLSFIYTSNIPVILVAALLANIQLWARL-------LQNW----------------------GHPFLGTF-----------AGN---SPA-SGLVLWMTPT------NMVRAFLT--------------------------------------------GSMTSAILWHSLAYISFMMIGCVIFSWFWVQTSGMDARSQAKQMISSGLQIPGFRRDERVLERLLERYIGPLTVMGAIAVGILAAVADIAGAL------------------------------S----------SGTGILLAVMIIFKLYEEIAQQHLMDMNP-MM-RKFM---GKA-----------------------------------------------
>SecY_Archaea_DPANN_PIN78368
M----------------------------------------------SVIDSIIENLPEVSGPTQKKLSFKEK--LKWTGIVLVLFFILGMIP--LFGLGQ----------NA-----LTQFEYLSTVLAAKFG--SIISLGIGPIVTASIILQLL----NGA-SILKM-DL-TTHEGKKRFQGIQKMLSIVIILVEAAIY-----------VFMG--GLAPAAD------------------FIGTSAYMQLQLILVFQLFLGGMLILFMDEVVSK-WGFGSGISLFIAAGVSQSIFIRALSPLSST---------------L-N-------PDFATGAIPALF---QFLAAGDP-VN--------------------------------------------------AGLMAAAVIATIIVFAIAVYAQAMK-IEIPLSFGR-VRGYGIRWPLSFIYTGVIPVILVSALMANVQLWARL-------LQNW----------------------GHPILGTF-----------VGN---SPN-SGLITWFTSP------DIVGKIIK--------------------------------------------GSIVSADFAHALAYMLIMILGCVVFSIFWVQTSGMDARSQAKQIMSSGLQIPGFRKDQRILEHLLNRYIHPLTIMGAIAIGFLASIADLTGAL------------------------------T----------SGTGILLAVMIIYKLYEEISKQHMMDMNP-MM-RKFM---GGL-----------------------------------------------
>SecY_Archaea_DPANN_PIZ53267
M----------------------------------------------SVIDSIIENLPEVSGPTQKKLSFKEK--LKWTGIVLVLFFILGMIP--LFGLGQ----------NA-----LTQFEYLSTVLAAKFG--SIISLGIGPIVTASIILQLL----NGA-SILKM-DL-TTHEGKKRFQGIQKMLSIVIILVEAAIY-----------VFMG--GLAPAAD------------------FIGTSAYMQLQLILVFQLFLGGMLILFMDEVVSK-WGFGSGISLFITAGVSQSIFIRALSPLSST---------------L-N-------PDFATGAIPALF---QFLAAGDP-VN--------------------------------------------------AGLMAAAVIATIIVFAIAVYAQAMK-IEIPLSFGR-VRGYGIRWPLSFIYTGVIPVILVSALMANVQLWARL-------LQNW----------------------GHPILGTF-----------VGN---SPN-SGLITWFTSP------DIVGKIIK--------------------------------------------GSIVSADFAHALAYMLIMILGCVVFSIFWVQTSGMDARSQAKQIMSSGLQIPGFRKDQRILEHLLNRYIHPLTIMGAIAIGFLASIADLTGAL------------------------------T----------SGTGILLAVMIIYKLYEEISKQHMMDMNP-MM-RKFM---GGL-----------------------------------------------
>SecY_Archaea_Euryarchaeota_OFV65681
M--------------------------------------NEAEYDFKDRIAPILKRFPAIERP-AVHVHFKRK--LGWTISVLILYFVLSNIP--LFGLSP----------DS-----IDLFAQYRAFFAGASG--SLVLLGIGPIVTASIVLQLL----VGA-DIIKL-DL-SNPRDQAIFQGTQKILVLVMIVLETLPQ-----------MVGANPYIKPDL--------------------SLGIDPTILWWALFIQIFIGGVLIMFLDEIVSK-WGIGSGVGLFIVAGVAQALMTGVFNW------------------ER-D-------QGMPIGLIPKWI---WIAQNMGG-SELL-SGEGIKFL---L-----------------------------------IQGGVLALFTTIIIFLLVIFFESTR-VEIPLAHSA-VRGARGKFPVKLIYASVLPMILVRALQANIQMFGMI-------MARR----------------------GSTFLGVY-----------DPQ-TGRPI-SGLMYYLDPIHSP--YDWIPSLVH----------------------------------------MNHPEIATWQIAVRLGCDLGMMIIGGMIFAIFWINTTNMGADAVARQIQRTGMQIPGFRRDPRILEKVLERYIPKVTILGGALVGLLVVLANMLGTL------------------------------GH--------ATGTGILLAVSIVYRLYEEIASEQMMEMHP-MI-RSFF---GKE-----------------------------------------------
>SecY_Archaea_Euryarchaeota_OPX62073
M-------------------------------------------------EPLLAAMPAVKSP-EGHVHFKNK--LLWTLAILILYFALTNIP--VFGLSA----------AN-----QDLFAAWRALLAGASG--SIVHLGIGPIVTASIVLQLL----KGA-DILHI-DT-SETRGQVMYMGLQKILILVMIVIEAAPN-----------LVGG--FMTPDPIIAS---------------QFFGGNLFAVSFLIFLQICIGGILIFFMDEVVTK-WGIGSGVGLFIIAGISQALVSGFINWAK-----------------I-T-------DQYPTGFFPRLI---AIGLDGGN-YLTY------------------------------------------------FGKDILAFITTLIIFLVIVYVESTR-IEIPLAHAQ-VRGARARFPVKLIYASVLPMILVRVLQANIQMLGMF-------LSNI----------------------GITTLGQF-----------NGS---TPT-NGIMYFLAPINSP--SDWMWWMTD----------------------------------------L---GHAPWEVLLRLGIDITFMVVGGAVFALFWIKTAGLDSKDVARQIQLSGMSIPGYRRNPQVLEKYLDRYIPRVTVIGGVFIGILSVVANLFGVI------------------------------GS--------VSGTGLLLTVSITYRLYEEIASQQIMEMYP-FM-RTFF---GKE-----------------------------------------------
>SecY_Archaea_Euryarchaeota_OPY15957
M-------------------------------------------SFKESLDPIFKKLPAVASP-EGHVHFKNK--VMWTLGVLVLYFALANVP--LFGLSA----------DS-----IDLFEQYRAFFAGASN--SLILLGIGPIVTASIVLQLL----VGA-DVIKL-DL-SDSSDQAFFQGAQKFMVFVMIVLEALPQ-----------IMGG--YIQPDLDLA----------------SSLGVSGTIITLIIFIQICIGGVLVLFMDEVVSK-WGIGSGVGLFIVAGVSQQIVTGLFNWQAD------------------S-------SGLPIGFLPKWI---YIIQNEDL-VTLFTTGNGLLYV---L-----------------------------------VSGGILALVSTVIIFLLVVYVESTR-IEIPLAHSA-VRGARGKFPVKLIYASVLPMILVRALQANIQLIGLL-------LSGR----------------------GITILGEY-----------VGS---KPI-NGLMYYFAPIHSP--YDWIPSLVR-----------------------------------DSFSSIGAPVPAVWQIGLHVLIDAVFLIAGGVVFALFWIETTGMGAKQTAQKVFNSGMQIPGFRRNVGSIEKVMVRYIPKVTVIGGVFIGVLTLIASLLGTL------------------------------GS--------AGGTGLLLTVSIVYRLYEDIASEQMMEMHP-MI-RSFF---GQE-----------------------------------------------
>SecY_Archaea_Euryarchaeota_RBQ25296
M------------------------------------------GELLDRIEPLLARMPAVKPP-EGHVHFKNK--LMWTAAVLLLYFILTNIP--VFGLSA----------TS-----IDVFEYYRALLAGAQG--TILHLGIGPIVTASIVLQLL----RGA-DLIKI-NT-SDQRGQVLYMGLQKVLIFVMIILEALPN-----------VLGG--WMSADPAVS----------------AFFGGNAAFVMLLIFLQICIGGVLVMFMDEVVSK-WGIGSGVGLFIVAGVAQGLINGFLNWEA-----------------T-T-------DQFAVGFFPRLF---QVIADGSN-FIEY------------------------------------------------FGLQLLALVTTVGLFIIIVYVESTR-IEIPLAHAN-VRGARSRFPVKLVYASVLPMILVRVLQANVQMIGML-------LSSI----------------------GFTALGEF-----------NNS---TPI-NGLMWYLAPINQP--QDWMWWLSS----------------------------------------FTGTGHAVWEVLLRVGIDCTVMILGGALFAIFWVKTAGLDSKHVARQIQNSGMQIPGYRRSPAVLERYLDRYIPRVTVIGGVFIGLLSVLANMLGII------------------------------GF--------VGGTGLLLTVSIIYRLYEQIANEQMMEMYP-FM-RGFF---DKE-----------------------------------------------
>SecY_Archaea_Euryarchaeota_RLG31662
M--------------------------------------SNGEYGFKDRLAPILQRFPAVERP-AMHVHFKRK--LGWTIAVLILYFVLSNVP--LFGLSP----------DS-----IDLFAQYRAFFAGASG--SLLLLGIGPIVTASIVLQLL----VGA-DIIKL-DL-SNPRDQAIFQGGQKFLVLVMIVLTTLPQ-----------MVGANPYIKPDLGLA----------------ASMGVDPSVLWWALFIQIFIGGVLIMFLDEIVSK-WGIGSGVGLFIVAGVAQALVTGLLNW------------------QL-D-------QGMPIGIIPKWI---WIAQNMGA-SELL-SGEGFRFL---L-----------------------------------ISGGVLALITTIIIFLLVIFFESTR-VEIPLAHSA-VRGARGKFPVKLIYASVLPMILVRALQANIQMVGMI-------LARK----------------------GNTLLGVY-----------DAA-SGKPI-SGLMYYLNPIYSP--YDWIPSLVH----------------------------------------QNYPDIATWQIAMRLGCDLGMMVIGGMIFAVFWINTTNMGADAVAKQIQRSGMQIPGFRRDPRILERVLERYIPKVTIIGGALVGLLVVVANMLGTI------------------------------GN--------ASGTGILLAVSITYRLYEDIASEQMMEMHP-MI-RGLF---GKE-----------------------------------------------
>SecY_Archaea_Euryarchaeota_SDF64735
M-------------------------------------------SLKDSLEPIFNKLPAVASP-EGHVHFKNK--LMWTLGILVLYFALANVP--LFGLSS----------DS-----IDLFESYRAFFAGASG--SLMLLGIGPIVTASIVLQLL----VGA-DVIKL-DM-SDPSDQAFFQGAQKFMVFVMIILEALPQ-----------IAGG--YIQPDQALA----------------STLGISIGAITFIIFIQICIGGLLVLFMDEVVSK-WGIGSGVGLFIVAGVSQQIVTGLFNWATD------------------S-------SGLPTGLFPKWI---YIVQNVGA-DYLF-SGDGITFM---L-----------------------------------VRGGILALISTVMIFLFVVYVESTR-IEIPLAHSA-VRGARGKFPVKLIYASVLPMILVRALQANIQMIGLL-------LSSK----------------------GITFLGEF-----------SGS---KPI-NGLMYYLAPIHSP--YDWIPSLVR-----------------------------------ETFTSYGAPVPAIWQIVLHVFVDATFLIVGGIIFALFWIETTGMGAKPTAQKIFNSGMQIPGFRRNIGSIEKVMIRYIPKVTVIGGAFIGLLTLIASLLGTL------------------------------GS--------TSGTGLLLAVSIVYRLYEDIASEQMMEMHP-MI-RSFF---GQE-----------------------------------------------
>SecY_Archaea_Euryarchaeota_Q977V3_SECYHALVD
M-------------------------------------------GWKDAAEPVLSRMPAVARP-EGHVPFRRK--LGWTGGILVLYFFLTNVT--LFGLDAA---------TA-----NDLFGQFRSILAGQQG--SVLQLGIGPIVTASIVLQLL----GGA-DLLGL-DTDNNPRDQVLYQGLQKLLVGVMICLTGLPM-----------VFAG--NFLPADQAVA---------------TSLGIGTVGVKGLIFAQIAVGGVLILFMDEIVSK-WGVGSGVGLFIIAGVSQQLVGGLFSW-------------------Q-G-------LGGTSGFFATWI---GIITGAIE-LPASPTDLLSTVF---L-----------------------------------GQGQLLALITTLLIFGIVVYAESVR-VEIPLSHAR-VKGARGRFPVKLIYASVLPMILVRALQANIQFLGRF-------LNSSWVG-------------------MPAWLGQY-----------TSG---QVT-GGLLYYLAPIQSR--SDWMWFLGL-------------------------------------------TSADPLDIAIRVLIDLIFMIVGGAVFAIFWVETTGMGPKSTAQQIQNSGMQIPGFRRNPQVIERVMERYIPQVTVIGGALVGLLAVMANMLGTI------------------------------GA--------VSGTGLLLTVSITYKLYEEIAEEQLMEMHP-MM-RNMF---GSE-----------------------------------------------
>SecY_Archaea_Euryarchaeota_WP004037712
M------------------------------------------GNLLDRMEPLLAAMPAVKSP-EGHVHFKNK--LMWTAAILLLYFFLTNIP--VFGLDA----------SS-----QDVFQYYRALLAGASG--SIVHLGIGPIVTASIVLQLL----KGA-DLIQI-DT-SDARGQVLYMGLQKLLIFVMIVLEAAPN-----------LFGG--FLVPDAAIAS---------------AFFGGNTFALSLLIFLQICLGGVLIFLMDEVVTK-WGVGSGVGLFIIAGISQSLVNGFFNWSA-----------------V-S-------DPYPVGFFPRLF---SIGISGGN-YLQY------------------------------------------------FGTDLLAFVTTIAIFLIVVYVESTR-IEIPLAHAR-VRGARARFPVKLIYASVLPMILVRVLQANVQMIGMF-------LSNV----------------------GITIFGRF-----------DGQ---APV-DGLMWFLAPVNGP--TDWMWWISD----------------------------------------L---GHAPWEIILRLGIDMVFMVVGGAIFALFWIKTAGLDSKDVARQIQLSGMQIPGYRRNTQVLIKYLDRYIPRVTVIGGVFIGLLSVFANLFGVI------------------------------GA--------VSGTGLLLTVSITYRLYEEVASEQIMEMYP-FM-RQFF---GRE-----------------------------------------------
>SecY_Archaea_Euryarchaeota_WP011449193
M------------------------------------------GEILDRMEPILAKMPAVKTP-EGHVHFKNK--LAWTAAILILYFALTNIP--VFGLSP----------ES-----QDMFQYFRALLAGSSG--SIVHLGIGPIVTASIVLQLL----KGA-DLIHI-DT-SEIRGQIQYMGLQKLMIFIMIVVEALPM-----------IVGG--FLKPDPAIAS---------------ALFGGNSGVLAILIFIQICIGGVLIFLMDEVVTK-WGIGSGVGLFIIAGISEAIINGFINWAP-----------------V-N-------DMYPVGFFPRLF---AVVLDGAN-FIQY------------------------------------------------FGTDLIAFITTIAIFILIVYVESTR-VEIPLAHTQ-VRGARARFPVKLIYASVLPMILVRVLQANVQMIGLF-------LNNI----------------------GITIFGTF-----------EGQ---TPT-GGLMWYLAPINHP--SDWMWWMPS----------------------------------------YVG-GHAPWEVLIRLGIDTTIMVVGGAIFALFWVKTAGLDSKAVARQIQLSGMSIPGYRRNPAVLEKVLDRYIPRVTVIGGVFIGIMSVVANLFGVI------------------------------GA--------VSGTGLLLTVSITYRLYEQIASEQIMEMYP-FM-RTFF---GKE-----------------------------------------------
>SecY_Archaea_Euryarchaeota_WP011832482
M------------------------------------------GELLDRMEPLLARMPAVKPP-EGHVHFKNK--LMWTAAVLLLYFILTNIP--VFGLSA----------TS-----IDVFEYYRALLAGAQG--TILHLGIGPIVTASIVLQLL----RGA-DLIKI-NT-SDQRGQVLYMGLQKVLIFVMIILEALPN-----------VLGG--WMSADPAVS----------------AFFGGNAGFVMLLIFLQICIGGVLVMFMDEVVSK-WGIGSGVGLFIVAGVAQGLINGFFNWEA-----------------T-T-------DQFAVGFFPRLF---QVIADGSN-FIEY------------------------------------------------FGLQLLALVTTVGLFFIIVYVESTR-IEIPLAHAN-VRGARSRFPVKLVYASVLPMILVRVLQANVQMIGMF-------LSSI----------------------GFTALGEY-----------NGS---TPI-NGLMWYLAPINQP--QDWMWWLSS----------------------------------------FTGTGHAVWEVILRVGIDCTVMILGGALFAIFWVKTAGLDSKHVARQIQNSGMQIPGYRRSPAVLERYLDRYIPRVTVIGGVFIGLLSVMANMLGII------------------------------GF--------VGGTGLLLTVSIIYRLYEQIANEQMMEMYP-FM-RGFF---DKE-----------------------------------------------
>SecY_Archaea_Euryarchaeota_WP012034957
M----------------------------------------AETGLKDRIAPFLSKLPAVKRP-EKHVHFQKK--LMWTLGILVLYFVLSNIS--VFGLSA----------AS-----QDLLGAYRAYFAGAQG--SIILLGIGPIVMASIVLQLL----VGA-ELIPL-DT-TDPKDQAIFQGLQKLMVFVMIVVEALPQ-----------IYGG--FLLPDPAIA----------------ATLGVSTGIIQLLIFAQVALGGVLILYMDEIVSK-WGIGSGVSLFIVAGIAQALVGGIFNWNPPYPGQAMGLNVDIAGLGA-R-------ENLPIGIIFRWE---WLLNNIGL-SQLL-TGENLIVL---L-----------------------------------YQGEILALLATIIIFLLIVYVESTR-IEIPLAHAA-VRGARGKFPVKLIYASVLPMILVRSLQATLEMVGLL-------LYRN----------------------GITFLGTF-----------NQY--NQPV-DGLMFYINPINGL--SDWVPQLAA----------------------------------------LNYPGIQLWQIALHVFTDAFILIAGGILFAIFWVETTGMGASRVARQIQKSGMQIPGFRRNEQVIEKVVSRYIPKVTVIGGAFVGFLTLLSSLFGIL------------------------------GA--------VSGTGMLLAVSITYQLYEKLASEQLMEMHP-LM-RKFL---GEE-----------------------------------------------
>SecY_Archaea_Euryarchaeota_WP013194301
M-------------------------------------------SLRESLEPIFSRLPAVSSP-EGHVHFKTK--LMWTLGILMLYFILTNVP--LFGLSA----------ES-----IDLFESYRAFFAGASG--SLMMLGIGPIVTASIVLQLL----VGA-DVVKL-DL-SDPNDQALFQGAQKFLVIIMIILQTLPQ-----------MFGG--FIQPSGSVA----------------AALGVSTGVMSAILFVQIFIGGILILFMDEIISK-WGIGSGVGLFIVAGVSQQIVTGIVNWVPG------------------E-------DGLPVGIIPKWI---YIIQNFGS-EAIS---TDPMFL---L-----------------------------------LNAGILALITTVIIFLLVVYVESTR-IEIPLAHSS-VRGARGRYPVKLIYASVLPMILVRALQANLQLIGLV-------LHRS----------------------GLGFLGEY-----------SGS---TPI-SGFMYYLSPIRSP--QDWIPSLVR-----------------------------------EAYTQYPVAPPATWQIGLHVLVDAIMLIGGGIIFAIFWIETTGMGPKPTAKKIFNSGMQIPGFRRNIGSIEKVMERYIPKVTVIGGAFIGFLTLVASLLGTI------------------------------GG--------ASGTGLLLAVSIVYRLYEDIASEQMMEMHP-MM-RSFF---GKE-----------------------------------------------
>SecY_Archaea_Euryarchaeota_WP042696692
M------------------------------------------GELLDRMEPLLARMPSVKPP-EGHVHFKNK--LMWTAAVLLLYFILTNIP--VFGLSA----------TS-----IDVFEYYRALLAGAQG--TILHLGIGPIVTASIVLQLL----RGA-DLIKI-NT-SDQRGQVLYMGLQKLLIFVMIILEALPN-----------VLGG--WMTADASVS----------------AFFGGNAGFVMLLIFLQICIGGVLVMFMDEVVSK-WGIGSGVGLFIVAGVAQGLINGFFNWEA-----------------T-T-------DQFAVGFFPRLF---QVIADGSN-FIEY------------------------------------------------FGLQLLALVTTVGLFFVIVYVESTR-IEIPLAHAN-VRGARSRFPVKLVYASVLPMILVRVLQANVQMVGMF-------LSSI----------------------GFTALGEY-----------NGS---TPI-NGLMWFLAPINQP--QDWMWWLSS----------------------------------------FTGTGHAAWEVIIRVGIDCTVMILGGALFAIFWVKTAGLDSKHVARQIQNSGMQIPGYRRSPAVLERYLDRYIPRVTVIGGVFIGLLSVLANMLGII------------------------------GF--------VGGTGLLLTVSIIYRLYEQIANEQMMEMYP-FM-RGFF---DRE-----------------------------------------------
>SecY_Archaea_Euryarchaeota_WP042706265
M------------------------------------------GAMLDRMEPLLAAMPAVRPP-EGHVHFKNK--LLWTVAVLILYFLLTNVQ--VFGLSA----------DS-----SDWLGMYRAILAGASG--SIVHLGIGPIVTASIVLQLL----NGA-DLLGI-NT-REPRGQVMYMGLQKLLILVMIVLEAAPN-----------VIGG--FLQPDANIAL---------------TLFGGSLATVSFLIFLQLCIGGLIIFLMDEVVTK-WGVGSGVGLFIVAGVSQGLINGFLNWAA-----------------V-Q-------DAYPVGFFPRLF---AIIADGAN-LMEY------------------------------------------------FSLDILALITTVFIFGLVVYAESTR-IEIPLAHAT-VRGARGRFPVKLIYASVLPMILVRVLQANWQMFGLF-------LNNI----------------------GITFLGKF-----------EGQ---TPV-NGIMYVTAPINSP--NDWMWWLTD----------------------------------------L---GHPVWEVLLRMGIDLIVMVVGGAIFALFWVKTAGLDSSHVARQIQRSGMSIPGYRRNEQVLERYLDRYIPRVTVIGGVAVGVLSVLANYLGVI------------------------------GA--------VGGTGLLLTVSIIYRLYEEIANEQIMEMYP-FM-RSFF---GKE-----------------------------------------------
>SecY_Archaea_Euryarchaeota_WP067048259
M------------------------------------------GNLLDRMEPLLAAMPAVKSP-EGHVHFKNK--LLWTVAILLLYFFLTNIP--VFGLDP----------SS-----QDAFLYFRALLAGESG--SIVHLGIGPIVTASIVLQLL----KGA-DLIPI-DT-SETRGQVMYMGLQKLLILVMIVLEAAPN-----------LFGG--FMRPDLEIAQ---------------ALFGGNAFAVSLLIFLQICLGGVLIFLMDEVVTK-WGLGSGVGLFIIAGISQSLINGFLNWEA-----------------V-A-------DPYPVGFFPRLF---AIGLSGGN-YLQY------------------------------------------------FGTDMLAFVTTIAIFLIVVYVESTR-IEIPLAHAR-VRGARARFPVKLIYASVLPMILVRVLQANVQMLGMF-------LSNI----------------------GITIFGTF-----------DGQ---TPV-SGLMYFLAPVNGP--TDWMWWVHD----------------------------------------L---GHAPWEVLLRLGIDTTFMIVGGAIFALFWVKTAGLDSSRVARQIQMSGMQIPGYRRNTQVLERYLDRYIPRVTVIGGVLVGLLSVFANLFGVI------------------------------GA--------VTGTGLLLTVSITYRLYEEVASEQIMEMYP-FM-RQFF---GRE-----------------------------------------------
>SecY_Archaea_Euryarchaeota_WP067074646
M------------------------------------------GDLLDRFEPILAAMPAVRGP-EGHVHFKNK--LMWTLAILLLYFSLTNID--IFGLSA----------ES-----QDIFGMYRALLAGASG--SLLHLGIGPIVTASIVLQLL----KGA-GLLQI-DT-SEARGQVMYMGLQKMLIFVMIIVEAFPM-----------VASG--MMMPDPTVAA---------------EFFGGNMLTVSLLIFLQVCLGGLLVVLMDEVVTK-WGVGSGVGLFIVAGVSQGLVNGFLNWQT-----------------G-T-------DPFPIGFFPRLF---AIGTSGAN-FLEY------------------------------------------------FGTDILALVTTIVIFMIIVYVESTR-IEIPLAHTA-VRGARARFPVKLIYASVLPMILVRVLQANIQMIGMF-------LSNA----------------------GINIFGEF-----------QGQ---TPV-NGLMWYIAPINAP--QDWMWWLSD----------------------------------------L---GHAPWEIMLRMGIDISVMVVGGAIFALFWVKTAGLDSKDVARQIQRSGMQIPGYRRNAQVLEKYLDRYIPRITVIGGVFIGLLSVVANLFGVI------------------------------GA--------VGGTGLLLAVSITYRLYEEVASQQIMEMYP-FM-RSFF---GKE-----------------------------------------------
>SecY_Archaea_Euryarchaeota_WP096711746
M-------------------------------------------SFKESLEPFFNRLPAVASP-QGHIHFKNK--LLWTLGILMLYFALANVP--LFGLSS----------ES-----IDLFEQYRAFFAGASG--SLMLLGIGPIVTASIVLQLL----TGA-DIIKL-DM-SDPRDQAFFQGAQKFLVFVMIVLEALPQ-----------ILGG--YIQPDAGIA----------------ASLGVGLGVITFLIFLQICVGGVLILFMDEIVSK-WGIGSGVGLFIVAGVSQQIVTGLINWVPD------------------S-------SGLPSGIIPKWI---YIIQNVGA-DYLF-SGDGLMFI---L-----------------------------------IQGGILALISTVAIFFLVVYTESTR-IEIPLAHSS-VKGARGRFPVKLIYASVLPMILVRALQANIQLIGLL-------LAGR----------------------GITFLGEY-----------SGS---HPI-NGVMYYLAPINSP--YDWIPSLVQ-----------------------------------ETFTGYGVTAPALWQIGLHVLIDAAFLIVGGIIFALFWIETTGMGAKPTARKVFNSGMQIPGFRRNISSIEKVMDRYIPKVTIIGGAFIGVLTLVASLLGTI------------------------------GG--------ASGTGLLLTVSIVYRLYEDIASEQMMEMHP-MM-RSFF---GQD-----------------------------------------------
>SecY_Archaea_Euryarchaeota_WP109940996
M------------------------------------------GEILDRMEPILAKMPSVKSP-EGHVHFKNK--LAWTAAILIVYFILTNIP--VFGLSA----------ES-----QDMFQYFRALLAGSSG--SIVHLGIGPIVTASIVLQLL----KGA-DLIHI-DT-SEIRGQIQYMGLQKLMIFIMIVVEALPM-----------IVGG--FLQPDQAVAS---------------ALFGGNATILSLLIFVQICIGGVLIFLMDEVVTK-WGIGSGVGLFIIAGISEAIINGFINWAP-----------------V-N-------DAYPVGFFPRIF---AVVLDGAN-FIQY------------------------------------------------FGTDLIAFITTVAIFLLIVYVESTR-VEIPLAHTQ-VRGARARFPVKLIYASVLPMILVRVLQANFQMIGLF-------LNNV----------------------GITIFGTF-----------DGQ---SPT-SGLMWYLAPINSP--SDWMWWMPM----------------------------------------YTG-GHMPWEVLIRLGIDTVFMVVGGAIFALFWVKTAGLDSKAVARQIQMSGMSIPGYRRNPAVLEKVLDRYIPRVTIIGGVFIGLMSVVANLFGVI------------------------------GS--------VSGTGLLLTVSITYRLYEQIASEQIMEMYP-FM-RTFF---GKE-----------------------------------------------
>SecY_Archaea_Euryarchaeota_WP130645595
M------------------------------------------GNLLDRMEPLLAAMPSVKSP-EGHVHFKNK--LLWTAAILLLYFFLTNIP--VFGLDP----------SS-----QDVFLYYRALLAGANG--SIVHLGIGPIVTASIVLQLL----KGA-DLIPI-DT-SEVRGQVMYMGLQKLLIVVMIILEAAPN-----------LFGG--FLIPDPTIAA---------------AFFGGNTFTLSFLIFLQICLGGVLIVLMDEVVTK-WGLGSGVGLFIIAGISQSLVNGFLNWTA-----------------V-S-------DPYPVGFFPRLF---AIGVSGGN-YLQY------------------------------------------------FGTDLLAFVTTIAIFLIVVYVESTR-IEIPLAHAR-VRGARARFPVKLIYASVLPMILVRVLQANIQMIGMF-------LSNT----------------------GITIFGRF-----------DGQ---TPV-DGLMWYLAPVNGP--TDWMWWVQD----------------------------------------L---GHAPWEIILRLGIDMFFMIVGGAIFALFWIKTAGLDSKDVARQIQLSGMQIPGYRRNTQVLIKYLDRYIPRVTVIGGVLIGLLSVFANLFGVI------------------------------GA--------VSGTGLLLTVSITYRLYEEVASEQIMEMYP-FM-RQFF---GRE-----------------------------------------------
>SecY_Archaea_TACK_RLE57001
M------------------------------------------PRLVEIMEPLARFLPEVSKP-KRKLTLRER--LIWTGVVLTIYFVMSQTP--LYGLVRG---------AG-----YDPFLYMRMLFASKRG--TLMELGIGPIVTAGLIMQLL----AGS-KLIDI-DL-SDPKDRALFTASQKLMAIIWGGIQAIAY-----------ILGG--AFG--------------------------QLTPGIAILVFAQLLFATIVVMLLDEMVQKGWGIGSGVSLFIAAGISQQIIWQIFSPIY-----------------A-N-------DGKYLGAILAFI---QTLMRGEG-IVNAFIRRG-------------------------------------------SLPSMTGLILTIIIFMITIYLEGMR-IEIPVALAR-YRGIRTKIPLKFLYVSNVPIIFTSMLLVDIKIISLL-------IWRQFNP----AN-------TVT---LLNWIGMF------NQT--TN----QPI-GGLAYYATPP-----RGLTSV---------------------------------------------------MQDPVHALIYSIILTIFSVIFAVIWVEASGLSAKEQASQLVQSGLHIPGFRSSPKIIESVLKKYIPALTILSGIIVAVIAAVADIMGAI------------------------------G----------SGMGILLTVGIIYQYWSILTQEQIEELYP-VV-RRIM---GEK-----------------------------------------------
>SecY_Archaea_TACK_RWX73537
M------------------------------------------PRFLELMDPLVRRLPEIPKP-QRKVSLKEK--ALWTILALSIYLIMAEIP--LYGVPFS---G-----GT-----FEQFLIYRIIFASKKG--TLMDLGIGPIVTAGLIMQIL----AGS-KILNV-NM-SNPKDRGLFTGTQKIFAIVMTVVEAVAF-----------LLGG--SYG--------------------------ATTATASVLIICQLLAVGILVLLLDEMVQKGWGLGSGISLFILAGVAQQVVWLCFSPVG-P---------------V-A-------DGKALGAIIAFF---QTIFSGEN-ILHAFSRY--------------------------------------------PYPDMVGFLAMLLVFFVAVYLEGMK-IEIPVAYAK-YGGMRAKIPLKFLYVSNIPVILTSALFANFYYFGQV-------IWNNFNQ----GN-------ANP---WLNWLVQF------DAN--YT----LMP-GSFLYYIQPP-----RSLAAV---------------------------------------------------AHDPFHALIYILILVGFSVVFAKIWVEVSGMSAKSQAEQLVDAGLQIPGFRRSPAVIESMLNRYIPPLTILSGITIGLLAGFADMLGAI------------------------------G----------SGIGILLSVGIIYQYYQILAKEQLAETYP-GL-GRLL---GQE-----------------------------------------------
>SecY_Archaea_TACK_RZN55409
M------------------------------------------TRFLDLMEPILRFIPEVPKP-QRKLDLKYR--LLWTGLVLAIYLIMCEIP--LFGIPIH---A-----SG-----YEQFLIYRIIFASKKG--SLMDLGIGPIVTAGLIMQIL----AGS-KLMNV-DL-SKPRDRALFTGTQKFLAIIMTIFEATVF-----------LIGG--SYG--------------------------RLNLFLSILVIVQLTIVGILVILLDELIQKGWGIGSGVSLFILAGVSQQIIWSSFSPIG-P---------------V-A-------DGKSLGAIIAFF---QTIINGEN-ITKAFLRY--------------------------------------------PYPDMAGFITMIIIFLIAVYLEGMR-IEIPIAHPK-YGGLRAKIPLKFMYVSNIPIILTSALFANFYMFGQL-------IWQNFNF----LN-------NNP---WLNWFVMF------NST--TTG-LQPLP-GCFVYYITSP-----RSLINV---------------------------------------------------MHDPLHAFVYVVILVLFSTIFAKIWVEVSGMSAQAQAQQLVSAGLQIPGFRRSPVVIEQMLNRYIPPLTIMSGIMIGLLAGIADMLGAI------------------------------G----------TGIGILLSVGIVYQYYQFLAKEHIEEIYP-GI-SKVL---GRE-----------------------------------------------
>SecY_Bacteria_Aquificae_WP068550188
M-------------------------------------------------------RPDAENI-FKVPELRSR--ILFTFFMLAVFRLGAHIP--IPGINADALAEFFNR-AS-----GTLFGFFDLFSGGAFRRLTVFALGIMPYISAAIILELL--TAVVP-KLDQL-RK-EGERGRAQIIAYTRYGTILISAIQALGI----------AIGIQ--SMRS--PS------GM---------SIVINPGFSFVFVAVITMVAGTVFLMWIGEQINE-RGIGNGISLIIFAGIVARLPGAIKNTIALL---------------K-T-------GE-----LSPVT---LIVVAVLG--F--------------------------------------------------GVIAFICWMELAQRRVPINYPKRMV-RG-----KL-YGGQSSYLPIKVNISGVIPPIFASSILMFPLTVAKF-------VHHP------------------------------------------------VA-EKFAQIFAW--------------------------------------------------------------------GTWPYLTVYGLLIIFFAYFYT-AIIFNPKDVADNLRKYGGFIPGIRPGQKTAE-YIERIVNRLTFVGALYLVAVCILPSLLIKY------------------------------MHVPFY----FGGTALLIVVGVALDTMQQIESHLIMRHYEGLM-KRSP-I-LGG-----------------------------------------------
>SecY_Bacteria_Fusobacteria_WP067142371
M-------------------------------------------------TLFEAIKTRFNSI-LNVRELRRR--VTFTLLMFLVARIGIQIP--VPGINVGLFSQFIN---------NPLAQFLDLFSGGAIQQASIFSLGITPYINASIVFQLL--GVLYP-KIEEM-QK-EGGKQREQITQWTRYLAIAIAIAQSFFA----------AVLLQ--SQ-----------------------NIVIEPGVTFLITSTALMTGGAAFLMWLAERISI-KGIGNGTSMLIFLNIVSNLPRVAYRMGTSL---------------F-G-------NT-----RGNLL---LSASVLLF--I--------------------------------------------------AIIVIMVIIQLGERRIPIQYVGKSS-RGFGQG-PS-SVGKKTFLPIKINTAGVMPIIFASMLMAIPAVIVSF-------IKNP-----------------------------------------------EKQ-AFWGRILGQ--------------------------------------------------------------------TGWLYLSIMVVLIIAFSFFYT-AIVFDPDKIADSLKQTGGTLPLKRAGRETAD-YLESIVTTITYGTAVFLAVLGILPNIWFGY-----------------------------VVNLPVM----LGGTSLIILVGVAVDLIKQIDSHLAVKKYKGFG-TSKR-R-LNR-----------------------------------------------
>SecY_Archaea_DPANN_OIO21710
M-------------------------------------------GSLDFLRPITSKLPEVASP-KYPPALNER--LIWTALALIAFFIMYNVT--AVGVQE----------NA------GGLDFLQIVTASKIG--SLITTGIGPIVLASIFLQLF----AGA-KIINV-DL-TNPEEKATFHGVQKLLALFLSIFEAAVF-----------VLFS--KIALGT--------------------LIFGSVAATQAFVIVQIALGSIVLLFLDEVVSK-YGIGSGISLFIAGGVSYSIVAGFLLIITGS-------------------------GG-------------VIEDLGAG-GANALSNV---------------------------------------------LLDLTPVFFTILVFAIVVYAEGMK-VEIPLAFDR-ARGLGGRFPIKFLYVSNIPVILASALMLNLQFFSLT-------LRDI----------------------SLK-IGEFNIIHAIGYV--DAG--GRLA-DGLLYFISPIYVGSQIDVFTYMGA--------------------------------------MLGTTTPILALPQVLHIFTYTIFLMGLCIIFGVFWVETANMGPKAVAEQLDKSGLQIPGFRRDPRIVEKVLERYIPTITILGSAFVGLLAALADLTGAL------------------------------G----------TGTGILLTVGILYKMYEDLRSKQAFGMNS-AI-SGFL---EG------------------------------------------------
>SecY_Archaea_DPANN_OIO62100
M-----------------------------------------PGNAVSLLKSILTNLPEVVKPTQKRLSFREK--LKWTGSVLMLFFVLGMIP--LFGLGQ----------NE-----LQRFGLLSIILGAKFG--SIISLGIGPIVTASIIIQLL----TGS-GLVKL-DM-TSKDGRKLFQGIQKAGSLAFILFEACIY-----------VFMG--GLS--------------------------PMPGISPWVLIAQLCAGGLLILFMDEVVSK-YGFGSGISLFIAAGVSEGIILRLFSPFTSSGV----------FFMG-S-------GEAPVGAVWAIF---HFLSIGAA-KD--------------------------------------------------VLTNLAAITATGLVFAIAVYTQAMR-VELPMSFGR-VRGHGIRWPLSFVYTSNIPVILVAALLANIQLWARL-------LQNK----------------------GMPILGTF-----------VGN---TPA-SGIVAWLQPP------DLLRKLIE--------------------------------------------RGVTLLDLGHSAVYIIFMIVGAVIFSIFWVQTSGMDARSQAQQMMSSGLQIPGFRRDPRVLEHLLNRYIWPLTVMGAITVGFLAATADLSGAL------------------------------S----------SGTGILLTVMIIYRLYEEIAQQHMMDMYP-VM-RRFI---GG------------------------------------------------
>SecY_Archaea_DPANN_OYT35121
M-----------------------------------------------NFDLILKKIPSVAAP-KKELNFNTR--LKWTGIVLFLFLLLSNVP--LFGSKG----------GA------EFLKQISMLMGASFG--SILTLGIGPIVTASIILQLL----VGS-KIVEF-DL-STHAGKARFHQIQKLMAFAFCAIEAFAY-----------SHLG--AIV---------------------------PLPGMALTIAFQLFLGGILIIFFDEIITK-WGIGQGVSLFIAANISTQIFTEAFSFSR-----------------S-D-------AGYLIGKIPALI---ENISKGIF-SY----------E---S-----------------------------------IIPLLFPLITTAIVFLIVIYAQTLK-IEIPLAFGS-IRGFGRKWPLKFIYTSVIPVILVSVVLINLNLVAQI-------MSSK----------------------GITFLGEY-----------SGN---SVV-GGLMLYLSPP-----HNFLINVLQ--------------------------------------------INISIQELLRVIFYSLFMIFGSAIFAIFWVVTSGMDASSVAKQIQSSGMQIPGFRRDPRVIEKVLKRYIMPLALMGGAFVGFLAAFGTFTGCL------------------------------S----------RGTGILLMVMIIYQFYEQIATQYMKDMNP-ML-RKYF---EM------------------------------------------------
>SecY_Archaea_DPANN_PIN68989
M-----------------------------------------------GFKDILMNLPEVKAPSQKKLAFKEK--LKWTGITLVLFFVLGLVP--LFGLGQ----------NA-----LQQFEFLSVIMAAKFG--SIISLGIGPLVTASIVLQLL----NGS-GLLKF-DL-QSAEGKRFFQGLQKLLALVFILFEGFIY-----------VFMG--GLAPPAE------------------LVGTSLFFTLELLLVFQLFIGGILIMFMDEVVSK-WGFGSGLSLFIAAGVSEEIIIRALSPFPSP---------------A-N-------PDMPTGAIPALI---KSLIGGDP-VS--------------------------------------------------AGLMLAAILATAFVFVMSVYVQSMN-VEIPLSFGR-IRGHSIRWPLNFLYTSNIPVILVAALLANVQLWARL-------LERW----------------------GHPILGTF-----------SGN---SPA-SGFVFWLHSP------NIVEKIIT--------------------------------------------GSFTWSNIGQTGIYMVFMMIGSVVFAYFWVQTSGMDARSQAKNILNSGLQIPGFRNDPRVLENILNRYIMPLTVMGGLTVGLLASVADVAGAL------------------------------S----------RGTGILLAVMIIYKLYEEIAKQHMMDMHP-ML-RRFM---GG------------------------------------------------
>SecY_Archaea_DPANN_PIN82995
M-------------------------------------------GSLDFLRPITSKLPEVASP-KYPPALNER--LIWTALALIAFFIMYNVT--AVGVQE----------NA------GGLDFLQIVTASKIG--SLITTGIGPIVLASIFLQLF----AGA-KIINV-DL-TNPEEKATFHGVQKLLALFLSIFEAAVF-----------VLFS--KIALGT--------------------LIFGSVAATQAFVIVQIALGSIVLLFLDEVVSK-YGIGSGISLFIAGGVSYSIVAGFLLIITGS-------------------------GG-------------VIEDLGAG-GANALSNV---------------------------------------------LLDLTPVFFTILVFAIVVYAEGMK-VEIPLAFDR-ARGLGGRFPIEFLYVSNIPVILASALMLNLQFFSLT-------LRDI----------------------SLK-IGEFNIIHAIGYV--DAG--GRLA-DGLLYFISPIYVGSQIDVFTYMGA--------------------------------------MLGTTTPILALPQVLHIFTYTIFLMGLCIIFGVFWVETANMGPKAVAEQLDKSGLQIPGFRRDPRIVEKVLERYIPTITILGSAFVGLLAALADLTGAL------------------------------G----------TGTGILLTVGILYKMYEDLRSKQAFGMNS-AI-SGFL---EG------------------------------------------------
>SecY_Archaea_DPANN_PIN98691
M-------------------------------------------SILDILEPVYRMLPEVKVP-EIAPPLKKK--MLWSALALVLFFVMGNIA--VIGINP----------SS-----AGALTNLQVILASKIG--TLITVGIGPIVLASIILQLL----VGG-KLINI-DL-SNPKDKARFSGLQKLFAVVLCFFEAGVY-----------TISG--M---------------------------LLPSEGMAGFVILQVAFGSIILLYLDEVVSK-YGIGSGIGLFIAGGVSESIFWRAFAIGTP----------------E-S-------AGQATGIIWQFI---ASFATGIN------------------------------------------------------FLMLLPVIATLTVFFVVVYAEGMH-VNIPITMGR--RGTGGRFPVKLLYVSNIPVILAVALFANIQLWAII-------SP------------------------GIPFIGEF----------------IGPIMKTIAFYVTVP-----YDLIETLAY------------------------------------------SGLSAALPKIFHAIVYLIILLLACVVFGRFWVEMGGQGPEAVSNQLSKSGMYIPGFRRDPRIIKSILNRYIPPITILGSIFVGLLAGLADLTSAL------------------------------G----------SGTGILLTVGIVYRLYEELAKQQLMETNP-LM-KKLF---GG------------------------------------------------
>SecY_Archaea_DPANN_RLG18733
M---------------------------------------------SNLISKIVSLVPEIEKP-KVKLSLTEK--LKWTLLVLVLYYILSMIP--LYGLHP----------QQ-----VQRFEALAVLLAASFG--SLLSLGIGPIVTGSIFLQLL----VGA-DIIKV-DL-KTREGRKKFQEYQTLFTIFFIIFENSIY-----------VLSG--ALMP------------------------ATPTLFNKLLLIFQLILGGFILMLLDEVSSK-WGIGSGISLFIVAGVAREIFVSALSPISAG---------------G-V-------SIGVIPRMISAV---FGYVPDAP-DV--------------------------------------------------IAFGIVSICATILIFFASTYLQSVR-VEIPLSFGR-VGGFSIKWPLNLLYTSNIPVILTASLIASLEVWGVM-------LYHA----------------------GFPILGSY------EVINVDGVMREVPK-SGLVKYLNTP-----SIMEMV-----------------------------------------------TAPQLDHLISILVYGSLMLIGAIIFSYLWVEIGGQDPETVADQILASGLLIPGFRSAKPVLVGVLRKYIYPLAIMGGLAVGLLATAADILGAL------------------------------S----------RGTGILLSVMILYSFYQQIIRYHVEELHP-SL-RKFL---KG------------------------------------------------
>SecY_Archaea_DPANN_RLI99480
M-------------------------------------------SLENAYLNFLGRLPGVAEP-VKRLTFKDK--LKWTGAILIIYYLMTQVH--VYGIAE----------TG-----YEYFRTLEILLGSSFG--SLMTLGIGPIVTASIILQLL----VGS-KLIPW-DL-TTERGKALFQGTQKLLAILFSFIEAFAY-----------VVFG--AVP--------------------------ARSPDFVPLVVLQLAIGSILVLFMDEVISK-WGFGSGVGLFIVAGVSKQIFIKALNPLTQGGG-----------LPD-M-------ANPPAGLIPYSI---LSLSAGQP-LE--------------------------------------------------ALLSLMPVIATLIVFFLVIYAQAIR-IEIPLAFST-IRGFGRRWPLKLLYTSNIPVILTAALLANIRVMAKI-------LSDK----------------------GMKILGTF-----------DAN--GRPI-GGLVYYLMPPNSQAISGFMIFIGAFALIGALFIYFTKKRYGLKFIVLMGMLGAVLWYSISYMLGLTSLIAISSEDILRLVTYSSFMIIGAVIFSIFWVSTSGMDPKSVAQQIDSIGMQIPGFRRDIRIIERVLERYIPPLAVLGGAAVGFLAAFADFTNAL------------------------------G----------TGTGILLAVMIIYQMYEQIGMQHLEDMHP-AV-RRFF---GK------------------------------------------------
>SecY_Archaea_DPANN_RLJ03390
M-----------------------------------------------NYLDILKLIPGVESP-QKRLTFKEK--LKWTGIILILYYAMSQII--VWGVDQ----------EA-----VARFEFLEIVLGSAMG--SLITLGIGPIVTASIILQLL----NGS-GILKW-DT-STEVGRLMFMGTQKILAMLFCFFEAIAV-----------VIFG--AIPP-----------------------NLALGPYVVPLLILQLAAGGILIILMDEVVSK-WGFGSGVSLFIAAGISKRIIIGSISFLG---------------------------EGGPAGAIPSAL---LSFISGRP-LD--------------------------------------------------AFISLLPLIFTIVVFFFVVYAQSLR-VEIPLAFGQ-VRGFGRRWPLRFFYTSNIPVILVGALLANMQLWAKM-------MAER----------------------GIPLLGTF-----------DAS--GNPV-SGLIYWITPPRQANLSNLVISVVS--------------------------------------------GNGIPPVAFSWITYALFMIIGSVIFSIFWVETAGMSAKNVARQIQNIGLSVPGFRRDVRIIERVLKRYINALAVLGGATVGLLAAFADFTGAL------------------------------G----------TGTGILLTVMIIYNLYEELARQHLEDMHP-AL-RRFM---GR------------------------------------------------
>SecY_Archaea_DPANN_RLJ07612
M-------------------------------------------GLEDKYIGFLKKFPGVEDP-VRRLDFRAK--LKWTGAILLLYFALAQIR--VFGIPA----------DY-----ESRFQFLEIILGSSFG--SFMTLGIGPIVTASIILQLL----VGS-KVIPW-DL-TTDKGKILFQGTQKFLAVVFSFIEAGAY-----------VLLG--AIP--------------------------AATPALAWAVILQLAMGGILVIFMDELISK-WGFGSGVSLFIVAGVSKTIIIRMFNPLTQSGA-----------LPS-P-------GTPPAGVIPYMI---TAAGSGDL-LS--------------------------------------------------AFFAFFPVISTILVFLLVVYTEAIK-VEIPLAFGS-IRGFGRRWPLKFFYTSNIPVILIAALLANIQLMGRI-------FAQK----------------------GATWIAKI-----------DSQ--GNII-GGLLYYVTVPRSEALSGLMTSIGIFVFLGIVVAYFA-KRNAIKTCILFALLGGVFWFSFVSLLGLTSLATITTTDILRMIGYSLVMIGGSMVFSVFWVETAGMNAHSVAQQIHSTGMQIPGYRRDIRIIESVLERYIPPLAVLGGAAVGFLAAFADFTNAL------------------------------G----------TGTGILLATMIIYSLYEELTIQHLEDMHP-AV-RRLL---GR------------------------------------------------
>SecY_Archaea_TACK_KYH41120
M-----------------------------------------AGRFLKAFEPISRFIPEVKSP-ARRVRFAEK--ILWTAVALILYLVMSEVP--LYGIGAG---------RG-----QDSLFYYRVIFASNKG--SLMELGIGPIVTAGIILQLL----AGS-GFIQC-DF-SNPEDRALFTAASKVLSIIMTGVQASAY-----------LISG--LMG--------------------------NLNPSQSIVIFLELLAAGLILMLLDEMLQKGWGIGSGISLFIVAGVAQRIMLDCFSTFPAP--------------GS-D-------PMRYQGVIAALI---QAVATGRT-LNDIFISPQ-------------------------------------------NHPSLIGLASTISIFLFVIYAEGVR-VELPMAHAR-YRGFRGRYPIKLLYVSNLPVIFASALFGNIFFVAQI-------LWNSYNQ----DN-------SNP---WLNLLGQF------KRE--DAR--ITPV-GGLAYYVIAP-----RGFADV---------------------------------------------------IENPVKSLIYACFLIIFCVVFSLTWLEVGGLDPKTVAGQLVDAGMQIPGFRRSARPIELILKRYIPTVTILGGLLVGALAAAADFLGAF------------------------------G----------TGTGILLSVGIIYQYYQILMRERVTEMYP-RL-QRLL---GG------------------------------------------------
>SecY_Archaea_TACK_OGD54772
M-----------------------------PADPSLQRLGEALPRFIELFKPIVRFFPDIKKP-ERKVSFNEK--LLWTALALVLYLIMSEVP--LLGVGQG---------GA-----DDPLGAMRVIFASSRG--TLMELGIGPIVTAGLILQIL----NGS-KMINV-DM-SNPEDRSLFTGASKVLAVGMTLFEALAF-----------IIGG--AYG--------------------------QLTVPNQLGILVQLLAAGIILMLLDEMLQKGWGIGSGISLFIAAGVVQMIWWDLIAPVG-P---------------L-E-------DGYYLGSIIAFV---QSLQVGEP-LTGFVRSG--------------------------------------------GLPDMVGLIITGVVILAVVYVSGIK-VNVPVSYAR-YRGFRGKFPIKFLYVSNIPVIFAAALFGNIYFITQM-------MWQRYNP----AN-------ANF---WLNLLGKF------STG--EGG--AEPI-GGLIYYLSPP-----RGLTAL---------------------------------------------------MEHPVKALIYAAFFIIVCVFFAVTWVEVGGMDAKSVSKQLIDSGMQIEGFRRSSAPIQQLLKRYIPIVTILGGVTVGAIAVFADFLGAF------------------------------G----------SGTGILLTVGILEQYYQLLVRERVSEMFP-AV-RSFL---GE------------------------------------------------
>SecY_Archaea_TACK_OLD13456
M----------------------------------------------ELFQPLTRILPGVRSP-TRDVGFTEK--LIWTAITLVVYLIMAETP--IYGITHT---G-----NI-----NDQFGPLRVIFASNRG--TLVELGIGPIVTAGLILQVL----SGS-KMINV-DF-TNPADRALFTGASKVLSVFMTVFEGIAF-----------LIGG--AYNVTNSA-----------------GQLITPSLQAQFLILTQLVVAGVVIILLDEMLQKKWGFGSGISLFIAAGVCLSIVWSTIGPIS-P---------------V-A-------DGKYFGAIFAFV---QSIGPVLS-NPGSFSSWQSALY---RGGS--------------------------------GLPDMVGLFTTIGVFILIIYLNGLR-VEVPVSYAR-YRGFRGRFPIKFFYVSNIPVIFAAALFGNIFFIGQL-------LFQRYNPTCSSTG-------LNF---WLSLFPGCF--VPTSST--NAQ--LVPS-KGLAYYTFAP-----RSITVV---------------------------------------------------LQDPIRAAVYMGIFVLACVFFAVTWVEVGGMDSKTVAKQLIDSGMQVEGFRRSGTTIRQILDRYIPTVTIMGGIVIGTIAAGADFLGAF------------------------------G----------TGTGILLTVGIIEQYYEILVKERITEIYP-GV-KGFL---GQ------------------------------------------------
>SecY_Archaea_TACK_PMB75339
M-----------------------------------------AGRFLNLFKPIARFIPEVKAP-ERRVGFNEK--LFWTAIALIIYLVMASDACRLYGIQR-----------------QEEFAPLRIIFASSRG--TLMELGIGPIVTAGLILQLL----VGS-AMIEC-DM-SKPEDRALFTTASKVFAIILTGVQASAY-----------IISG--MYG--------------------------TLPGTTAIIVFLQLLAAGMIVLLLDELIQKGWGFGSGISLFIMAGVAQQIFLECFNPSP-P---------------V-D-------EYGSSGIFVALV---QTIMGGKP-VTGLLLRG--------------------------------------------NFPSLIGFIATIVAFLVIIYMEGVR-VELPLSYAG-YRGFRSRYPIKLLYVSNLPVIFASALFANIYFFSYI-------LWSQPW-----GR-------NNF---WVNLLGWY------KLE--GER--YVPG-GGLVYYVTSP-----GNLSNV---------------------------------------------------MAEPLRAVGYLAILVAFCVIFSLTWLEVGGLGPSTVAKQLVDAGMQIPGYRRSGKAVEQILKRYIPAVTILGGIIVGLIAGLSDFFGVF------------------------------G----------SGIGILLSVGIIYQYYEILVRERVAEMYP-AF-RRLF---GG------------------------------------------------
>SecY_Archaea_TACK_RJS90578
M-----------------------------------------AGRFLKAFEPLIRIMPEVRSP-ERKVRFNER--LFWTGIALVIFLVMSEIP--LFGLGK----------VG-----GDSLAYYRVIFASAQG--TLMELGIGPIVTAGLILQMI----AGS-NLIEV-DF-SNPEDRALFTGASKVLSMILTAFQASAY-----------IISG--IFG--------------------------RLNFGQSLIIFTQLVAAGLILILLDEMVQKGWGIGSGISLFILAGVARQIMLSCFSVMPVG-------------GES-E-------PVRPYGIIAALV---QAAISGGS-INHLFLSQV-------------------------------------------GYPSIIGLLTTIGVFLFVIYAQGIR-VELPIAHAR-FRGFRGKYPISLLYVSNLPVIFASALFGNIYMWSQF-------LWNNYKD----SA-------WAQ---YISLFGNF------SYE--EGR--LIPV-GGLAYYVTSPT----RGFVDV---------------------------------------------------MGNPVRYLIYAAILIIFCVIFSAIWLEVGGLDPRTVAKQLVDSGMQIPGFRRSERPIEAILKRYIPVVTILGGLIVGVLAVIADFFGAF------------------------------G----------TGTGILLSVSIVYQYYQQLIRERIEEMYP-AL-RRFL---GG------------------------------------------------
>SecY_Archaea_TACK_RLE49565
M-------------------------------------------GLIEALEPVIRHLPEVPRP-IRKLDLRER--FLWTGLALAIYLIMSHIP--LYGVKSY---G-----GL-----FEQLYFFRVIFASKRG--SLMELGIGPIVTAGLIMQIL----VGS-KLIKL-DL-SKPRERALFTGVQKLLAIIMTAVEGAAF-----------ILGG--AYG--------------------------LLSPECALLVLAQLVAVGIIVILLDEMIQKGWGLGSGVSLFILAGVSQQIAWLSLSPVG-P---------------V-A-------DGKQLGALIAFT---QTLLSGEN-ILNAFNRY--------------------------------------------PYPDMTGFFTMIAVFLLVVYFEGMR-IEIPVAYAR-YGGLRAKIPLKFLYVSNIPIILASALFANILFFSRV-------LWMNFNP----DN-------SNP---ILNLIVQF------NPQ--ERG-FAPLP-GTLVYYLTPV-----RSITEA---------------------------------------------------LNDPLHAIAYTIVLCALSVIFAIVWVQVSGMSARDQAEQLIKAGLQVPGFRSSTKIIEQMLNRYIPSLTIISGLVVGLIAAIADMLGAL------------------------------G----------SGIGILLSVGIIYQYYEILARERLEETYP-AL-SKIF---GR------------------------------------------------
>SecY_Archaea_TACK_RLF10710
M------------------------------------------AKALELIEPTLRFLPEVKRP-KRRVSFRTK--LFWTGMVLTIYFIMCQVP--LFGIAER---------GR-----LAEFLFMNIIFAARNG--TLMQLGIGPIVTAGLIMQLL----VGS-RLLEI-DL-SDPHERALFTGAQKLLSIIVTAVEAFVF-----------IIAG--FFG--------------------------PMTPSNQVAVFLQLFAAGIVIILLDEMVQAGWGLGSGVSLFIAAGVSQHVFWGLFSPLAVP---------------E-R-------GGEPLGAILAFG---HSILRGD--VLSSFNRY--------------------------------------------PFPDMTGFLAMLAVLFIVLYFETVR-VEVPVSFTR-YGGIRANVPLKFLYVSNIPVILAGALYANLQVISQI-------VWSKWNP----TN-------TNP---ILNLLGTF------NMT--DRG--PVPM-GGLVYYLSPP-----RGLIAL-------------------------------------------------QSPEGAIHVLIYTVMLCLLCVFFAIAWVESSGMSAKDQAEQLVRAGLQVPGFRQSPKILEKLLQRYVSSLTIISGLFIGLLAAFADLLGAI------------------------------G----------SGIGILLTVEILYQYYEIIAREQAMEMYP-ML-EKIL---GR------------------------------------------------
>SecY_Archaea_TACK_RLG47886
M-------------------------------------------SVRNIIFLINKGIPTVERP-KQRPSLKER--MIWTGLVLIVYYLLSNIP--LWGVPE----------TR-----YDYLRELRLIFAGSFG--SLIELGIGPIVTAGIVIELL----VGS-GIIGL-DL-TDPEDRRFFQAIQRVLSIVLIVTYSVFY-----------VIGG--RFG--------------------------AMQLSKNILVIAQLALGSLMLMMLDDLVSK-WGIGSGISLFILAGVTTGVFWNIFAPPNIK--------------VP-E-------TGRVVGVLSALF---IEKSGAIY-RA--------------------------------------------------GLPDLIGLASTVIVILIVIITYGIR-VNVPISHTL-MRGQRTRYPIRLLYVSNVPIIFALALMGDIDLIAKI-------IWSRFSE----SA-------TGWQQTLMSILGTF------ELDP-RGQ--PIPV-GGLAYYIATP-----RGPTDI---------------------------------------------------IQDPLRSLIYLAIMVGSSVIFAKIWVITAGMDPESVSRQLVEQGLVLPGRRASSKVIAKVIEDYIESVTILGGALVGLLAAGANFAGAI------------------------------G----------TGSGLLLGVTITISFYEVIARERMLELYP-RL-KAFL---GV------------------------------------------------
>SecY_Archaea_TACK_RLG61079
M-------------------------------------------SLRNYVRVIASYLPEVDSP-KRRVNLKSK--FIWTGVVAVIYLIMASIP--LYGVKI----------GE-----YDPLAFYRIILASTHG--TLMELGIGPIVTAGLIMELL----AGG-EIIKV-DL-SKPEDRAFFTSATKLLTIVFAFVESMAF-----------LISG--FFG-------------------------ISPSPVTSAIIILQLMTATMIVMYLDELLQKGWGLGSGISLFIVLGVAEQIFWNVFSPVSAPIP------------GT-N-------STAPFGLIPYMA---YLASTGQP-ISNALLRE--------------------------------------------GYPSVVALLATIVTAFVIIYAEGIR-IEIPISHAR-FRGFRGRYPVKLLYVSNIPVILASALTYNIYALSRI-------IWAKFNP----MN-------ANP---WLNMFAMF------NVS--DPN---QLT-GGLIYYITAP-----STIQQA---------------------------------------------------FNEPLRAITFVALMCFLSTVFAIVWVEVGGFSPEIVSRQLIESGLQIPGFRRSSRAISMILEKYVRTVTIIGGFLVGLIAGVAQIVGVF------------------------------G----------GGMGILLAIDILLQYYQLLIREQVEEMYP-MV-SKLI---GR------------------------------------------------
>SecY_Archaea_TACK_TET57361
M------------------------------------GRSHMAGRFLGLFKPVARFLPEAKPP-GRKVGFNEK--LLWTALALVIYLIMAEIP--LYGMVG----------EG-----GFEMSYLRVIFASSRG--TLLELGIGPIVTAGLILQLL----AGS-GMIGI-DM-SNPEDRGLFTTATKFFSILLTGVQASAY-----------IIGG--VYG--------------------------TLPASVSIIIFIQLLFAGIIIILLDEMIQKGWGIGSGISLFIMAGVAQKIMWDSFALTP-G---------------L-V-------DMKSYGAFPALF---QTIGFGQQ-IFSTALEYVPFNV---TSGIAAHFIPAIDNAFIR----------------PQGLPSLLGFFTTIVVFLVVIYVEGVR-IELPVSHAS-YRGYRGRYPIKLLYVSNLPVIFASALFANVYFFSQI-------IWSNFNQ----HN-------TNV---FLNLLGTY------IWA--GDQ--PQPT-GGLVFYVLSP-----RNILDV---------------------------------------------------AVNPVRAVIFALIMITFCVVFSLTWLEVGGLGPATVAKQLVDSGMHIPGYRRSTRSIEMVLKRYIPAVTVLGGVTVGLIAALADFFGVF------------------------------G----------TGMGVLLSVGIIYQYYQQLMQERVAEMYP-AL-RHIF---GG------------------------------------------------
>SecY_Bacteria_Chrysiogenetes_WP013504997
M-------------------------------------------------------LGAFKHI-FTLPDLRKK--VLFTLGVLAVYRLGAHIP--LPGIDPQALSEFFSA-QS-----SALLTFFDMFSGGALGRVTLFALGVIPYISASIVLQLM--TVVVP-ALEKL-KK-EPD-GQKKITEYTRYATVVLAFVQGYGI----------GIGLE--AMTS--PS------GM---------PIVMYGGFSFQLMTAISLAAGTTFLMWLGEQVTE-RGVGNGISLLIFAGIVAAIPGAIVQSYTLL---------------Q-S-------GE-----MSIFL---ALGLVFAA--L--------------------------------------------------FMIAAIVFIERGQRKIPVAYAKRMV-SG-----KV-VGGKNTYIPLKVNTAGVIPVIFASSIIAFPLTFGDM-------LERT-----------------------------------------------PNV-EMFMQLFSP--------------------------------------------------------------------GGWLYTGLLAAFIIFFCYFYT-AIIFNTKDVAENLRKNGGYIPSIRPGAETSM-YLDNVLSRLTFGGSLYLTLVAVSPTFLIKY------------------------------LSVPFY----FGGTALLIVVSVGMDTMNQIEAHLLSRSYDGFL-TNRS-G-GR------------------------------------------------
>SecY_Bacteria_Elusimicrobia_PCI40246
M----------------------------------------ALCYRSQEQEGTFRVRYGDFIP-EIKPETRNR--ILFTIGALIAYKIGSIIP--IPGLNLDVIRALTSS-------DPTNLASSNKFVAGAMGQFSILSLGIRPFLAAAGFLYLV---KIAG-FFS---AD-GGDIWRRRVLRLTILFAAVHACLIAATF-----------NSMP--TPSGL--------------------SIVNASSVPFFPVAVISLTAGALFAPWLAQQITK-RGVANGVLVLIFLDLSSLFGSKVRNLFYQP---------------------------------LLER---PELIVILL--G--------------------------------------------------LIVGAVVFMESLQLKIPVQLERKKV-GN-----KV-YPETRTFLPIHMSQVGVAAIAISSGITAIPLTVFGF-------FPSL-----------------------------------------------AVA-GAMADFFRF--------------------------------------------------------------------GHMGGRIFLLCLIVAACYVIA-AICFDIKSLGQIIEKSGGEMEGRKDASPISE-FIEGRLEKVLLVGGIYAATIASLSWSLDLI------------------------------PKLSHA----FAGVEILLMIALARDIFSGLRFYNSNNSGE-GK-IVFF---QL------------------------------------------------
>SecY_Bacteria_Proteobacteria_OGS92573
M--------------------------------------------------------AKGASK-GKYGDLSQR--LWFLLGALVVFRIGAHIP--VPGIDPVVLADLFKT-QK-----DGILGMFNMFSGGALERFTIFALGIMPYISASIIMQLA--AIAVP-QLEQL-KK-EGEAGRRKITQYTRYGTLVLALFQAFGI----------SVALQ--AQP----------------------GLVPNPGMMFQLTSVITLVTGTIFLMWLGEQITE-RGLGNGISLIIFAGIAAGLPSAIGSTLELA---------------R-T-------GA-----FSIPL---VLFLLIGA--I--------------------------------------------------AVTALVVFVERGQRKILVNYAKRQV-GN-----KV-YGGQSSHLPLKLNMAGVIPPIFASSIILFPATIAGW-------FGSG-----------------------------------------QG---MNWL-KDISDKLSP--------------------------------------------------------------------GQPIYVLVYAVAIVFFCFFYT-ALVFSPKETADNLKKSGAFLPGIRPGEQTAR-YVEKIMLRLTMVGAVYITLVCLLPEFLVVK------------------------------WNVPFY----FGGTSLLILVVVTMDFMSQVQSYLMTHQYENLL-KKAN-F-KG------------------------------------------------
>SecY_Bacteria_Spirochaetes_OHD63802
M-------------------------------------------------------ANLLTNL-FREPDLRKR--VLFTIWCLIIFRIGAHIT--TPGIDPARLKDMIENVMHSHKALGNLLSYIDLFSGGALKQFTIFALGVMPYISISIIMQLL--MTVVP-QLEQL-GK-EGEMGRRKIQQYTKYGTVIMCIIQSATI----------SRWIA--SNEGVVV------------------EGLKNHQFFFTVLVVVSITSGTMFLMWLGEQISE-RGIGNGISLLIFAGIAARIPGAFIRTLDLV---------------K-Q-------GN-----FNPVA---FILVLLIF--S--------------------------------------------------VIIFFVVYEQEGQRRIPVQFARKIV-GR-----KV-YGAQNTYIPFKINPSGVIPIIFASAIVMFPAQIASM-------LGNK----------------------------------------------FPAF-TQLIAYLSP--------------------------------------------------------------------GQIPYMMIYGLLVIAFAYLYT-TIQFNPVEIADNLKKSGGYIPGIRPGQHTQE-YLQKILTRITLSGSLFLAFIAVFPDVILKID---------------------------MFSELDRGLAYLMGGTSLLILVSVDLDTMKQIESQLMMRNYDGFM-SKGR-R-RK------------------------------------------------
>SecY_Bacteria_Spirochaetes_WP008727098
M-------------------------------------------------------FKSFANI-FRVQELRSR--ILFTVIAILVYRIGSHIP--TPGIDPTALLGF----LSSSQGGGGLLTIMDLFSGGALFRFSILALGIMPYISASIIMQLL--GVVIP-ALERM-QK-EGESGRKKINQYVRYLTLVLCIVQSAAM----------ASWIQ--SINE----------GA---------MIFMDPGIGFILLVVVTATAGTMFLMWLGDQITE-RGLGNGISVIIFAGIVARIPAGVYDVIQKR---------------E-S-------EY-----LNSLV---IVLFFIIF--A--------------------------------------------------IVIFCVVYEESGQRRIPVQYAKRVV-GR-----KV-FGAQSTHIPFKINPSGVIPIIFASALMAIPAQIASL-------TRGV---------------------------------------------QWRWL-DALLRFFSY--------------------------------------------------------------------GSWAYIILYCLLVIMFAYVYT-SVQFNPDDIAENLKKSGGFIPGYRPGTQTAE-YLKTVLSRITIGGSIFLAAIAVFPDLMSKIPIFAPF---------------------RGTNNSLVYL---MGGTSVMISVSVAVELLKQIESYLQMHNYDGIL-KKSK-V-RR------------------------------------------------
>SecY_Bacteria_Spirochaetes_WP013243951
M-------------------------------------------------------FKSLTNI-FRVPELRSR--ILFTVLAILVYRIGSHIP--TPGIDPTALLGF----LSSAQGGGGLLTIMDLFSGGALFRFSILALGIMPYISASIIMQLL--GVVIP-ALERM-QK-EGESGRKKINQYVRYLTLGLCVVQSAAM----------ASWIQ--SINE----------GA---------MIFMRPGLGFILLVVITATTGTMFLMWLGDQITE-RGLGNGISVIIFAGIVARIPAGFYDVIQKK---------------D-T-------DY-----LNSLV---IVLFFIIF--A--------------------------------------------------IVIFCVVYEESGQRRIPVQYAKRVV-GR-----KV-FGAQSTHIPFKINPSGVIPIIFASALMAIPAQIASL-------TRGV---------------------------------------------QWRWL-DALLRFFSY--------------------------------------------------------------------GSWAYIILYCLLVIMFAYVYT-SVQFNPDDIAENLKKQGGFIPGYRPGTQTAE-YLKTVLSRITIGGSLFLAAIAVFPDLMSKIPVFAPF---------------------KGTNNSLVYL---MGGTSVMISVSVAVELLKQIESYLQMHNYDGIL-KKSK-V-RR------------------------------------------------
>SecY_Bacteria_Spirochaetes_WP014933893
M-------------------------------------------------------FKSLTNI-FRVPELRSR--ILFTVLAILVYRIGSHIP--TPGIDPTALLGF----LSSAQGGGGLLTIMDLFSGGALFRFSILALGIMPYISASIIMQLL--GVVIP-ALERM-QK-EGESGRKKINQYVRYLTLGLCVVQSAAM----------ASWIQ--SINE----------GA---------MIFMRPGLGFILLVVITATTGTMFLMWLGDQITE-RGLGNGISVIIFAGIVARIPAGFYDVIQKK---------------D-T-------DY-----LNSLV---IVLFFIIF--A--------------------------------------------------IVIFCVVYEESGQRRIPVQYAKRVV-GR-----KV-FGAQSTHIPFKINPSGVIPIIFASALMAIPAQIASL-------TRGV---------------------------------------------QWRWL-DALLRFFSY--------------------------------------------------------------------GSWAYIILYCLLVIMFAYVYT-SVQFNPDDIAENLKKQGGFIPGYRPGTQTAE-YLKTVLSRITIGGSLFLAAIAVFPDLMSKIPVFAPF---------------------KGTNNSLVYL---MGGTSVMISVSVAVELLKQIESYLQMHNYDGIL-KKSK-M-RR------------------------------------------------
>SecY_Bacteria_Spirochaetes_WP028330934
M-------------------------------------------------------LKSLANI-FKVQELRSR--ILFTILAILVYRIGSHIP--TPGIDPTALLSF----LSSSQGGAGLLTIMDLFSGGALFRFSILALGIMPYISASIIMQLL--GVVIP-ALEKM-QK-EGESGRKKINQYVRYLTLVLCMIQSVAM----------ASWIQ--SINE----------GA---------MIFMNPGIGFILLVVVTATAGTMFLMWLGDQITE-RGLGNGISVIIFAGIVARIPAGVYDVIQKR---------------D-S-------EY-----LNSLV---IVLFFIIF--A--------------------------------------------------IVIFCVVYEESGQRRIPVQYAKRVV-GR-----KV-FGAQSTHIPFKINPSGVIPIIFASALMAIPAQIASL-------TRGV---------------------------------------------QWRWL-DALLRFFSY--------------------------------------------------------------------GSWAYIVLYCLLVIMFAYVYT-SVQFNPDDIAENLKKSGGFIPGYRPGTQTAE-YLKTVLSRITIGGSLFLAAIAVFPDLMSKIPIFAPF---------------------RGTNNSLVYL---MGGTSVMISVSVAVELLKQIESYLQMHNYDGIL-KKSK-V-RR------------------------------------------------
>SecY_Bacteria_Spirochaetes_WP069726831
M-------------------------------------------------------FKSFANI-FRVQELRSR--ILFTVIAILVYRIGSHIP--TPGIDPTALLGF----LSSSQGGGGLLTIMDLFSGGALFRFSILALGIMPYISASIIMQLL--GVVIP-ALERM-QK-EGESGRKKINQYVRYLTLVLCIVQSAAM----------ASWIQ--SINE----------GA---------MIFMDPGIGFILLVVVTATAGTMFLMWLGDQITE-RGLGNGISVIIFAGIVARIPAGVYDVIQKR---------------E-S-------EY-----LNSLV---IVLFFIIF--A--------------------------------------------------IVIFCVVYEESGQRRIPVQYAKRVV-GR-----KV-FGAQSTHIPFKINPSGVIPIIFASALMAIPAQIASL-------TRGV---------------------------------------------QWRWL-DALLRFFSY--------------------------------------------------------------------GSWAYIILYCLLVIMFAYVYT-SVQFNPDDIAENLKKSGGFIPGYRPGTQTAE-YLKTVLSRITIGGSIFLAAIAVFPDLMSKIPIFAPF---------------------RGTNNSLVYL---MGGTSVMISVSVAVELLKQIESYLQMHNYDGIL-KKSK-A-RR------------------------------------------------
>SecY_Archaea_Asgard_RLI66271
M-----------------------------------------AGRFLKLFSPFIRITPEIKQP-DREISFKDK--LIYTFIVLLIYTIMSNVP--IFGVLES---------VS-----ADYYYWLRVILASNRG--TLTELGIGPIVTAGLILQLL----QGS-KLIEV-NM-SNPEDRALFTGAQKVITVVLTILQIIAY-----------IFGD--AFG-----------------------DSSELGAANIILIFLQLLFAGILIMMMDEVLQKGYGLGSGVSLFIASGVAGQIFWNSFSFFSDR---------------S-Q-------DGLPTGIIIAFF---SVLFKSNT---DVQLKDLWIRT---Q-----------------------------------GDPGLLGLITTLIIFFVVIYVETMR-VEIPLTYAG-YKGYRGKYPMKLLYVSNIPVILAQALYANLLFFGQL-------LWKWSDR----TG------KLSW---WVNWFGVFE-----QPE--GAQ-YYQPV-KGLLKYITAP-----QGLGQLINA------------------------------------------FQEGNGGSMILQSLIYMVIFITICIVFGQIWVEVSGLAPRDIAGQILGSRMQVPGFRRNEKVIEKILKRYIGPLTILCGFIVGMLSFLADFLGAL------------------------------S----------SGTGLLLTVGIIQNYAETISQEAAKEQFP-GM-GALL---G-------------------------------------------------
>SecY_Archaea_DPANN_PIN77712
M-----------------------------------------------GWKDIVMNLPEVAGPTQKKLGFKEK--LKWTLIILVIFFILGIIP--LFGLGD----------NA-----LAQFEYLSVILGAEFG--SIVSLGIGPIVTASIVLQLL----NGA-GIIKF-DL-QSPDGKRMFQGTQKLLSVGFVIFESAIY-----------VLMG--GLAPGAFFNPVTQQFTAQAISGTTIALSTAIITSLKLLLILQMTIGGISIMLMDEIVSK-WGFGSGVSLFIAAGVSKSLFVRAFSWVSGPEG-----------ISG-D-------FAYASGKIPQFF---QALYNGDP-QT--------------------------------------------------AISAVILVVTTLVIFAIAVYIQSMK-IEIPLSFGR-IRGHGIRWPLSFTYANVIPVILVSALLANMQLWARL-------LQNW----------------------GYPILGTV-----------SAS--GTAT-SGLVSWLYVPGGS--NGLVGMIVN-----------------------------------------QGTIFIGLRPYFQTGVYMLIMIFGCMIFSYFWVQTSGMDAKTQAKNIIGSGLQIPGFRRDERILERLLERYITPLTLMGGATIGFLASAADVLGAL------------------------------A----------QGTALLLCVMIIYKLYEEIAKEHMMDMHP-ML-RKMM---E-------------------------------------------------
>SecY_Archaea_DPANN_PIN93549
M-----------------------------------------------NLQSILYNIPEVKPPVEKKLGFNVK--LKWTLIILVAFFVLANIP--LYGLAQ----------NS-----LEQFEYLAIILGTDFG--SIISLGIGPIVMASIILQLL----VGS-GLLKI-DT-NRAEGKRFFQGLQKIGVIVFIVFEAMVY-----------VLMG--GLQ---------------------------ANPGLTGIVIFQLIIGGFAIMFMDEVTSK-WGFGSGISLFIVAGVSWRILAGLLQFISPTGENC--------LTHF-S-------TTPCSGALLIII---QSVVQGTP-NE--------------------------------------------------ALLALLVIVVTVLIFLAVVWAQSLK-VEIPLSYDR-LRGYNIKWPLAFFYASVLPVILVSALIANIQLFGGL-------LENSLG--------------------HATFLGSF-----------SQG---QAV-SGLAYWLGSS------NILEIIIR-------------------------------------------THQLPLRYGIQAITHLLFFMFFSMVFAIFWVKTAGMDAASQAKKIISSGLQIPGFRKDERVLESILSRYILSLTVMGGLAIGLLAAITNSLGAL------------------------------T----------SGTAILLAVMIMYQLYQNIAQQHAVDMHP-AL-KNMV---A-------------------------------------------------
>SecY_Archaea_DPANN_PIN94821
M-----------------------------------------------ELLNILKNLPEVKGPVEKKLSFNVK--LKWTMIVLLAFFVLANIP--LYGLAK----------NA-----LDRFQYLAIILGTDFG--SIISLGIGPIVMASIILQLL----VGS-KILNI-DT-STKEGKRYFQGLQKLLVFFFIIFEAVIY-----------VVMN--GLQ---------------------------ALPGYTAIVIFQLVLGGVAILFMDELMQK-WGFGSGISLFIVAGVGWRLFTGMFQFIGAQGGNC--------LLNF-S-------QTACAGKVLIVI---QAVIQGAP-TE--------------------------------------------------ALKALAVILATAVIFLLVVWAQSLR-VEVPLSYDK-LRGYGVKWPLTFFYASVIPVILVAALAANLQLFAGL-------LENSLG--------------------HATFLGTF-----------SQG---TPV-GGLAYWLHQS------NIVELIIT--------------------------------------------GSLTGRHLLQALTHILFYVVFSTVFAMFWVKTSGMDAESQAKNIMNSGLQIPGFRKDERVLESVLKRYVGPLTIMGGAAIGLLASVANLLGAL------------------------------T----------SGTAILLAVMIIYQFYQNIAQQHAVDMHP-AL-KKLS---G-------------------------------------------------
>SecY_Archaea_DPANN_PIZ52109
M----------------------------------------------SFLDTIIQHLPEVRGPKQKKLPFKEK--LKWTLVVLIIFFVMGLIP--LFGLGE----------NA-----LQQFEFLSIILGASFG--SIISLGIGPLVTASIVLQLL----SGT-GILNL-DL-SSTEGRQRFQGLQKILGVFFVIFEGAIY-----------VLMG--GLAPSAS------------------LIGLPLYGQLEFILIFQLVLGGIIILFLDEVVSK-WGFGSGISLFIAAGVAQQIFIRAFNFLPSP---------------T-Q-------PELAAGAIPALF---QSLSVGDI-TT--------------------------------------------------AGLQIAALVSTILVFMICVYGQAMK-VEIPLSFGK-VRGYGMRWPLNFFYTSNIPVILVAALMANIQLVARL-------LERW----------------------GHPWLGTF-----------SGN---SPI-SGLVYWINSP------DLLQNIIR--------------------------------------------GSFSLSMVGQAVIYILLMMGGSVLFSIFWMQTANMDARSQAKQILNSGLQIPGFRRDERVLERILSRYIWPLTIVGGASVGLLAAVADLTGAL------------------------------S----------RGTGILLAVMIVYKLYEEIAKQHMMDMHP-AM-RKFM---E-------------------------------------------------
>SecY_Archaea_DPANN_RLG17401
M-----------------------------PSLNARRKRSKKLEGSGLKFEEFLKNLPEVRAP-DRRLNFEER--LKWTGIVLLLYFALSMVP--LYGLSP----------TY-----VARFQTLSILLAANFG--SLITLGIGPIVTGSIILQLL----VGA-EVINI-DT-KTREGRALYQGLQKLFSIFFIVFENGIY-----------AFSG--ALPP------------------------IQPTLYYRSLLALQLILAGLLLMFLDEIVSK-WGIGSGISLFIAAGVSRQIFVNAFSPFESP-------------------------TGLPVGRVLQVF---ALIAQGFV-TQ--------------------------------------------------AFLPLITILSTLFVFALSIYLQSIK-VEIPLSFGR-IRGFSLKWPLSFVYTSNIPVILTASLLVSLQVWGSM-------LYHA----------------------GVPILGTF-----------TQQGGTEVPESGLVKYLTPP-----RISSLI-----------------------------------------------FSPTTDDFLSLLVYALFMLGGSVLFSVLWVQIGGQDASTIADQILEYNLTIPGFRSDRRILEHILSRYINPLAVMGGFSVGFLAVIADLFDAL------------------------------S----------RGTGILLTVMIIYNFYEIIRRQYAKELPP-WM-ASFF---R-------------------------------------------------
>SecY_Archaea_DPANN_RMD66647
M---------------------------------------------AFDVRAILQNLPEVRKPREKRLSFNVK--LKWTLVVLIAYFVLANIE--LFGLSN----------NA-----LANLEFLRLVLASPFG--SIISLGIGPIVMASIVLQLL----VGS-GILNI-DT-KTAEGRKYFQGLQKVGVIFFIVFEAVVY-----------VLMG--GLQ---------------------------PIPGYTGILILQLILGGFAIVLMDEVAQK-WGFGSGVSLFIVAGISWAIFTGLFQFITPDGSNC--------LTDF-S-------NTPCRGAILVVL---QSIINNAP-RE--------------------------------------------------ALVALATIFSTIFVFLVVVWAQSLK-VEIPLTYER-IRGYGVKWPLPFFYASVLPVILVTALSANIQLFGTL-------LQNWLG--------------------HPTFLGTF-----------SNG---QPV-AGLAFWLRGP------NILQAAIR--------------------------------------------NSLQVSMIWQSFAHLLFYAVFATIFSVFWVKTSGMDAASQAERIASSGLQLPGFRKDPRVLEAILKRYIGPLTIMGGFAIGLLAAVSNLLGTI------------------------------S----------RGTALLLTVMITYQLYQSIAQQHAVDMHP-AL-RKFM---G-------------------------------------------------
>SecY_Archaea_TACK_KON31732
M-----------------------------------------AGRFLSLFGPLSRFLPEINSP-TRKVSFNEK--LFWTAMALIIYLVMSEVS--LFNVTG-----------------GISNQAIQIIFASTQG--KLTALGIGPIVTGGLILQLL----IGS-GIVNA-DL-GNTEDRSLFTAATKVFAIVLTGVQASAY-----------LLGG--VYG--------------------------SVDLVTALIVFIQLLIAGIVLMLLDEMMQKGWGIGSGISLFILAGVAQGIMWSSFSPFG-P---------------M-E-------DGKQFGAFIALG---QTILGGEN-IANAFFRVTSDGV---LT----------------------------------SLPSMMGFITTVIVFVLVIYMEGIR-VELPISHAN-YRGFRGKYPIKLLYVSNLPVIFASALFANIQVFAQL-------LYGQFG------S-------GNF---FVNLLGTF-----------DSQ--GGVI-GGLAYYVTAP-----RSLAQV---------------------------------------------------GVDPIRALIFVGIMVTFAIIFSITWLEVGGLGPSTVAKQLVDSGMQIPGFRRSGKSIEIILKRYIPVVTILGGAIIGLVASVSEFFGVF------------------------------G----------SGMGVLLAVGILYQYYQLLVQEQVAEMYP-AF-GRVL---G-------------------------------------------------
>SecY_Archaea_TACK_RLE64825
M-------------------------------------------GTYEALQPIFRFLPEVKKP-AYKLSLKER--LFWTGAVLLIYFAMSQVP--LYGIPWA---Q-----AQ-----YQQLLFFQIIMASRRG--TLLELGIGPIVTAGLIWQLL----VGS-KIVDI-DL-TTPEGRKLFSGVEKLLAMAFAAIEALAY-----------IVGG--AYG--------------------------PLTFEKAAIVFAQLFIASIIILLMDELLQKGWGVGSGISLFIAAGVAQQIFWELFSPIG-P---------------L-E-------DGLYYGVISSII---YALSTGVS-TGNWTLISQVVAR---KT----------------------------------GFPDLLGLITMIFFILLLAYIESMR-IEIPISISR-YGGMRSKIPLKFLYVSNLPVILVSALYADIHIFAQA-------LWPRFNP----NN-------DNM---WFNIIAMY------NKT--ERGNLVPLP-GSLIYYISPP-----RSLWAI---------------------------------------------------FEDPVHVAIYSLMFIGFSVLFAIAWVETSGMDPRTQAQQLVEAGLQIPGFRKSTRVLTSLFSRYVWPLTILSGLLIGVIAVVSDLLGVL------------------------------G----------SGIGILLMVGILVQYQQILAREQALEMYP-IL-AKVL---E-------------------------------------------------
>SecY_Archaea_TACK_RLI08282
M------------------------------------------GRFLEAFRPISRFMPEVKRP-ERRVPFNTK--LLWTGVALIIYLIMSEIP--LYGIAPR---------AE-----NPALFTMRVVFASKYG--TLMELGIGPIVTAGLITQLL----AGS-GLIEV-DF-SNPEDRALFTTASKALSIIMTIFQASMY-----------IISG--AYG--------------------------RLNFTASILILLQLIAAGLIIMLLDELVQK-WGIGSGISLFIVAGISQRIWWNSFSMLP-----------------V-G-------DGKRLGAIPAFF---EAILRHEP-VWSWFHRTG-------------------------------------------GFPDMVGFLTTMLLFLALIFMEGMR-VELPISHSM-YRGFRSRMPLKLIYVSNIPVILAYTLFSNIQIISQT-------IWQRWNM----DN-------SNP---FLNLIGMF------NLT--DQG--PTPI-GGLVYYITFP-----GRLDAV---------------------------------------------------IQQPVRALIYAVIVVTVCVLLSKLWIEVGGMDPKSVADQLLKSGMQIPGFRRSRRPIEKLLERYIPTISILGGLIIGIVSAVAQFLGVF------------------------------S----------TGTGVLLCVSILYQYYQAIIQEQIEELYP-FL-REAL---R-------------------------------------------------
>SecY_Archaea_TACK_TFH19187
M-------------------------------------------RFLDLFKPISPYIPEVKPP-QKKVPFNTR--LLWTFAALGIYLIMNQIP--LYGIPQN---------QG-----GDPFATMRIIFASSRG--TLMELGIGPIVTAGLIIQLL----AGS-ELISF-DR-SDPDDRGLFTTASKVFSFIMVIVQAGLY-----------IISG--VYG--------------------------TITTTVAILIFVQLLAAGLVIMMLDELVQKGWGIGSGISLFIVAGITQNIWWMTFSPFV-----------------I-G-------DGRAYGALIAFF---QGIFQGIP-FQSWFYRY--------------------------------------------GYPDMIGFFTTLLVFAFVVYIEGMR-VEIPISHSS-YRGYRSRMPIKLLYVSNIPVILAYAMFANFQLVGQF-------VWTRWNQ----NN-------SNF---ILNMLGMY------NQT--AQG--TVPI-GGLSYYVTSP-----ASLSGV---------------------------------------------------MADPVKALVYLFIVVGFCIIFSITWLEIGGLGADQMADQLLQSGMQIPGFRRSKKPLEKLLNRYIPTITVIGGMIIGALAAFSEFFGVF------------------------------G----------SGMGALLAVSILYQYYQTMVQEQVEDLYP-FL-RGAF---S-------------------------------------------------
>SecY_Archaea_TACK_WP012310215
M------------------------------------------SLVRQIVSKMNKGIPEVERP-KRSPTLKEK--LAWTGLVLIVYYFLTQVP--LYGVPR----------GG-----LDYLAQIRVIFAGAQG--SIVELGIGPIVTAGIVLELL----VGS-KIVKL-DL-TDPEDRKFFQEAQRVAAIFFILFEVSAY-----------TLGG--RFG--------------------------NLTTQQALMTIAQLSLGSFLLMMLDDLVAK-WGIGSGISLFILAGVAQEAIWSMFSPKIEP-----------------T-------TKRYVGAIPALI---AEGVGAIY-RG--------------------------------------------------SLPGLVGLISTFVVFIAVIWAYEVR-VNISIAHSL-YGGLRTKYPIRLLYVSNVPIIFASALLGDIDILAKI-------AWSRLGS----ET-------SGWAKYLVDFLGRY------EADPVSGS--VVPV-QGLAYYLATP-----HGPSVL---------------------------------------------------VQDPIRAIVYIVILIASCMAFAKIWVMTAGMDPRTISEQLVRQGIVVPGRRASAKVVARTIEKYIEAVTYLGGILVGLLAALANFTGAF------------------------------G----------TGSGILLAVTIIAGLYERLAQERTLEMYP-RL-KRFI---G-------------------------------------------------
>SecY_Bacteria_Fusobacteria_WP065107604
M-------------------------------------------------TFKEAIVGRFQAI-VRTRELRKR--VLFTLGCFLVARIGVHIP--VPGINMELFRDFTGG--------STLAQFLNLFTGGAVQRASIFSLGITPYINASIVFQIL--GVLWP-KIEEM-QK-EGGKEAEKVTQWTRYLTIAITLFQSTGL----------ALILQ--SN-----------------------NLVRDPGTTFILTSVVLITGGTAFLMWLSERISI-KGIGNGTSMLIFLGIVSNLPQVVRSTISQL---------------T-T-------VD-----KGTIL---GYSSLILF--I--------------------------------------------------LIIVVMVFIQLGERRVPIQYVGKSS-RGVGNTQPT-VVGRKTYLPIKINTAGVMPIIFASMIMAVPSAIIPL-------IKDQ-----------------------------------------------SKQ-AYLLNIFGP--------------------------------------------------------------------KGWAYLTLTTVLIILFSFFYT-AIVFDPDKIADSLKQSGGSIPLKRAGKETSE-FLEYVTTRITFGTAIFLAILGILPNIWFGY-----------------------------VLNIPVM----LGGTSLLILVGVAVELIQNIDSHMATQKYKGFN-NIRR-R-R-------------------------------------------------
>SecY_Bacteria_Fusobacteria_WP068268850
M-------------------------------------------------TLSEAITTRLKSI-VKVRELRRR--VIFTLLMFMVARIGIHIT--VPGINMALFKQFTN---------NPLAQFLDLFSGGAIQRASIFSLGIAPYINASIVFQLL--GVLYP-KIEEM-QR-EGGKQREKVTQWTRYLAILIAFGQSIFS----------VVLLQ--TQ-----------------------KIVLEPGITFTITTVALMTGGAAFLMWLSERISI-KGIGNGTSMLIFLNIVSNLPQVAYRLFTSL---------------H-S-------ST-----KGQIL---LTSSVVLF--I--------------------------------------------------ALIVILVIIQLGERRIPIQYVGKSS-RGFGQG-PS-TVGKKTYLPIKINTAGVMPIIFASMLMVIPTSIGTFL------VKDA-----------------------------------------------TKK-AYWSQLLGQ--------------------------------------------------------------------TGWVYLALTAILIILFSFFYT-AIVFDPDKVADSLKQSGGTLPLKRAGRETAD-YLENIVTLITYGTAVFLAILGILPNLWFGY-----------------------------VLNLPVM----LGGTSLIILVGVAVDLIQQIDSHLAVKKYKSFI-TNRR-D-R-------------------------------------------------
>SecY_Bacteria_Terrabacteria_WP107865088
M--------------------------------------------ANTRNEAARAAMQSPGMR-QGLSELWGR--IIFLFVALVVFRLGAHVP--VPGINPAKLAQLFEQ-NK-----DTILSLFNMFSGGALERMSILALGIMPYISASIIMQLM--TTISP-QLEAL-KK-EGEAGRRKINQYTRYGTVILGFVQAVGM----------CSGLL----------------SQ---------GITLTTGLAFYVPAVVSLVAGTVFLMWLGEQITE-RGIGNGISMLIFAGIVAGIPSAIGMSLEST---------------R-Q-------GE-----MSMLG---LLILFLLA--V--------------------------------------------------VVVGAVVFMERGQRRITVNYAQRQQ-GR-----RL-YAAQQSHLPLKINMAGVIPAIFASSLLLFPASIGQW-------FAQS-PN--------------------------------------PTT-TQRII-QDITLVLSP--------------------------------------------------------------------GQPLYLLLFAILIIFFCYFYT-ALMFNPKDVADNLKRSGAYIPGIRPGEQTAK-YIDSVLARLTLVGALYITAVCLLPMLLQVA------------------------------FNVPFY----LGGTSLLIVVVVVMDFMSQVQAHLMSHQYGSLM-KKAN-L-K-------------------------------------------------
>SecY_Bacteria_Aquificae_WP096600257
M-------------------------------------------------------VEYLKQL-FSLEDFRNR--LIYTLFMFAIYRLGSHIP--LPGIDTTALEDFFKS-FQ-----GTIFYLYDIFSGGNLGRMTLFALGVMPYISASIMMQLL--TVAIP-ELQRL-AKEEGDYGRYKINQYTRYLTVFVAFVQSLGI----------SVWLQ--NQVS--PR------GF---------PVVPEGGILFTLTTIIALVSSTMFLVWVGDRITE-KGIGNGMSLLIFAGIVANFPNASIRVFEML---------------K-N-------GD-----LSPFA---FVGAIIFV--I--------------------------------------------------AVIVGIVFMQEAERRIPIQYPRRQV-GR-----QE-LAGGSTYLPIKINPAGVIPIIFAQSLLIIPSTVLGF-------VNHP------------------------------------------------IA-RLLHDAFNP--------------------------------------------------------------------TTPLYNFLYVLFIIFFTYFYT-AVLINPVDVADNLKKAGAFVPGVRPGQDTQK-LLENIINRLAFVGAIFLSVVAIIPIFISLW------------------------------LKVPFY----FGGTTALIVVGVALDTLNKIETQMIQKKYAGYM-RRRR-P---------------------------------------------------
>SecY_Bacteria_Fusobacteria_WP012806366
M-------------------------------------------------TLAEAVTSRVKAI-FNIPELEKR--VTFTLLMIMVARVGIHIA--VPGINTEAFKNFQQG--------NAIAQFLNLFSGGAVERASIFALGIVPYINASIVFQLL--GVIFP-KIDEM-QK-EGGKERDKITQWSRYVTIVLAIIQSFGI----------AVLMQ--NQ-----------------------GLVLEPGPKFILSTVVLITGGTSFLMWISERISI-RGIGNGTSMLIFLNIVAGLPTVISAMYTGL---------------P---------SG-----MGKVL---LGLSIVAF--V--------------------------------------------------VFIALMVIVQLAERRIPIQYAGKGS-LGFGGG-QS-TVGKRTYLPLKINMSGVMPIIFASVLMAAPPFLVSM-------LKAG-----------------------------------------------TLK-NFLAAQFEP--------------------------------------------------------------------KGAFYLLLFAILITVFSFFYTLTIAFDPDKVADDLKQSGGTIPTVRAGKETAD-YLEKVATRVTFGSAIFLSLLGIMPNIWFGY-----------------------------VLKLPVM----LGGTSLLILVGTAVELLLQIDSYLAVKQMKSFV-NRRN-R---------------------------------------------------
>SecY_Archaea_TACK_RLG45839
M------------------------------------------GLFRNIVRGIVSFIPEVETP-KMKVPLRSK--LLWSGIVLILYFILTEIP--LYGVAP----------SR-----YDRLATFRIIFAGSQG--SIVELGIGPIVTAGIILELL----VGS-KIIPL-DL-TDPDDRSFFQASQKLASILFIVVTAALY-----------VAGG--QYG--------------------------VLDRRTSFLVWLQLAAGCFILMYLDEVSSK-WGIASGISLFILAGIAQTVFWAAFSPFTAP-----------------D-------VDRVVGAIPALL---TEGAMAIT-RG--------------------------------------------------GLPDIAKLTATFIVFVAVAVAYDVK-IVFPLSFAR-IGGYKASYPLRLLYVSNIPIIFTSALFGDIAIVSQT-------LWSRFGY----SD-------NEYLRMLVRIIGEY------QYV--EGN--LVPK-GGLAYYTQPP-----YGMLSF---------------------------------------------------SADPLRAAIYGIILIILCVVFSVIWVLTSGMDADSVADQLVSQELVMPGMRVSRKIIANRLRRYINSVTLLGGLFIGVIALLADLTGAL------------------------------G----------SGSGILLGVTITYSIYESLMKERLLEIYP-IA-KRFL-----------------------------------------------------
>SecY_Bacteria_Aquificae_WP008287616
M-------------------------------------------------------IDYLKNI-FVFEDLRRR--FLYTLFMFAIYRLGSHIP--IPGVDVVALEDFFKA-MQ-----GTLFNLYDIFSGGNLSRMTVFALGVMPYISASIMMQLL--TVAIP-ELQRL-AKEEGDYGRYKINEYTKYLTLFVAFVQSIGI----------AFWLQ--NQTS--PR------GF---------PVVPEAGFLFIFVSVMTLVAGTMFLVWMGERITE-KGIGNGMSLLIFAGIVAGFPNAVISLVDRL---------------R-S-------GD-----LAPFA---VAGAVVMV--L--------------------------------------------------LVIVGIVYIQEAERRIPVQYPRRVV-GR-----QE-YRGGSTYLPIKINPAGVIPIIFAQSLLIIPSSVLTF-------IQHP------------------------------------------------IA-QVIYDAFNP--------------------------------------------------------------------TSIFYNFLYVMLIVFFTYFYT-AVMINPVEVADNLRKGGAFIPGVRPGLETQK-FLETVINRLVFVGALFLSVVAIIPLFISLQ------------------------------LNVPFY----FGGTTALIVVGVALDTLKQVEANLITKKYKGYV-RKRR-----------------------------------------------------
>SecY_Bacteria_Aquificae_WP025305512
M-------------------------------------------------------IEYLKQV-FAIEDLRKR--FIYTLLMFAIYRLGSHIP--LPGVDASALQDFFKS-FQ-----GTIFYLYDIFSGGNLSRMTLFALGVMPYISASIMMQLL--TVAIP-ELQRL-AKEEGDYGRYKINQYTRYLTLFVAFVQSMGI----------ALWLR--GQVS--PK------GI---------PLVPEGGVLFIITTVVALVSSTMFLMWVGDRITE-KGIGNGMSLLIFAGIVAGFPNAIIRVYEML---------------R-N-------GD-----LTPFA---VVGAIIFV--L--------------------------------------------------LVTFGIVFIQEAERRIPVQHPRRQI-GR-----QE-VMGGSTYLPIKINPAGVIPIIFAQSLLIIPSTVLGF-------IQHP------------------------------------------------IA-KALHDAFNP--------------------------------------------------------------------TTFLYNFLYVMFIIFFTYFYT-AVLINPAEVAENLRKAGAFIPGVRPGQDTQK-LLEGIINRLAFVGAIFLSVVAVIPVFVSFW------------------------------LKVPFY----YGGTTALIVVGVALDTINKIEAGLLQRKYTQFR-RKVK-----------------------------------------------------
>SecY_Bacteria_Aquificae_WP121008681
M-------------------------------------------------------IDYLKNI-FAFEDLRRR--FLYTLLMFAIYRLGSHIP--IPGVDVLALEDFFKS-LQ-----GTLFSLYDIFSGGNLSRMTVFALGVMPYISASIMMQLL--TVAIP-ELQRL-AKEEGDYGRYKINEYTKYLTLFVAFIQSIGV----------AFWLQ--NQTS--PR------GF---------PVVPDAGFLFIFVAVLTLVAGTMFLVWMGERITE-KGIGNGMSLLIFAGIVASFPNAVIGLIDRL---------------K-S-------GD-----LTPFT---VAGAIVMV--L--------------------------------------------------LVIIGIVYIQEAERRIPVQYPRRVV-GR-----QE-YRGGSTYLPIKINPAGVIPIIFAQSLLIIPSSVLTF-------IQHP------------------------------------------------IA-QAIYDAFNP--------------------------------------------------------------------TAIFYNFLYVMLIVFFTYFYT-AVMINPVEVADNLRKGGAFVPGVRPGLETQK-FLETVINRLVFVGALFLSVVAIIPLFISLQ------------------------------LNVPFY----FGGTTALIVVGVALDTLKQVEANLITKKYKGYV-RKRR-----------------------------------------------------
>SecY_Bacteria_Chrysiogenetes_WP027389356
M-------------------------------------------------------LAACKSI-FTLADLRSK--VLFTLGMLAIYRLGAHIP--LPGIDSQALADFFAS-QG-----SSLLNFLDMFSGGALGRVTLFALGIVPYISASIIIQLL--TVVVP-TLEKL-NK-DPE-GRKKVTEFTRYGTVALAFVQGWGV----------AIGMQ--SMQS--PD------GS---------MVVMNSGISFQLMTALSLTAGTTFLMWMGEQITE-KGVGNGISLLIFAGIVTAIPGGILSSIALL---------------K-S-------GE-----MSVFF---ILALVFIA--L--------------------------------------------------FVTAAIVFIERGQRKIPVTYAKRMIGNG-----RP-SGSQSTYIPLKVNTAGVIPVIFASSIIVFPITLAEM-------LERT-----------------------------------------------PAV-EMFMELFAP--------------------------------------------------------------------GGMLYTLFFVGFIIFFCFFYT-AIIFNTKDVSENLKRNGGYIPSIRPGSETSY-YLDNVLSRLTLGGAIYLSAVSIMPTFLIKY------------------------------MSVPFY----FGGTALLIIVVVGMDTMNQIESHLLARSYDGFL-AKRR-----------------------------------------------------
>SecY_Bacteria_FCB_RMH55793
M------------------------------------------------------LQDALGNI-WKIGDIRRR--LIFTAVMLAVFRLGSHLP--VPGVSPEGLARFWGG-QG----GGGIFGMIDMFSGGAFQKFSLFALGIMPYINASIILQLL--TVVFPDSLGKL-AK-EGEAGRQKITQYTRYGTVVLAFIQGAGL----------TYYMA--TAGA----------EY---------GVVPNPNATFYFITVLTLTTGTAFLMWVGEQITE-NGLGNGISILISCGIIARAPAAVQHTVRLL---------------R-E-------GE-----LSVPG---MVFLGVVM--L--------------------------------------------------AATAATVVMTLGVRKVPIQYARQIR-GR-----KV-YGGMSQFLPLRVNAAGVIPVIFAQALLQLPQMAGGV-------IGAA-----------------------------------------ND--PESIV-GKIFAILMP--------------------------------------------------------------------GTWFYNSLYVVGLIFFTFFYT-AIIINPEELADNLRKHGGSIPGVRPGRPTAA-HLEWIIMRITMAGAIFLCLICLLPQILIRQ------------------------------FGVPFY----FGGTALLIVVGVQLDTIKQLEAQLLQRHYDGFV-KSRR-----------------------------------------------------
>SecY_Archaea_Asgard_OLS18050
M------------------------------------------VRFLEVFKPLMRIVPEVKVP-ERKVSFKMK--ILYTVLILIIYLIMSNIP--LWGIPVG---------VG-----SDYFYYWRILFASNRG--TLTELGIGPIVTAGLILQVL----AGS-KIIKV-DF-SDPYDRSMFTGTQKVLAILMTAIQAIAY-----------ISFG--AYG--------------------------ALTFEVGVFVFLQLFFSGIIIILMDEMIQKGWGIGSGVSLFIAANVTGSIFWNMFSPAPASDGY---------FRGG-I-------LAFFQGVIAAAT---GGTINGNP-PDLIYLSFTRY-----------------------------------------PDPSLVGFLATIAVVVIVVYFESVR-VEIPLKMAK-YRGYTGRYPIRFLYVSNIPVILAQAIYANILLVSQG-------VWNTFNK----LN-------DNV---FLNFIAMFK------TG--SSG-QLEPI-GGLVYFLTPP-----RGIVG------------------------------------------------EGSIAADPLRAVIYLLIFTILCAALAKIWVEVSGISSRDIAQQLLTSPMQIPGFRQSLTVYETILNRYIPTVTILGGLFVGLLTVFADFLGAF------------------------------G----------TGMGVLLLVGIVFQYLRTIAEEQQGELAAFMM-RRR------------------------------------------------------
>SecY_Bacteria_Aquificae_RUM59483
M-------------------------------------------------------IEKFKLI-FEVKDLRSR--IIFTLLILALYRLGTHIP--VPGVDPQALTNYMHS-SA-----GILYNIYNLFSGGALGRLSVFALGIMPYISAAIIMQLL--TSMIP-TLERY-QKEEGDYGRWKITQYTRYLTIAIATFQSMAL----------SIWIS--NIHT--PT------GE---------PIITENPIFFIFMTTVIITTGTVFLMWLGEKITE-FGIGNGISVIIMASIVVNIPNAVIRTYELL---------------K-A-------GD-----LSILK---VATTVIVI--I--------------------------------------------------LVVAGIIYIQEAERRIPIQYTRRNI--------GI-PTGQATYIPFKLNPAGVIPIIFAVAILMFPATIANF-------FANK----------------------------------------------SEIA-RTIATILTP--------------------------------------------------------------------QSYIYFVLYIGLIIFFTYFYT-AIIVNPKDIADNLRKSGAFIPGIRAGTQTAE-YLNYVLSRLVFAGSIFLSVIAILPMLLIKW------------------------------LDVPFY----FGGTSALIVVVVALDTLHQIEAHLAMKRYEGFI-KWK------------------------------------------------------
>SecY_Bacteria_Aquificae_WP097001122
M-------------------------------------------------------IEKIKNI-LEIQDLRKR--ILYTLIMFAVYRLGTHIP--VPGVDAETLSHYFNA-AG-----GALFNIYNLFSGGALGRLSVFALGIMPYISAAIIMQLL--TAVIP-TLERY-QKEEGEYGRWKITQYTRYLTIAIAAFQSFAL----------STWIS--NITT--ET------GQ---------HLISISPFVFVFMTTVIITTGVVFLMWIGERITE-FGIGNGISMIILASIVAGVPNAIISTYEQL---------------K-V-------GE-----LSVFQ---VGTAIVII--I--------------------------------------------------VVVAGIIYIQEAERRIPINYARRNI--------GA-IGETATYIPFKLNPAGVIPIIFAVAILMFPATIAQM-------FVEQ----------------------------------------------SHIA-RVIADLLSP--------------------------------------------------------------------QSYVYFIIYVVLIIFFSYFYT-AILVNPVDIADNLRKSGAFIPGVRAGSQTSE-YLNFVLTRIIFVGSIFLAAIAVLPMFLIKW------------------------------LNVPFY----FGGTSALIVVVVALDTLHQIEAHLAMKRYEGFL-KRS------------------------------------------------------
>SecY_Bacteria_Aquificae_WP121923794
M-------------------------------------------------------FDLIQKI-LEIKELRQR--IIYTLIIFAVYRLGTHIP--VPGVDTAALLNYFNS-SG-----GVLFNIYNLFSGGALGRLSVFALGIMPYISAAIIMQLL--TAVIP-SLEKL-QKEEGEYGRWKISQYTRYLTIAIAGFQSFAL----------SVWIS--NLKT--ET------GQ---------ALISENAIVFIILTSFIITVGTVFLMWLGEKITE-YGIGNGISMIILASIVAGIPNAIINTYEQL---------------R-A-------GS-----LPVFK---VALAVAII--I--------------------------------------------------IVVAGIIYIQEAERRIPINYARRNL--------SA--GTTATYLPLKLNPAGVIPIIFAVALLMFPATIAQM-------FATK----------------------------------------------SHLA-RVIADALSP--------------------------------------------------------------------QSYIYFLVYVTLIIFFTYFYT-AVVINPKDIADSLRKNGGFIPGIRSGTETEQ-YINFVLTRLVFAGAIFLAAIAVLPMFLVKW------------------------------LNVPFY----FGGTSALIVVVVALDTLHQIEAHLAMKKYEGFL-KRG------------------------------------------------------
>SecY_Bacteria_Aquificae_PMP62209
M--------------------------------------------------------DKIINV-LQIKELRSK--ILITLFILAVYRLGTHIP--VPGVDSTSLMNYFNA-SG-----GALFNIYNLFSGGALGRFSVFALGVMPYISASIIMQLL--TAVIP-TLERL-QKEEGDYGRWKISQYTRYLTIGIAFFQSLGL----------SIWLT--TLKT--ET------GA---------SLISVSPFMFVVLTTVTVTTGTVFLMWLGEKITE-FGIGNGISMIILAGIVAGIIPAILRTYELV---------------K-V-------GE-----ISVLL---LTFAVLVI--I--------------------------------------------------AVVAGIVYIQEAERRIPIQYARRNV---------M-INQSASYLPFKLNPSGVIPIIFAVAILMFPATIAQF-------FVNK----------------------------------------------SEIA-RTIVDYLSP--------------------------------------------------------------------QSYVYFGLYVALIIFFSYFYT-AILINPIDIADNLRRSGAFIPGVRAGSQTAE-YINYILTRLVFAGSIFLAAIAILPMILIKW------------------------------LNVPFY----FGGTSALIVVVVALDTIHQVEAYLAMKKYEGFL-RR-------------------------------------------------------
>SecY_Bacteria_Aquificae_RUM29760
M-------------------------------------------------------SEYLKAL-LELKELRQK--FIFTLLMFIIYRLGSHIP--IPGINPDALQDFLKA-FE-----GSVFSLYDIFSGGNLRRLTVFALGVMPYISASIMMQLL--TVAIP-ELQRL-AKEEGDYGRYKINEYTKYLTLFVATVQSLGI----------AFWIR--GQVS--PK------GI---------PVVENPGISFVLITVITLVAGTMFLVWIADRITE-RGIGNGASLIIFAGIVANFPNAIIQFYEKV---------------K-T-------GD-----IGPLT---LLLIVALI--V--------------------------------------------------GIIVAIVYVQEAERRIPIQYPGRQV-GR-----QL-YAGRKTYLPIKINPAGVIPIIFAQALLLIPSTLLNF-------IQNP------------------------------------------------LI-KVIADMFKP--------------------------------------------------------------------GAIFYNFLYVTFIVFFTYFYT-AVLINPVELAENLHKAGAFIPGVRPGQDTVK-YLEKIINRLIFFGALFLSVIALIPILISVW------------------------------FNIPFY----FGGTTALIVVGVALDTFRQIETYLIQKKYKSFV-RR-------------------------------------------------------
>SecY_Bacteria_Aquificae_WP010879989
M-------------------------------------------------------SEYLKAL-FELKELRQK--FIFTLLMFVIYRLGSHIP--IPGINPEALRDFLKA-FE-----GSVFALYDIFSGGNLGRLTVFALGVMPYISASIMMQLL--TVAIP-SLQRL-AKEEGDYGRYKINEYTKYLTLFVATVQSLGI----------AFWIR--GQVS--PK------GI---------PVVENPGISFILITVLTLVAGTMFLVWIADRITE-KGIGNGASLIIFAGIVANFPNAVIQFYEKV---------------K-T-------GD-----IGPLT---LLLIIALI--I--------------------------------------------------AIIVGIVYVQEAERRIPIQYPGRQV-GR-----QL-YAGRKTYLPIKINPAGVIPIIFAQALLLIPSTLLNF-------VQNP------------------------------------------------FI-KVIADMFQP--------------------------------------------------------------------GAIFYNFLYVTFIVFFTYFYT-AVLINPVELAENLHKAGAFIPGVRPGQDTVK-YLERIINRLIFFGALFLSVIALIPILISVW------------------------------FNIPFY----FGGTTALIVVGVALDTFRQIETYLIQKKYKSYV-RR-------------------------------------------------------
>SecY_Bacteria_FCB_PCJ21201
M-------------------------------------------------------LNILSNS-WRIDELRSR--ILFTLAMIAVFRLGCQIP--TPGINPEEMARFFEG-Q------EGVLGFLNMFSGGALERFSVFSLGIAPYINASIIMQLL--VYVVP-YLERL-QKEDGSEGRKKIQLYTKYGTIVLGVIQALGI----------TQWLE--SKG----------------------GIVINPGWGFTFMAVVTLAAGTAFIMWLGEQMTQ-NGIGNGMSLLITAGILATFPQAIVQTIMVT---------------DFT-------SA-----PDLIR---FGGITAIC--L--------------------------------------------------FVIAAIVFMQDGVRKIPIQHAKRNS-GG-----RN-YGGMKSFIPLKVNMAGVIPLIFASSIMMFPPIIFGW-------LHSK-----------------------------------------SP---NEWF-EMGIFYFGH--------------------------------------------------------------------THWFFLTSSSLLIILFTYFYT-AIQLNPTEMAENLKKYGGFIPGIRAGRKTAE-FIDRIVTRITLAGALFLAVIALIPSLMAKY------------------------------LAVTFY----FGGTSLLIVVSVMVDTVRQMESYMVERQYDGFM-KS-------------------------------------------------------
>SecY_Bacteria_PVC_SHE13673
M-------------------------------------------------------LKTISNI-MKVEDLRRR--ILFTLLVLIVYRIGAFIP--VPNIDTDILSA-TDR-QQ-----ADIFGLLNTFSGGALFQFSIFAMGIFPYITASIIVQLL-SMDVVP-KFAQW-AK-EGEAGRKKLTQFTRYGTIVLGLIQAFGT----------SVGFN--SYYG---------------------NLVIDPSFTTYAMIAIVLTAGTAFLMWLGEQITE-HGIGNGISILIFAGIVAGIPTHGRAIYLQL---------------F-V-------DAGDALFLNIIK---FIVILVAI--V--------------------------------------------------LIIAGVIFVQQGVRKIPVQYAKRVV-GR-----KM-YGGQSTHIPLKVNAAGVIPVIFAMSLLMFPATIAQF-------WSGN-----------------------------------------------VVA-NWIIENLSF--------------------------------------------------------------------TAPLGMVLYVLLIIGFTFFYT-FVQINPEQMADQMKKNGGYIPGIRPGKTTSV-YLTRVMTRITLSGAIFLAAISILPMLFGGL------------------------------AGLPESVR--IGGTSLLIVVGVALETMKQIESQLIKRHYKGFI-NK-------------------------------------------------------
>SecY_Bacteria_Caldiserica_OIP13084
M-------------------------------------------------------WETIKRA-FKLKELRKR--IWVTLFLFVLFRLGTYIP--VVGIDRAQIQGIVQK--------GGFLALLDLFSGGGYSNFSIFALSVFPYINASIILNLL--QSVIP-SLEAL-VKEGGEEGQKKMAKYTRYLTVALAALQSFSL----------LVMFR---------------------------NFLVNNSFLLKIVIMASLVAGSYIVLWLGEIMTE-KGIGNGVSLIIFAGIISRIPVSLVEVRQLL---------------S-A-------KS-----ISVLS---VVGEVLAL--L--------------------------------------------------VMIVFVLYAYQSERRIPVQYAKRIV-GR-----KV-YGGQSTYIPLRLVQAGVLPIIFAVSVMSFPYTIGQF-------FPNS---------------------------------------------WFTKN-IATPFFGTP--------------------------------------------------------------------TGLWYNMFYFALIVAFTYFYT-TITYDPVKLSDDLKKYGGFVPGIRPGQSTSD-YIAGVLRKIILPTSIFLGLVAVLPNLIFRR------------------------------MSVTSFI---FGGTSILIIIGVALETMNEIEAYLLMRQYKGFL-K--------------------------------------------------------
>SecY_Bacteria_Caldiserica_PMP66770
M-------------------------------------------------------WETIRRA-FKLKELRQR--IYFTLFLFILFRLGTYIP--VVGIDRTQISSIISQ--------GGFLALMDLFSGGGYTNFSIFALSVFPYINASIILQLL--SYVIP-SLEAL-VREGGEEGQRKMAQYTRYLTVALAALQAFSV----------IVIFR---------------------------NYLVNQSILLKLVIMASLIAGSYLVLWLGEIMTE-KGIGNGVSLIIFAGIISRIPVSFVEISQKL---------------S-A-------GA-----VSIFS---VIGEFLAF--L--------------------------------------------------ILLVLVIFAYQSERRIPVQYAKRIV-GR-----RV-YGGQTTYIPLRLVQAGVLPIIFAVSFMAFPATIGQF-------FPNS---------------------------------------------WFTKH-IAQPIFGTP--------------------------------------------------------------------TGIWYNLIYFFLIVGFTFFYT-EMTYDPLKLADDLKKYGGFIPGIRPGESTAQ-YIASVLRKITLPTSIFLGLVAVIPNLVFRK------------------------------MTITSFV---FGGTSLLIIIGVALETMREVEAYLLMRQYEGFL-R--------------------------------------------------------
>SecY_Bacteria_Caldiserica_RLD15020
M-------------------------------------------------------WNLLKNA-LRIKELRNR--IIFTLFMFGLFRLGTFIP--VPGVNRELLKQAVEK--------GGLLSLMDMFAGGGLSNFSIFALGVFPYINASIIMQLL--GAVFP-SLEELMKE-GGEEGRRKIAVWTKYLTFFLALIQAFAL----------LITFT--NN-----------------------GAVTATGLLSKATIIFTLVAGTYVLYWIGEIISQ-KGIGNGVSLIIFAGIVSRIPLGIGEIARLY---------------GKA-------GG-----ITLVQ---ILIAVVGL--L--------------------------------------------------AILFAILYLYQSERRVPVQYAKRIV-GR-----RI-YGGQSTYIPLRLIQAGILPIIFASSFIMFPATLGQF-------FPGT-----------------------------------------------WIE-NVARALTSR--------------------------------------------------------------------TSITYNLTFFLLVVFFTYFYT-EISFNPQELSDNLKKWGGFIPGVRPGKATAQ-YIAKIINRITLPAAIILGLIAIVPNYFFGA------------------------------VNIRAFY---FGGTSILIIIGVALETVQQIDAYVKMRHYEGLL-K--------------------------------------------------------
>SecY_Bacteria_Caldiserica_RLD20134
M-------------------------------------------------------WETIKRA-FRLKELRKR--IWITLFLFILFRLGTYIP--VPGIDRAAIQALVQK--------GGFLALLDLFSGGGFGNFSIFALSVIPYINASIILQLL--TAVIP-ALERL-AK-EGEAGQKKMARYTRQLTIFLATLQAFSV----------VVMFQ---------------------------NYLVSTSILLKIVIISSLVAGSYIVLWLGEIMTD-KGIGNGVSLIIFAGIVSRLPVGVIEMKQLY---------------F-A-------HS-----LSIGS---IVGEILGM--L--------------------------------------------------VLIVVVIFAYQAERRIPVQYAKRIV-GR-----KV-YGGQSTYIPLRLVQAGVLPIIFAVSVMMFPQTLGQF-------WPTS---------------------------------------------WFTLH-IATPFFGNP--------------------------------------------------------------------SGFRYNLIYFGLIVFFTYFYT-SLTYDPIKLGDDLQKYGGFIPGIRPGTRTAE-YIAGVLNKIVLPTSIFLGLVAVVPNLIFRN------------------------------MAVSAFV---FGGTSVLIIIGVSLETVREIEAYLLMRHYKGFL-K--------------------------------------------------------
>SecY_Bacteria_Caldiserica_WP014453645
M-------------------------------------------------------WETIRRA-FKLKELRQR--IYFTLFLFILFRLGTYIP--VVGIDRAQISNLLSQ--------GGFLALMDLFSGGGYTNFSIFALSVFPYINASIILQLL--SYVIP-SLEAL-VREGGEEGQRKMAQYTRYLTVALAALQAFSV----------IVIFR---------------------------NYLVNQSILLKLVIMASLIAGSYLVLWLGEIMTD-RGIGNGVSLIIFAGIISRIPVSFVEIGQKL---------------S-A-------QA-----VSFAS---VIGEFLAF--V--------------------------------------------------VLLVLVIFAYQSERRIPVQYAKRIV-GR-----KV-YGGQTTYIPLRLVQAGVLPIIFAVSFMAFPATIGQF-------FPNS---------------------------------------------WFTKH-IAQPIFGTP--------------------------------------------------------------------TSISYNLIYFFLIVGFTFFYT-EMTYDPIKLADDLKKYGGFIPGIRPGEPTAQ-YIASVLRKITLPTSIFLGLVAVIPNLVFRK------------------------------MTITSFV---FGGTSLLIIIGVALETMREVEAYLLMRQYEGFL-K--------------------------------------------------------
>SecY_Bacteria_Dictyoglomi_PMQ00985
M-------------------------------------------------------FDTLIRA-FRLPDLRKK--ILFTLFIFAVYRFGAHIP--VPGVDRVALSNLFKS--------QGLLGFLDLFTGGALARFSIFAMGITPFINASIMMELL--TVIFP-SLGAL-KK--EEDGRQKLTRYARNLTVLLAAIEALGL----------TIFMH--NY-----------------------KVIPQLTPLYVLTTVITLTAGTTFIMWLGEQISQ-YGIGNGVSLLILASILARFPTDLARTFLLL---------------Q-R-------GE-----IGLFN---VILFFILL--I--------------------------------------------------VIIVGVVWEESAERRIPVQYSRRVV-GR-----RV-YGGQSTYLPLKLNQAGVIPIIFAITILMIPQTIGQF-------VNVP------------------------------------------------TV-KSAMSIFSP--------------------------------------------------------------------NSFLYPILYFLLVLGFTYFYS-SIVFDPSELAENFKKYGGFIPGVRPGKPTED-YLANTLNKLNFFGGIFLGIIALIPTFIERL------------------------------TGVTEFQ---LGGTSILIMVGVILETIKAIEAQMIMKSYEGFL-K--------------------------------------------------------
>SecY_Bacteria_Dictyoglomi_WP012547188
M-------------------------------------------------------FDTLLRA-FRIPDLRKK--ILFTLFIFAVYRLGAHIP--VPGVDRVALANLFRS--------QGALGFLDLFTGGALARFSIFSMGIIPFINASIMMELL--TAVFP-SLAEL-KK--EEDGRKKLTRYARNLSVLLAAIEAFGL----------TIFMH--NF-----------------------KVIPSLSPLYVVSSVITLTAGSTFIMWLGEQISQ-YGIGNGVSLLILTSIVARFPTDLARTFALL---------------S-R-------GE-----IGVLN---VIAFFALL--I--------------------------------------------------LIIIGVVWEESAERRIPVQYSRRIV-GR-----RV-YGGQSTYLPLKLNQAGVIPIIFAITILMVPQTFIPV-------VKIG------------------------------------------------WL-KAFLSIFSP--------------------------------------------------------------------SSVLYPIIYFLLVLGFTYFYS-SIVFDPADLAENFKKYGGFIPGVRPGKPTEE-YLQRTLNRLNFFGGVFLGIIALLPTFIERI------------------------------TGVTEFQ---LGGTSILIMVGVILETIKALEAQMIMKSYEGFL-R--------------------------------------------------------
>SecY_Bacteria_Dictyoglomi_WP012583364
M-------------------------------------------------------FDTLVRA-FRIPDLRKK--ILFTLFIFAVYRLGAHIP--VPGVDRVALANLFRS--------QGALGFLDLFTGGALSRFSIFSMGIIPFINASIMMELL--TAVFP-SLAEL-KK--EEDGRKKLTRYARNLSVLLAAIEAFGL----------TIFMH--NF-----------------------KVIPSLSPLYVISSVITLTAGSTFIMWLGEQISQ-YGIGNGVSLLILTSIVARFPTDLARTFALL---------------S-R-------GE-----IGILN---VIAFFALL--I--------------------------------------------------LIIIGVVWEESAERRIPVQYSRRIV-GR-----RV-YGGQSTYLPLKLNQAGVIPIIFAITILMVPQTFIPV-------AKVS------------------------------------------------WL-KAILGIFSP--------------------------------------------------------------------NSVLYPIIYFLLVLGFTYFYS-SIVFDPADLAENFKKYGGFIPGVRPGKPTEE-YLAKTLNRLNFFGGVFLGIIALLPTFIERL------------------------------TGVTEFQ---LGGTSILIMVGVILETIKTLEAQMIMKSYEGFL-R--------------------------------------------------------
>SecY_Bacteria_Fusobacteria_WP134113093
M-------------------------------------------------SSWEKFKNKLKSI-NELPELRKK--ILFTLLMFLIARVGTHIP--APGVDIDRLKSMVTQ--------NDLLSFINMFSGGAFTKVSIFALGVMPYINASIIMQLL--AVIIP-KLDDI-RK-EGEAGRQKITQWTRYLTIVIAVVQGLGV----------TVWLG--TM-----------------------GLVTTPGVAFSINTITTLTAGTVFLMWLGEQISV-YGIGNGVSQLIFLNIISRLPSGLISTVQKM---------------S-G-------SK-----YLVPL---LALLVLLS--F--------------------------------------------------VVIAVIVLFQLGQRKIPIQYVGRGS-VG-----KS-VVAQNTYLPIKVNVAGIMPVIFASVLMVLPTMIIKA-------LPST----------------------------------------------MPGY-VLLSRIFTN--------------------------------------------------------------------THPFYLTIYAILIMFFAFFYT-AMMFDPEKVADNLKQSGGTIPGIRPGNETVE-YLEKIVTRITWVSALFLAIIAIIPTLVSNA------------------------------TGIPQV----FSGTGVIIMVGVVLDTVQQINAQLVMRNYEGFI-K--------------------------------------------------------
>SecY_Bacteria_Terrabacteria_AGK99962
M----------------------------------------------------AQLLDGLKGA-FKVSELRTK--LLFTLSMIFIFRVGAHIP--VPGVDVDAFRELIG--TA-----GIILGFFDVISGGAFKSFSVFAMSIIPYINASIIMQLL--TVVIP-HLERL-AK-EGEEGRKKITQYTRYFTVMLAFLQAIGM----------SVMMG--NY-----------------------GVLHNPGFISYAVIVFTLTAGTTLLMWIGEQITE-RGIGNGISLLIFAGIVSRLPSGIQNLYLQL---------------E-A-------GT-----INVLS---LLILVVIG--A--------------------------------------------------LVIAAVVAVQEGQRRIPVQYAKRVV-GR-----RV-YGGQTTHLPLKVNQAGVIPVIFASSLLMFPEQIARW-------FQGS-----------------------------------------------AIA-EFYVNYFGW--------------------------------------------------------------------NSPAHTLVYALLIIGFTYFYT-AVIMNPVDMADNIKKYGGFIPGIRPGRPTAE-YISRVMSRITLAGAVFLALIAILPNFVLLA------------------------------TRIPNIY---FGGTALLIVVGVALDTMKQIESQLLMRSYQGFI-K--------------------------------------------------------
>SecY_Bacteria_Terrabacteria_WP018703350
M-------------------------------------------------------LAALSNV-FQIPELRQK--IVFTLIMFLVFRAGTHIP--VPGVDAAVIEQLFTS--------GNLFGLLDLFAGGALSKFSIFAMSITPYINASIIMQLL--TVVVP-TFERW-SK-EGQDGRKKLTQITRYGTVVLGFMQALGM----------ALGLK--H-------------------------AIINPGIGSILLIALTLTAGTTFLMWLGEQITE-KGIGNGISLIIFAGIVSRLPDGIYVIYQYF---------------E-A-------GT-----VGLFK---LLLFLTIA--I--------------------------------------------------AMIVLVIAIQQGQRRIPVQYAKRVV-GR-----KM-YGGHSTHIPLKVNQAGVIPIIFASSVLMFPVTIAQF-------IDVE------------------------------------------------WV-KMVAGWFAW--------------------------------------------------------------------GTPLQTTLYALLILFFTYFYT-AVTFNVSDMAENMKKHGGFIPGLRPGKPTAD-YLDRVMTRITLAGSLFLALIAILPNFVVWA------------------------------TDIQGVY---FGGTALLIVVGVALDTMKQIESLVLMRHYQGFM-K--------------------------------------------------------
>SecY_Bacteria_Terrabacteria_WP066640456
M-------------------------------------------------------LSSLQNA-LKVGELRTK--ILFTLGMLFVFRFGVHVP--VPGVNPDVIADLIKT--------GALLGFFDVISGGAFKNFSVFAMSITPYINASIIMQLL--TVIIP-TLERL-AK-EGQEGRRKISQYTRYFTVILAFVQAIGL----------VFALR--NQ-----------------------GVLINPSIASYLIVALTLTAGTAFLMWLGEQITE-KGIGNGISLIIFAGIVSRLPAGIVSIFDYI---------------K-A-------GT-----INIFS---VLVLIIIG--A--------------------------------------------------VVIAGVVKVQEGQRRIPVQYAKRVV-GR-----RV-YGGQTSHIPLKVNQAGVIPVIFASSILLFPQTIAEW-------FTGN-----------------------------------------------VVA-DWFIRFFHW--------------------------------------------------------------------GSVPHTIFYALLIIGFTYFYT-AVIMNPVDIADNIKKYGGFIPGLRPGRPTAE-YISRIMSRVTLAGAVFLALIAILPNFVLLA------------------------------TKIPNIY---FGGTALLIVVGVALDTMKQVESHLLMRSYQGFI-K--------------------------------------------------------
>SecY_Bacteria_Terrabacteria_WP066668995
M-------------------------------------------------------LESMKNA-VKVDELRKK--LLFTVLMLLVFRIGAHIP--VPGVNAKVFADLVNK--------GVLFGFFDTISGGAFKNFSVFAMSIMPYINASIIIQLL--TVVIP-TLERL-AK-EGEEGRKKITQYTRYLTVVLAFIQAFGM----------TVGLR--NQ-----------------------HVLISPNVFSYILVALTLTAGTAFLMWIGEQITE-KGIGNGISLLIFAGIVSRIPAGIVRTVQYL---------------Q-A-------GT-----INVVS---ILLLLIIG--A--------------------------------------------------VVIAAIVTVQEGQRRIPVQYAKRVV-GR-----RV-YGGQSTHLPLRVNQAGVIPVIFAASIMMFPQQIATW-------FPNN-----------------------------------------------WFA-TWYLNYFAW--------------------------------------------------------------------GTALHSILYALLVIGFTYFYT-AVIMNPVDIADNIKKYGGFIPGIRPGRPTAE-YISRVMSRVTLAGAVFLALIAVLPNFVLVA------------------------------TRIPNVY---FGGTSLLIVVGVALDTMKQMESHMLMRSYQGFI-K--------------------------------------------------------
>SecY_Bacteria_Terrabacteria_WP088552505
M-------------------------------------------------------LSSLQSA-LKIGDLRQR--IVFTLLMFLVFRIGAHVP--VPGIDIQALKELIER--------GTLLGFFDVISGGAFKNFTVFAMGIMPYINASIIMQLL--TVVIP-ALERL-AK-EGEEGRKRIVQYTRYGTVILGFIQAVGM----------SFFLG--NQ-----------------------GILVNPSLGSYLLIAISLTAGTAFLMWLGELITE-KGIGNGISLIIFAGIVSRLPAGIYNIVNNL---------------R-T-------GQ-----VGILS---VLFFLLMA--I--------------------------------------------------VVIAGVVAIQEGHRRIPVQYAKRVV-GR-----RV-YGGQSTHIPLKVNQAGVIPVIFAMSILLFPQTVASW-------FPNS-----------------------------------------------SFW-QGVSRFLDF--------------------------------------------------------------------KSIPYMIIYSLLIIFFTYFYT-AVTFNPQDVADNMKKYGGFIPGLRPGKPTAE-YIDRILNRITMAGALFLAFIAILPNIVSAT------------------------------TGLNIY----FGGTSLLIVVGVALETMKQIESHLLVRHYQGFI-R--------------------------------------------------------
>SecY_Bacteria_Terrabacteria_WP090938850
M-------------------------------------------------------LSALSNI-LKITELRQK--VVFTLAMFLVFRAGTHIP--VPGVDVSVIEQMFTS--------GNLFGLLDLFSGGALSKFSIFAMSITPYINASIIMQLI--TIVVP-TFEQW-SK-EGEEGRKKLTQITRYGTVLLGFIQAIGM----------AIGLK--A-------------------------AIINPGVASTLLIALTLTAGTTFLMWLGEQITE-KGIGNGISLIIFAGIVSRLPDGLYMLYQYL---------------T-A-------GT-----INIFN---VLLFAIIA--L--------------------------------------------------AMIVLVIAITQGQRRIPVQYAKRVV-GR-----KT-YGGHSTHIPLKVNQAGVIPIIFASSVLMFPVTIAQF-------VDIS------------------------------------------------WV-KTVAGWFAW--------------------------------------------------------------------GTPLQTFLYALLIIFFTYFYT-AVTLNISDMAENMKKYGGFIPGLRPGKPTAD-YLDRVMTRITLAGSIFLAGIAILPNFIAAV------------------------------TNIPGLN---FGGTALLIVVGVALDTMKQIEAIVLMRHYQGFM-K--------------------------------------------------------
>SecY_Bacteria_Terrabacteria_WP097018149
M-------------------------------------------------------LSALSNA-LQVKELRKK--IFFVLAMIAVYRVGAHIP--VPGINPEALEKLFAG--------AGVLGFLDMFAGGALKNFTIFAMSISPYITASIIMQLL--TVAIP-KLEEL-VK-QGPEGKTLITRYTRYATVLLGIIQGTGI----------TLMIR--NY-----------------------GAIKNPSFFNLATIVVTLTAGTVFLMWLGEQITE-KGIGNGISLIIFASIVSRFPTGVIQTIKGL---------------S-A-------GT-----INIFN---LLLFLVIS--V--------------------------------------------------IVIALVIYIQEGQRKIPVRYSKRVV-GR-----KV-YGGQSTHIPLKVNQAGVIPVIFASSVLLFPATIAQF-------IQQS------------------------------------------------WA-QAIANALSP--------------------------------------------------------------------GSILYMILFSLLIIFFTYFYT-AIQFNPIEIADNMKKHGGFIPGRRPGRPTAE-YLDKILTRITLAGAIFLALIAILPNFVMEF------------------------------TGIQMK----FGGTALLIVVGVALQTMQQIETYLLSRHYEGFM-K--------------------------------------------------------
>SecY_Bacteria_Fusobacteria_PID67109
M-------------------------------------------------TLIEKFNSKLSSI-LQIPELRER--IFFTLIMFLVARVGTLIP--APGVDVDRLASMASQ--------NDILGYINMFSGGAFSRVSIFALGIVPYINASIVFSLL--SSIVP-QIEEI-QK-EGESGRNKITQWTRYLTIAIAVLQATGV----------CLWLQ--SV-----------------------GLVYDPGISFFLVTITTLTAGTVFLMWVGEQISV-KGIGNGVSLIIFLNVISRGPSSIVQTIQKM---------------Q-G-------SK-----FLIPL---LILVALMA--I--------------------------------------------------LTIVSITIFQLGQRKIPIHYVGKGF-NS-----RG-GMGQNSYIPLRLNSSGVMPIIFASVFMLLPNVLVNA-------LPAS----------------------------------------------FGMK-TTLAILFGQ--------------------------------------------------------------------THLVYLALYAVVIMFFSFFYT-AIVFDPEKVAENLKQSGGTIPGIRPGNETVE-YLEGVVTRITWGGGLFLAMISILPTIIFTS------------------------------MGLPVY----FGGTGIIIVVGVALDTVQQINAHLVMRDYKGFI----------------------------------------------------------
>SecY_Bacteria_Fusobacteria_WP005950338
M-------------------------------------------------TLMEKFYAKLSSI-RKIPELRDR--IIFTLIMFLVARVGTYIP--APGIDVDRLATMTAQ--------SDILGYINMFSGGAFKRVSIFALGIVPYINASIVFSLL--AVIIP-KIEEI-QK-DGEAGRNKINQWTRYLTIAIAIVQGFGV----------CMWLQ--SV-----------------------GLVTTPGILFFLTTVVTLTAGTVFLMWIGEQISI-KGIGNGVSLLIFLNVISGGPSSVVQTIQTM---------------K-G-------SK-----FLIPV---LILIAGAA--V--------------------------------------------------ITVAGIVIFQLGQRKIPIHYVGKGF-SG-----KG-GMGQNSYIPLKLNSAGVMPVIFASVVMMIPSVIINA-------IPSQ----------------------------------------------YTFK-TTLAMVFSQ--------------------------------------------------------------------KHPVYMIIYAIVIIFFSFFYT-AIVFDPEKVADNLKQGGGTIPGIRPGNETVE-YLEGVVTRITWGGAFFLAIISILPYTIFTA------------------------------FNLPVF----FGGTGIIIVVGVAIDTVQQINAHLVMREYKGFI----------------------------------------------------------
>SecY_Bacteria_Fusobacteria_WP005971394
M-------------------------------------------------TLMEKFSSRLSSI-VKIPELRER--IIFTLLMFLVARVGTLIP--APGVDVDRLASMASK--------SDVLSYINMFSGGAFTRISIFSLGIIPYINASIVVSLL--VSIIP-QLEEI-QK-EGESGRNRITQWTRYLTIALAIIQGAGV----------CLWLQ--SV-----------------------GLVYNPGISFFVRTITTLTAGTVFLMWVGEQISI-KGIGNGVSLIIFLNVISRAPSSVIQTVQKM---------------Q-G-------DK-----FLIPL---FVLVAFLA--T--------------------------------------------------VSIAGIVLFQLGQRKIPIHYVGKGF-SS-----KS-GIGEKSFIPLRLNTAGVMPVIFASVFMLIPGVIVNA-------LPSD----------------------------------------------LQLK-TTLSIVFGQ--------------------------------------------------------------------NHPVYMILYALVIMFFSFFYT-ALVFDPEKVAENLRQSGGTIPGIRPGEETVE-YLEGVASRITWGGGLFLAVISILPYVIFTS------------------------------MGLPVY----FGGTGIIIVVGVALDTIQQIDAHLVMRDYKGFI----------------------------------------------------------
>SecY_Bacteria_Fusobacteria_WP008794029
M-------------------------------------------------TLMEKFSSRLSSI-VKIPELRER--IIFTLLMFLVARVGTLIP--APGVDVDRLASMASK--------SDVLSYINMFSGGAFTRISIFSLGIIPYINASIVVSLL--VSIIP-QLEEI-QK-EGESGRNRITQWTRYLTIALAIIQGAGV----------CLWLQ--SV-----------------------GLVYNPGISFFVRTITTLTAGTVFLMWVGEQISV-KGIGNGVSLIIFLNVISRAPSSVIQTVQKM---------------Q-G-------DK-----FLIPL---FVLVAFLA--T--------------------------------------------------VTIAGIVLFQLGQRKIPIHYVGKGF-SS-----KS-GIGEKSFIPLRLNTAGVMPVIFASVFMLIPGVIVNA-------LPSD----------------------------------------------LQLK-TTLSIIFGQ--------------------------------------------------------------------NHPVYMILYALVIMFFSFFYT-ALVFDPEKVAENLRQSGGTIPGIRPGEETVE-YLEGVASRITWGGGLFLAVISILPYVIFTS------------------------------LGLPVY----FGGTGIIIVVGVALDTIQQIDAHLVMRDYKGFI----------------------------------------------------------
>SecY_Bacteria_Fusobacteria_WP013388224
M-------------------------------------------------TLLERFNEKVNAI-GKIPELKQK--IIFTLLMFLIARVGTHIP--APGVDIDRLSSMTAQ--------NDLLGYINMFSGGAFQRVSIFALGVMPYINASIVVSLL--AVIIP-KLEEI-QK-EGESGRNKVTQWTRYLTIVVAMIQGFGV----------CMWLQ--SA-----------------------GLVTTPGFGFVTTTVTTLTAGTVFLMWVGEQISL-KGVGNGISLLIFLNVISRMPSTVVQTVQNM---------------K-G-------SK-----FLIPI---LVIVAAFA--L--------------------------------------------------ITVAGIVIIQLGQRNIPVHYVGRGF-SG-----KG-GVAQSTYLPLKINTAGVMPVIFASVLMMIPSLIVNS-------LPAD----------------------------------------------MPGR-IMLGRLFTQ--------------------------------------------------------------------THPVYLITYAALIMFFSFFYT-AIMFDPEKVADNLKQGGGTIPGIRPGEETVV-YLENVVTKITWGGAAFLATVSVLPIAIFSS------------------------------MGLPVF----FGGTGIIIVVGVALDTVQQINAHLVMKEYKGFL----------------------------------------------------------
>SecY_Bacteria_Fusobacteria_WP027128114
M-------------------------------------------------TLMESFNNKLRGV-VKIPELRSR--IIFTLLMFLVARVGTFIP--APGIDIDRLSAMTAQ--------NDLLGFINMFSGGAFQRISIFALGIVPYINASIVFSLL--AVIIP-KIDEI-QK-EGESGRNKINQWTRYVTIFIAIMQGIGV----------CVWLT--SA-----------------------GLVIEPGFRFMLVTITILTAGTVFLMWVGEQISV-NGIGNGVSLLIFLNIISRGPSSIVQTIQLM---------------K-G-------SK-----FIIPV---LIAVAIAA--I--------------------------------------------------LSVSVIILFQLGQRKIPVHYVGKGF-GV-----RG-GVAQNSYIPLKLNTSGVMPVIFASVMMMIPSLLIRS-------LPTT----------------------------------------------FPYR-DYLVLFFDQ--------------------------------------------------------------------KHPVYMILYALIIIFFSFFYT-AIMFDPERVADNLKQGGGTIPGIRPGEETVE-YLEGVVTRITWGGAIFLAAIAILPMAIFTA------------------------------LGLPVF----FGGTGIIIVVGVALDTVQQIDAHLVMKEYKGFL----------------------------------------------------------
>SecY_Bacteria_Fusobacteria_WP028854852
M-------------------------------------------------SLYDQFNAKLEAV-MNTPELKKR--IIYTLLMFLVARIGTLIP--VPGVDLERLASMVNN--------NSVLGFINMFSGGAFQRVSIFALGVMPYINASIVMSLL--AVIIP-KLDEI-QK-EGESGRSKMTQWTRYLTIVIGFIQAFGV----------TMWLQ--SM-----------------------GLVMTPGFMFVMTTVITVTAGTVFLMWVGEQISI-KGIGNGISLIIFLNVIARMPSGVIQTIQTM---------------Q-G-------NK-----FLIPV---LIVVAASA--L--------------------------------------------------LTVGGIVIFQLAQRRIPIHYVGRGF-QG-----KG-NAANSSFLPVKLNSAGVMPVIFASVIMMIPSLLVNS-------LPST----------------------------------------------MPYY-ALINRMLGR--------------------------------------------------------------------NHPVYLILYAVLVIFFSFFYT-AMMFDPEKIADNLKQGGGTIPGIRPGNETVE-YLEKVITRITWGGAVFLAAIAVLPAFIFTA------------------------------AGLPVF----FGGTGIIIVVGVALDTVQQINAHLVMKEYKGFI----------------------------------------------------------
>SecY_Bacteria_Fusobacteria_WP047384425
M-------------------------------------------------GLIEKFETKLRGI-FKIPELRER--IIFTLLMFLVARVGTYIP--APGVDIDRLAQMTAQ--------SDLLGYINMFSGGAFQRVSIFALGIVPYINSSIVFSLL--AVIIP-KIEEI-QK-EGESGRNKITQWTRYLTIVIAIVQGIGV----------CTWLQ--SV-----------------------GLVTTPGFTFFLSTITTLTAGTIFLMWVGEQISI-KGIGNGVSLLIFLNVISGAPGAVIQTIQDM---------------R-G-------SK-----FLIPV---LLLVGVAA--V--------------------------------------------------LTIAGIVVFQLGQRKIPVHYVGRGF-AG-----NN-GMGQNSYIPLKLNSSGVMPVIFASVVMMIPSLVVNV-------LPGE----------------------------------------------FSGK-VVLARIFSD--------------------------------------------------------------------QHPVYLILFAAVIIFFSFFYT-SIVFDPEKVAENLKQGGGTIPSIRPGADTAD-YLEGVVTRITWGGAIFLALIAIAPMVLFKA------------------------------FGLPVF----FGGTGIIIVVGVALDTVQQIDAHLIMKEYKGFL----------------------------------------------------------
>SecY_Bacteria_Fusobacteria_WP074016520
M-------------------------------------------------TLIEKFNSKLSSI-VKIPELRER--ILFTLLMFLVARVGTLIP--APGVDVDRLSAMASN--------NNVLSYINMFSGGAFTRISIFSLGIIPYINSSIVVSLL--TSIVP-QLEEI-QK-EGESGRNKITQWTRYLTIALAIIQGAGV----------CLWLQ--SV-----------------------GLIYNPGIGFFVRTITTLTAGTVFLMWVGEQISI-KGIGNGVSLIIFLNVISRAPSSVIQTIQTM---------------Q-G-------NK-----FLIPL---LVLVAFLG--T--------------------------------------------------VTIAGIVLFQLGQRKIPIHYVGKGF-NT-----RG-GMGQNSYIPLRLNTAGVMPVIFASVFMLIPGVVVNA-------LPST----------------------------------------------LSIK-TTLSIIFGQ--------------------------------------------------------------------NHPVYMILYALVIMFFSFFYT-ALVFDPEKVAENLKQGGGTIPGIRPGEETVE-YLEGVVSRITWGGGIFLALISILPYVIFTS------------------------------MGLPVY----FGGTGIIIVVGVALDTVQQIDAHLVMREYKGFI----------------------------------------------------------
>SecY_Bacteria_Fusobacteria_WP078694612
M-------------------------------------------------TLLEKFNMKLRGI-IKIPELRER--IIFTLLMFLVARVGTYIP--APGVDIDRLAQMTAQ--------NDLLGYINMFSGGAFQRVSIFALGIVPYINASIVFSLL--AVIIP-KLEEI-QK-EGESGRNKITQWTRYLTIVIAIVQGIGV----------CTWLQ--SV-----------------------GLVTTPGFSFFLTTIVTLTAGTVFLMWVGEQISV-KGIGNGVSLLIFLNVISGGPRAIVQTMQDM---------------Q-G-------NK-----FLVPV---LLLVGLAA--V--------------------------------------------------VTIAGIVIFQLGQRKIPVHYVGKGF-GG-----NS-GMGQNSYIPLKLNSAGVMPVIFASVVMMVPSLLVNM-------LPGT----------------------------------------------FPGK-VLLARYFSN--------------------------------------------------------------------YHPVYLILYALVIIFFSFFYT-AIVFDPEKVADNLKQGGGAIPSIRPGADTAD-YLERVVTRITWGGAIFLAIIAILPMIIFNA------------------------------FNLPVF----FGGTGIIIVVGVALDTVQQIDAHLIMKEYKGFL----------------------------------------------------------
>SecY_Bacteria_Fusobacteria_WP096404425
M-------------------------------------------------TLMEKFYAKLSSI-RRIPELRDR--IIFTLLMFLVARVGTYIP--APGIDVDRLATMTAQ--------SDILGYINMFSGGAFKRVSIFALGIVPYINASIVFSLL--AVIIP-KIEEI-QK-DGEAGRNKINQWTRYLTIAIAVVQGFGV----------CMWLQ--SV-----------------------GLVTTPGTLFFLTTVVTLTAGTVFLMWIGEQISI-KGIGNGVSLLIFLNVISGGPSSVVQTIQTM---------------K-G-------SK-----FLIPV---LILIAGAA--V--------------------------------------------------ITVAGIVIFQLGQRKIPIHYVGKGF-SG-----KG-GMGQNSYIPLKLNSAGVMPVIFASVVMMIPSVIINA-------IPSQ----------------------------------------------YTFK-TTLAMVFSQ--------------------------------------------------------------------KHPVYMIVYATVIIFFSFFYT-AIVFDPEKVADNLKQGGGTIPGIRPGNETVE-YLEGVVTRITWGGAFFLAIISILPYTLFTA------------------------------FNLPVF----FGGTGIIIVVGVAIDTVQQINAHLVMREYKGFI----------------------------------------------------------
>SecY_Bacteria_Fusobacteria_WP099972296
M-------------------------------------------------TLMEKFSSRLSSI-VKIPELRER--IIFTLLMFLVARVGTLIP--APGVDVDRLASMASK--------SDVLSYINMFSGGAFTRISIFSLGIIPYINASIVVSLL--VSIIP-QLEEI-QK-EGESGRNRITQWTRYLTIALAIIQGAGV----------CLWLQ--SV-----------------------GLVYNPGISFFVRTITTLTAGTVFLMWVGEQISV-KGIGNGVSLIIFLNVISRAPSSVIQTVQKM---------------Q-G-------DK-----FLIPL---FVLVAFLA--T--------------------------------------------------VSIAGIVLFQLGQRKIPIHYVGKGF-SS-----KS-GIGEKSFIPLRLNTAGVMPVIFASVFMLIPGVIVNA-------LPSD----------------------------------------------LQIK-TTLSIVFGQ--------------------------------------------------------------------NHPVYMILYALVIMFFSFFYT-ALVFDPEKVAENLRQSGGTIPGIRPGEETVE-YLEGVASRITWGGGLFLAVISILPYVIFTS------------------------------MGLPVY----FGGTGIIIVVGVALDTIQQIDAHLVMRDYKGFI----------------------------------------------------------
>SecY_Bacteria_Fusobacteria_WP101474524
M-------------------------------------------------TLMEKFNMKLSSI-LKIPELRER--IVFTLLMFLVARVGTYIP--APGVDVDRLATMTAQ--------SDILGYINMFSGGAFKRVSIFALGIVPYINSSIVFSLL--AVIIP-KLEEI-QK-EGESGRNKITQWTRYLTIAIAVVQSFGV----------CLWLQ--SV-----------------------GLVTTPGMLFFLTTIVTLTAGTVFLMWIGEQISV-KGIGNGVSLLIFLNVISGGPSNIVQTIQSM---------------R-G-------SK-----FLIPV---LILIAVAG--I--------------------------------------------------LVVTGIVIFQLGERKIPIHYVGKGF-SN-----RG-GMGQNSYIPLKLNSAGVMPVIFASVVMMIPSALVNI-------IPSQ----------------------------------------------YTIK-TTLSMIFNQ--------------------------------------------------------------------NHPVYMILYAIVIIFFSFFYT-AIVFDPEKVADNLKQGGGTIPGIRPGTETVE-YLEGVVTRITWGGAVFLALISILPYAVFTS------------------------------FGLPVF----FGGTGIIIVVGVAIDTVQQINAHLVMREYKGFI----------------------------------------------------------
>SecY_Bacteria_Fusobacteria_WP114642225
M-------------------------------------------------SLYDQFNAKLEAV-MNTPELKKR--IIYTLLMFLVARIGTLIP--VPGVDLDRLASMVNN--------NSVLGFINMFSGGAFQRVSIFALGVMPYINASIVMSLL--AVIIP-KLDEI-QK-EGESGRSKMTQWTRYLTIVIGFIQAFGV----------TMWLQ--SM-----------------------GLVMTPGFMFVLTTVITVTAGTVFLMWVGEQISI-KGIGNGISLIIFLNVIARMPSGVIQTIQTM---------------Q-G-------NK-----FLIPV---LIAVGASA--L--------------------------------------------------LTVAGIVIFQLAQRRIPIHYVGRGF-QG-----KG-NAANSSFLPVKLNSAGVMPVIFASVIMMIPSLLVNS-------LPST----------------------------------------------MPYY-ALLNRMLGR--------------------------------------------------------------------NHPVYLILYAALVIFFSFFYT-AMMFDPEKIADNLKQGGGTIPGIRPGNETVE-YLEKVITRITWGGAVFLAAIAVLPAFIFTA------------------------------AGLPVF----FGGTGIIIVVGVALDTVQQINAHLVMKEYKGFI----------------------------------------------------------
>SecY_Bacteria_PVC_RKY37240
--------------------------------------------------------------V-FKIRDLRRK--LLMTLALIAVYRIGAYIP--TPGINGQALSEFFKS-LA-ETPGGNLFGIINMFTGGAMRRLTIFALGVMPYISAAIILQVL--TPVIP-ALEKL-AH--EERGREKINQWTRYLTVVITAFQAFFI----------SLWLE--NSEY--FR------GY---------QIVFNPGWGFRFSTVITLTTGTIFIMWLGEQITE-YGIGNGISVLITAGIISRIPAALYQLYLLT---------------A-P-------FSPAGGQIKPFT---LIIMAVML--V--------------------------------------------------AVVIAVVLLTQGQRRIPVQYARRVI-GR-----RV-YGGQSTYIPLRINQAGVIPIIFAQSVLLFPATIAGF-------FPSE------------------------------------------------TL-QRIVSLFTR--------------------------------------------------------------------GNLLYYILYSGLIIFFSYFYT-AIIFNPTDVAENMKRFGGFIPGVRPGKSTAD-YLHYIMERITLPGSIFLAVIAILPSIISYA------------------------------LHIPYLVASFFGGTGLLIIVGVLLDTERQLESQLLMRQYEGFM-RKGR-I-RGR-R---------------------------------------------
>SecY_Bacteria_FCB_RKY55658
----------------------------------------------------------------------------LYTMGLLVVVRVGAHIP--IPGIDGDVLGEAMRN-IS-----NTLFGLYDLFAGGAFKRATLFALGIMPYISASIIIQLL--GAVIP-YFQKL-QK-EGEEGRKKITQLTRYGTVLISALQAFGI----------SQFLM--SPQM--SARV-GNQTL---------PVVPHPGIGFVLMTMLTLTTGTILMMWLGERITE-RGIGNGISLIIMIGILARLPNVVLGEIVLI---------------K-E-------GV-----RGVFT---EVLLLGLM--F--------------------------------------------------VIVGFVVLLTQGQRKIPVQYAKRVI-GR-----KV-YGGQATHIPLRVNTAGVMPIIFAQAIMFIPSTIATF-------FPGS-----------------------------------------------DLI-QGMMQFFSI--------------------------------------------------------------------HSPIYWVIYGLVIVFFTYFYT-AIAFNPIEVADNMKKYGGFIPGIRPGKKTSE-FIDNILTRVTLPGSIFLAFIAVFPYILMKV------------------------------MNVNYDLASFFGGTSLLIIVGVALDTLQQIESHLLMRHYDGFL-KSGK-M-KSR-RR--------------------------------------------
>SecY_Bacteria_NitrospinaeTectomicrobia_WP089722043
--------------------------------------------------------------------------------------------------------------------------------SGGALEQMAVFALGIMPYISASIIMELL--TVVVP-HLERL-KK-EGEQGRKKITQYSRYGTVVLACIQGFGI----------AIGLE--SME---MG------GV---------AAVPNPGWGFRLLTVMTLTAGTTFIMWLGEQITE-RGIGNGISLIIFAGIVAGIPSAIGSSWTQL---------------R-L-------GE-----MSPFL---FLALLVVM--V--------------------------------------------------AVIAAIVFMEAGHRKIPIQYAKRVV-GR-----RM-YGGQSTHLPLKINTSGVIPPIFASSLMVFPATIAQF-------VGGP-----------------------------------------DA---SGFL-QVIVQQLTP--------------------------------------------------------------------GTILYSLLTVVLIIFFAYFYT-AIIFNPQDVADNMRKYGGFVPGIRPGKKTAE-YIDRTLSRLTFAGAIYLSIIVILPTYLIQF------------------------------FHVPFF----FGGTGLLIVVGVGMDTMQQVESHLVMRNYDSFM-KKGR-M-RGR-R---------------------------------------------
>SecY_Bacteria_NitrospinaeTectomicrobia_WP089946051
--------------------------------------------------------------------------------------------------------------------------------SGGALEQMAVFALGIMPYISASIIMELL--TVVVP-HLERL-KK-EGEQGRKKITQYSRYGTVVLACIQGFGI----------AIGLE--SME---MG------GA---------AAVPNPGWGFRILTVMTLTAGTTFIMWLGEQITE-RGIGNGISLIIFAGIVAGIPSAVGSSWTQL---------------R-L-------GE-----MSPFL---FLALLVIM--V--------------------------------------------------AVIAAIVFMEAGHRKIPIQYAKRVV-GR-----RM-YGGQSTHLPLKINTSGVIPPIFASSLMVFPATIAQF-------VGGQ-----------------------------------------EA---SGFL-QLIVQQLSP--------------------------------------------------------------------GTILYSLLTVVLIIFFAYFYT-AIIFNPQDVADNMRKYGGFVPGIRPGKRTAE-YIDRTLSRLTFAGAIYLSIIVILPTYLIQF------------------------------FHVPFF----FGGTGLLIVVGVGMDTMQQIESHLVMRNYESFM-KKSR-M-RGR-R---------------------------------------------
