# Supplementary material for: The very early evolution of protein translocation across membranes
Source: PLoS Comput Biol. 2021 Mar 8;17(3):e1008623. doi: 10.1371/journal.pcbi.1008623 (PMC7987157; doi:10.1371/journal.pcbi.1008623)
Supplement: S5 File — (TXT) [file pcbi.1008623.s005.txt]

((((((((((((((((Ffh_Archaea_Asgard_KXH73387:0.04906717456,(Ffh_Archaea_Asgard_OLS31421:0.0345804317,Ffh_Archaea_Asgard_TET10885:0.04039588612)0.6784722222222223:0.004510418852)1.0:0.02684175992,(Ffh_Archaea_Asgard_RLI58060:0.07319578407,Ffh_Archaea_Asgard_TFF92280:0.06655876339)1.0:0.02776652584)0.9886111111111111:0.01431871064,((Ffh_Archaea_Asgard_RDE12106:0.05036415912,Ffh_Archaea_Asgard_TFH10370:0.04972206308)0.81125:0.01211769362,Ffh_Archaea_Asgard_TFG33085:0.05447636942)0.8598611111111111:0.01076099083)0.9993055555555556:0.0371533388,Ffh_Archaea_Asgard_KXH77551:0.09812063618)0.9988888888888889:0.04326847662,(Ffh_Archaea_Asgard_RDE16488:0.06498538555,Ffh_Archaea_Asgard_RDE17896:0.04688280153)0.9994444444444445:0.05302834068)0.9963888888888889:0.03897895667,Ffh_Archaea_Asgard_RLI50727:0.05380101151)0.9956944444444444:0.03258211972,(Ffh_Archaea_Asgard_TFF68159:0.03188856168,Ffh_Archaea_Asgard_TFG11008:0.03614932258)1.0:0.04208392709)0.9963888888888889:0.2371718048,(Ffh_Archaea_Asgard_OLS21949:0.5594556743,Ffh_Archaea_Asgard_RLI72409:0.2780712501)0.8913888888888889:0.07136919226)0.7686111111111111:0.04159230983,(Ffh_Archaea_Asgard_OLS15853:0.2178424026,Ffh_Archaea_Asgard_TFF95718:0.4146997084)1.0:0.1768040128)0.8755555555555555:0.08480984398,Ffh_Archaea_Asgard_OLS17826:0.2813162305)0.8480555555555556:0.06157721765,(Ffh_Archaea_TACK_OLD13885:0.346943355,((Ffh_Archaea_TACK_RJS69940:0.006226601816,Ffh_Archaea_TACK_RLI43345:0.01069947349)1.0:0.2152307103,(Ffh_Archaea_TACK_RJS86316:0.1714955262,Ffh_Archaea_TACK_RLI09438:0.1178812587)1.0:0.1425408513)0.9998611111111111:0.0669115306)0.9836111111111111:0.01223400385)0.8352777777777778:0.03308696346,(((((Ffh_Archaea_TACK_AFH43103:0.004206450037,Ffh_Archaea_TACK_PMB77952:0.001922595307)1.0:0.3497538301,Ffh_Archaea_TACK_WP014737164:0.3336878941)0.8775:0.05196535783,((Ffh_Archaea_TACK_WP011822794:0.0711071885,Ffh_Archaea_TACK_WP055407980:0.09617600487)1.0:0.1494971672,Ffh_Archaea_TACK_WP014025713:0.1568831196)1.0:0.1377042424)0.7484722222222222:0.08568640776,((Ffh_Archaea_TACK_PUA32155:0.3705411967,Ffh_Archaea_TACK_WP109159576:0.263740708)1.0:0.09036135644,(Ffh_Archaea_TACK_WP010979319:0.132731302,Ffh_Archaea_TACK_WP110380713:0.1714225525)1.0:0.08107210064)0.5945833333333334:0.08921931359)1.0:0.1996466171,((Ffh_Archaea_TACK_PCN49986:0.2913421683,Ffh_Archaea_TACK_RLE47891:0.2483054074)0.5163888888888889:0.05758825668,Ffh_Archaea_TACK_RLF22693:0.3623331879)0.9469444444444445:0.05529939984)0.7579166666666667:0.04438258844)0.6941666666666667:0.06429177859,(Ffh_Archaea_TACK_RDD53964:0.4540017656,Ffh_Archaea_TACK_SPC34497:0.3896857948)0.9998611111111111:0.05360546585)0.7604166666666666:0.1485387629,((Ffh_Archaea_Asgard_RLI63577:0.3650924073,(((((Ffh_Archaea_Euryarchaeota_OPX78092:0.07709662155,Ffh_Archaea_Euryarchaeota_WP013719377:0.089332919)1.0:0.189766307,(((((Ffh_Archaea_Euryarchaeota_OPY18648:0.07924388947,(Ffh_Archaea_Euryarchaeota_WP015053338:0.05739856935,((Ffh_Archaea_Euryarchaeota_WP023845514:0.02260247719,Ffh_Archaea_Euryarchaeota_WP094227217:0.04121779807)0.88375:0.01796146148,Ffh_Archaea_Euryarchaeota_WP091937086:0.01651509674)1.0:0.03794837412)0.9994444444444445:0.02590219287)0.9993055555555556:0.02067826321,Ffh_Archaea_Euryarchaeota_WP013897587:0.0709111095)0.9998611111111111:0.04223287483,(Ffh_Archaea_Euryarchaeota_WP072358004:0.009142824156,Ffh_Archaea_Euryarchaeota_WP096711499:0.007645331285)1.0:0.1150826026)1.0:0.05978856685,((Ffh_Archaea_Euryarchaeota_WP048108590:0.0011212506,Ffh_Archaea_Euryarchaeota_WP095645771:0.002609481081)0.9659722222222222:0.01037137016,Ffh_Archaea_Euryarchaeota_WP048123311:0.0101254177)1.0:0.144806254)0.9997222222222222:0.04763069278,Ffh_Archaea_Euryarchaeota_WP048093966:0.1691808202)0.8998611111111111:0.03018151865)0.41694444444444445:0.03445041008,Ffh_Archaea_Euryarchaeota_WP012035149:0.2265812805)0.8754166666666666:0.06156222886,(((Ffh_Archaea_Euryarchaeota_WP004077610:0.1422634677,Ffh_Archaea_Euryarchaeota_WP011449961:0.2097141431)0.9993055555555556:0.03273178663,Ffh_Archaea_Euryarchaeota_WP067049459:0.1505191058)0.20152777777777778:0.02765342922,Ffh_Archaea_Euryarchaeota_WP074368738:0.1165012921)1.0:0.2230146148)0.6872222222222222:0.03557007646,Ffh_Archaea_Euryarchaeota_uniprotQ977V2:0.455105855)1.0:0.1604787939)0.9936111111111111:0.1131026959,(((Ffh_Archaea_DPANN_EGD71836:0.5752179695,Ffh_Archaea_DPANN_PIW41141:0.4344841998)0.5363888888888889:0.07719208957,(Ffh_Archaea_DPANN_PIN85250:0.3657609314,Ffh_Archaea_DPANN_PIU22032:0.5759805594)1.0:0.2208563349)0.6459722222222222:0.05749587232,(((Ffh_Archaea_DPANN_OIO41872:0.1516981115,Ffh_Archaea_DPANN_PIN90465:0.1371133167)1.0:0.4138444376,Ffh_Archaea_DPANN_RLG20829:0.4246530202)0.5413888888888889:0.06735508776,((((((Ffh_Archaea_DPANN_OIO61701:0.2700505194,Ffh_Archaea_DPANN_TAL58449:0.2144201879)0.9984722222222222:0.04237659033,(Ffh_Archaea_DPANN_RLE38835:0.1233134949,Ffh_Archaea_DPANN_RME78736:0.2373529408)1.0:0.05013910905)0.2594444444444444:0.05142990182,((Ffh_Archaea_DPANN_PIN73186:0.2141737818,Ffh_Archaea_DPANN_PIN79843:0.1512177512)0.6213888888888889:0.04172901677,((Ffh_Archaea_DPANN_PIN81287:0.2144768913,Ffh_Archaea_DPANN_RJQ17180:0.1443564449)0.9933333333333333:0.0409830307,Ffh_Archaea_DPANN_RME32269:0.2656134258)0.9995833333333334:0.03155283308)0.33166666666666667:0.04564617686)0.9833333333333333:0.007230632404,Ffh_Archaea_DPANN_PIU29876:0.2974025254)0.30666666666666664:0.04412401355,Ffh_Archaea_DPANN_OIO63397:0.1937575664)1.0:0.06019500401,(Ffh_Archaea_DPANN_RLE41122:0.01111513457,Ffh_Archaea_DPANN_RLE44698:0.01792684249)1.0:0.2628039632)0.9895833333333334:0.1183313519)0.5720833333333334:0.03744100003)1.0:0.04150988299)0.34694444444444444:0)0.7231944444444445:0.2512155212,(((((FtsY_Bacteria_Caldiserica_OIP12841:0.002380415081,FtsY_Bacteria_Caldiserica_PIX28391:0.002778855628)1.0:0.2274713164,(FtsY_Bacteria_Caldiserica_PMP67171:0.05535154952,FtsY_Bacteria_Caldiserica_WP041726035:0.02865124864)1.0:0.3674538251)0.93875:0.0696111583,FtsY_Bacteria_Caldiserica_RLD19344:0.286917857)1.0:0.2659004101,(FtsY_Bacteria_Caldiserica_RLD12756:0.04623555272,FtsY_Bacteria_Caldiserica_RLD14295:0.0345839176)1.0:0.5950335329)1.0:0.1830319339,((Ffh_Bacteria_Dictyoglomi_PMQ01305:0.1690948407,(Ffh_Bacteria_Dictyoglomi_WP012547765:0.02391678908,Ffh_Bacteria_Dictyoglomi_WP012583887:0.0310320338)1.0:0.1381899364)1.0:0.3769039092,(((((Ffh_Bacteria_Nitrospirae_EES53538:0.1279345905,Ffh_Bacteria_Nitrospirae_EQD24673:0.202407317)1.0:0.1660003116,Ffh_Bacteria_Nitrospirae_WP014960835:0.1969878815)0.9980555555555556:0.3486422147,((((((Ffh_Bacteria_Spirochaetes_AEE16326:0.001926899127,Ffh_Bacteria_Spirochaetes_WP041610639:0.001987259212)1.0:0.0735645308,Ffh_Bacteria_Spirochaetes_WP078930257:0.1538108661)1.0:0.06468389071,Ffh_Bacteria_Spirochaetes_WP021687615:0.1586179932)0.9991666666666666:0.05586272491,(Ffh_Bacteria_Spirochaetes_WP002668253:0.008926208914,Ffh_Bacteria_Spirochaetes_WP044978761:0.002710569991)1.0:0.202414477)0.9984722222222222:0.03896837729,Ffh_Bacteria_Spirochaetes_WP013967966:0.2056849902)0.9902777777777778:0.09358019369,((((((Ffh_Bacteria_Spirochaetes_SMP63846:0.05384016007,Ffh_Bacteria_Spirochaetes_WP117331305:0.06097733565)0.9995833333333334:0.04717964734,Ffh_Bacteria_Spirochaetes_WP014269204:0.04741859346)1.0:0.2164216637,Ffh_Bacteria_Spirochaetes_WP041401375:0.1937158124)0.03375:0.05639431893,(Ffh_Bacteria_Spirochaetes_WP013254461:0.1912747283,Ffh_Bacteria_Spirochaetes_WP069896840:0.1531682208)0.51:0.06296597241)0.5977777777777777:0.02724974656,((((Ffh_Bacteria_Spirochaetes_WP011772628:0.01555159786,Ffh_Bacteria_Spirochaetes_WP025407324:0.01279007427)1.0:0.04901912432,Ffh_Bacteria_Spirochaetes_WP012422443:0.04749055377)1.0:0.3632798011,Ffh_Bacteria_Spirochaetes_WP028973600:0.2059384976)0.9998611111111111:0.07210062284,Ffh_Bacteria_Spirochaetes_WP076489787:0.2764691204)0.5198611111111111:0.0474260977)0.4359722222222222:0.03153134251,Ffh_Bacteria_Spirochaetes_WP114631560:0.2058996454)0.5165277777777778:0.0295656311)0.9986111111111111:0.2476534299)0.5333333333333333:0.04507001729,(Ffh_Bacteria__PVC_SHJ65845:0.4364100836,((((Ffh_Bacteria__PVC_WP012375652:0.09438226884,(Ffh_Bacteria__PVC_WP069963095:0.07841068963,Ffh_Bacteria__PVC_WP091060319:0.05930686387)1.0:0.09070781962)0.9515277777777778:0.03369502104,Ffh_Bacteria__PVC_WP108826274:0.09254556879)0.9965277777777778:0.04696771954,Ffh_Bacteria__PVC_WP082780884:0.1509170288)1.0:0.1339151359,Ffh_Bacteria__PVC_WP110130226:0.1514383128)1.0:0.2755137613)0.9993055555555556:0.06235927704)0.5552777777777778:0.1644532207,((((((((((Ffh_Bacteria_Balneolaeota_RNC83055:0.0550387273,Ffh_Bacteria_Rhodothermaeota_PDH57089:0.08341422088)0.9983333333333333:0.02153698341,(Ffh_Bacteria_Balneolaeota_WP018128054:0.03858090566,Ffh_Bacteria_Balneolaeota_WP066221712:0.03116068965)1.0:0.03023583833)0.8863888888888889:0.01824353654,(Ffh_Bacteria_Balneolaeota_WP020403418:0.03147889558,Ffh_Bacteria_Balneolaeota_WP103664159:0.02060893398)1.0:0.03569445707)1.0:0.07495778366,((((Ffh_Bacteria_Balneolaeota_WP069132084:0.009501627899,Ffh_Bacteria_Balneolaeota_WP101074376:0.02271289998)1.0:0.03567986043,Ffh_Bacteria_Balneolaeota_WP116032921:0.07243205217)1.0:0.03875010258,Ffh_Bacteria_Balneolaeota_WP109647391:0.04319675232)1.0:0.04379764459,(Ffh_Bacteria_Balneolaeota_WP073062065:0.04254374188,Ffh_Bacteria_Balneolaeota_WP095605400:0.05079986049)1.0:0.06607258794)0.555:0.0439569559)1.0:0.1394180026,((Ffh_Bacteria_FCB_RMF51826:0.1293595148,(Ffh_Bacteria_Rhodothermaeota_WP094548245:0.09451992804,(Ffh_Bacteria_Rhodothermaeota_WP095510307:0.04290640971,Ffh_Bacteria_Rhodothermaeota_WP095514134:0.01756772516)1.0:0.06751865041)1.0:0.1536937669)0.9908333333333333:0.06782936025,(Ffh_Bacteria_Rhodothermaeota_WP103005417:0.002069989065,Ffh_Bacteria_Rhodothermaeota_WP103038677:0.003436183558)1.0:0.1892688417)1.0:0.1074121947)1.0:0.09516674657,((((Ffh_Bacteria_FCB_OJX36565:0.1230393745,Ffh_Bacteria_FCB_WP066758928:0.1141926276)1.0:0.07656756271,Ffh_Bacteria_FCB_RMG76847:0.1261261013)0.8515277777777778:0.03238717177,(((Ffh_Bacteria_FCB_OQX77419:0.1498230589,(((Ffh_Bacteria_FCB_OYT10675:0.02884883478,Ffh_Bacteria_FCB_RLD41811:0.03398210777)1.0:0.07917502594,Ffh_Bacteria_FCB_RLD66211:0.07790171943)1.0:0.06926481132,((Ffh_Bacteria_FCB_WP019973877:0.009864316795,(Ffh_Bacteria_FCB_WP038334138:0,Ffh_Bacteria_FCB_WP115000224:0)0.8659722222222223:0.002409053855)0.8220833333333334:0.01789812227,Ffh_Bacteria_FCB_WP072930973:0.02736462491)1.0:0.2061806472)0.8827777777777778:0.04089451066)0.9004166666666666:0.03276251961,(Ffh_Bacteria_FCB_PLW94310:0.1723059518,Ffh_Bacteria_FCB_REJ62442:0.2059067228)0.9776388888888888:0.04285412745)0.7722222222222223:0.03784294288,(Ffh_Bacteria_FCB_WP036895782:0.1446634236,Ffh_Bacteria_FCB_WP104420385:0.2548032998)0.7930555555555555:0.04939288365)0.5140277777777778:0.02837383954)0.6218055555555555:0.01988609667,(Ffh_Bacteria_Rhodothermaeota_PDH42129:0.02952781489,Ffh_Bacteria_Rhodothermaeota_PDH50692:0.01277021786)1.0:0.2995068613)0.94625:0.116953038)0.9451388888888889:0.06614170728,(Ffh_Bacteria_FCB_PLX31056:0.2089644641,Ffh_Bacteria_FCB_TAE21783:0.2877067935)0.9998611111111111:0.0708841977)0.9451388888888889:0.07444168778,Ffh_Bacteria_Elusimicrobia_OGS35541:0.3732951148)0.9443055555555555:0.04379251257,((((Ffh_Bacteria__PVC_CAJ74078:0.1471521665,((Ffh_Bacteria__PVC_GAB61025:0.08080177294,Ffh_Bacteria__PVC_OOP57623:0.07781194026)0.6883333333333334:0.008600654514,Ffh_Bacteria__PVC_WP052563985:0.03556651862)0.8718055555555555:0.04083280112)1.0:0.1226900516,(Ffh_Bacteria__PVC_KHE92549:0.1649509921,Ffh_Bacteria__PVC_RZV95291:0.1281251207)1.0:0.09162739002)1.0:0.1231777697,(Ffh_Bacteria__PVC_WP013563550:0.1574701806,Ffh_Bacteria__PVC_WP074312088:0.1306824353)1.0:0.3904200635)0.9452777777777778:0.06210986702,(Ffh_Bacteria__PVC_WP077539007:0.01740898141,Ffh_Bacteria__PVC_WP085754426:0.006993798871)1.0:0.3782051622)1.0:0.09456999199)0.9444444444444444:0.1596331471,((((((((Ffh_Bacteria_Deferribacteres_PLX66786:0.04729423307,Ffh_Bacteria_Deferribacteres_PLX69202:0.03558749452)0.6381944444444444:0.01873003509,Ffh_Bacteria_Deferribacteres_WP013011546:0.04419786314)1.0:0.0467235389,Ffh_Bacteria_Deferribacteres_WP132874150:0.09466321677)1.0:0.1112920995,(Ffh_Bacteria_Deferribacteres_WP022852051:0.09153178668,Ffh_Bacteria_Deferribacteres_WP128467427:0.11710462)0.9973611111111111:0.08260558416)0.9944444444444445:0.07463767167,((Ffh_Bacteria_Deferribacteres_PMP71283:0.009080498895,Ffh_Bacteria_Deferribacteres_WP013452109:0.005165360197)1.0:0.1933633458,(Ffh_Bacteria_Deferribacteres_WP013007011:0.126977671,Ffh_Bacteria_Deferribacteres_WP013887051:0.1621238579)0.9876388888888888:0.03955607653)1.0:0.04392826515)0.9829166666666667:0.03912306793,Ffh_Bacteria_Deferribacteres_WP023276877:0.3027815737)0.9888888888888889:0.1930921144,(((((((Ffh_Bacteria_Fusobacteria_WP005919805:0.005684459395,(Ffh_Bacteria_Fusobacteria_WP009006552:0.008898586549,Ffh_Bacteria_Fusobacteria_WP124797359:0.002005475952)0.9794444444444445:0.007157222089)0.9202777777777778:0.008304451976,Ffh_Bacteria_Fusobacteria_WP099971412:0.01321300876)1.0:0.069480732,Ffh_Bacteria_Fusobacteria_WP022820135:0.07252396034)1.0:0.08143269126,((Ffh_Bacteria_Fusobacteria_WP005960633:0.02041579833,(Ffh_Bacteria_Fusobacteria_WP010680288:0.004681512298,Ffh_Bacteria_Fusobacteria_WP060793814:0.002905512762)0.9766666666666667:0.01054652673)0.9997222222222222:0.1108176318,Ffh_Bacteria_Fusobacteria_WP115268489:0.0603685825)0.5504166666666667:0.008144263948)0.9979166666666667:0.07585733918,(Ffh_Bacteria_Fusobacteria_WP013387820:0.1083972145,(Ffh_Bacteria_Fusobacteria_WP023051404:0.07155089896,Ffh_Bacteria_Fusobacteria_WP078692601:0.06768527102)0.9593055555555555:0.04701177142)0.4263888888888889:0.0209774274)0.9979166666666667:0.1488801553,(((((Ffh_Bacteria_Fusobacteria_WP012859429:0.02175497976,Ffh_Bacteria_Fusobacteria_WP072593202:0.01181153887)0.9816666666666667:0.00842754324,Ffh_Bacteria_Fusobacteria_WP066901436:0.04351521528)0.9998611111111111:0.02985861564,Ffh_Bacteria_Fusobacteria_WP067322146:0.02635491658)1.0:0.04522313719,Ffh_Bacteria_Fusobacteria_WP066896369:0.05757049773)1.0:0.148425017,((Ffh_Bacteria_Fusobacteria_WP026745450:0.01151044433,Ffh_Bacteria_Fusobacteria_WP026748667:0.008909457009)1.0:0.07779826435,Ffh_Bacteria_Fusobacteria_WP125236511:0.05703461752)1.0:0.1088506001)1.0:0.1074776599)0.9979166666666667:0.1408800199,Ffh_Bacteria_Spirochaetes_CCY25148:0.4939890617)0.6827777777777778:0.03431290137)0.9570833333333333:0.1761182715,(((((((((Ffh_Bacteria_Aquificae_RUM42378:0.03484767454,Ffh_Bacteria_Aquificae_WP132526313:0.008604511112)1.0:0.07235238923,(Ffh_Bacteria_Aquificae_RUM91146:0.08621356529,Ffh_Bacteria_Aquificae_WP013538046:0.03699215021)0.9631944444444445:0.01527368344)0.9509722222222222:0.01344744404,Ffh_Bacteria_Aquificae_WP121170853:0.02869094812)0.9791666666666666:0.03954291827,(Ffh_Bacteria_Aquificae_RUM42644:0.03219639997,Ffh_Bacteria_Aquificae_WP013637750:0.0397622029)0.8011111111111111:0.006158864767)0.9791666666666666:0.03634233361,((Ffh_Bacteria_Aquificae_WP022847582:0.01277049407,Ffh_Bacteria_Aquificae_WP076712638:0.01166040765)1.0:0.03315826742,Ffh_Bacteria_Aquificae_WP089323689:0.04909867954)1.0:0.06130780984)1.0:0.2289285869,(((Ffh_Bacteria_Aquificae_RUM60291:0.07123741786,Ffh_Bacteria_Aquificae_WP012675777:0.1211326974)1.0:0.07184445153,Ffh_Bacteria_Aquificae_WP028951073:0.1229467189)1.0:0.1862300844,(((Ffh_Bacteria_Aquificae_WP008285960:0.05341477542,Ffh_Bacteria_Aquificae_WP121012854:0.05445386022)1.0:0.09040084252,Ffh_Bacteria_Aquificae_WP010881118:0.1174444092)1.0:0.04460441059,(Ffh_Bacteria_Aquificae_WP012513342:0.3514762126,(Ffh_Bacteria_Aquificae_WP012991854:0.1497946839,Ffh_Bacteria_Aquificae_WP025305887:0.1857783227)1.0:0.05568510989)0.9998611111111111:0.06612004855)1.0:0.1702986474)1.0:0.1890662438)1.0:0.1026639231,Ffh_Bacteria_Aquificae_WP068549124:0.3600873619)0.9897222222222222:0.08151226138,(((Ffh_Bacteria_Synergistetes_KUK39479:0.203678193,((Ffh_Bacteria_Synergistetes_WP009200411:0.006991380941,Ffh_Bacteria_Synergistetes_WP091460427:0.01255458611)1.0:0.05245880789,(Ffh_Bacteria_Synergistetes_WP014807379:0.003598666643,Ffh_Bacteria_Synergistetes_WP074199848:0.004670143089)0.99625:0.02397064631)1.0:0.1834992244)1.0:0.107423609,((((Ffh_Bacteria_Synergistetes_PIE53928:0.2122953691,(Ffh_Bacteria_Synergistetes_WP008522763:0.2941539624,Ffh_Bacteria_Synergistetes_WP078016301:0.1775336127)1.0:0.0817826146)1.0:0.08406814322,((Ffh_Bacteria_Synergistetes_WP013047953:0.09296460168,Ffh_Bacteria_Synergistetes_WP024822660:0.04364100101)1.0:0.1087453947,(Ffh_Bacteria_Synergistetes_WP124887586:0.2897416803,Ffh_Bacteria_Synergistetes_WP133957739:0.1514762312)1.0:0.08966874937)1.0:0.09031077573)1.0:0.06354155596,Ffh_Bacteria_Synergistetes_WP029165376:0.2574547696)0.91:0.04742428885,((Ffh_Bacteria_Synergistetes_WP006582991:0.05895063476,Ffh_Bacteria_Synergistetes_WP012870159:0.04708027003)1.0:0.1654628113,(Ffh_Bacteria_Synergistetes_WP037974866:0.08443110369,(Ffh_Bacteria_Synergistetes_WP066748258:0.03618199407,Ffh_Bacteria_Synergistetes_WP087365287:0.0287296128)1.0:0.0384023591)1.0:0.1498575519)1.0:0.1009628077)0.8940277777777778:0.02991020906)0.9456944444444444:0.02859346708,(Ffh_Bacteria_Synergistetes_KUL05397:0.2063067631,Ffh_Bacteria_Synergistetes_WP014163563:0.2704338114)1.0:0.1506381846)1.0:0.2953608627)0.48277777777777775:0.1538653444,(((Ffh_Bacteria_NitrospinaeTectomicrobia_WP089717728:0.01265976334,Ffh_Bacteria_NitrospinaeTectomicrobia_WP089935994:0.01722688288)1.0:0.3611524151,((((Ffh_Bacteria_Terrabacteria_WP007505027:0.06611244782,(((Ffh_Bacteria_Terrabacteria_WP027963163:0.1036320324,(Ffh_Bacteria_Terrabacteria_WP095214675:0.009857506382,Ffh_Bacteria_Terrabacteria_WP095223095:0.0189580563)1.0:0.06514654353)1.0:0.08863527541,Ffh_Bacteria_Terrabacteria_WP094941637:0.1857598299)1.0:0.04457566721,Ffh_Bacteria_Terrabacteria_WP063388431:0.07165895566)1.0:0.0820111745)1.0:0.07419980762,Ffh_Bacteria__PVC_SHE14821:0.2146569164)1.0:0.07134878822,Ffh_Bacteria_Terrabacteria_WP054672091:0.1794795151)0.9995833333333334:0.1213653271,Ffh_Bacteria__PVC_RJP21354:0.3338032721)0.5613888888888889:0.01557643602)0.18638888888888888:0.206865163,(((Ffh_Bacteria_Nitrospirae_OGW19192:0.1630086703,(Ffh_Bacteria_Nitrospirae_OGW41416:0.002694534674,Ffh_Bacteria_Nitrospirae_OGW47236:0.003103001819)1.0:0.1222019376)1.0:0.1534209433,(Ffh_Bacteria_Nitrospirae_OGW51030:0.296136879,(Ffh_Bacteria_Nitrospirae_WP013249591:0.06788133608,(((Ffh_Bacteria_Nitrospirae_WP053380887:0.04475972517,Ffh_Bacteria_Nitrospirae_WP090902482:0.06573477361)0.7245833333333334:0.02433203895,Ffh_Bacteria_Nitrospirae_WP121989937:0.06293409225)0.6755555555555556:0.0274634076,Ffh_Bacteria_Nitrospirae_WP080884956:0.1335090601)1.0:0.07166394727)1.0:0.2831357537)0.9909722222222223:0.05167754685)1.0:0.2628729338,(((Ffh_Bacteria_NitrospinaeTectomicrobia_OGW18391:0.3642297122,Ffh_Bacteria_Nitrospirae_KPK24354:0.3087293021)0.9706944444444444:0.06565025499,(Ffh_Bacteria_NitrospinaeTectomicrobia_RMF85577:0.2078044803,Ffh_Bacteria__PVC_RKY44204:0.2580338607)0.9998611111111111:0.07278089257)0.965:0.228540834,(((Ffh_Bacteria_NitrospinaeTectomicrobia_OGV98985:0.175400468,Ffh_Bacteria_NitrospinaeTectomicrobia_OGW12708:0.1045961203)0.9956944444444444:0.1220763656,((((Ffh_Bacteria_NitrospinaeTectomicrobia_PIQ96107:0.1254908897,Ffh_Bacteria_NitrospinaeTectomicrobia_PIQ99855:0.1433078319)1.0:0.0562562088,Ffh_Bacteria_NitrospinaeTectomicrobia_WP048493667:0.1317788508)0.9473611111111111:0.0436117764,(Ffh_Bacteria_NitrospinaeTectomicrobia_TDJ48543:0.1327317165,(Ffh_Bacteria_NitrospinaeTectomicrobia_TDJ49460:0.004720450325,Ffh_Bacteria_NitrospinaeTectomicrobia_TDJ53127:0.006316916012)1.0:0.1066081335)1.0:0.06322599297)1.0:0.1829559309,(((Ffh_Bacteria_Nitrospirae_KJU83590:0.03476273431,Ffh_Bacteria_Nitrospirae_WP040335926:0.0199507647)1.0:0.1688983734,Ffh_Bacteria_Nitrospirae_WP109134237:0.189866962)0.9970833333333333:0.03583843536,(((Ffh_Bacteria_Nitrospirae_PMP71660:0.03290733188,Ffh_Bacteria_Nitrospirae_WP012546620:0.05038739921)0.9519444444444445:0,Ffh_Bacteria_Nitrospirae_WP028844305:0.04680969034)0.9625:0.0216648725,Ffh_Bacteria_Nitrospirae_WP068859836:0.008599692041)0.9625:0.1426430543)0.9366666666666666:0.1117632429)0.9073611111111111:0.04696981822)0.8804166666666666:0.3222219903,(((Ffh_Bacteria_Chrysiogenetes_WP013507146:0.1787315217,Ffh_Bacteria_Chrysiogenetes_WP027390618:0.1730969801)1.0:0.226724415,((((((((Ffh_Bacteria_FCB_OOK62779:0.01310157295,(Ffh_Bacteria_Proteobacteria_CUJ92691:0.002322503238,Ffh_Bacteria_Proteobacteria_uniprotP0AGD7:0.001449145969)1.0:0.01297164549)1.0:0.03758345942,Ffh_Bacteria_Terrabacteria_SGE33548:0.08856418052)1.0:0.04741556921,Ffh_Bacteria_Terrabacteria_CVQ00235:0.167085838)1.0:0.07409849571,((((Ffh_Bacteria_Proteobacteria_KSW23936:0.06523405023,Ffh_Bacteria_Terrabacteria_KKJ00777:0.05624040142)0.6002777777777778:0.01255264485,Ffh_Bacteria_Terrabacteria_WP133102129:0.0585533007)1.0:0.1035501736,Ffh_Bacteria_Terrabacteria_WP107864549:0.2704775335)0.8893055555555556:0.0522063859,Ffh_Bacteria_Terrabacteria_CDQ34663:0.2144302029)1.0:0.05279002618)0.9976388888888889:0.04582949461,Ffh_Bacteria_FCB_WP116689227:0.2061029178)0.9901388888888889:0.03504776818,((Ffh_Bacteria_Terrabacteria_WP041044089:0.05646712735,Ffh_Bacteria_Terrabacteria_WP086834524:0.07793384298)1.0:0.08886853807,Ffh_Bacteria_Terrabacteria_WP113724109:0.1355042657)1.0:0.1869151433)0.9998611111111111:0.05022223843,(((((Ffh_Bacteria_Proteobacteria_WP002258651:0.00916203956,(((Ffh_Bacteria_Proteobacteria_WP003676903:0.006773610952,(Ffh_Bacteria_Proteobacteria_WP063076179:0.003151704578,Ffh_Bacteria_Proteobacteria_WP107737955:0.004546833981)1.0:0.009526248151)1.0:0.007131173793,Ffh_Bacteria_Proteobacteria_WP118997771:0.005741611008)0.11888888888888889:0,Ffh_Bacteria_Proteobacteria_WP025458314:0)0.48986111111111114:0.04902248508)1.0:0.03803923616,(Ffh_Bacteria_Proteobacteria_WP016686333:0.007631553697,Ffh_Bacteria_Proteobacteria_WP107825353:0.004438393364)1.0:0.0256859178)0.9969444444444444:0.0353873326,(Ffh_Bacteria_Proteobacteria_WP004284452:0.03833414376,(Ffh_Bacteria_Proteobacteria_WP107929147:0.02790657423,Ffh_Bacteria_Proteobacteria_WP115134964:0.02628313141)0.9998611111111111:0.02362861166)0.9915277777777778:0.03525826789)0.28652777777777777:0,Ffh_Bacteria_Proteobacteria_WP066077620:0.06118508494)1.0:0.17991486,((Ffh_Bacteria_Proteobacteria_WP002924663:0.1449976174,(((Ffh_Bacteria_Terrabacteria_KHL14390:0.108069649,Ffh_Bacteria_Terrabacteria_WP131428126:0.1724132681)1.0:0.09628697102,Ffh_Bacteria_Terrabacteria_VDH05654:0.1461360368)0.9936111111111111:0.04955488526,Ffh_Bacteria_Terrabacteria_PQJ26357:0.2529700134)0.9997222222222222:0.05734945492)1.0:0.06445920571,(Ffh_Bacteria_Proteobacteria_WP018748508:0.1326142405,((Ffh_Bacteria_Proteobacteria_WP088739754:0.01439174671,Ffh_Bacteria_Proteobacteria_WP103316479:0.02692019006)1.0:0.04930453512,Ffh_Bacteria_Proteobacteria_WP132098204:0.0508240618)0.9988888888888889:0.04659491723)0.9018055555555555:0.04276142245)0.8981944444444444:0.03724971574)1.0:0.08649544253)1.0:0.2196516327,Ffh_Bacteria_NitrospinaeTectomicrobia_OGL61575:0.4373716792)0.9327777777777778:0.04681603234)0.9326388888888889:0.2448671336,(((((((((Ffh_Bacteria_Acidobacteria_OJV41099:0.06644005855,Ffh_Bacteria_Acidobacteria_WP035348390:0.07442069021)0.9559722222222222:0.02719659415,Ffh_Bacteria_Acidobacteria_WP013579918:0.1052755727)1.0:0.0477706598,Ffh_Bacteria_Acidobacteria_WP103934999:0.1889841017)1.0:0.05405191236,(Ffh_Bacteria_Acidobacteria_WP013568209:0.04483283154,Ffh_Bacteria_Acidobacteria_WP047487752:0.07977243521)0.9284722222222223:0.05745471039)1.0:0.08222093284,(((Ffh_Bacteria_Acidobacteria_WP020708694:0.08082673882,Ffh_Bacteria_Acidobacteria_WP131991715:0.04233319774)0.88:0.03464660635,Ffh_Bacteria_Acidobacteria_WP117302968:0.04690237097)0.9981944444444445:0.01261342859,Ffh_Bacteria_Acidobacteria_WP124847263:0.05825722582)0.9361111111111111:0.06157741561)0.9933333333333333:0.03411337129,((Ffh_Bacteria_Acidobacteria_WP026446687:0.05766075282,Ffh_Bacteria_Acidobacteria_WP058189775:0.04829385609)0.9933333333333333:0.02886796316,Ffh_Bacteria_Acidobacteria_WP105487382:0.09389781385)1.0:0.07513722201)1.0:0.07609714229,Ffh_Bacteria_Acidobacteria_WP011523837:0.1562144362)1.0:0.1584345452,(((Ffh_Bacteria_Acidobacteria_OYW10252:0.1153222128,Ffh_Bacteria_Acidobacteria_WP031498592:0.1508434651)0.8588888888888889:0.2148702569,(Ffh_Bacteria_Acidobacteria_PWU00309:0.08542905826,(Ffh_Bacteria_Acidobacteria_WP011684330:0.04928846209,Ffh_Bacteria_Acidobacteria_WP105497288:0.07176739879)0.8954166666666666:0.04136715608)1.0:0.2205406192)0.3040277777777778:0,Ffh_Bacteria_Acidobacteria_WP020720227:0.1542548874)0.9983333333333333:0.148681774)0.9926388888888888:0.427356382,(Ffh_Bacteria_Chrysiogenetes_TFG80969:1.101558494,((((SS_Bacteria_Acidobacteria_OYT69727:0.03817122309,(SS_Bacteria_Acidobacteria_WP014100760:0.007587899168,SS_Bacteria_Acidobacteria_WP058865795:0.007108860915)1.0:0.0334454366)1.0:0.457269344,((SS_Bacteria_Acidobacteria_WP050057795:0.07691041076,SS_Bacteria_Acidobacteria_WP130420031:0.06672351717)1.0:0.1073879713,SS_Bacteria_Acidobacteria_WP084080394:0.1373085813)1.0:0.3216079191)0.9826388888888888:0.08366474697,(SS_Bacteria_FCB_EYE60365:0.4247652113,(((SS_Bacteria_Proteobacteria_WP009520914:0.2053014067,(SS_Bacteria_Proteobacteria_WP048439635:0.1505728191,SS_Bacteria_Proteobacteria_WP083745573:0.1244722026)1.0:0.07928529268)1.0:0.1643283439,SS_Bacteria_Proteobacteria_WP062012774:0.3066289475)1.0:0.139375743,((((((SS_Bacteria_Proteobacteria_WP021475298:0.006750626484,SS_Bacteria_Proteobacteria_WP115618481:0.006306707445)1.0:0.06835066147,((SS_Bacteria_Proteobacteria_WP043628917:0.003814728397,SS_Bacteria_Proteobacteria_WP106077205:0.00303514482)1.0:0.05358755105,(SS_Bacteria_Proteobacteria_WP047909356:0.041756679,SS_Bacteria_Proteobacteria_WP052654521:0.08010414441)1.0:0.0915018547)0.9913888888888889:0.02937547592)1.0:0.07449126626,SS_Bacteria_Proteobacteria_WP099406145:0.1225071951)1.0:0.04499366,SS_Bacteria_Proteobacteria_WP133681771:0.2123905346)1.0:0.1276468853,((((SS_Bacteria_Proteobacteria_WP026920991:0.03655768411,SS_Bacteria_Proteobacteria_WP045363053:0.02428338057)1.0:0.1272972312,SS_Bacteria_Proteobacteria_WP112692718:0.1816892107)0.5830555555555555:0.01959874758,(SS_Bacteria_Proteobacteria_WP041282139:0.1029423882,SS_Bacteria_Proteobacteria_WP129517731:0.1264743253)1.0:0.09142678925)0.9298611111111111:0.03754854504,(SS_Bacteria_Proteobacteria_WP085228043:0.1280128781,SS_Bacteria_Proteobacteria_WP107152674:0.121851844)1.0:0.05210017168)1.0:0.09809529139)1.0:0.1585063581,SS_Bacteria_Proteobacteria_uniprotO85633:0.5089131558)1.0:0.2603270822)1.0:0.1174521054)0.9998611111111111:0.1150387412)0.8533333333333334:0.140483603,((((((FlhA_Archaea_TACK_RLI32149:0.1416302896,FlhA_Bacteria_Spirochaetes_RKX95655:0.1033420134)1.0:0.2205286686,(((FlhA_Bacteria_Spirochaetes_OHD66832:0.05583430842,FlhA_Bacteria_Spirochaetes_OHD71547:0.05454390983)1.0:0.09744032316,(FlhA_Bacteria_Spirochaetes_PKL19455:0.1163595694,FlhA_Bacteria_Spirochaetes_PKL35583:0.1142208473)0.6640277777777778:0.03734233167)1.0:0.1708950106,((((FlhA_Bacteria_Spirochaetes_WP002741572:0.01389946788,FlhA_Bacteria_Spirochaetes_WP020762881:0.01997471421)0.9422222222222222:0.008488524049,FlhA_Bacteria_Spirochaetes_WP017810169:0.01029592096)0.9948611111111111:0.01048735981,FlhA_Bacteria_Spirochaetes_WP100763084:0.007593756179)1.0:0.08620705188,FlhA_Bacteria_Spirochaetes_WP010418730:0.1694267387)1.0:0.5239539187)1.0:0.1081623655)0.7101388888888889:0.03512112546,(FlhA_Bacteria_Spirochaetes_ANF34312:0.3853118116,(FlhA_Bacteria_Spirochaetes_OHE63795:0.1777960966,(((((FlhA_Bacteria_Spirochaetes_WP013254173:0.01974681544,FlhA_Bacteria_Spirochaetes_WP020612466:0.02150228264)1.0:0.1291002938,FlhA_Bacteria_Spirochaetes_WP083051491:0.1606904616)0.5984722222222222:0.02486505737,FlhA_Bacteria_Spirochaetes_WP076487833:0.2457734362)0.9159722222222222:0.04690955546,(FlhA_Bacteria_Spirochaetes_WP014456116:0.2563187918,FlhA_Bacteria_Spirochaetes_WP037545376:0.1552236813)0.9205555555555556:0.06425736344)0.8355555555555556:0.02204404032,(FlhA_Bacteria_Spirochaetes_WP114629988:0.194598354,FlhA_Bacteria_Spirochaetes_WP124032338:0.2465016402)1.0:0.08737675789)0.9391666666666667:0.03133875218)1.0:0.09074929702)1.0:0.2586002585)1.0:0.07197171391,FlhA_Bacteria_FCB_PIU46288:0.3949053654)1.0:0.06830577128,(FlhA_Bacteria_Fusobacteria_OQY10764:0.1785519209,FlhA_Bacteria_Fusobacteria_WP134113497:0.20408835)1.0:0.2706179318)0.9823611111111111:0.06526726264,((FlhA_Archaea_TACK_PMB77075:0.4778473442,FlhA_Bacteria_PVC_RKY36051:0.322476216)0.49875:0.1040087191,((((FlhA_Bacteria_PVC_SHE12135:0.2337662158,FlhA_Bacteria_Terrabacteria_OUM88358:0.2905994775)1.0:0.113069827,(FlhA_Bacteria_Terrabacteria_WP009657708:0.02195013988,FlhA_Bacteria_Terrabacteria_WP009729304:0.008842004381)1.0:0.2980963021)0.9156944444444445:0.03465379792,FlhA_Bacteria_Terrabacteria_WP012283298:0.2841748805)1.0:0.111067295,((((FlhA_Bacteria_Synergistetes_KUK40265:0.1628967502,(((((FlhA_Bacteria_Synergistetes_PIE54281:0.07078792564,FlhA_Bacteria_Synergistetes_WP005658948:0.06720287537)0.9584722222222222:0.03031139452,FlhA_Bacteria_Synergistetes_WP085544567:0.07470032322)1.0:0.1795767596,(((FlhA_Bacteria_Synergistetes_PKL03192:0.06766173427,(FlhA_Bacteria_Synergistetes_TDY65068:0.001392782708,FlhA_Bacteria_Synergistetes_WP133955762:0.001151418656)1.0:0.06012212822)1.0:0.05925446707,FlhA_Bacteria_Synergistetes_WP124889275:0.1744683546)0.9997222222222222:0.03990709912,FlhA_Bacteria_Synergistetes_WP024821731:0.1439972068)0.8497222222222223:0.03523628391)1.0:0.06904460434,FlhA_Bacteria_Synergistetes_WP029165895:0.1383034248)0.8958333333333334:0.02721971461,(FlhA_Bacteria_Synergistetes_WP006300471:0.09234788589,(FlhA_Bacteria_Synergistetes_WP006583105:0.04393836414,FlhA_Bacteria_Synergistetes_WP012870057:0.04501708417)1.0:0.1015015192)1.0:0.07197737489)1.0:0.05945017571)1.0:0.05112712844,(FlhA_Bacteria_Synergistetes_WP009201670:0.07024826875,(FlhA_Bacteria_Synergistetes_WP014806182:0.004741734309,FlhA_Bacteria_Synergistetes_WP074199363:0.001458204989)1.0:0.08625771622)1.0:0.1500610682)1.0:0.06598705052,(FlhA_Bacteria_Synergistetes_KUK59033:0.1663364045,FlhA_Bacteria_Synergistetes_WP014162252:0.1074383182)1.0:0.2346483398)1.0:0.287939668,((((FlhA_Bacteria_Terrabacteria_BAF60253:0.09552418189,FlhA_Bacteria_Terrabacteria_TEB04950:0.1431142486)1.0:0.07662487933,(FlhA_Bacteria_Terrabacteria_WP008413050:0.05873688331,FlhA_Bacteria_Terrabacteria_WP011878700:0.07680142196)1.0:0.1315971735)1.0:0.2635110014,(FlhA_Bacteria_Terrabacteria_TAK25337:0.314321818,FlhA_Bacteria_Terrabacteria_WP068141742:0.3502116136)0.9126388888888889:0.05141800646)1.0:0.1008229464,((((FlhA_Bacteria_FCB_WP022636190:0.4135073451,FlhA_Bacteria_PVC_WP088222907:0.4348858697)0.7734722222222222:0.07238570137,(((FlhA_Bacteria_Fusobacteria_CDE59987:0.0379321712,FlhA_Bacteria_Fusobacteria_CDE91394:0.06408801338)1.0:0.6492153925,SS_Bacteria_Elusimicrobia_PCI36531:0.5983971151)0.69875:0.134512253,((FlhA_Bacteria_PVC_WP012912482:0.2400164742,FlhA_Bacteria_PVC_WP095416761:0.1666108779)0.9998611111111111:0.150626134,(FlhA_Bacteria_PVC_WP044238443:0.2276064856,FlhA_Bacteria_PVC_WP068848192:0.2528749527)1.0:0.1204249367)0.9736111111111111:0.2124594142)0.6425:0.1156880493)0.5705555555555556:0.05630044728,(FlhA_Bacteria_PVC_RJP22002:0.3458582635,FlhA_Bacteria_PVC_RJP35530:0.4714124761)0.9248611111111111:0.09822603383)0.4434722222222222:0.02220929148,((((((((((FlhA_Bacteria_Balneolaeota_WP073066833:0.05504319388,(FlhA_Bacteria_Balneolaeota_WP095606147:0.001565584492,FlhA_Bacteria_FCB_WP095606147:0.001182831029)1.0:0.07518283632)1.0:0.08927494965,FlhA_Bacteria_Balneolaeota_WP116031222:0.1177953235)1.0:0.1418846128,(FlhA_Bacteria_Balneolaeota_WP109648101:0.001437788145,FlhA_Bacteria_FCB_WP109648101:0.001084650527)1.0:0.2370773802)1.0:0.1508294673,(FlhA_Bacteria_FCB_WP012843271:0.172213126,(FlhA_Bacteria_FCB_WP103020623:0.2301413669,FlhA_Bacteria_Rhodothermaeota_WP095509393:0.2223977851)0.9980555555555556:0.0646900819)1.0:0.1779567043)1.0:0.1372165651,(FlhA_Bacteria_FCB_RKY48451:0.001946359447,FlhA_Bacteria_FCB_RKY49585:0.002640907984)1.0:0.3086775751)0.99875:0.08116451423,(FlhA_Bacteria_FCB_WP053334032:0.5232338967,(FlhA_Bacteria_PVC_WP129048544:0.529608915,SS_Bacteria_Fusobacteria_RMF83343:0.117517674)0.46305555555555555:0.05445767779)0.7138888888888889:0.08563551385)0.5556944444444445:0.05838924044,((((FlhA_Bacteria_FCB_CUS93387:0,FlhA_Bacteria_FCB_CUS97263:0.02145499713)0.21861111111111112:0.005936190456,FlhA_Bacteria_FCB_WP075427145:0.002666230531)1.0:0.1963629493,SS_Bacteria_FCB_KXB97072:0.3430915249)0.6702777777777778:0.07300308968,(FlhA_Bacteria_FCB_RMD50508:0.1982843582,(FlhA_Bacteria_FCB_WP014561370:0.1540507906,(FlhA_Bacteria_FCB_WP014856809:0.09452413721,SS_Bacteria_FCB_OGV93134:0.1339634106)1.0:0.04992588966)0.9579166666666666:0.05229076628)1.0:0.2422257415)1.0:0.1739679865)0.7136111111111111:0.05445573583,(FlhA_Bacteria_FCB_OQX86239:0.4549986027,((FlhA_Bacteria_FCB_RKX31273:0.1685936835,SS_Bacteria_FCB_RME27265:0.1156911592)1.0:0.1538590531,(FlhA_Bacteria_FCB_RKY67707:0.004058365364,FlhA_Bacteria_FCB_RKY70141:0.004261706333)1.0:0.2270470767)0.9706944444444444:0.05968117875)0.9988888888888889:0.07072807623)0.6579166666666667:0.04259095097,((((((FlhA_Bacteria_PVC_GAN34086:0.003221524875,(FlhA_Bacteria_PVC_KXK30962:0.004598291161,FlhA_Bacteria_PVC_WP052565819:0.005735213772)0.2513888888888889:0)1.0:0.06204448565,FlhA_Bacteria_PVC_OQZ03255:0.08342383593)0.9858333333333333:0.03266553252,FlhA_Bacteria_PVC_OHB42101:0.08431903608)1.0:0.1699850876,FlhA_Bacteria_PVC_WP096893233:0.3018385821)1.0:0.1299500359,(FlhA_Bacteria_PVC_KPK43257:0.4486719734,(FlhA_Bacteria_PVC_WP033199646:0.3759177273,FlhA_Bacteria_PVC_WP075082116:0.3866635102)1.0:0.169040516)1.0:0.188176994)0.9961111111111111:0.137469769,FlhA_Bacteria_PVC_RJP58523:0.483430832)0.5:0.03454104978)0.25055555555555553:0.0172295478,(((((((FlhA_Bacteria_Aquificae_BAU79829:0.04700248471,FlhA_Bacteria_Aquificae_WP037919646:0.05153299045)0.9654166666666667:0.03199489815,(FlhA_Bacteria_Aquificae_PMP64176:0.002519618569,FlhA_Bacteria_Aquificae_PMP76588:0.002025386286)1.0:0.03539632639)1.0:0.1840762181,((((FlhA_Bacteria_Aquificae_EDP73756:0.0825552062,FlhA_Bacteria_Aquificae_WP121922275:0.07046539671)0.9994444444444445:0.03604152587,FlhA_Bacteria_Aquificae_RUM50486:0.1191294737)1.0:0.07408358866,(FlhA_Bacteria_Aquificae_WP012675509:0.09004037309,((FlhA_Bacteria_Aquificae_WP029521040:0.005646292422,FlhA_Bacteria_Aquificae_WP029521969:0.005874695883)1.0:0.07039704522,FlhA_Bacteria_Aquificae_WP097000345:0.05511885079)1.0:0.07431445777)1.0:0.06018649349)1.0:0.0513875574,((FlhA_Bacteria_Aquificae_WP013538207:0.1391556517,FlhA_Bacteria_Aquificae_WP132526815:0.08441419867)1.0:0.07552230976,((FlhA_Bacteria_Aquificae_WP022847710:0.01185556462,FlhA_Bacteria_Aquificae_WP076713372:0.02343173265)1.0:0.03923084039,FlhA_Bacteria_Aquificae_WP089323574:0.06160845782)1.0:0.1165104869)1.0:0.06336566955)1.0:0.06355977667)1.0:0.0916075658,(FlhA_Bacteria_Aquificae_RTZ70822:0.4164769229,(FlhA_Bacteria_Aquificae_WP010880767:0.1359434046,FlhA_Bacteria_Aquificae_WP029552204:0.2394154903)1.0:0.08562168574)1.0:0.183776543)1.0:0.1772052863,FlhA_Bacteria_Aquificae_WP068549447:0.3600989709)1.0:0.07907041313,((FlhA_Bacteria_Chrysiogenetes_WP013505982:0.1510235316,FlhA_Bacteria_Chrysiogenetes_WP027389530:0.1345656491)1.0:0.2599760864,(((FlhA_Bacteria_Deferribacteres_BAI79908:0.001137100377,FlhA_Bacteria_Deferribacteres_WP041223821:0.001408727114)1.0:0.1555768551,(((((FlhA_Bacteria_Deferribacteres_PLX68132:0.09788689465,FlhA_Bacteria_Deferribacteres_WP013012081:0.06319035681)0.9822222222222222:0.02944802011,FlhA_Bacteria_Deferribacteres_PLX70713:0.08258353706)1.0:0.0682300112,FlhA_Bacteria_Deferribacteres_WP132871251:0.1474241255)1.0:0.1023624814,(FlhA_Bacteria_Deferribacteres_WP022851726:0.1249303376,FlhA_Bacteria_Deferribacteres_WP128467657:0.1533846765)1.0:0.05868829766)1.0:0.108195211,(FlhA_Bacteria_Deferribacteres_PMP71432:0.006941979675,FlhA_Bacteria_Deferribacteres_WP013451050:0.009523215282)1.0:0.244648786)0.18138888888888888:0.02822104649)0.18041666666666667:0,(FlhA_Bacteria_Deferribacteres_ESJ98169:0.00136580841,FlhA_Bacteria_Deferribacteres_WP076654198:0.001311004628)1.0:0.300596827)1.0:0.1738822924)1.0:0.07090954014)1.0:0.06699641138,((((((((FlhA_Bacteria_NitrospinaeTectomicrobia_CCQ92011:0.001452264231,FlhA_Bacteria_NitrospinaeTectomicrobia_WP042251255:0.001171425661)1.0:0.1252779036,((FlhA_Bacteria_NitrospinaeTectomicrobia_TDJ49645:0.005483485463,FlhA_Bacteria_NitrospinaeTectomicrobia_TDJ50477:0.004296909396)1.0:0.09673621685,FlhA_Bacteria_NitrospinaeTectomicrobia_TDJ49803:0.1079251925)1.0:0.0317659994)1.0:0.06673969158,(FlhA_Bacteria_NitrospinaeTectomicrobia_PIP71465:0.1291329037,(FlhA_Bacteria_NitrospinaeTectomicrobia_PIQ97345:0.08647954619,FlhA_Bacteria_NitrospinaeTectomicrobia_PIQ98798:0.1196443726)1.0:0.06868657305)0.99875:0.03759861356)1.0:0.1470058746,SS_Bacteria_Fusobacteria_OGW26271:0.183390161)0.8744444444444445:0.03655640983,SS_Archaea_TACK_TBR20608:0.2674806983)1.0:0.09639427443,(FlhA_Bacteria_NitrospinaeTectomicrobia_OGL61676:0.2990155858,SS_Bacteria_Fusobacteria_RMF88775:0.3812956582)0.7431944444444445:0.05763643063)0.7290277777777778:0.04067403996,((FlhA_Bacteria_Nitrospirae_OGW15707:0.005614086058,((FlhA_Bacteria_Nitrospirae_OGW54648:0.002484576698,FlhA_Bacteria_Nitrospirae_OGW56672:0.004947439683)0.9997222222222222:0.00794238052,FlhA_Bacteria_Nitrospirae_OGW60966:0.0002259848064)0.7576388888888889:0.004492563892)1.0:0.3514924588,((SS_Archaea_Euryarchaeota_PNX48238:0.008807704762,SS_Archaea_Euryarchaeota_PNX50361:0.01377701661)0.9827777777777778:0.016119468,(SS_Archaea_Euryarchaeota_PNX50322:0.02072478352,SS_Archaea_Euryarchaeota_PNX50609:0.01396045349)0.9311111111111111:0.01472025724)1.0:0.389753412)0.7970833333333334:0.05230297084)0.7431944444444445:0.01878384077,(((((((FlhA_Archaea_Euryarchaeota_OUX24209:0.3806909882,FlhA_Bacteria_Terrabacteria_CJK48057:0.2560750831)0.9488888888888889:0.08331697745,FlhA_Bacteria_Terrabacteria_WP072047236:0.5890560306)0.9922222222222222:0.09389149625,(((FlhA_Archaea_Euryarchaeota_RLM51438:0.1932922855,FlhA_Bacteria_Terrabacteria_WP131427023:0.1070439428)1.0:0.1168066348,(FlhA_Bacteria_Terrabacteria_KHL07386:0.2670626099,FlhA_Bacteria_Terrabacteria_WP105028603:0.2778625551)0.9897222222222222:0.06163950483)0.8522222222222222:0.05891860255,(((((FlhA_Bacteria_FCB_OOK75216:0.02983363751,FlhA_Bacteria_Proteobacteria_uniprotP76298:0.02741961206)1.0:0.1117083024,FlhA_Bacteria_Terrabacteria_SGE08426:0.2136031736)1.0:0.1303859243,FlhA_Bacteria_Terrabacteria_CDQ36294:0.1871925216)0.9961111111111111:0.04780266372,(FlhA_Bacteria_Terrabacteria_SHT41976:0.07531844254,FlhA_Bacteria_Terrabacteria_VDH06917:0.05775334638)1.0:0.1547357273)0.9751388888888889:0.03612871406,((FlhA_Bacteria_Proteobacteria_OIP17253:0.1244562103,(FlhA_Bacteria_Proteobacteria_WP093077268:0.01205842062,FlhA_Bacteria_Proteobacteria_WP116910991:0.03020136425)1.0:0.1082828728)1.0:0.07004228927,((((((FlhA_Bacteria_Proteobacteria_WP010812676:0.004806143919,FlhA_Bacteria_Proteobacteria_WP114134176:0.006074258515)1.0:0.008962853232,FlhA_Bacteria_Proteobacteria_WP092316065:0.003709758798)1.0:0.02405669763,FlhA_Bacteria_Proteobacteria_WP011301724:0.02918660745)1.0:0.03629100741,FlhA_Bacteria_Proteobacteria_WP092598862:0.07709796006)0.9690277777777778:0.01809847647,(FlhA_Bacteria_Proteobacteria_WP020205578:0.02008267892,(FlhA_Bacteria_Proteobacteria_WP035866989:0.01803502879,FlhA_Bacteria_Proteobacteria_WP043357011:0.01503550405)1.0:0.02443366021)1.0:0.03155625915)1.0:0.09515721427,((((FlhA_Bacteria_Proteobacteria_WP040052857:0.02433633504,(((FlhA_Bacteria_Proteobacteria_WP053567166:0.01017612585,FlhA_Bacteria_Proteobacteria_WP062601625:0.003702778447)1.0:0.006606353294,FlhA_Bacteria_Proteobacteria_WP061116563:0.005760151471)1.0:0.01477185127,FlhA_Bacteria_Proteobacteria_WP087049827:0.01396134074)0.9943055555555556:0.008449768758)1.0:0.02313605609,(FlhA_Bacteria_Proteobacteria_WP087647817:0.01336643432,FlhA_Bacteria_Proteobacteria_WP116560811:0.01448843945)1.0:0.01258220593)1.0:0.05153298735,FlhA_Bacteria_Terrabacteria_KHL16492:0.1012415706)1.0:0.07773841029,FlhA_Bacteria_Proteobacteria_WP121091000:0.1126130101)1.0:0.09717964769)0.9976388888888889:0.03570180725)0.9998611111111111:0.03585228636)1.0:0.07810404786)1.0:0.1502939667)1.0:0.2483230124,((FlhA_Bacteria_Nitrospirae_EES52995:0.1855144134,FlhA_Bacteria_Nitrospirae_WP014448501:0.1566728664)0.99375:0.05382582951,(FlhA_Bacteria_Nitrospirae_WP014960012:0.001906714341,FlhA_Bacteria_Nitrospirae_WP077397415:0.00173143199)1.0:0.1343173686)1.0:0.3206806248)0.7359722222222222:0.0412211167,(((((FlhA_Bacteria_Nitrospirae_PLY25259:0.02766792636,SS_Bacteria_Nitrospirae_RPH77117:0.02009499523)1.0:0.105188022,((FlhA_Bacteria_Nitrospirae_WP053379757:0.0585042867,(FlhA_Bacteria_Nitrospirae_WP090750239:0.07444948531,SS_Bacteria_Nitrospirae_OQW35799:0.03145359554)1.0:0.05160331703)0.9216666666666666:0.02597258743,FlhA_Bacteria_Nitrospirae_WP062485216:0.08088091725)1.0:0.05477429452)1.0:0.08447726123,FlhA_Bacteria_Nitrospirae_WP013248840:0.1380906447)1.0:0.0479837485,FlhA_Bacteria_Nitrospirae_TAJ08712:0.1370563185)1.0:0.1582923212,(FlhA_Bacteria_Nitrospirae_RMH36129:0.09446349505,FlhA_Bacteria_Nitrospirae_TFG65916:0.1995412346)1.0:0.2475724717)1.0:0.07136496628)1.0:0.06022165862,((((FlhA_Bacteria_Acidobacteria_PWU01384:0.1185625791,((FlhA_Bacteria_Acidobacteria_SPF54215:0.001235292223,FlhA_Bacteria_Acidobacteria_WP106864920:0.001346415968)1.0:0.06683215956,FlhA_Bacteria_Acidobacteria_WP011689088:0.09339263386)0.9618055555555556:0.02519724067)1.0:0.1561254975,FlhA_Bacteria_Acidobacteria_WP031497930:0.3428283833)1.0:0.2187419737,((((((FlhA_Bacteria_Acidobacteria_RSL19469:0.001442239636,FlhA_Bacteria_Acidobacteria_WP125488167:0.001278338975)1.0:0.04682464318,FlhA_Bacteria_Acidobacteria_WP020713711:0.07295645559)1.0:0.05491693068,((FlhA_Bacteria_Acidobacteria_WP026386144:0.05354660624,FlhA_Bacteria_Acidobacteria_WP130422714:0.04132062523)0.9983333333333333:0.01497442843,FlhA_Bacteria_Acidobacteria_WP026392979:0.06140362828)0.99625:0.02566901609)1.0:0.08207211231,FlhA_Bacteria_Acidobacteria_WP047487929:0.1830955358)1.0:0.06465279319,(FlhA_Bacteria_Acidobacteria_WP020710865:0.1704614775,((FlhA_Bacteria_Acidobacteria_WP026443115:0.2355248778,(FlhA_Bacteria_Acidobacteria_WP082125612:0.1345485174,FlhA_Bacteria_Acidobacteria_WP117298182:0.1371556701)1.0:0.04300526113)0.9356944444444445:0.03129277775,FlhA_Bacteria_Acidobacteria_WP026446199:0.2384147635)0.9551388888888889:0.03675561274)1.0:0.09042350477)1.0:0.1334684904,(FlhA_Bacteria_Acidobacteria_WP011522442:0.1863620506,(FlhA_Bacteria_Acidobacteria_WP103931539:0.1744882161,FlhA_Bacteria_Acidobacteria_WP128911457:0.1141112992)1.0:0.1590436324)0.9866666666666667:0.06676108655)1.0:0.2173899231)1.0:0.1475290149,(SS_Bacteria_Acidobacteria_PYS30250:0.3464428371,SS_Bacteria_Acidobacteria_PYS40919:0.3312461139)0.9994444444444445:0.09998537427)1.0:0.1039449542)1.0:0.05547902563,(((FlhA_Bacteria_Nitrospirae_PMP72265:0.0458828854,FlhA_Bacteria_Nitrospirae_WP059175695:0.03131517329)0.9729166666666667:0.02193091089,FlhA_Bacteria_Nitrospirae_WP028845209:0.05042776942)1.0:0.2866786331,(SS_Bacteria_Nitrospirae_RMG72300:0.1168793357,(SS_Bacteria_Nitrospirae_TES59240:0.1895055724,(FlhA_Bacteria_Nitrospirae_RJQ13392:0.208145259,SS_Bacteria_Nitrospirae_TES86234:0.3195030899)0.2783333333333333:0.02634012575)0.8809722222222223:0.05535141578)1.0:0.1306811491)1.0:0.08906779992)0.8845833333333334:0.02809738122)0.7429166666666667:0.0127345859)0.7431944444444445:0.07660740125)0.5:0.03604047096)0.4648611111111111:0.0305007004)0.4577777777777778:0.02451761198)0.37916666666666665:0.02330991544)0.4651388888888889:0.04883456297)0.3334722222222222:0.01500663116)0.6109722222222222:0.3202235118)1.0:2.861669977)0.4206944444444444:0.2093590134)0.4348611111111111:0.09100859182)0.44513888888888886:0.04984163914)0.35083333333333333:0.0114653055)0.3502777777777778:0.02244074539)0.26652777777777775:0.03485663985)0.2448611111111111:0.03452482948)0.3634722222222222:0.05553832692)0.3448611111111111:0.03012739395)0.33305555555555555:0.03146107725)0.6334722222222222:0.06107446101)0.6491666666666667:0.08818891121)0.6520833333333333:0.1135775853)1.0:0.502574922,(((((((((((((((FtsY_Archaea_Asgard_KXH74111:0.003267448115,FtsY_Archaea_Asgard_KXH75748:0.006431124892)1.0:0.05044412288,FtsY_Archaea_Asgard_OLS30081:0.07081718093)0.8144444444444444:0.02936384712,((FtsY_Archaea_Asgard_RDE12354:0.1404701548,FtsY_Archaea_Asgard_RDE15116:0.1216761048)0.9997222222222222:0.04526888598,(FtsY_Archaea_Asgard_TFG31000:0.1214689354,(FtsY_Archaea_Asgard_TFG32504:0.05298452346,FtsY_Archaea_Asgard_TFG97447:0.0420872083)1.0:0.06383333897)0.99875:0.04194778912)0.9954166666666666:0.06068106418)0.03763888888888889:0.005235481608,FtsY_Archaea_Asgard_TET12228:0.1958685185)0.9968055555555555:0.03666722544,FtsY_Archaea_Asgard_KXH77808:0.1489015374)0.6306944444444444:0.01812614616,FtsY_Archaea_Asgard_TFF92633:0.1443182496)0.9891666666666666:0.03217024441,FtsY_Archaea_Asgard_RLI50958:0.1407438619)0.9802777777777778:0.03915296347,FtsY_Archaea_Asgard_TFG13303:0.1364624006)1.0:0.2866249623,(FtsY_Archaea_Asgard_OLS17543:0.4843729699,(FtsY_Archaea_Asgard_TET56294:0.181499928,FtsY_Archaea_Asgard_TFF93838:0.1907304174)1.0:0.2316832709)0.6213888888888889:0.03949234561)0.8206944444444444:0.06990671748,(FtsY_Archaea_Asgard_OLS27166:0.4477937307,FtsY_Archaea_Asgard_OLS31951:0.4783689236)0.9983333333333333:0.1614630948)0.5901388888888889:0.09696998245,((FtsY_Archaea_Asgard_PWI49184:0.6621012161,(FtsY_Archaea_TACK_PMP60935:0.4324797732,((FtsY_Archaea_TACK_RUM46766:0.1519933603,FtsY_Archaea_TACK_WP011822739:0.06591032018)0.4866666666666667:0.1089926015,FtsY_Archaea_TACK_WP055410644:0.1332358821)1.0:0.3495992622)1.0:0.06234389259)0.04569444444444445:0.07000944317,(((FtsY_Archaea_Asgard_RLI60673:0.3896294853,(FtsY_Archaea_TACK_KON28635:0.1144307246,FtsY_Archaea_TACK_RLI38769:0.07081755197)1.0:0.3169632913)0.3570833333333333:0.06989775899,((((FtsY_Archaea_TACK_KON33746:0.09023313271,FtsY_Archaea_TACK_WP116595478:0.05789358859)1.0:0.1845222873,FtsY_Archaea_TACK_TET55693:0.2233796048)1.0:0.06390106517,(FtsY_Archaea_TACK_OGD46056:0.0904712338,FtsY_Archaea_TACK_PIU58552:0.07606498595)1.0:0.09313559013)1.0:0.1045505104,FtsY_Archaea_TACK_RJS88092:0.2985354034)1.0:0.111286432)0.3909722222222222:0.04582568247,FtsY_Archaea_TACK_RLI07616:0.4247195699)0.4554166666666667:0.08104790026)0.10916666666666666:0.03441069369)0.4509722222222222:0.06133281477,(((((FtsY_Archaea_TACK_AJM93181:0.04706744239,FtsY_Archaea_TACK_RMW35622:0.04274915628)1.0:0.3819646166,FtsY_Archaea_TACK_RMF29442:0.2808150325)0.96875:0.07765584717,FtsY_Archaea_TACK_OHE55436:0.3233214399)1.0:0.2142036514,FtsY_Archaea_TACK_RZN56275:0.302867927)0.37069444444444444:0.0935509321,FtsY_Archaea_TACK_RLF24312:0.3238296395)0.9381944444444444:0.08166499547)0.97875:0.1508836249,((((FtsY_Archaea_DPANN_EFD92569:0.5944241659,(((FtsY_Archaea_DPANN_OIO40541:0.138555713,FtsY_Archaea_DPANN_PJC45622:0.1099653259)1.0:0.2289846782,(FtsY_Archaea_DPANN_OYT36293:0.1383683121,FtsY_Archaea_DPANN_PIO07551:0.2667518281)0.3363888888888889:0.04954199283)1.0:0.2636167516,((((FtsY_Archaea_DPANN_OIO64460:0.002704373272,FtsY_Archaea_DPANN_PIN69948:0.004463290118)1.0:0.6013881909,FtsY_Archaea_DPANN_RLE39665:0.2189976954)1.0:0.2313950485,((FtsY_Archaea_DPANN_PIZ51778:0.33163323,FtsY_Archaea_DPANN_RME78463:0.3075711383)0.9881944444444445:0.1154700198,FtsY_Archaea_DPANN_RME55526:0.2666896296)0.21319444444444444:0.07085872154)1.0:0.1031041935,FtsY_Archaea_DPANN_RLE43258:0.4655810719)0.9608333333333333:0.07311153883)0.9598611111111112:0.0561089921)0.8606944444444444:0.04784469746,(FtsY_Archaea_DPANN_RLG16770:0.2502734383,FtsY_Archaea_DPANN_RLG18702:0.4189628481)1.0:0.1275012791)0.9984722222222222:0.07498942731,(FtsY_Archaea_DPANN_RLJ04378:0.4859702614,FtsY_Archaea_DPANN_RLJ10193:0.4205230642)0.9966666666666667:0.1085324444)0.7852777777777777:0.01306568881,((FtsY_Archaea_DPANN_OIO25131:0.003720720984,FtsY_Archaea_DPANN_PIO02969:0.004270407745)1.0:0.6097817282,(FtsY_Archaea_DPANN_PIN85254:0.3389407903,FtsY_Archaea_DPANN_RLG70248:0.4585449201)0.9823611111111111:0.09544760565)1.0:0.1751185722)0.021527777777777778:0.05535404223)0.6731944444444444:0.08324892031,(((((FtsY_Archaea_Euryarchaeota_ABK15334:0.2489826397,((FtsY_Archaea_Euryarchaeota_KUK45242:0.07061652279,FtsY_Archaea_Euryarchaeota_OPX81891:0.07015548879)1.0:0.1437980062,FtsY_Archaea_Euryarchaeota_WP013720062:0.2520132911)0.38375:0.06065855523)1.0:0.1320574816,((((FtsY_Archaea_Euryarchaeota_AKB59503:0.1232593797,(FtsY_Archaea_Euryarchaeota_TAH76582:0.04255674531,FtsY_Archaea_Euryarchaeota_WP048143095:0.03917110785)1.0:0.05062251743)1.0:0.1670512158,FtsY_Archaea_Euryarchaeota_TDQ70974:0.3127433999)0.9945833333333334:0.05001455857,(((FtsY_Archaea_Euryarchaeota_OPY24082:0.06292210813,FtsY_Archaea_Euryarchaeota_WP015324271:0.09933803225)1.0:0.1916328493,(FtsY_Archaea_Euryarchaeota_SFM54942:0.0020889761,FtsY_Archaea_Euryarchaeota_WP091935711:0.00231744493)1.0:0.1690274143)0.9965277777777778:0.05641743833,(FtsY_Archaea_Euryarchaeota_WP011498292:0.1638729383,(FtsY_Archaea_Euryarchaeota_WP013194200:0.1967118034,FtsY_Archaea_Euryarchaeota_WP123135867:0.2316235559)0.9665277777777778:0.04199623247)0.9875:0.05179762598)0.9897222222222222:0.05789040703)0.9983333333333333:0.08345538527,FtsY_Archaea_Euryarchaeota_WP013897848:0.1713757606)1.0:0.1513365389)0.9133333333333333:0.06162480071,FtsY_Archaea_Euryarchaeota_WP014405048:0.2404711779)0.8783333333333333:0.06889225932,(FtsY_Archaea_Euryarchaeota_KQC06614:0.4757066055,FtsY_Archaea_Euryarchaeota_uniprotD4GYW6:0.3978572226)0.9993055555555556:0.113641049)1.0:0.1563930259,FtsY_Archaea_Euryarchaeota_WP013684420:0.3399546774)1.0:0.2315435163)1.0:0.2405493526,((((((((((((FtsY_Bacteria_Acidobacteria_OLB22447:0.1071212247,FtsY_Bacteria_Acidobacteria_WP106809374:0.08030782597)0.9980555555555556:0.04213529606,FtsY_Bacteria_Acidobacteria_PYP84161:0.1586913151)1.0:0.06687508274,FtsY_Bacteria_Acidobacteria_WP011524136:0.2091843831)0.9909722222222223:0.05862202089,(FtsY_Bacteria_Acidobacteria_WP020708749:0.2031719329,(((((FtsY_Bacteria_Acidobacteria_WP020712088:0.07492236505,FtsY_Bacteria_Acidobacteria_WP121469822:0.07756691965)0.99625:0.04966109891,FtsY_Bacteria_Acidobacteria_WP089410219:0.1439915833)0.8984722222222222:0.04668162067,FtsY_Bacteria_Acidobacteria_WP089842639:0.1751890721)1.0:0.1065350897,FtsY_Bacteria_Acidobacteria_WP103932716:0.1827494831)1.0:0.1233378983,((FtsY_Bacteria_Acidobacteria_WP026443627:0.1245661991,(FtsY_Bacteria_Acidobacteria_WP117297433:0.09183993296,FtsY_Bacteria_Acidobacteria_WP131990758:0.1112442556)0.4073611111111111:0.02477972149)0.7502777777777778:0.02920660009,(FtsY_Bacteria_Acidobacteria_WP050057444:0.05028669731,FtsY_Bacteria_Acidobacteria_WP129209186:0.1039832403)1.0:0.0575406913)0.9731944444444445:0.04579772862)0.3223611111111111:0.07050388852)1.0:0.1122051238)1.0:0.1472007913,((FtsY_Bacteria_Acidobacteria_PWU10103:0.07543324183,(FtsY_Bacteria_Acidobacteria_WP011685938:0.07478990516,(FtsY_Bacteria_Acidobacteria_WP105311772:0.05605356608,FtsY_Bacteria_Acidobacteria_WP105497761:0.07504480057)0.8973611111111112:0.02446316998)0.9931944444444445:0.02834326785)1.0:0.1201059138,FtsY_Bacteria_Acidobacteria_WP031499580:0.2569207932)1.0:0.1859181819)1.0:0.1740462404,(FtsY_Bacteria_Aquificae_BAT71835:0.003745563426,FtsY_Bacteria_Aquificae_WP083498672:0.003349553102)1.0:0.7319426574)0.47930555555555554:0.1155618982,(((((((FtsY_Bacteria_Aquificae_RTZ65333:0.2640000591,FtsY_Bacteria_Terrabacteria_WP063717599:0.4297417962)0.29833333333333334:0.05831254554,(FtsY_Bacteria_Proteobacteria_WP072092858:0.2813183042,FtsY_Bacteria_Terrabacteria_WP107865727:0.4998294554)1.0:0.1578373411)0.21125:0.1008320789,(((FtsY_Bacteria_Proteobacteria_SQF93928:0.1278498753,FtsY_Bacteria_Terrabacteria_WP133102454:0.12524397)1.0:0.1407900437,FtsY_Bacteria_Proteobacteria_WP058487701:0.1916934054)1.0:0.1351318583,FtsY_Bacteria_Terrabacteria_WP084744008:0.4486665867)0.10513888888888889:0.08080792059)0.8380555555555556:0.05506431121,(FtsY_Bacteria_Proteobacteria_PHS65363:0.2924168254,(FtsY_Bacteria_Proteobacteria_WP104155496:0.1574175153,FtsY_Bacteria_Terrabacteria_CDQ34691:0.288650512)0.7513888888888889:0.04953625003)0.9929166666666667:0.09479559512)0.22305555555555556:0.03251339749,((FtsY_Bacteria_Proteobacteria_uniprotP10121:0.1866781513,FtsY_Bacteria_Terrabacteria_SGC60517:0.2203827553)1.0:0.07912314823,FtsY_Bacteria_Terrabacteria_CVP51044:0.2566026331)1.0:0.2592084565)0.9736111111111111:0.09332803602,((((FtsY_Bacteria_Proteobacteria_PPC92602:0.005032360579,FtsY_Bacteria_Proteobacteria_WP019897653:0.006712290337)1.0:0.1514537345,FtsY_Bacteria_Proteobacteria_WP047534231:0.2058777447)1.0:0.1586816016,((((FtsY_Bacteria_Proteobacteria_WP008955874:0.130525752,((FtsY_Bacteria_Proteobacteria_WP110390215:0.1366028351,FtsY_Bacteria_Proteobacteria_WP131861730:0.09063391162)0.6391666666666667:0.04387604926,FtsY_Bacteria_Proteobacteria_WP132097840:0.1281773353)0.6568055555555555:0.04207934168)0.7036111111111111:0.02900291462,FtsY_Bacteria_Proteobacteria_WP047968019:0.1748997514)0.605:0.04238281118,(FtsY_Bacteria_Proteobacteria_WP071115752:0.08563907027,(FtsY_Bacteria_Proteobacteria_WP076226710:0.06602582536,(FtsY_Bacteria_Proteobacteria_WP088736490:0.1300053114,FtsY_Bacteria_Proteobacteria_WP114061402:0.07489320582)0.9993055555555556:0.0473386405)0.9909722222222223:0.02876457242)1.0:0.1024295008)0.9981944444444445:0.06229076887,FtsY_Bacteria_Proteobacteria_WP099404284:0.2416528287)1.0:0.096185671)0.29180555555555554:0.02244863597,FtsY_Bacteria_Proteobacteria_WP009207603:0.2294599065)1.0:0.2605245053)1.0:0.1826567005,((((((((FtsY_Bacteria_Deferribacteres_PLX66018:0.1497782528,FtsY_Bacteria_Deferribacteres_WP013011491:0.129428175)0.6358333333333334:0.04507965278,FtsY_Bacteria_Deferribacteres_PLX68648:0.1337875344)0.9998611111111111:0.08228047878,FtsY_Bacteria_Deferribacteres_WP132874685:0.147290489)1.0:0.1175525623,(FtsY_Bacteria_Deferribacteres_WP022852083:0.216134781,FtsY_Bacteria_Deferribacteres_WP128467455:0.1897251825)1.0:0.08351928537)1.0:0.08381066176,FtsY_Bacteria_Deferribacteres_WP013008049:0.1962875193)0.9388888888888889:0.03462852681,FtsY_Bacteria_Deferribacteres_WP013886646:0.2769579451)0.43972222222222224:0.0327183921,FtsY_Bacteria_Deferribacteres_WP013451209:0.2151838954)0.9956944444444444:0.08247450287,FtsY_Bacteria_Deferribacteres_WP023275187:0.461872705)1.0:0.126609749)0.9991666666666666:0.0567348795)0.38333333333333336:0.07511163646,((((((((((FtsY_Bacteria_Balneolaeota_RNC82999:0.06454910176,FtsY_Bacteria_Rhodothermaeota_PDH55681:0.1682838208)0.9897222222222222:0.00835503824,(FtsY_Bacteria_Balneolaeota_WP018128110:0.05088569879,FtsY_Bacteria_Balneolaeota_WP066221450:0.06193796285)1.0:0.05603270782)0.28888888888888886:0.04791872139,(FtsY_Bacteria_Balneolaeota_WP020403585:0.0243845939,FtsY_Bacteria_Balneolaeota_WP103664240:0.05900532625)1.0:0.08090044178)0.9940277777777777:0.05482191132,((((FtsY_Bacteria_Balneolaeota_WP069133326:0.04220849394,FtsY_Bacteria_Balneolaeota_WP101074325:0.02818281624)1.0:0.04289788623,FtsY_Bacteria_Balneolaeota_WP109647350:0.09081259102)1.0:0.04251783523,FtsY_Bacteria_Balneolaeota_WP116032556:0.1555763603)0.8390277777777778:0.03523802579,((FtsY_Bacteria_Balneolaeota_WP073065699:0.05663458053,FtsY_Bacteria_Balneolaeota_WP095605582:0.03192353179)1.0:0.052172931,FtsY_Bacteria_Rhodothermaeota_RCL65504:0.4159458073)0.6769444444444445:0.03032988797)0.8965277777777778:0.04010005829)0.9409722222222222:0.07755351249,FtsY_Bacteria_Balneolaeota_WP114982778:0.1388215668)0.9661111111111111:0.08624900269,((FtsY_Bacteria_Rhodothermaeota_WP094545220:0.103075855,(FtsY_Bacteria_Rhodothermaeota_WP095510234:0.05311121664,FtsY_Bacteria_Rhodothermaeota_WP095514023:0.06649290477)1.0:0.08482454916)1.0:0.1028354399,(FtsY_Bacteria_Rhodothermaeota_WP103006938:0.004286164387,FtsY_Bacteria_Rhodothermaeota_WP103037448:0.003920165144)1.0:0.2532644966)1.0:0.1308562173)1.0:0.1191425413,((((((((((FtsY_Bacteria_FCB_OFX53694:0.1156264574,((FtsY_Bacteria_FCB_WP026625379:0.01501416039,FtsY_Bacteria_FCB_WP062182749:0.03462221183)0.9145833333333333:0.02338956028,FtsY_Bacteria_FCB_WP050709021:0.0492292683)1.0:0.06752015819)1.0:0.04768417968,FtsY_Bacteria_FCB_WP044225450:0.09339013485)0.8263888888888888:0.04582315272,(FtsY_Bacteria_FCB_WP013444688:0.1211341698,FtsY_Bacteria_FCB_WP068705120:0.08804515766)0.7713888888888889:0.02693819587)0.7561111111111111:0.02343443299,(((FtsY_Bacteria_FCB_WP004336562:0.002887337232,FtsY_Bacteria_FCB_WP036867135:0.005627565379)1.0:0.05965853686,FtsY_Bacteria_FCB_WP004352230:0.05984853629)0.9984722222222222:0.03759102034,FtsY_Bacteria_FCB_WP036897603:0.07703434145)1.0:0.1087593752)0.7372222222222222:0.01869541872,(FtsY_Bacteria_FCB_WP009432317:0.1496755712,FtsY_Bacteria_FCB_WP026475616:0.1747914343)0.9994444444444445:0.063778132)0.9305555555555556:0.02946294124,FtsY_Bacteria_PVC_CQB85750:0.1914399676)0.9984722222222222:0.04395134794,(FtsY_Bacteria_FCB_WP089262815:0.1539362946,(FtsY_Bacteria_Rhodothermaeota_PDH43909:0.06634820978,FtsY_Bacteria_Rhodothermaeota_PDH48641:0.1221728752)1.0:0.2928562394)0.7330555555555556:0.02880605308)0.8811111111111111:0.03598442266,FtsY_Bacteria_FCB_WP105297294:0.09577645107)0.9963888888888889:0.06025236879,FtsY_Bacteria_FCB_WP124397322:0.2111243707)0.6381944444444444:0.04221989901,(FtsY_Bacteria_FCB_WP078670878:0.1368522812,(FtsY_Bacteria_FCB_WP092459660:0.03447501394,FtsY_Bacteria_FCB_WP100314957:0.01934742004)1.0:0.3400312241)0.99875:0.1127869927)1.0:0.09682093882)1.0:0.1825284692,FtsY_Bacteria_FCB_WP072150530:0.3470341867)0.9430555555555555:0.06584872427,FtsY_Bacteria_Nitrospirae_EES52816:0.6973998693)0.5301388888888889:0.06671897395,(((((((FtsY_Bacteria_Caldiserica_RLD17439:0.5670037211,FtsY_Bacteria_Nitrospirae_PIV85837:0.341319278)0.24736111111111111:0.05469464144,FtsY_Bacteria_NitrospinaeTectomicrobia_OGW15701:0.3675930259)0.2511111111111111:0.05052834664,FtsY_Bacteria_Spirochaetes_RKY03336:0.4430721169)0.31569444444444444:0.1310275053,((((FtsY_Bacteria_NitrospinaeTectomicrobia_OGL61962:0.4672033695,(FtsY_Bacteria_Nitrospirae_CUS33532:0.366056308,FtsY_Bacteria_PVC_OUW19590:0.7099929414)0.4434722222222222:0.1121014828)0.8586111111111111:0.1140648938,((FtsY_Bacteria_NitrospinaeTectomicrobia_PON19802:0.04804641354,FtsY_Bacteria_NitrospinaeTectomicrobia_WP089944788:0.05983946016)0.9280555555555555:0.03696947128,FtsY_Bacteria_NitrospinaeTectomicrobia_WP034412663:0.01843614271)1.0:0.4367208521)0.5518055555555555:0.107813471,(FtsY_Bacteria_NitrospinaeTectomicrobia_RMF83524:0.3455784102,FtsY_Bacteria_PVC_RPJ29831:0.3697487467)0.9991666666666666:0.1093112692)0.4336111111111111:0.07556976405,(FtsY_Bacteria_PVC_RJP24268:0.455047565,(FtsY_Bacteria_Spirochaetes_KGM42695:0.4026948747,FtsY_Bacteria_Spirochaetes_WP069897440:0.5858376557)0.17805555555555555:0.09637532434)0.14944444444444444:0.03579375268)0.043472222222222225:0.0647508408)0.5752777777777778:0.06290314863,(((((FtsY_Bacteria_PVC_OHB59500:0.1373927181,(FtsY_Bacteria_PVC_OQY07707:0.03898173795,FtsY_Bacteria_PVC_RKY11674:0.03291527264)1.0:0.1512754453)1.0:0.203417369,(FtsY_Bacteria_PVC_OHB76078:0.3105887248,((FtsY_Bacteria_PVC_RME03948:0.243627657,FtsY_Bacteria_PVC_RME82870:0.2561595837)1.0:0.05426698494,(FtsY_Bacteria_PVC_RZV98425:0.2175855774,FtsY_Bacteria_PVC_WP096895675:0.1792440054)1.0:0.2005632009)0.1913888888888889:0.04595839454)0.7620833333333333:0.07113434356)0.6058333333333333:0.09350028256,FtsY_Bacteria_PVC_PCJ12316:0.5614555191)0.9215277777777777:0.0787454721,((FtsY_Bacteria_PVC_PAW70704:0.01465881076,FtsY_Bacteria_PVC_PHX85002:0.01442555527)1.0:0.5231530183,FtsY_Bacteria_PVC_WP007281250:0.4643020065)1.0:0.233372815)0.028194444444444446:0,(FtsY_Bacteria_PVC_WP010039748:0.1332798652,FtsY_Bacteria_PVC_WP020473736:0.1847689266)1.0:0.4196277317)0.7768055555555555:0.11140907)0.3302777777777778:0.04958441649,((((FtsY_Bacteria_Nitrospirae_OGW22622:0.1030505866,FtsY_Bacteria_Nitrospirae_TAN42907:0.1852191345)1.0:0.1457420598,(((FtsY_Bacteria_Nitrospirae_RME67843:0.2209163466,FtsY_Bacteria_Nitrospirae_RMG04284:0.07463803001)0.2386111111111111:0.04461338699,FtsY_Bacteria_Nitrospirae_RMG75311:0.1422642665)0.7344444444444445:0.04772817327,FtsY_Bacteria_Nitrospirae_WP040335459:0.2837883471)1.0:0.08030575307)0.2704166666666667:0.02771508148,((((FtsY_Bacteria_Nitrospirae_OGW31922:0.02262016253,(FtsY_Bacteria_Nitrospirae_OGW57809:0.04261701287,FtsY_Bacteria_Nitrospirae_PIP70680:0.04566954465)0.9913888888888889:0.01851884236)1.0:0.09487763078,FtsY_Bacteria_Nitrospirae_TAL25137:0.1059319304)1.0:0.08514546647,(FtsY_Bacteria_Nitrospirae_OGW52483:0.1649590615,(FtsY_Bacteria_Nitrospirae_OHE56802:0.09657596784,FtsY_Bacteria_Nitrospirae_OIP61173:0.08712648135)1.0:0.06253478192)1.0:0.04714165984)0.9811111111111112:0.0338366245,(FtsY_Bacteria_Nitrospirae_TAN38773:0.1356088227,FtsY_Bacteria_Nitrospirae_WP109134141:0.1075974928)1.0:0.09986951815)0.90875:0.06051453309)1.0:0.1218062144,FtsY_Bacteria_Nitrospirae_RJR16680:0.3363364511)1.0:0.09658550726)0.3736111111111111:0.04242491615,((((FtsY_Bacteria_Chrysiogenetes_WP013505138:0.2918506275,FtsY_Bacteria_Chrysiogenetes_WP084417606:0.286192474)1.0:0.3235291986,FtsY_Bacteria_Nitrospirae_OGW33467:0.327202655)0.9095833333333333:0.1008669129,((FtsY_Bacteria_NitrospinaeTectomicrobia_OGV98173:0.01037312745,FtsY_Bacteria_NitrospinaeTectomicrobia_OGW09117:0.006602251851)1.0:0.307063845,(FtsY_Bacteria_NitrospinaeTectomicrobia_PIP74078:0.1850369746,(((FtsY_Bacteria_NitrospinaeTectomicrobia_PIQ95897:0.2010347154,FtsY_Bacteria_NitrospinaeTectomicrobia_PIR00785:0.3349147503)0.9970833333333333:0.06784784302,FtsY_Bacteria_NitrospinaeTectomicrobia_WP048492878:0.2321659532)1.0:0.08941577761,(((FtsY_Bacteria_NitrospinaeTectomicrobia_TDJ50966:0.009873444913,FtsY_Bacteria_NitrospinaeTectomicrobia_TDJ59928:0.008545707754)1.0:0.2387048789,FtsY_Bacteria_NitrospinaeTectomicrobia_TDJ59600:0.2619435835)0.8679166666666667:0.0678945795,FtsY_Bacteria_NitrospinaeTectomicrobia_WP005009030:0.2198358303)0.9958333333333333:0.07772264238)0.9431944444444444:0.05558094612)1.0:0.2714185153)0.9570833333333333:0.1153419045)0.5925:0.09524000829,(((FtsY_Bacteria_Fusobacteria_WP106611930:0.5264992705,((FtsY_Bacteria_Terrabacteria_WP008902243:0.4096111518,FtsY_Bacteria_Terrabacteria_WP075052124:0.222849918)0.9838888888888889:0.09142685459,FtsY_Bacteria_Terrabacteria_WP129722058:0.2406031765)0.5822222222222222:0.06576460082)1.0:0.09483628831,(FtsY_Bacteria_PVC_SHE14282:0.2590395135,FtsY_Bacteria_Terrabacteria_WP067716941:0.4900407258)0.9654166666666667:0.1634152413)0.06236111111111111:0.06665094166,((((FtsY_Bacteria_Terrabacteria_KJS65894:0.1876050296,FtsY_Bacteria_Terrabacteria_WP066668806:0.2236576096)0.9911111111111112:0.07429805787,((FtsY_Bacteria_Terrabacteria_WP027363565:0.03874077897,FtsY_Bacteria_Terrabacteria_WP092470328:0.04252930087)1.0:0.1473410071,FtsY_Bacteria_Terrabacteria_WP092482383:0.1179468324)1.0:0.09074031938)1.0:0.0950427571,(FtsY_Bacteria_Terrabacteria_WP011344349:0.01965026973,FtsY_Bacteria_Terrabacteria_WP075865159:0.02421280927)1.0:0.282951132)0.7875:0.0407976738,(FtsY_Bacteria_Terrabacteria_KUO52399:0.3524303316,FtsY_Bacteria_Terrabacteria_TDF71712:0.2176854386)0.9955555555555555:0.1285475673)0.5497222222222222:0.1367281559)0.7508333333333334:0.05111733725)0.41347222222222224:0.0456510914)0.27805555555555556:0.04583731782)0.16125:0.03185776346)0.5908333333333333:0.07486321388,((((((FtsY_Bacteria_Aquificae_ACN99145:0.1077827633,(FtsY_Bacteria_Aquificae_RUM48310:0.09478568276,FtsY_Bacteria_Aquificae_WP121923093:0.0998813156)1.0:0.05887767609)0.9963888888888889:0.05566781298,(FtsY_Bacteria_Aquificae_RUM57391:0.1115975647,(FtsY_Bacteria_Aquificae_WP012675543:0.1105589281,(FtsY_Bacteria_Aquificae_WP029521739:0.0308979613,FtsY_Bacteria_Aquificae_WP097000127:0.04593919564)1.0:0.05231914679)0.42875:0.01514748841)0.9940277777777777:0.04372264096)1.0:0.1541880623,((((FtsY_Bacteria_Aquificae_PMP90991:0.01269680595,(FtsY_Bacteria_Aquificae_WP012513657:0.0073002253,FtsY_Bacteria_Aquificae_WP015419223:0.007688490953)0.7366666666666667:0.003031237805)1.0:0.3888227332,FtsY_Bacteria_Aquificae_WP008286523:0.1860357348)0.9638888888888889:0.110361064,FtsY_Bacteria_Aquificae_WP079653826:0.6791747208)0.9308333333333333:0.09628228067,FtsY_Bacteria_Aquificae_RTZ68541:0.5405827439)0.9976388888888889:0.1850012798)0.8791666666666667:0.09487552149,(((FtsY_Bacteria_Aquificae_RUM40602:0.03406442108,FtsY_Bacteria_Aquificae_WP013638016:0.03351961234)1.0:0.05948276849,FtsY_Bacteria_Aquificae_WP132525877:0.06631191535)0.9372222222222222:0.03992296201,FtsY_Bacteria_Aquificae_WP121170022:0.1124965341)1.0:0.542076647)0.9795833333333334:0.08450275544,(((((FtsY_Bacteria_Synergistetes_CBL28390:0.3301562796,FtsY_Bacteria_Synergistetes_WP133956731:0.2575020601)0.9997222222222222:0.1029752454,(FtsY_Bacteria_Synergistetes_WP013048437:0.1187635871,FtsY_Bacteria_Synergistetes_WP024822160:0.1611972375)1.0:0.214194712)0.7963888888888889:0.05514798119,((FtsY_Bacteria_Synergistetes_PIE54151:0.3320709225,FtsY_Bacteria_Synergistetes_WP085543497:0.2398694188)0.9666666666666667:0.1009190264,(FtsY_Bacteria_Synergistetes_WP008521481:0.4563020529,FtsY_Bacteria_Synergistetes_WP009163587:0.2926399916)0.9375:0.0616423188)1.0:0.1317225925)1.0:0.08990341978,((FtsY_Bacteria_Synergistetes_KUK40424:0.283666814,FtsY_Bacteria_Synergistetes_WP083489968:0.3097769461)1.0:0.1258599698,((FtsY_Bacteria_Synergistetes_PKL05285:0.1382404176,(((FtsY_Bacteria_Synergistetes_WP008712301:0.03552402676,FtsY_Bacteria_Synergistetes_WP066745301:0.02618915323)0.9706944444444444:0.04279367582,FtsY_Bacteria_Synergistetes_WP037978186:0.1145163606)0.8981944444444444:0.03798586829,FtsY_Bacteria_Synergistetes_WP087363209:0.09799007895)1.0:0.1274746745)1.0:0.1931884639,(FtsY_Bacteria_Synergistetes_WP006300972:0.2759972578,(FtsY_Bacteria_Synergistetes_WP006583426:0.1640703487,FtsY_Bacteria_Synergistetes_WP012869763:0.1686263584)1.0:0.258175206)1.0:0.2413649493)0.9398611111111111:0.05267688534)0.9602777777777778:0.04832249886)0.9979166666666667:0.08283323025,(FtsY_Bacteria_Synergistetes_KUK62968:0.5458435159,FtsY_Bacteria_Synergistetes_WP014163231:0.431285331)0.9944444444444445:0.1041828206)1.0:0.2534551674)0.6179166666666667:0.06032803146,(FtsY_Bacteria_PVC_KXK38469:0.4505004188,FtsY_Bacteria_Spirochaetes_CCY23470:0.6346862055)0.77375:0.1333701918)0.4426388888888889:0.05932416937)0.5377777777777778:0.06905013054,((FtsY_Bacteria_Elusimicrobia_OGS33922:0.6679749978,(((FtsY_Bacteria_Spirochaetes_OHD09478:0.4455431377,FtsY_Bacteria_Spirochaetes_OHD64016:0.7685530302)0.9941666666666666:0.1247461471,(((FtsY_Bacteria_Spirochaetes_OHD24358:0.004138496605,FtsY_Bacteria_Spirochaetes_OHD76489:0.007166428966)1.0:0.4836364885,(((FtsY_Bacteria_Spirochaetes_PKL29067:0.3940765601,((FtsY_Bacteria_Spirochaetes_WP015711907:0.5719149892,FtsY_Bacteria_Spirochaetes_WP078930114:0.2995342845)0.9993055555555556:0.1074962466,FtsY_Bacteria_Spirochaetes_WP024470412:0.4128348159)0.8654166666666666:0.152630038)0.8622222222222222:0.07199326952,FtsY_Bacteria_Spirochaetes_WP081942237:0.492678746)0.6020833333333333:0.05462184068,FtsY_Bacteria_Spirochaetes_WP069896394:0.4157164901)0.9920833333333333:0.06405857061)0.6776388888888889:0.05726628852,FtsY_Bacteria_Spirochaetes_WP013314027:0.5108780146)0.9998611111111111:0.1524911505)0.9997222222222222:0.1133334023,((FtsY_Bacteria_Spirochaetes_RKX96255:0.004400522605,FtsY_Bacteria_Spirochaetes_RKY03114:0.006506026627)1.0:0.6505558733,((FtsY_Bacteria_Spirochaetes_WP006434059:0.0248254316,FtsY_Bacteria_Spirochaetes_WP073999225:0.01326355802)0.4911111111111111:0.0143529406,FtsY_Bacteria_Spirochaetes_WP091973114:0.0465111474)1.0:0.5458521854)0.3327777777777778:0.06379945119)0.4583333333333333:0.03663309452)0.65:0.08353303571,((FtsY_Bacteria_Fusobacteria_AMD94994:0.1472133623,FtsY_Bacteria_Fusobacteria_WP012860088:0.2288005745)1.0:0.1507399343,(((((FtsY_Bacteria_Fusobacteria_KID48934:0.006525082796,(((FtsY_Bacteria_Fusobacteria_WP005958239:0.00289281712,FtsY_Bacteria_Fusobacteria_WP035937474:0.005646663645)0.37583333333333335:0.005277942573,FtsY_Bacteria_Fusobacteria_WP062686155:0.01302486035)0.7241666666666666:0.006480221444,FtsY_Bacteria_Fusobacteria_WP043576696:0.009068061721)0.23805555555555555:0)0.9734722222222222:0.01394818128,FtsY_Bacteria_Fusobacteria_WP129491194:0.009570503915)1.0:0.2790958612,(FtsY_Bacteria_Fusobacteria_WP088336951:0.007688112974,FtsY_Bacteria_Fusobacteria_WP098983106:0.008312035012)1.0:0.2953023313)0.9869444444444444:0.1084076973,((((FtsY_Bacteria_Fusobacteria_WP005887005:0.09474024369,FtsY_Bacteria_Fusobacteria_WP115269117:0.1284543555)0.9981944444444445:0.06180768523,FtsY_Bacteria_Fusobacteria_WP101474673:0.1879498433)1.0:0.08706533326,(FtsY_Bacteria_Fusobacteria_WP023050980:0.0427719782,(FtsY_Bacteria_Fusobacteria_WP047381216:0.00439210796,FtsY_Bacteria_Fusobacteria_WP047393932:0.002192118775)1.0:0.05393609599)1.0:0.2498980851)0.7743055555555556:0.04042352875,(FtsY_Bacteria_Fusobacteria_WP013386998:0.2701309951,FtsY_Bacteria_Fusobacteria_WP134112929:0.2349896861)0.9972222222222222:0.04959128999)0.6154166666666666:0)0.28875:0.06557133674,FtsY_Bacteria_Fusobacteria_WP027128941:0.3165108557)1.0:0.1157920986)1.0:0.1897722252)0.6648611111111111:0.09156384063)0.6406944444444445:0.082572691,((((((FtsY_Bacteria_Caldiserica_OIP12843:0.00213483948,FtsY_Bacteria_Caldiserica_PIV55102:0.00237655937)0.32958333333333334:0.00427625136,FtsY_Bacteria_Caldiserica_PIP49963:0.00595747283)1.0:0.3649415182,(FtsY_Bacteria_Caldiserica_PMP67169:0.06065696937,FtsY_Bacteria_Caldiserica_WP014453103:0.08576073506)1.0:0.4394217539)0.9276388888888889:0.09012609306,FtsY_Bacteria_Caldiserica_RLD19342:0.3221284222)1.0:0.2460317966,FtsY_Bacteria_Caldiserica_RLD13830:0.7104698484)0.9998611111111111:0.2282700395,(FtsY_Bacteria_Dictyoglomi_PMQ00897:0.2858609187,(FtsY_Bacteria_Dictyoglomi_WP012547783:0.09338313564,FtsY_Bacteria_Dictyoglomi_WP012583313:0.1023933911)1.0:0.1450323561)1.0:0.3539481225)0.32375:0.09835919222)0.3073611111111111:0.04489838487,FtsY_Bacteria_Chrysiogenetes_TFG75675:0.8845382011)1.0:0.1992082005)0.9591666666666666:0.2197991066);
