# Supplementary material for: The very early evolution of protein translocation across membranes
Source: PLoS Comput Biol. 2021 Mar 8;17(3):e1008623. doi: 10.1371/journal.pcbi.1008623 (PMC7987157; doi:10.1371/journal.pcbi.1008623)
Supplement: S6 File — (TXT) [file pcbi.1008623.s006.txt]

((((SecY_Archaea_TACK_RLG45839:0.4365685408785329,(SecY_Archaea_TACK_RLG47886:0.34046923948756724,SecY_Archaea_TACK_WP012310215:0.29525001864417444)0.9996456832408173:0.22579123600459683)0.9871264910830282:0.6820062144624983,(SecY_Archaea_TACK_RLG61079:0.6073223173122173,(((SecY_Archaea_TACK_RLF23651:0.4229602730673392,SecY_Archaea_TACK_RLE64825:0.46509621002585)0.999527577654423:0.15814578064564877,(SecY_Archaea_TACK_RLF10710:0.5255226948300171,(SecY_Archaea_TACK_RLE57001:0.3600735828681949,(SecY_Archaea_TACK_RLE49565:0.2336852671888412,(SecY_Archaea_TACK_RWX73537:0.21642700056989916,SecY_Archaea_TACK_RZN55409:0.1768702122206003)1.0:0.12078531015691141)1.0:0.19564911725680867)0.6184008503602221:0.0928615511780646)0.4568324081729066:0.06710099138770609)1.0:0.12416315071138762,(((SecY_Archaea_TACK_OGD54772:0.22371253017299697,SecY_Archaea_TACK_OLD13456:0.41793331690903024)1.0:0.18219061504176448,((SecY_Archaea_TACK_RLI08282:0.24157596681162818,SecY_Archaea_TACK_TFH19187:0.30609079617453894)1.0:0.1653403570290517,((SecY_Archaea_TACK_KYH41120:0.19519574894741076,SecY_Archaea_TACK_RJS90578:0.2370451758152612)1.0:0.1469605343432292,(SecY_Archaea_TACK_PMB75339:0.24809931074112868,(SecY_Archaea_TACK_TET57361:0.2396968828020527,SecY_Archaea_TACK_KON31732:0.36424929900533476)0.9838195346639896:0.07210934018675497)1.0:0.09013139928128133)1.0:0.10004456033597053)0.9994094720680288:0.08065952425411416)0.9781504665170663:0.07667994122647581,(((SecY_Archaea_Asgard_OLS21967:0.37355833436874963,SecY_Archaea_Asgard_PWI49160:0.23454157980212909)1.0:0.2948927528035892,(SecY_Archaea_Asgard_RLI64488:0.23670195091070223,(SecY_Archaea_Asgard_TET74695:0.11316793001757919,SecY_Archaea_Asgard_TFG09519:0.08988147527836876)1.0:0.3208687778114543)1.0:0.16484189007070515)1.0:0.13730583842557031,(SecY_Archaea_Asgard_OLS18050:0.4729076411001687,(SecY_Archaea_Asgard_TFF90946:0.534007101498081,(((SecY_Archaea_Asgard_RLI49652:0.001973729823589565,SecY_Archaea_Asgard_RLI60055:0.0024546348767220394)1.0:0.14768656193078034,(SecY_Archaea_Asgard_TFF96389:0.09488861344438204,(SecY_Archaea_Asgard_RDE16424:0.10812388551675944,SecY_Archaea_Asgard_TFG33823:0.05894317817546035)1.0:0.051584264302173555)0.9755521436163931:0.05202249079581689)1.0:0.425734719172183,((SecY_Archaea_Asgard_TFH30948:0.13260755076557906,SecY_Archaea_Asgard_RLI66271:0.09736313826829868)1.0:0.31027590369714275,((SecY_Archaea_Asgard_TFG08435:0.06859984179975331,SecY_Archaea_Asgard_TFG13776:0.06360534403353046)1.0:0.11345016625190762,(SecY_Archaea_Asgard_TES94349:0.23658205612145977,(SecY_Archaea_Asgard_KKK46587:0.1689586261876781,SecY_Archaea_Asgard_TET60661:0.15288382286362845)0.9961025156489902:0.03806915582673165)0.4047478445730483:0.03247751517714992)1.0:0.1805753737493223)1.0:0.08826594381785258)0.5137593008149286:0.08790442892490935)0.8862643203023503:0.08925573479538418)1.0:0.10968861993297008)1.0:0.1433502760623222)0.9663399078776426:0.05274094109277616)0.947088697295382:0.0725778681252418)1.0:0.23398570682536945)1.0:0.23398570682536945,((SecY_Archaea_DPANN_PIN98691:0.42834714642414085,(SecY_Archaea_DPANN_OIO21710:0.00213137481755421,SecY_Archaea_DPANN_PIN82995:0.0035265092298253364)1.0:0.5747508697285593)0.9950395653714421:0.23503109610757322,(((SecY_Archaea_DPANN_RLJ03390:0.2962425557549766,(SecY_Archaea_DPANN_RLI99480:0.22004933329596987,SecY_Archaea_DPANN_RLJ07612:0.3224598030725705)1.0:0.1488404514706687)1.0:0.1797868187016567,(SecY_Archaea_DPANN_OYT35121:0.5028175506775399,((SecY_Archaea_DPANN_RLG18733:0.515838308821273,SecY_Archaea_DPANN_RLG17401:0.32000643070927737)1.0:0.3734006733487023,((SecY_Archaea_DPANN_RMD66647:0.24760577380377047,(SecY_Archaea_DPANN_PIN93549:0.1853387158924633,SecY_Archaea_DPANN_PIN94821:0.17518003127866777)0.9793315223810086:0.07275257553691539)1.0:0.34358359466739685,(SecY_Archaea_DPANN_PIZ52109:0.24284114423160208,(SecY_Archaea_DPANN_PIN68989:0.19949214603267773,((SecY_Archaea_DPANN_OIO66318:0.18324241031458843,SecY_Archaea_DPANN_OIO62100:0.3317353566824597)0.9969292547537498:0.06125245072162144,(SecY_Archaea_DPANN_PIN77712:0.3919359629572443,(SecY_Archaea_DPANN_OIO62211:0.0033628778941006132,(SecY_Archaea_DPANN_PIN78368:0.0006903116381824503,SecY_Archaea_DPANN_PIZ53267:0.001407514706148305)0.3322310145269871:0.004121795418859264)1.0:0.1568010851405508)0.9242943191212944:0.06833588794670709)0.9246486358804772:0.06408440560309803)0.9026809968111492:0.057947935059993405)0.991496397779615:0.09047890929411384)1.0:0.1306645846062242)1.0:0.10657351366884749)0.4625014763198299:0.04838814525537716)0.8645328924058108:0.16147268967935435,(SecY_Archaea_Asgard_RLI65670:0.5112433583261184,(SecY_Archaea_Euryarchaeota_WP012965661:0.3040866875249586,(((SecY_Archaea_Euryarchaeota_OFV65681:0.07877319466281829,SecY_Archaea_Euryarchaeota_RLG31662:0.05130213095447811)1.0:0.20784444521957113,(SecY_Archaea_Euryarchaeota_WP013194301:0.16239456974926814,(SecY_Archaea_Euryarchaeota_WP096711746:0.07359460123431916,(SecY_Archaea_Euryarchaeota_OPY15957:0.10944580086526035,SecY_Archaea_Euryarchaeota_SDF64735:0.0628044538047714)1.0:0.057505772063458416)1.0:0.04875962555120239)1.0:0.11323309587399955)0.9401204676981221:0.0332428138679548,(SecY_Archaea_Euryarchaeota_WP012034957:0.30686452190894986,(SecY_Archaea_Euryarchaeota_Q977V3_SECYHALVD:0.421301441087679,((SecY_Archaea_Euryarchaeota_RBQ25296:0.0160636440077786,(SecY_Archaea_Euryarchaeota_WP011832482:0.00020251484508104767,SecY_Archaea_Euryarchaeota_WP042696692:0.018004595671450296)0.6657611905043108:0.012268344102070117)1.0:0.13563841869560989,(SecY_Archaea_Euryarchaeota_WP042706265:0.16395356392656257,(SecY_Archaea_Euryarchaeota_WP067074646:0.13286501193399047,((SecY_Archaea_Euryarchaeota_OPX62073:0.09575316255801081,(SecY_Archaea_Euryarchaeota_WP011449193:0.029244162836766563,SecY_Archaea_Euryarchaeota_WP109940996:0.05042721245306847)1.0:0.13327364592769175)0.612849887799693:0.025402209869431758,(SecY_Archaea_Euryarchaeota_WP067048259:0.06697115952287991,(SecY_Archaea_Euryarchaeota_WP004037712:0.02351978711929892,SecY_Archaea_Euryarchaeota_WP130645595:0.03485156576314896)0.8373686075351364:0.03509967745302145)1.0:0.08429939614120219)1.0:0.062244744096958016)1.0:0.050992602847500734)1.0:0.07138516993962885)1.0:0.25483986954194915)1.0:0.09826101592356196)0.9966930435809613:0.08372714115200441)0.9963387268217787:0.07245931718728382)1.0:0.2641920770451698)0.9997637888272115:0.33027902974514145)0.852131805834416:0.11077440309713316)0.49108302822723515:0.2393499769048435)1.0:1.332664419591156,((SecY_Bacteria_Dictyoglomi_PMQ00985:0.07156103274013148,(SecY_Bacteria_Dictyoglomi_WP012547188:0.025009039704539937,SecY_Bacteria_Dictyoglomi_WP012583364:0.017565376852020087)0.9998818944136058:0.10629550575136637)0.9992913664816346:0.324162716461335,((SecY_Bacteria_Caldiserica_RLD15020:0.3733966258329713,(SecY_Bacteria_Caldiserica_RLD20134:0.13865718997409227,(SecY_Bacteria_Caldiserica_OIP13084:0.09610668306984893,(SecY_Bacteria_Caldiserica_PMP66770:0.01748025224439642,SecY_Bacteria_Caldiserica_WP014453645:0.03564354983817353)1.0:0.14376622883012757)1.0:0.0922931659982904)1.0:0.30756699220927075)1.0:0.3536334258769118,((SecY_Bacteria_Synergistetes_WP009201467:0.1703396820932106,(SecY_Bacteria_Synergistetes_KUK39514:0.1292109873706302,((SecY_Bacteria_Synergistetes_WP014162820:0.09599067148189899,(SecY_Bacteria_Synergistetes_KUK58664:0.08666620780809886,SecY_Bacteria_Synergistetes_KUK62138:0.1202163890871022)0.9381126727294201:0.030509229303818053)1.0:0.052204950610621026,(SecY_Bacteria_Synergistetes_WP029166048:0.1333114709183798,(((SecY_Bacteria_Synergistetes_WP006301259:0.09412949428468131,SecY_Bacteria_Synergistetes_WP006583252:0.12991376267599053)0.999527577654423:0.04571275056978763,(SecY_Bacteria_Synergistetes_PKL05579:0.05059194366888953,(SecY_Bacteria_Synergistetes_WP087368544:0.04245185544886665,(SecY_Bacteria_Synergistetes_WP037974463:0.046295259037892666,SecY_Bacteria_Synergistetes_WP066743763:0.029460952528746365)1.0:0.04017484495096024)1.0:0.056847385501285874)1.0:0.13232958550860996)1.0:0.09160646366963032,((SecY_Bacteria_Synergistetes_WP124888538:0.2113862258613981,SecY_Bacteria_Synergistetes_WP133958104:0.09284715098110752)0.9988189441360577:0.0549527508427321,(SecY_Bacteria_Synergistetes_WP024822550:0.12883388660126815,((SecY_Bacteria_Synergistetes_WP008521516:0.1881532161430508,SecY_Bacteria_Synergistetes_WP009165405:0.17667419362831893)1.0:0.16498943177034597,(SecY_Bacteria_Synergistetes_WP085543974:0.0590488785403398,(SecY_Bacteria_Synergistetes_PIE54713:0.07637486393283277,SecY_Bacteria_Synergistetes_WP040382590:0.04756513288061237)1.0:0.057499319310568175)1.0:0.06122138526650556)1.0:0.09667844060393449)0.6866658792960907:0.04182492054653153)0.9985827329632692:0.042576411431457295)0.9884256525333648:0.03317053110998014)0.9472068028817763:0.03334003835084065)0.9996456832408173:0.07199430469571144)0.9978740994449038:0.08531725406230883)1.0:0.36244186326730343,((SecY_Bacteria_Terrabacteria_WP097018149:0.3048833280929033,((SecY_Bacteria_PVC_SHE13673:0.5960155740946833,(SecY_Bacteria_Terrabacteria_WP018703350:0.08566254341620638,SecY_Bacteria_Terrabacteria_WP090938850:0.09975106869239703)1.0:0.21805966838951374)1.0:0.08919202959095873,(SecY_Bacteria_Terrabacteria_WP088552505:0.24504342837813287,(SecY_Bacteria_Terrabacteria_WP066640456:0.12496152002371197,(SecY_Bacteria_Terrabacteria_AGK99962:0.20944283355107451,SecY_Bacteria_Terrabacteria_WP066668995:0.15874218215477498)0.9987008385496634:0.06019066251802663)1.0:0.13071152337602765)1.0:0.09326577478909037)1.0:0.07865618192064971)0.9985827329632692:0.14326839365697008,(((SecY_Bacteria_FCB_RMH55793:0.601595773622801,SecY_Bacteria_FCB_PCJ21201:0.5274837601102602)0.9681114916735561:0.1026336669816601,((SecY_Bacteria_Fusobacteria_WP012806366:0.2889723979091765,(SecY_Bacteria_Fusobacteria_WP065107604:0.25978822998937234,(SecY_Bacteria_Fusobacteria_WP066728943:0.17093146646539203,(SecY_Bacteria_Fusobacteria_WP067142371:0.14580184745934366,SecY_Bacteria_Fusobacteria_WP068268850:0.10979150402459448)0.9953938821306247:0.03954133789361691)1.0:0.10342633300250004)1.0:0.1229653521127263)1.0:0.44860892733324187,(SecY_Bacteria_Fusobacteria_WP134113093:0.2778936092511435,((SecY_Bacteria_Fusobacteria_WP028854852:0.012358815530980394,SecY_Bacteria_Fusobacteria_WP114642225:0.009703739215640272)1.0:0.18656964241823903,(SecY_Bacteria_Fusobacteria_WP013388224:0.15011052623002374,(SecY_Bacteria_Fusobacteria_WP027128114:0.16879768595425482,((SecY_Bacteria_Fusobacteria_WP047384425:0.09742489648617925,SecY_Bacteria_Fusobacteria_WP078694612:0.051791976154118124)1.0:0.07914232149652989,((SecY_Bacteria_Fusobacteria_WP101474524:0.06252391838590965,(SecY_Bacteria_Fusobacteria_WP005950338:0.006253471921867426,SecY_Bacteria_Fusobacteria_WP096404425:0.016543353338831945)1.0:0.06783466090815882)1.0:0.042764969326451574,(SecY_Bacteria_Fusobacteria_PID67109:0.09125351830073969,(SecY_Bacteria_Fusobacteria_WP074016520:0.04302630445956224,(SecY_Bacteria_Fusobacteria_WP008794029:0.005938427304136962,(SecY_Bacteria_Fusobacteria_WP005971394:0.00596397575417873,SecY_Bacteria_Fusobacteria_WP099972296:0.005045163085755089)0.8974843510098027:0.00615162646587919)1.0:0.06919749801669095)1.0:0.09056587923551795)1.0:0.0999864710761913)1.0:0.05874784613877715)0.995511987717019:0.03669674440584547)1.0:0.08173940463843099)0.9596078894531711:0.045449636341635014)1.0:0.09437842558526466)1.0:0.17836693812912507)1.0:0.4099643097443)0.9385850950749971:0.1344960783598914,((((SecY_Bacteria_Spirochaetes_RPI96462:0.12956337449041744,SecY_Bacteria_Chrysiogenetes_TFH43320:0.26717742716917137)0.9996456832408173:0.24297159937378332,(SecY_Bacteria_Spirochaetes_WP100743115:0.12500477339656957,(SecY_Bacteria_Spirochaetes_WP108928720:0.19596479115866883,((SecY_Bacteria_Spirochaetes_WP004449043:0.01224099558128211,SecY_Bacteria_Spirochaetes_WP100747865:0.005013221792321332)0.9689382307783159:0.018311211707914055,(SecY_Bacteria_Spirochaetes_WP002722950:0.0034292909958564266,(SecY_Bacteria_Spirochaetes_EMO60932:0.0034392388833968113,SecY_Bacteria_Spirochaetes_WP061207583:0.001187416174419198)0.6820597614267155:0.0025612114672597386)0.4532892405810795:0.009395514399473726)1.0:0.060051480717310035)0.9142553442777843:0.055089811152490675)1.0:0.5424419952018145)0.9868902799102398:0.15562684601754473,(((SecY_Bacteria_Spirochaetes_WP069892908:0.15963409791160021,SecY_Bacteria_Spirochaetes_WP114630958:0.23272545301954928)0.9992913664816346:0.08684100449703536,(SecY_Bacteria_Spirochaetes_WP022931781:0.4155374514066841,(SecY_Bacteria_Spirochaetes_WP010259327:0.056792475861320746,SecY_Bacteria_Spirochaetes_WP015712860:0.06492201244399265)0.9988189441360577:0.08990505591335385)0.9987008385496634:0.07597247689705178)0.9977559938585095:0.5120094460497704,(SecY_Bacteria_Spirochaetes_OHD63802:0.4403081690289117,((SecY_Bacteria_Spirochaetes_WP013243951:0.0026375980383228637,SecY_Bacteria_Spirochaetes_WP014933893:0.004772915472637251)0.9917326089524034:0.022937636691699126,(SecY_Bacteria_Spirochaetes_WP028330934:0.025290425697885865,(SecY_Bacteria_Spirochaetes_WP008727098:0.0029560723410284595,SecY_Bacteria_Spirochaetes_WP069726831:0.005179036764909384)0.999527577654423:0.012823782469290279)0.9664580134640368:0.023403833649924266)1.0:0.48668527590636934)0.7414668713830164:0.11487198857770586)0.5352545175386796:0.11865881417325408)0.5208456359985827:0.11084475214500777,(((SecY_Bacteria_PVC_RJP20131:0.3404398722574653,((SecY_Bacteria_PVC_OQX52994:0.3022705507086716,((SecY_Bacteria_PVC_OGW68724:0.3555792474473298,(SecY_Bacteria_PVC_OQX83968:0.007621075574247627,SecY_Bacteria_PVC_RKY37240:0.004351228458300049)1.0:0.26502130381266387)0.8868548482343215:0.04067839927039074,(SecY_Bacteria_PVC_OGX09292:0.30664690170281617,(SecY_Bacteria_PVC_OGX17387:0.16081383571621188,(SecY_Bacteria_PVC_OGX20327:0.07438964876166754,SecY_Bacteria_PVC_OGX45694:0.0871382695353553)1.0:0.12264738796735575)0.9483878587457186:0.05691070003583576)1.0:0.11052834854024329)0.5889925593480572:0.0513334907336791)0.9468524861225937:0.07577788471618785,(SecY_Bacteria_PVC_TAN38901:0.33983999100712126,((SecY_Bacteria_PVC_PAZ00376:0.23378996042056066,SecY_Bacteria_PVC_PYK93621:0.1917883652809289)1.0:0.28793914994756165,((SecY_Bacteria_PVC_PAW68753:0.19023241261127932,SecY_Bacteria_PVC_WP129048635:0.1165107583333791)1.0:0.19052367527336944,((SecY_Bacteria_PVC_OUV89700:0.10973875073029671,SecY_Bacteria_PVC_PDH30513:0.07371744911053568)0.6769812212117633:0.017963943823286144,(SecY_Bacteria_PVC_WP110129967:0.07963880102867282,(SecY_Bacteria_PVC_RPG84177:0.06329175807706111,SecY_Bacteria_PVC_WP013043411:0.062277278143890946)0.999527577654423:0.04655384611603086)0.9287823314042755:0.029004712949419087)1.0:0.25440036955965883)1.0:0.36245670950450926)1.0:0.02097836643949158)1.0:0.2607318831455512)1.0:0.11379382967144203)1.0:0.10437720099940595,(SecY_Bacteria_FCB_RLC49050:0.4672903941098845,(SecY_Bacteria_FCB_KPK80083:0.6287390351752702,(((SecY_Bacteria_FCB_WP022637231:0.4681680096419685,SecY_Bacteria_FCB_KMQ51405:0.229584950769798)1.0:0.12385861703898193,((SecY_Bacteria_FCB_WP072799955:0.005594915145805679,SecY_Bacteria_FCB_WP073322859:0.00813247232431813)0.3830164166765088:0.014945751492280834,(SecY_Bacteria_FCB_WP073057035:0.002034205465875516,SecY_Bacteria_FCB_WP088626648:0.00183457024531819)0.727766623361285:0.010838428225109276)1.0:0.5055624532301337)1.0:0.15813233799548065,((SecY_Bacteria_FCB_KPL18530:0.27052756839199077,(SecY_Bacteria_FCB_OGC76944:0.14932792625590796,SecY_Bacteria_FCB_KPL01655:0.17099451829644874)1.0:0.08163316700522127)1.0:0.08527267852226306,((SecY_Bacteria_FCB_RKY61705:0.0498913348157517,SecY_Bacteria_FCB_RKY71010:0.05798370188147395)1.0:0.28592578716576433,((SecY_Bacteria_FCB_PCJ50873:0.24964725610188054,SecY_Bacteria_FCB_RKY55658:0.1530201424750004)1.0:0.12806621936580243,(SecY_Bacteria_FCB_TAE26933:0.329521085312801,((SecY_Bacteria_Rhodothermaeota_PDH45792:0.047323435448211715,(SecY_Bacteria_Rhodothermaeota_PDH42940:0.006163562502135456,SecY_Bacteria_Rhodothermaeota_PDH50469:0.007473344999570752)0.9833471123184127:0.025543070088667186)1.0:0.5461129422354185,((SecY_Bacteria_Rhodothermaeota_WP103007574:0.19017217746543746,(SecY_Bacteria_Rhodothermaeota_WP094549371:0.14006678954255758,(SecY_Bacteria_Rhodothermaeota_WP095510534:0.021591910149035165,SecY_Bacteria_Rhodothermaeota_WP095516160:0.035096189916371756)1.0:0.07013069762994828)1.0:0.13026542548681164)1.0:0.09021160801688932,((SecY_Bacteria_Balneolaeota_RNC83602:0.04330527569728293,SecY_Bacteria_Rhodothermaeota_PDH54562:0.050525876177511364)0.9861816463918743:0.032608698404708925,((SecY_Bacteria_Balneolaeota_WP026167351:0.02413903837978193,SecY_Bacteria_Balneolaeota_WP066218286:0.014819080264659945)1.0:0.059278481928728866,((SecY_Bacteria_Balneolaeota_WP020404820:0.024550438249404394,SecY_Bacteria_Balneolaeota_WP103664580:0.025016641593456512)1.0:0.038220902342978036,(SecY_Bacteria_Balneolaeota_WP114983409:0.18067528871315908,((SecY_Bacteria_Balneolaeota_WP073068618:0.08292942959649174,SecY_Bacteria_Balneolaeota_WP095607752:0.06294290190272056)1.0:0.05604216109635374,(SecY_Bacteria_Balneolaeota_WP116038908:0.0433768389715361,(SecY_Bacteria_Balneolaeota_WP109648225:0.051969211981064856,(SecY_Bacteria_Balneolaeota_WP069133461:0.014606591112716227,SecY_Bacteria_Balneolaeota_WP101073994:0.013610537216992125)0.9998818944136058:0.02889350005689506)0.9971654659265383:0.025251112783244878)1.0:0.04514920090224095)1.0:0.04675104802223373)1.0:0.03906927990058584)0.9252391638124483:0.026405610951407255)0.9903153419156726:0.035950669961859916)1.0:0.16257402009772903)0.9998818944136058:0.08995695658672886)1.0:0.15413217515613198)1.0:0.1641506609340233)1.0:0.07973460960603518)0.7706389512223928:0.04826833582108492)0.7391047596551317:0.026453992850776764)0.9636234793905751:0.04543512837396868)0.996456832408173:0.049684793462351884)0.9987008385496634:0.06625228933197835)1.0:0.045659610738109535,(((SecY_Bacteria_Caldiserica_RLD18172:0.22820430167026196,(SecY_Bacteria_Elusimicrobia_PIU18065:0.14519694905378522,(SecY_Bacteria_Elusimicrobia_PIV19375:0.027684557173061286,SecY_Bacteria_Elusimicrobia_PKN00370:0.034924564529121405)1.0:0.07671301103969874)1.0:0.28972782186212065)1.0:0.12897716367588963,(SecY_Bacteria_Elusimicrobia_TET40241:0.1898454520773445,(SecY_Bacteria_Elusimicrobia_PIU83022:0.23106453786716052,((SecY_Bacteria_Elusimicrobia_PCI40246:1.8521185615584486,(SecY_Bacteria_Elusimicrobia_PCI36666:0.39274622402205894,(SecY_Bacteria_Elusimicrobia_OIO07992:0.0033486248379119843,SecY_Bacteria_Elusimicrobia_PIP84063:0.003198258556709188)1.0:0.5544306603273195)1.0:1.0275218587502906)1.0:0.3966975945072404,((SecY_Bacteria_Elusimicrobia_OGR93239:0.24804478406736585,SecY_Bacteria_Elusimicrobia_OGS02190:0.15725525293103537)0.9880713357741822:0.059017934707950914,((SecY_Bacteria_Elusimicrobia_OGS05738:0.20861789814735943,(SecY_Bacteria_Elusimicrobia_OGR59380:0.07729723643583952,(SecY_Bacteria_Elusimicrobia_OIO11168:0.06329697303697834,SecY_Bacteria_Elusimicrobia_PCI36999:0.0603943122649806)1.0:0.1135331120330978)1.0:0.14458982911251894)0.9979922050312979:0.06272388102223303,((SecY_Bacteria_Elusimicrobia_WP012415563:0.18278777954424097,SecY_Bacteria_Elusimicrobia_WP087289304:0.14111429383279894)1.0:0.2604924363581409,(SecY_Bacteria_Elusimicrobia_OGS12885:0.07856832072153974,(SecY_Bacteria_Elusimicrobia_OGR80270:0.04214274311735444,SecY_Bacteria_Elusimicrobia_OGS04812:0.051698194052284485)0.9982284162040864:0.03737207610785376)1.0:0.13411057253099123)1.0:0.0985823032235924)0.9975197826857211:0.059752437364494426)0.9924412424707688:0.08227228213705384)0.3516003306956419:0.05132027838134956)1.0:0.10333664494575423)0.8938230778315814:0.04967244203390564)1.0:0.15518242986652098,(((SecY_Bacteria_Deferribacteres_WP023276838:0.38563945551632983,((SecY_Bacteria_Deferribacteres_WP013885679:0.17514553068796168,(SecY_Bacteria_Deferribacteres_WP013008454:0.11378056190418384,(SecY_Bacteria_Deferribacteres_PMP72590:0.007995462353087568,SecY_Bacteria_Deferribacteres_WP013451607:0.0054399135457066095)1.0:0.22176268098686336)0.2803826620999173:0.03167440314067882)0.490020077949687:0.040707981933289616,((SecY_Bacteria_Deferribacteres_WP022850599:0.07313588098748536,SecY_Bacteria_Deferribacteres_WP128466083:0.1043741077974003)1.0:0.05531057794418537,(SecY_Bacteria_Deferribacteres_WP132872122:0.14624865386213415,(SecY_Bacteria_Deferribacteres_PLX67603:0.013249049437426663,SecY_Bacteria_Deferribacteres_WP013009735:0.036525733693069995)1.0:0.06102836406754264)1.0:0.0585335398188489)1.0:0.15190039063959038)0.6665879296090705:0.03320890681572308)1.0:0.30531832817925597,(SecY_Bacteria_Aquificae_WP068550188:0.34986653700200865,(((SecY_Bacteria_Aquificae_WP089323407:0.04781574617006967,(SecY_Bacteria_Aquificae_WP022847332:0.008645884215803257,SecY_Bacteria_Aquificae_WP076713229:0.02237324182066036)1.0:0.036584010132687084)1.0:0.17531667677990903,((SecY_Bacteria_Aquificae_WP013537036:0.07764193300010014,SecY_Bacteria_Aquificae_WP121171337:0.11361187397547035)0.999527577654423:0.04560981123393404,(SecY_Bacteria_Aquificae_WP013637830:0.08532529355766272,(SecY_Bacteria_Aquificae_RUM45296:0.021362711823793568,SecY_Bacteria_Aquificae_WP132525594:0.021779486821459138)1.0:0.050690250410274196)1.0:0.05452663600619445)0.9944490374394709:0.0543234313572416)1.0:0.23409547155531207,((SecY_Bacteria_Aquificae_PMP62209:0.14457558735789888,(SecY_Bacteria_Aquificae_RUM59483:0.17207572930439685,(SecY_Bacteria_Aquificae_WP097001122:0.09567107919194306,SecY_Bacteria_Aquificae_WP121923794:0.171886239170691)0.9997637888272115:0.06109200674574744)0.9997637888272115:0.06752340204409002)1.0:0.3044385020804805,((SecY_Bacteria_Aquificae_RUM29760:0.03450148694997113,SecY_Bacteria_Aquificae_WP010879989:0.021663322849802213)1.0:0.2333112685099321,((SecY_Bacteria_Aquificae_WP096600257:0.09702711524119056,SecY_Bacteria_Aquificae_WP025305512:0.12101084345288893)1.0:0.10506684162716162,(SecY_Bacteria_Aquificae_WP008287616:0.02093609091415427,SecY_Bacteria_Aquificae_WP121008681:0.04162532601388058)1.0:0.1295128437611197)0.9997637888272115:0.09192885349889135)1.0:0.29968924903828764)1.0:0.13344091120803991)1.0:0.14039828087075001)0.8124483288059525:0.06392376638502029)0.8999645683240818:0.07063508407686925,((SecY_Bacteria_Chrysiogenetes_WP013504997:0.17329312045686596,SecY_Bacteria_Chrysiogenetes_WP027389356:0.17847100251897263)1.0:0.4184986420469121,((SecY_Bacteria_Chrysiogenetes_TFG80389:0.32445752803099115,((SecY_Bacteria_Acidobacteria_WP031497892:0.18458479024035235,(SecY_Bacteria_Acidobacteria_WP105499565:0.10029471041256954,SecY_Bacteria_Acidobacteria_WP011686803:0.09820707681490859)1.0:0.10654367779495111)1.0:0.12474403276240942,((SecY_Bacteria_Acidobacteria_WP011522050:0.14812022657317847,(SecY_Bacteria_Acidobacteria_WP105294146:0.08478986896543805,SecY_Bacteria_Acidobacteria_WP106806156:0.10336079354750716)1.0:0.06783373206462961)1.0:0.07249427012536458,((SecY_Bacteria_Acidobacteria_WP058186102:0.06273966956959764,(SecY_Bacteria_Acidobacteria_WP105488732:0.09788058495125185,SecY_Bacteria_Acidobacteria_WP109489142:0.09956375123682903)1.0:0.058213226520867245)1.0:0.13897328332832704,(((SecY_Bacteria_Acidobacteria_WP050059818:0.05911229253868111,SecY_Bacteria_Acidobacteria_WP124847589:0.1434531012008602)0.9868902799102398:0.02403043072133748,(SecY_Bacteria_Acidobacteria_WP117298777:0.10098301493973949,(SecY_Bacteria_Acidobacteria_TCK74385:0.0018940611306703659,SecY_Bacteria_Acidobacteria_WP131995388:0.0017727765468400491)1.0:0.06524826101453662)0.9678752805007677:0.020271372794969267)1.0:0.10569761936170252,((SecY_Bacteria_Acidobacteria_WP074654683:0.02498976886381854,(SecY_Bacteria_Acidobacteria_WP047496426:0.006636023930133295,SecY_Bacteria_Acidobacteria_WP083343537:0.0038430931518753653)1.0:0.034339311923582194)1.0:0.14687913036689526,(SecY_Bacteria_Acidobacteria_WP103934098:0.19469991045110024,(SecY_Bacteria_Acidobacteria_WP089842804:0.11087119538529855,SecY_Bacteria_Acidobacteria_WP130418686:0.09944914562281593)0.9696468642966812:0.02626389944454388)0.7278847289476792:0.022165238797423825)1.0:0.052013764754296865)0.7050903507735916:0.039428073801513364)1.0:0.08798763857918956)1.0:0.1450355892215871)1.0:0.21667806374389098)1.0:0.14544333457118253,(((SecY_Bacteria_NitrospinaeTectomicrobia_RMF85544:0.1413742697310303,((SecY_Bacteria_NitrospinaeTectomicrobia_OGL63447:0.004088026376005693,SecY_Bacteria_NitrospinaeTectomicrobia_OGL64735:0.004723489350729082)1.0:0.29540389990263183,(SecY_Bacteria_NitrospinaeTectomicrobia_WP089946051:0.02510359897803749,(SecY_Bacteria_NitrospinaeTectomicrobia_PON19590:0.02745003054101236,(SecY_Bacteria_NitrospinaeTectomicrobia_ETX01691:0.002623076607776831,SecY_Bacteria_NitrospinaeTectomicrobia_WP089722043:0.00259321525386369)0.9920869257115862:0.01849582374768577)0.49946852486122595:0.007386567564310553)1.0:0.1958222055461798)0.6619818117396953:0.048796974362638856)1.0:0.052754627761678385,((SecY_Bacteria_NitrospinaeTectomicrobia_OGW14993:0.19027000362902147,(SecY_Bacteria_NitrospinaeTectomicrobia_OGV95428:0.06529337008090241,SecY_Bacteria_NitrospinaeTectomicrobia_OGW10033:0.09758168824355362)1.0:0.11693256247397876)0.9291366481634581:0.03476015270652422,((SecY_Bacteria_NitrospinaeTectomicrobia_OGW26372:0.09819889539517046,(SecY_Bacteria_NitrospinaeTectomicrobia_PIP72668:0.06855658605079107,(SecY_Bacteria_NitrospinaeTectomicrobia_PIQ96440:0.0690025630792741,SecY_Bacteria_NitrospinaeTectomicrobia_PIR01491:0.0863423924987261)0.9139010275186016:0.030144763342283554)1.0:0.06201635318423904)0.9679933860871619:0.027505690999372057,(SecY_Bacteria_NitrospinaeTectomicrobia_TDJ50661:0.08348195856989626,(SecY_Bacteria_NitrospinaeTectomicrobia_WP005007692:0.09481844088043978,(SecY_Bacteria_NitrospinaeTectomicrobia_TDJ49824:0.007887603223983852,SecY_Bacteria_NitrospinaeTectomicrobia_TDJ60169:0.009346615137885372)1.0:0.11011350636079342)0.9116570213771111:0.020631080297906834)0.9976378882721153:0.03369735916469274)1.0:0.14699178141588565)0.9998818944136058:0.055457027326102803)0.9998818944136058:0.05364892818079081,((((SecY_Bacteria_Nitrospirae_TAK05454:0.16827046967431514,SecY_Bacteria_Nitrospirae_WP013247906:0.16686330725977605)1.0:0.07578665582845989,(SecY_Bacteria_Nitrospirae_WP014449097:0.09917069470894546,(SecY_Bacteria_Nitrospirae_WP038507175:0.0043807328571530135,(SecY_Bacteria_Nitrospirae_EAY55936:0.015339315603649872,(SecY_Bacteria_Nitrospirae_WP036084228:0.0027237768274632757,SecY_Bacteria_Nitrospirae_WP099590560:0.0023061152096737203)0.9994094720680288:0.009851725207250084)0.3159324436045825:0.02030072939372296)1.0:0.08605329701903752)1.0:0.22684465209453197)1.0:0.09433653506883122,((SecY_Bacteria_Nitrospirae_KJR42924:0.15502481018341996,SecY_Bacteria_Nitrospirae_WP040334324:0.1425817659675177)1.0:0.06244325669963757,((SecY_Bacteria_Nitrospirae_OGW31228:0.013710285280713386,SecY_Bacteria_Nitrospirae_RJQ39819:0.038713812208083453)1.0:0.06403796420644703,((SecY_Bacteria_Nitrospirae_OGW44279:0.03493647218907192,SecY_Bacteria_Nitrospirae_OHE60856:0.03752547191762101)1.0:0.02159362586134339,(SecY_Bacteria_Nitrospirae_PKL52396:0.09103072615888586,SecY_Bacteria_Nitrospirae_WP109136045:0.07335882418111783)1.0:0.03887232359186665)0.9949214597850479:0.02760334613238591)1.0:0.05438860802873613)1.0:0.08302915281388401)1.0:0.11260156889835926,(SecY_Bacteria_Spirochaetes_WP037563066:0.22654225278725182,((SecY_Bacteria_Terrabacteria_WP042002506:0.22478939869061598,(SecY_Bacteria_Terrabacteria_WP131623506:0.20588943164931406,(SecY_Bacteria_Terrabacteria_WP110152887:0.08154448728358688,SecY_Bacteria_Terrabacteria_PVE58238:0.06604440819460144)1.0:0.11668353447524149)1.0:0.2869904533653198)1.0:0.1709531464263403,(SecY_Bacteria_Terrabacteria_WP052490800:0.4113760860627398,((((SecY_Bacteria_Terrabacteria_CDQ37568:0.1845929237005124,SecY_Bacteria_Proteobacteria_PHS62606:0.15742349090116292)0.7314278965395064:0.052245879002047246,(SecY_Bacteria_Terrabacteria_KEK51079:0.3779809994113412,SecY_Bacteria_Terrabacteria_WP107865088:0.11856161829170064)1.0:0.1790055246823079)1.0:0.11375332130487159,(SecY_Bacteria_FCB_PCI11709:0.18053435745465496,(SecY_Bacteria_Terrabacteria_CVP52075:0.2371028547461087,(SecY_Bacteria_Terrabacteria_SGE31211:0.03512212087300748,(SecY_Bacteria_FCB_OOK62669:0.013214390743413684,(SecY_Bacteria_Proteobacteria_CUK12000:0.001118590542070308,SecY_Bacteria_Proteobacteria_P0AGA2_SECYECOLI:0.00029189577890420537)0.6289122475493091:0.007028432005421692)0.9991732608952404:0.027348438818530774)1.0:0.09504758737170782)0.9899610251564899:0.04581028096709705)1.0:0.12152861123376546)1.0:0.0855042890268285,(((SecY_Bacteria_Proteobacteria_WP087447760:0.012421607835301884,SecY_Bacteria_Proteobacteria_WP124950226:0.01849274851241045)1.0:0.07149536832156311,(SecY_Bacteria_Proteobacteria_BAN34487:0.11377777864528182,(SecY_Bacteria_Proteobacteria_OYZ56583:0.04416405420451719,SecY_Bacteria_Proteobacteria_WP059750926:0.04394476169264783)1.0:0.08269481470120077)0.9974016770993268:0.03275473374940763)0.9998818944136058:0.07146035769058212,(((SecY_Bacteria_Proteobacteria_OJY08282:0.02202634834460282,(SecY_Bacteria_Proteobacteria_WP072294916:0.02320628222888743,SecY_Bacteria_Proteobacteria_WP090456910:0.010340770820558731)0.9681114916735561:0.022428071433250985)1.0:0.11920596990268928,(SecY_Bacteria_Proteobacteria_OGS92573:0.05828203519761699,(SecY_Bacteria_Proteobacteria_WP035382810:0.005358447809291178,SecY_Bacteria_Proteobacteria_WP062625495:0.0089505707466917)1.0:0.05595494589553285)1.0:0.12380457019798641)0.6598559111845991:0.035361188059230386,((SecY_Bacteria_Terrabacteria_VDH05168:0.17828025329977581,(SecY_Bacteria_Terrabacteria_WP105028075:0.11879436540198052,SecY_Bacteria_Terrabacteria_RKW68704:0.7366890711941068)0.9923231368843747:0.06922835284971995)0.9880713357741822:0.050501285348468095,((SecY_Bacteria_Proteobacteria_WP069039319:0.09630807127936869,SecY_Bacteria_Proteobacteria_WP110522864:0.09809542861660692)1.0:0.04225593973764319,(SecY_Bacteria_Proteobacteria_OJW48239:0.06191427038943198,(SecY_Bacteria_Proteobacteria_WP026688015:0.08638100921045089,(SecY_Bacteria_Proteobacteria_WP011286107:0.04703038428625117,SecY_Bacteria_Proteobacteria_WP076091665:0.019687543986580458)0.845635998582733:0.017138612161490485)1.0:0.04173253151027012)1.0:0.036689710682539456)0.9333884492736506:0.024770849655377347)0.9859454352190858:0.052028477209451474)0.48139837014290776:0.02222019734202707)1.0:0.13064064941562226)0.9978740994449038:0.0786401132314003)1.0:0.12070736752595046)1.0:0.2318641582433214)1.0:0.06032353991989847)0.9718908704381717:0.03912707879557953)0.999527577654423:0.04659779060663549)0.9573638833116807:0.04663914603807662)0.790716900909413:0.042091040256797996)0.9975197826857211:0.04301943794292207)0.6485177748907524:0.05073497799538895)1.0:0.10186965940959247)1.0:0.028074899796193264)1.0:0.0735945115808816)1.0:0.08662622423785571)1.0:0.12832154044261124)1.0:0.236344245188417)1.0:1.2697100305406526);
