# Supplementary material for: The very early evolution of protein translocation across membranes
Source: PLoS Comput Biol. 2021 Mar 8;17(3):e1008623. doi: 10.1371/journal.pcbi.1008623 (PMC7987157; doi:10.1371/journal.pcbi.1008623)
Supplement: S7 File — For the SRP system, we show results for three different cutoffs for inferring gaps: 10%, 50%, and 90%. For SecY, we used only the cut-off of 50%. In each case, there are 100 sequences resulting from analyses of reduced datasets derived from the clusters predicted in Clustal Omega (see S1 and S2 Files). (TXT) [file pcbi.1008623.s007.txt]

#Format: Organism_GeneFamily_GeneName_IndelParameter_SequenceNumberOf100
>LUCA_SecY_SecY_Indels50_0
MPADDALQKLSEALSSLLDALEPLLRLLPELKRPFRIPDLRKKLLWTLFILVVYFLGAHIPVPGIDRAALAGLFEQTSYGLLGFLDLFFGGALGRFSLFALGIGPFVTASIIMQLLTAVGPKLVELDLSDPEGRKLFTGYQRLLAVVLAVIEAFGLTIILGAFGPAAPANAVARQGAGVLTAPSPLSVVLIVLTLTAGGIFIMWLGEMVSKWGIGSGISLFILAGVVARIPWDLFSPFALLSAGGGPAGVISVFIVILALGILVVLLAGVVFIETVERFLPVQYAKGIVGRIPIGHRVYGGQSGYFPLKLLYAGVIPVIFASALLANPQLIAQILSSRFNPNNTNWGLPILGTFELTTVSGSWAVWLGGLVYYFTPPYDLTEVLGASTFAASLEDWLRALLYMIIYFLLCVFFTYFWVTIGFDPKDLAENLKKYGGFIPGFRPGPPTVEYLERYLPRITLLGGIFLGLLAALPDFLGRLGGITEFYLGGTGILLTVGVILETYEQIAAQLLMEMYPGFLRKFLGGERLLRLRQSGGGSLSHQALVAWSPLLLVGIALLVLGGVTWYFKAQLK
>LUCA_SecY_SecY_Indels50_1
MAAQNGFVYHPERRVRFRLDVRPAIDAEADIHEDLTFGRSHAASSILEPLKPILKLLPELKRPFRIPDLRKKLLWTLLILVVYFLGAHIPVPGIDRAALANLFEQGSLGALGFLDLFFGGALGRFSIFALGIGPFVTASIIMQLLTAVGPKLVKLDLSDPEGRKKFTGYQRLLAVVLAAFEAFGLTIFGGAFGPAAPGNAVTQYGALVIISLSPLSVVLIVLTLTAGSIFIMWLGELVSKWGIGSGISLFILAGVVARIPWGLFRTFSLLSAGGGPAGAIPVLIVILLLGILIAFLALVVLIATVVRFFPVVYAKGIVGRIPIGHRVYGGFSGYLPLKLLYAGVIPVIFASALLANPQTFAQILPSRLGPNNTNPGIPFLGTFNATPVDGSLVQWLKGLAYYFTPPYGLIEVLASFTGSAALQIPFRAILYLIIYFLLCVVFTYFWVTIGFDPADLAENLKKYGGFIPGFRPGPPTVEYLERYLPRVTLLGGIFLGLLAALPDFIGRLGGVTEFYLGGTGILLTVGVILELYEELAAQLLMKMYPGFLRRFLGRERLLRAPLSGSGSSNKQVLVAWRPLLYVGVALLVVGGVTWYFATGLL
>LUCA_SecY_SecY_Indels50_2
MDLTFEVLVAASSVLNIIEPILKLLPELKRPFRIPDLRKKLLWTLFVLVVYFLGAHIPVPGIDRAALASLFEQSQGGALGFLDLFFGGALGRFSLFALGIGPFVTASIIMQLLTAVGPGLVELDLSDPEGRKKFTGYQRLLAVLLAVIEAFGLTIILGAFGPSAEGSAVAQQGAGVITSPSPLTVILIVLTLTAGSIFIMWLGELVSKWGIGSGISLFILAGVVARIPWGLFSPFSLLSNGGGPAGIIPVFIVIIALGILIVFLSGVVLIATVVRFFPVVYAKGIVGRIPIGHRVYGGQSTYFPLKLLYAGVIPVIFASALLANPQLIAQILPGRFSPNNTNWGIPILGTFEVTPVDGSSSVWVKGLVYYFTPPYGLVEVLAKFTESATLQDWFRSLLYLIIYFLLCVFFTYFWVTIGFDPADLAENLKKYGGFIPGFRPGPPVVEYLERYLPRVTLLGGIFLGLLAALPDFLGRLGGVTEFYLGGTGILLTVGVILETYQELAAQLLMKMYPGFLRRLLGGERLLRLGASGSGAAERGVLLAWRPLLYVGVALLVIGGVAWFLYGRAL
>LUCA_SecY_SecY_Indels50_3
MAAQNGFVYHPERRVRFRLDVRPAIDAEADPSLDLTFERSKAAGSFLDLLKPLVKFLPELKSPFRLPDLRKKLLWTLFVLILYFLGAHIPVPGVDREALSQLFEQNQGGLLGFLDLFFGGALGRFSIFALGIGPFVTASIILQLLTVVGPKLIALDLEDPEGRALFTGYQRLLTVLLAVIEALGLTIFMGAYGPTASGAAPARYGAGVIIALTPLSVLLIVLTLTAGGIFIMWLGEVVSKWGIGSGISLLIAAGVVARIPTGLFRTFSLLQSGGLPAGAIPLFFVILALGILIVLLDGVVLIATVVRFLPVVYAKRVVGRIPLGFRVYGGFSGYLPLKLLYAGVIPVIFASALLANPQTIGQFLSNRFGHNNTNFWLKIIGEFEVIQATNYVDANNSLSPVGGLVYFFSPPNSASLRGLVAFIGAFPTFTNGVFTGNLASQDWLNALLYAILYFLLCVFFTYFWVTIGFDPKELAENLKKYGGFIPGFRPGPPTVEYLARYLPKVTLLGGIFLGLLAALPDLIGRLGGVTEFYLGGTGILLTVGVILETYEELAAQLLMKMYPGFLKRFLGGERLLRLRGSGGGSLSHQALVAWRPLLYVGIALLVLGGVTWYFATGLK
>LUCA_SecY_SecY_Indels50_4
MPADPSLQRLGEAASSFLDALRPIVKFLPELKSPFRIPDLRKKLLWTLFILVVYFLGAHIPLPGVDRAALAQLFESNAYGLLGFLDLFFGGALGRFSIFALGIGPFVTASIILQLLTAVGPKLVKLDLTGPEGRKKFTGYQRLLAVLLAVIEAFGLTILMGAYGPSAPGSAVTQYGAAVIISLSPLTVVLIVLTLTAGGIFIMWLGEVVSKWGIGSGISLFILAGVVARIPTGLFSTFSLLSNGGGPAGAIPVLILILALGLLVVLLVGVVLLATVVRFLPVVYAKGIVGRIPLGFAVYGGFSGYLPLKLLYAGVIPVIFASALLANPQTFAQVLSNRFGHSNSNPGLKLLGEFNYVDGNSGQWVGGLLYFFSPPNGASLYGLVAFIVAFPTYTNGTATGNLASQIPLSAILYAIIYFLLCVFFTYFWVTIGFDPKDLAENLKKYGGFIPGFRPGPPTVEYLERYLPRVTLLGGVFLGLIAALPDLIGRLGGVTEFYLGGTGILLTVGVILETYEELEAQLLMKMYPGFLRRFLGGERFLRAPLSGSGSSNKQVLVAWRPLLYLGIALLVVGLVTWYFATGLL
>LUCA_SecY_SecY_Indels50_5
MAAQNGFVYHPERRVRFRLDVRPAIDAEADIHEVLFQETAEAAGSFLDLLKPILKFLPELKKPFRIPDLRKKLLWTLFVLILYFLGAHIPLPGVDRAALAQLFRQQAYGLLGFLDLFFGGALGRFSIFALGIGPFVTASIILQLLTAVGPKLVKLDLTDPEGRKLFTGYQRLLAVLLAVFEAFGLTIFMGAYGPSVPGAAPARYGAGVIISLSPLSVILIVLTLTAGGIFIMWLGEVVSKWGIGSGISLFIAAGIVARIPTGLFSTFTLLSAGGGPAGAIPVLFVIIALGILVVLIDAVVFITTVERFLPVVYAKRIVGRIPLGFRVYGGYSTYFPLKLLYAGVIPVIFASALLANPQTFAQLLRNRFGHSNNNFGLKIIGEFEVTVATNYVDGGQLWWVGGLVYYFSPPHSASLYGLIAFLGADAFTLGTFTGNATSQIPLNSLLYMIIYFLLCVFFTYFWVETIGFDPKDLAENLKKYGGFIPGFRPGPPTVEYLERYLPRVTLLGGIFLGLIAALPDLIGRLGGVTEFYLGGTGILLTVGVILETYEELAAQLLMKMYPGFLRRFLGGERLLRLGGSRGEAASRGTLMAWRPLLLLGIALLVLGGVAWFLYGRLK
>LUCA_SecY_SecY_Indels50_6
MAAQNGFVYHPERRVRFRLDVRPAIDAEADIHEDLTFETSHAASSFLDLLKPILKLLPELKRPFRIPDLRKKLLWTLLVLIVYFLGAHIPLPGVDREALAGLFESNGGGLLGFLDLFFGGALGRFSLFALGIGPFVTASIIMQLLTAVGPSLVELDLEDPEGRKKFTGYQRYLAVLLAVIEAFGLTIFMGAYGPSAPGSAVARQGAGVIISLSPLSVILIVITLTAGGIFIMWLGEQVSKWGIGSGISLFIAAGVVARIPTGLFSTFSLLSAGGGPAGAISVLFLILSIGLLVVLIDLVVLITTVVRFLPVVYAKGIVGRIPLGHAVYGGQSGYLPLKLLYAGVIPVIFASALLANPQTFAQLLSGRFNPNNTNWGLSILGTFDIIHATNSTDGSSGQWVGGLVYFFSPPNGASLRGLVEVIGAFPTFTNGTFTGNLALQDWLRSLLYMIIYFLLCVFFTYFWVTIGFDPKDLAENLKKYGGFIPGFRPGPPTVEYLERYLPRVTLLGGVFLGLLAALPDFLGRLGGVTEFYLGGTGILLTVGVILETYEEIAAQLLMKMYPGFLRGFLGGERLLRLGQSRGEAASRGTLMAWRPLLLVGIALLVLGGVAWFLKGRLK
>LUCA_SecY_SecY_Indels50_7
MAGSFLNLLRPLLSLLPELKKPFRIPSLRKKLLWTLFILIVYFLGAHIPLPGIDRAALAQLFESNGYGLLGFLDLFFGGALGRFSLFALGIGPFVTASIILQLLTAVGPKLVKLDLTDPEGRKLFTGYQRLLAVLLAVIEAFGLTILFGAYGPTASGAAVAQAGAGVITSLSPLTVVLIVLTLTAGGIFIMWLGEVISKWGIGSGVSLFILAGVVARIPTGLFSPFTLLSAGGGPAGAIPVLILILALGILVVLLDGVVLIATVERFIPVVYAKRIVGRIPLGFAVYGGFSGYFPLKLLYAGVIPVIFASALLANPQTIAQILSSRFGPSNSNFGLKIIGEFQYVDGNTLQWVGGLVYFFSPPNSSAIYGMVAFIGAFALIGALFIYFTKKRYGLKFIVLMGMLGAVLWYSIPTMLNGTSTIALSSEDWLSSLLYMIIYFLLCVFFTYFWVTIGFDPKDLAENLKKYGGFIPGFRPGPPTVEYLERYLPRVTLLGGIFLGLIAALPDFLGRLGGVTEFYLGGTGILLTVGVILETYEQLAAQLLMEMYPGFLRRFLGGERLLRLGASGSGSSNKAVLVAWRPLLYVGVALLVVGGVTWYFATGLL
>LUCA_SecY_SecY_Indels50_8
MPADDALRKLAEAAGSLLNALRPIVSFLPELKSPFRLPDLRKKLLWTGFVLIVYFLGAHIPLPGVDREALSQLFEQNQYGLLGFLDLFFGGALGRFSIFALGIGPFVTASIILQLLTVVGPKLIKLDLTDPEGRALFTGYQRLLTVLLAVIEALGLTIFGGAYGPAAPGAASGNYGALVIIQLTPLTVLLIVLTLTAGGIFIMWLGEVVSKWGIGSGISLFILAGVVARIPTGLFRPFTLLQNGGPPAGAIPLFIVILALGLLIVLLVGVVLLATVERFLPVVYAKGVVGRIPLGFAVYGGFSGYYPLKLLYAGVIPVIFASALLANPQTIGQFLSNSFGHSNSNFWLKIIGEFNYVDGNNQLQPVGGLVYFFSPPNSPAIRGLLAFLGAFALIGALFIYFTKKRYGLKFIVLMGMLGAVLWYSISYFLGGTSTGALSSEDWLRALLYAILYFLLCVFFTYFWVTIGFDPKELAENLKKYGGFIPGFRPGPPTVEYLERYLPTVTLLGGLFLGVIAAIPDLIGRLGGVTEFYLGGTGILLTVGVILETYEQIEAQLLMKMYPGFLKRFLGGGRLLRAGLSGSGAAERGVLLAWRPLLYVGVALLVVGGVAWFLYGRAL
>LUCA_SecY_SecY_Indels50_9
MASSLLDLLEPILKLLPELERPFRLPDLRKRLLWTLFVLVVYFLGAHIPLPGVDRAALAQLFESNGYGLLGFLDLFFGGALGRFSLFALGIGPFVTASIIMQLLTVVGPKLIKLDLEGPEGRALFTGYQRLLTVLLAAIEALGLTILMGAYGPGAPGNAVGQQGAGVIIALTPLTVLLIVITLTAGGIFIMWLGELVSKWGIGSGISLFILAGVVARIPTGLFRPFSLLSEGGGPAGVIPLLIVILSSGLLVVLLVGVVLLTTVERFLPVVYAKGVVGRIPLGHAVYGGFSGYFPLKLLYAGVIPVIFASALMANPQTIGQFLSGKFSPSNTNWGLTILGTFEVVDGQLGTPVGGLVYFFSPPRSGALRGLVQVIGAFVFLGIVVAYFAKRNAIKTCILFALLGGVFWFSFVSLLSLTSTESLTLQDWLRSLLYMILYFLLVIFFTYFWVTIGFDPKELAENLKKYGGFIPGFRPGPPVVEYLERYLPKVTLLGGVFLGLLAAVPDFLGRLGGVTEFYLGGTGILLVVGVILETYEEIAAQLLMEMYPGFLKKFLGGERLLRLRASGSGSSNKAALVAWRPLLYLGIALLVIGLVTWYFATGLL
>LUCA_SecY_SecY_Indels50_10
MPADPSLQRLGEAASGFLELLKPIAKLLPELKRPFRIPDLRKKLLWTLLILIVYFLGAHIPLPGIPRAALAGLFESNGLGLLGFLDLFFGGALGRFSIFALGIGPFVTASIILQLLTAVGPKLVKLDLTGPEGRKLFTGYQRYLAIFLAVFEAFGLTILMGAYGPTVPGAAVAQAGAGVLTSLTPLSALLIVVTLTAGGIFIMWLGEMVSKWGIGSGISLLILAGVVARIPTGLFRPFALLSTGGGPAGAIPVLIVIIVLGILVVLLVLVVLITTVERFLPVVYAKGIVGRIPLGHRVYGGLSGYFPLKLLYAGVIPVIFASALLANPQTFGQILPNRWGSDNSNWGLNLLGEFEATDGSWGVWVKGLLYYFSPPRSGALRGLVTVIGAFVFLGIVVAYFAKRNAIKTCILFALLGGVFWFSFVSLLGLTFTAALTLQDWLRSLLYMIIYFLLCIFFTYFWVTIGFDPKDLAENLKKYGGFIPGFRPGPPTVEYLERYLPRVTLLGGIFLGLLAALPDFLGRLGGVTEFYLGGTGILLTVGVILELYEELAAQLLMKMYPGFLRRFLGGERLLRLGASGSGAAERGVLLAWRPWLYLGIVLLVIGGVAWFLYGRAL
>LUCA_SecY_SecY_Indels50_11
MAAQNGFVYHPERRVRFRLDVRPAIDAEADPADPLLQEVSEAAGSLLDLLRPLLKLLPELERPFRIPDLRKKLLWTLFVLIVYFLGAHIPLPGVDREALAGLFEQNQYGLLGFLDLFFGGALGRFSLFALGIGPFVTASIIMQLLTAVGPSLVKLDLTDPEGRKLFTGYQRYLAVVLAVIEAFGLTILMGAFAPAAAGAAPARQGAGVITSLTPLTVILIVVTLTAGSIFIMWLGEQVSKWGIGSGISLFILAGVVARIPTGLFRPFALLSAGGGPAGVIPVLIVIASLGLLVVLLDGVVLITTVERFLPVVYAKGIVGRIPLGHAVYGGFSGYFPLKLLYAGVIPVIFASALLANPQLIAQILRGRFSPNNTNWGLTILGEFEVTDGGWGQWLGGLLYYFSPPRDLTTVLGAFVFLGIVVAYFAKRNAIKTCILFALLGGVFWFSFVTLLGLTFTAALPLQDVLRSLLYAIIYFLLVIFFTYFWVETVGFDPKDLAENLKKYGGFIPGFRPGPPTVEYLERYLPRVTLLGGVFLGLLAALPDFLGRLGGVTEFYLGGTGILLVVGVILETYEELAAQLLMKMYPGFLRKFLGGERLLRAPLSIGGSLSHQALVAWRPLLLLGIALLVLGGVTWYFKAQLK
>LUCA_SecY_SecY_Indels50_12
MVGSFLEILEPILRLLPELKRPFRIPPLRKKLLWTLFVLVLYFLGAHIPVPGIDPEALAQLFEQSGGGLLGFLDLFFGGALGRFSIFALGIGPFVTASIILQLLTAVGPKLVELDLSDPEGRKLFTGYQRLLAVLLAVFEAFGLTIFGGAYGPAASGAASANLGAGVLISPSPLSVILIVLTLTAGGIFIMWLGEVVSKWGIGSGVSLFILAGIVARIPWGAFRTFALLSAGGGPAGAIPVLIVIIALGILVVFLVAVVLITTVERFIPVVYAKGIVGRIPLGFAVYGGFSGYFPLKLLYAGVIPVIFASALLANPQTIAQLLPSRWGPTNNNFGIPIIGEFNSTDGNLLQWVKGLAYYFTPPYGLIAVLAQFPTFTNGLFTLSASSQDWLHAILYAIIYFLLCVFFTYFWVTIGFDPKDLAENLKKYGGFIPGFRPGPPTVEYLARYLPRITLLGGIFLGLIALLPDFIGRLGGVTEFYLGGTGILLTVGVILETYEELAAQLLMKMYPGFLRKFLGGERLLRLGGSRGEAASRGTLMAWSPLLLLGIALLVLGGVAWFLKGRLK
>LUCA_SecY_SecY_Indels50_13
MAGSFLALLRPLLSLLPELKSPFRLPDLRKKLLWTLFVLILYFLGAHIPVPGVDRRALSNLFEQQAYGLLGFLDLFFGGALGRFSIFALGIGPFVTASIILQLLTVVGPKLIKLDLTDPEGRAKFTGYQRLLTVLLAVIEALGLTIFLGAYGPAAPGAASARAGAAVISSLTPLTVLLIVLTLTAGGIFIMWLGEVVSKWGIGSGISLFILAGIVARIPTGLFRPFSLLANGGGPVGAIPLFLVILALGALVVLLDAVVLIATVERFIPVVYAKGVVGRIPLGFRVYGGFSGYFPLKLLYAGVIPVIFASALLANPQTIGQFLWNRFGPSNNNFGLKIIGEFNYVDGGQGWPVGGLVYYFSPPHSASLYDLVTVLGADAFTLGTFTEIATLADWLNALLYAILYFLLCVFFTYFWVTIGFDPKELAENLKKYGGFIPGFRPGPPTVEYLERYLPKVTLLGGLFLGLIAALPDLIGRLGGVTEFYLGGTGILLVVGVILETYQELEAQLLMKMYPGFLKRFLGGERLLRLGGSGGGSLSHEALVAWRPLLLLGIALLVLGGVTWYFAAQLK
>LUCA_SecY_SecY_Indels50_14
MPADDALQKLGEAASGSLELLEPILKLLPELKRPFRIPDLRKKLLWTLFVLIVYFLGAHVPVPGVDRAALAGLFRQGGLGLLGFLDLFFGGALGRFSIFALGIGPFVTASIILQLLTAVGPKLVKLDLSDPEGRKLFTGYQRLLAVLLAVFEAFGLTIFFGAYGPSAANAASALAGAGVIINLTPLSVLLIVVTLTAGGIFIMWLGEMVSKWGIGSGISLFIAAGIVARIPTGLFSTFALLSAGGRPVGAIPVLIVIIALGILIVLLDGVVLITTVVRFLPVVYAKGIVGRIPLGYRVYGGLSGYFPLKLLYAGVIPVIFASALLANPQTIAQILSNRLGPNNSNWGLNLLGEFEIIHAINATDGSNWSVWVNGLLYYFSPPHGLVAVLGATLGTFTGALSLQDWLSALLYAIIYFLLCVFFTYFWVTIGFDPKDLAENLKKYGGFIPGFRPGPPTVEYLERYLPRVTLLGGIFLGLLAALPDFIGRLGGVTEFYLGGTGILLTVGVILELYEELAAQLLMKMYPGFLRRFLGGERLLRLPLSGSGSSNKAVLVAWRPLLYLGIVLLVVGGVTWYFATGLL
>LUCA_SecY_SecY_Indels50_15
MASGALALLRPILKLLPELERPFRLPDLRKKLLWTLFVLIVYFLGAHIPVPGVDRRALSQLFEQQALGLLGFLDLFFGGALGRFSIFALGIGPFVTASIILQLLTVVGPKLIKLDLSDPEGRAKFTGYQRLLTVFLAVFEALGLTILFGAYAPAASGAASARAGAGVIINLTPLTVLLIVLTLTAGGIFIMWLGELVSKWGIGSGISLFILAGVVARIPTGLFSTFSLLTTGGGPAGAIPLFIVILLLGALVVLLVGVVLITTVVRFFPVVYAKGVVGRIPLGHRVYGGFSGYFPLKLLYAGVIPVIFASALLANPQTIGQFLSGRLGPNNSNPGLNILGEFEVVDGSWGVPVKGLVYYFSPPHSASLSDLVAVLGADAFTLGTFTDIPTLQIWLRALLYAILYFLLCIFFTYFWVETIGFDPKELAENLKKYGGFIPGFRPGPPTVEYLERYLPKITLLGGIFLGLLAAVPDFIGRLGGVTEFYLGGTGILLAVGVILELYQQLAAQLLMKMYPGFLKRFLGGERLLRLGGSGGGSLSHEALVAWSPLLLLGIALLVLGGVTWYFKAQLK
>LUCA_SecY_SecY_Indels50_16
MAGSLLDILKPILRLLPELKRPFRIPPLRKKLLWTLFVLVLYFLGAHIPVPGIDPAALAGLFESSSGGLLGFLDLFFGGALGRFSIFALGIGPFVTASIILQLLTAVGPKLVKLDLSDPEGRKLFTGYQRLLAVLLAVIEAFGLTIFGGAYGPTAPGAAPANAGAGVLISLSPLSVILIVLTLTAGGIFIMWLGEVVSKWGIGSGISLFIAAGVVARIPWGAFSTFALLSAGGGPAGAIPVLILLLALGILIVFLAGVVLIATVVRFLPVVYAKGIVGRIPLGFRVYGGYSGYFPLKLLYAGVIPVIFASALLANPQTFAQLLPGRFGHNNTNFGIPIIGEFNSTEGNLLVWLKGLAYYFTPPYDLIEVLASFPTYPNGLFGLSATSQDPLNAVLYMIIYFLLCVFFTYFWVTIGFDPKDLADNLKKYGGFIPGFRPGPPTVEYLARYLPRITLLGGIFLGLIAALPDLIGRLGGVTEFYLGGTGILLTVGVILETYEELAAQLLMEMYPGFLRRFLGGERLLRAPLSGSGAAERGVLLAWRPLLYVGVALLVVGGVAWFLYGRAL
>LUCA_SecY_SecY_Indels50_17
MAAQNGFVYHPERRVRFRLDVRPAIDAEADIHEDLTFEVSLAASSLLDILEPLLKLLPELKRPFRIPSLRKKLLWTLFVLVVYFLGAHIPVPGIDRAALAGLFESQSGGQLGFLDLFFGGALGRFSIFALGIGPFVTASIIMQLLTAVGPKLVELDLEDPEGRKLFTGYQRYLAVLLAVIEAFGLTIIGGAYGPAASGAASGRAGAGVITSLSPLSVILIVLTLTAGGIFIMWLGELVSKWGIGSGISLLILAGVVARIPWGLFRPFALLSAGGGPAGVISVLILILSLGILIVFLALVVLISTVERFLPVVYAKGIVGRIPIGHRVYGGQSTYFPLKLLYAGVIPVIFASALLANPQLFAQILPGRFNPNNTNWGITLIGTFNLTPAEGQSFAWLGGLAYYLTPPYGLTEVLGRSGLSATLQDWLRALLYLIIYFLLCVFFTYFWVTIGFDPRDLAKNLKKYGGFIPGFRPGPPTVEYLERYLPRVTLLGGIFLGLLAALPDFIGRLGGVTEFYLGGTGILLTVGVILETYEEIAAQLLMEMYPGFLRKFLGGERLLRLGGSGGGSLSHQALVAWRPLLLLGIALLVLGGVTWYFATQLK
>LUCA_SecY_SecY_Indels50_18
MVSSVLDILEPLLKLLPELKRPFRIPDLRKKLLWTLLVLVVYFLGAHIPVPGIDRTALAGLFRQSSGGLLGFLDLFFGGALGRFSLFALGIGPFVTASIIMQLLTAVGPGLVELDLSDPEGRKLFTGYQRLLAVVLAVFEAFGLTIFLGAYGPAAPNAASALAGAGVLISPSPLSVVLIVLTLTAGGIFIMWLGEQVSKWGIGSGISLLILAGVVARIPWGLFRPFSLLAAGGGPVGVISVLFVILALGILVVLLALVVLIETVERFLPVVYAKGIVGRIPIGHAVYGGQSGYFPLKLLYAGVIPVIFASALLANPQLFAQILPNRFSPNNTNWGIPILGTFELTPVEGSLLQWVKGLVYYFTPPYDLVEVLAKFTGSAALQDLLHALLYMIIYFLLCVFFTYFWVTIGFDPKDLAENLKKYGGFIPGFRPGPPTVEYLERYLPRVTLLGGIFLGLLAALPDFLGRLGGVTEFYLGGTGILLTVGVILETYEELAAQLLMKMYPGFLRKFLGGERLLRLGASGSGAAERGVLLAWRPLLYVGVALLVVGGVAWFLYGRAL
>LUCA_SecY_SecY_Indels50_19
MAAQNGFVYHPERRVRFRLDVRPAIDAEADPSLDLTFERSKAVGGFLDALRPIVKLLPELKSPFRLPDLRKKLLWTLFVLILYFLGAHIPVPGIDREALSGLFEQSSYGLLGFLDLFFGGALGRFSIFALGIGPFVTASIILQLLTVVGPKLIALDLTDPEGRALFTGYQRLLTVLLAVFEALGLTILMGAYGPAASGSAVGKQGAGVLTALTPLTVLLIVLTLTAGGIFIMWLGEVVSKWGIGSGISLFILAGVVARIPTGLFSPFTLLAAGGGPAGAIPLFIVILALGALVVLLDAVVFIETVERFLPVVYAKGVVGRIPLGFRVYGGFSGYFPLKLLYAGVIPVIFASALLANPQTIGQFLWGRFGPSNNNFGLKIIGEFNYVDGNNWLAPVGGLVYYFSPPNSGALYDLVTVLGAFVFLGIVVAYFAKRNAIKTCILFALLGGVFWFSFVTLLGLTFTASLSSQDWLHALLYAILYFLLCIFFTYFWVTIGFDPKELAENLKKYGGFIPGFRPGPPTVEYLERYLPKITLLGGIFLGLIALIPDFLGRLGGVTEFYLGGTGILLTVGVILETYEELEAQLLMKMYPGFLKRFLGGERLLRLGASGSGSSNKQVLVAWRPLLYVGVALLVVGGVTWYLATQLL
>LUCA_SecY_SecY_Indels50_20
MLGSLLDILEPLLRLLPELKRPFRIPPLRKKLLWTLFVLILYFLGAHIPVPGIDPAALAQLFESSSYGLLGFLDLFFGGALGRFSIFALGIGPFVTASIILQLLTAVGPKLVELDLSDPEGRKLFTGYQRLLAVLLAVIEAFGLTIFGGAYGPTASGNAVTQYGAGVLISPSPLSVVLIVLTLTAGGIFIMWLGEVISKWGIGSGVSLFILAGVVARIPWGLFRPFTLLSAGGGAAGAIPVLIVIIALGILVVLLAGVVLIATAERFIPVVYAKGIVGRIPLGHRVYGGFSGYFPLKLLYAGVIPVIFASALLANPQTIAQILPNRFGPTNNNFGITFIGEFNSTDGNQLSPLGGLAYYFTPPYGLIAVLAQFALIGALFIYFTKKRYGLKFIVLMGMLGAVLWYSISYFLGLTSTLSASSEDWLRALLYSIIYFLLCVFFTYFWVTIGFDPKDLAENLKKYGGFIPGFRPGPPTVEYLERYLPRVTLLGGIFLGLLALLPDFIGRLGGVTEFYLGGTGILLTVGVILETYEQLAAQLLMKMYPGFLRRFLGGERLLRLRASGSGSSNKAVLVAWRPLLYVGVALLVVGGVTWYFATGLL
>LUCA_SecY_SecY_Indels50_21
MVSGLLDLLKPITKLLPELKRPFRLPDLRKKLLWTLFILIVYFIGAHIPLPGVPRAALSSLFEQQSLGLLGFLDLFFGGALGRFSIFALGIGPFVTASIIMQLLTVVGPKLIKLDLTDPEGRAKFTGYQRLLTVFLAVFEALGLTILMGAYQPSAPGSAVAKQGAGVIINLTPLTVLLIVLTLTAGGIFIMWLGELVSKWGIGSGISLFILAGVVARIPTGLFSPFTLLTNGGGPAGAIPLFIVILALGALIVLLVGVVFITTVERFLPVVYAKGVVGRIPLGHRVYGGFSTYFPLKLLYAGVIPVIFASALLANPQTIGQFLSGRLGSNNSNPGLNFLGEFEVTDGSSGQPVGGLVYYFSPPHSGALSGLSTVIGAFVFLGIVVAYFAKRNAIKTCILFALLGGVFWFSFVTLLGLTSTASLTLQDWLRALLYMILYFLLCIFFTYFWVETIGFDPKELAENLKKYGGFIPGFRPGPPTVEYLERYLPKITLLGGIFLGLLAAVPDFLGRLGGVTEFYLGGTGILLAVGVILELYQEIAAQLLMKMYPGFLKRFLGGERLLRLGASGSGSSNKQVLVAWRPLLYLGIVLLVVGGVTWYFATGLL
>LUCA_SecY_SecY_Indels50_22
MAAQNGFVYHPERRVRFRLDVRPAIDAEADIHEDLTFETSEAAGSFLDALRPILKLLPELKKPFRIPDLRKKLLWTGFVLIVYFLGAHIPLPGIDREALAQLFESSGYGLLGFLDLFFGGALGRFSIFALGIGPFVTASIILQLLTAVGPKLVKLDLTDPEGRKLFTGYQRLLAVLLAAIEAFGLTIFMGAYGPSASGAAPARAGAGVLTSLSPLSVVLVVLTLTAGGIFIMWLGEVVSKWGIGSGISLFILAGVVARIPTGLFRPFTLLSAGGPPAGAIPVLILIIALGLLVVLLDGVVLIATVERFLPVVYAKGIVGRIPLGFAVYGGFSGYLPLKLLYAGVIPVIFASALLANPQTFAQLLSNSFGHSNNNPGLKIIGEFKIIHAINYVDGGSLVWLGGLVYYFSPPNSPAIYGLVAFIAAFALIGALFIYFTKKRYGLKFIVLMGMLGAVLWYSISSLLGGTSTGALSSQDWLRALLYSIIYFLLCVFFTYFWVTIGFDPKDLAENLKKYGGFIPGFRPGPPTVEYLERYLPRVTLLGGLFLGLIAALPDFIGRLGGVTEFYLGGTGILLTVGVILETYEQLAAQLLMKMYPGFLRRFLGGERLLRAPGSRGEAASRGTLMAWRPLLLLGIALLVLGGVAWFLYGRLK
>LUCA_SecY_SecY_Indels50_23
MAAGSLDLLEPITKLLPELKRPFRIPSLRKKLLWTLFVLIVYFLGAHIPLPGVDRAALAGLFESNAGGALGFLDLFFGGALGRFSLFALGIGPFVTASIIMQLLTAVGPGLVELDLSDPEGRKKFTGYQRLLSVLLAVFEAFGLTILLGAYGPAASGAAVAQAGAGVIIALSPLSVVLIVLTLTAGGIFIMWLGELVSKWGIGSGISLLILAGVVARIPTGLFSTFSLLSAGGGPAGAISVLFLILFLGILIVLLDLVVFITTVVRFLPVVYAKGIVGRIPLGYAVYGGFSTYFPLKLLYAGVIPVIFASALLANPQTFAQILWSRFSPNNTNWGLSILGTFELTDGSWGTWVGGLVYYFSPPRSASLRDLVEVLGAETFTLGTFTGSPPLQDWLRSLLYMIIYFLLCVFFTYFWVTIGFDPKDLAENLKKYGGFIPGFRPGPPTVEYLERYLPRVTLLGGVFLGLLAALPDFLGRLGGVTEFYLGGTGILLTVGVILEFYEEIAAQLLMKMYPGFLRKFLGGRRLLRLGASGSGAAERGVLLAWRPLLYVGVALLVVGGVAWFLYGRAL
>LUCA_SecY_SecY_Indels50_24
MPADPALQKRSKAVSSVLEILEPLLKLLPELKRPFRIPDLRKKLLWTLFVLVVYFLGAHIPVPGIDREALAQLFEQSSGGALGFLDLFFGGALGRFSIFALGIGPFVTASIILQLLTAVGPKLVKLDLSDPEGRKKFTGYQRLLAVLLAAFEAFGLTIFLGAFGPSAPGNAVARQGAGVLISPTPLSVLLIVITLTAGGIFIMWLGEQVSKWGIGSGVSLFIAAGVVARIPWGLFSPFALLATGGGAAGAIPVLIVIILNGILVVILAGVVLITTVVRFIPVVYAKRIVGRIPIGHRVYGGFSGYFPLKLLYAGVIPVIFASALLANPQTIAQILPGRLGSSNSNWGIPFLGEFEATTVSGSNQLSWLKGLAYYFTPPYGLVAVLVKETFTGYTSTGSASLQDWFRALLYAIIYFLLCVFFTYFWVETIGFDPKDLAENLKKYGGFIPGFRPGPPTVEYLARYLPRVTLLGGIFLGLLAALPDFLGRLGGVTEFYLGGTGILLTVGVILELYEELAAQLLMEMYPGFLRRFLGGRRLLRAGLSIGGSLSHQALVAWSPLLLLGIALLVLGGVTWYFKAQLK
>LUCA_SecY_SecY_Indels50_25
MPADPLLFGLSHAASSLLDILEPILRLLPELKRPFRIPDLRKKLLWTLLVLVVYFLGAHIPVPGVDRGALAQLFESSSGGALGFLDLFFGGAFGRFSLFALGIGPFVTASIIMQLLTAVGPSLVKLDLSDPEGRKLFTGYQRLLAVLLAAIEAFGLTIFGGAFGPTAEGNAVARQGAGVITSPSPLSVVLIVLTLTAGSIFIMWLGEQVSKWGIGSGISLFILAGVVARIPWDLFRPFALLSAGGGPAGVIPVLIVILATGIPIVLLALVVLIATVVRFLPVVYAKGIVGRIPIGHRVYGGQSGYFPLKLLYAGVIPVIFASALLANPQLIAQIIPSRFNPSNTNWGLTILGTFEVTPVDGNSSQPLGGLVYYFTPPYGLVEVLAKSTESATLQDWLRALLYLIIYFLLCVVFTYFWVETIGFDPEDLAENLKKYGGFIPGFRPGKPTVEYLERYLPRVTLLGGIFLGLLAALPDFLGRIGGVTEFYLGGTGILLVVGVILETYEELAAQLLMKMYPGFLRRLLGGRRLLRLGQSRGEAASRGTLMAWRPLLLLGIALLVLGGVAWFLKGRLK
>LUCA_SecY_SecY_Indels50_26
MPADPSLQGLGEAASRLLELLEPILKLLPELKRPFRIPDLRKKLLWTLLILIVYFLGAHIPLPGVDRAALAGLFESGALGLLGFLDLFFGGALGRFSIFALGIGPFVTASIILQLLTAVGPKLVKLDLSGPEGRKKFTGYQRLLAVFLAAFEAFGLTILMGAYGPTASGAAVTQLGAAVLISLTPLSVLLIVVTLTAGGIFIMWLGEMVSKWGIGSGVSLFILAGIVARIPTGLFRTFALLSAGGGGVGAIPVLIVILLLGALVVLLDLVVFITTVVRFLPVVYAKGIVGRIPLGHRVYGGLSGYFPLKLLYAGVIPVIFASALLANPQTFAQILPSRLGSNNSNWGLNFLGEFKVIVATGSTSGSQGWWVKGLLYYFSPPHSASLHGLVAVLVAETFTLGTFTEGLTLQIWLRAILYAIIYFLLCIFFTYFWVTIGFDPADLAENLKKYGGFIPGFRPGPPTVEYLERYLPRVTLLGGIFLGLLAALPDFIGRLGGVTEFYLGGTGILLTVGVILELYEELAAQLLMKMYPGFLRRFLGGRRLLRAGASGSGAAERGVLLAWRPLLYVGVALLVIGGVAWFLYGRAL
>LUCA_SecY_SecY_Indels50_27
MASGFLELLEPILKLLPELERPFRIPDLRKKLLWTLFVLIVYFLGAHIPLPGVDRAALASLFEQNGLGLLGFLDLFFGGALGRFSIFALGIGPFVTASIILQLLTAVGPKLVKLDLSDPEGRKKFTGYQRYLAVFLAVFEAFGLTILFGAFAPATSGAASARLGAGVIISLTPLSVLLIVVTLTAGGIFIMWLGEQVSKWGIGSGISLFILAGVVARIPTGLFRTFALLSSGGGPAGAIPVLIVILLLGILIVLLVGVVLITTVVRFIPVVYAKRIVGRIPLGHRVYGGLSGYFPLKLLYAGVIPVIFASALLANPQTIAQLLRNRLGSNNSNWGLNLLGEFEATDGGSGQPVKGLLYFFSPPHSASLRGLVAVLGAFPTFTNGTFTGSLTLQIWLSALLYAIIYFLLCIFFTYFWVTIGFDPKDLAENLKKYGGFIPGFRPGPPTVEYLERYLPRVTLLGGIFLGLLAALPDFIGRLGGVTEFYLGGTGILLTVGVILELYEELAAQLLMKMYPGFLRRFLGGRRLLRLGQSRGEAASRGALMAWRPLLLLGIALLVLGGVAWFLKGRLK
>LUCA_SecY_SecY_Indels50_28
MAGGFLDLLKPIVKLLPELKRPFRLPDLRKKLLWTLFVLIVYFLGAHIPLPGVDRAALAGLFESNAYGLLGFLDLFFGGALGRFSIFALGIGPFVTASIILQLLTVVGPKLIKLDLTDPEGRALFTGYQRLLTVLLAVIEALGLTIFLGAYGPAAPGAASALAGAGVLTSLTPLTVLLIVLTLTAGGIFIMWLGEVISKWGIGSGISLFILAGVVARIPTGLFSPFTLLRDGGGPAGAIPAFIVILALGLLIVLLDGVVFITTVERFLPVVYAKGVVGRIPLGFRVYGGFSTYFPLKLLYAGVIPVIFASALLANPQTIGQFLSGRFGPNNTNFWLTLIGEFEIIHATNYVDGNLLVPVGGLMYYFSPPYGLLTFLGAFVFLGIVVAYFAKRNAIKTCILFALLGGVFWFSFVSLLSLTFTEALTSQDWLRALLYSILYFLLCVFFTYFWVTIGFDPKELAENLKKYGGFIPGFRPGPPTVEYLERYLPKVTLLGGIFLGLIAALPDFIGRLGGVTEFYLGGTGILLTVGVILETYEELEAQLLMKMYPGFLKRFLGGERLLRAGGSRGEAAERGTLMAWRPLLLLGIALLVLGGVAWFLYGRLK
>LUCA_SecY_SecY_Indels50_29
MVSSLLDLLEPLLKILPELKRPFRLPDLRKKLLWTLLILVVYFLGAHIPVPGIDREALSGLFEQSSGGLLGFLDLFFGGALGRFSLFALGIGPFVTASIIMQLLTVVGPSLIALDLSDPEGRALFTGYQRYLTVVLAAIEALGLTIIGGAYQPTASGNAVALQGAGVLTAPTPLSVLLIVITLTAGGIFIMWLGEMVSKWGIGSGVSLFILAGVVARIPWSLFSPFQLLQSGGGPVGVISLFIVILALGILVVLLAGVVLITTVERFLPVVYAKGVVGRIPIGHRVYGGQSGYFPLKLLYAGVIPVIFASALLANPQLIGQFLPNRFNPSATNWGISFLGTFELTTVDGQSLVPVKGLAYYFTPPYDLIEVLAKSTLSATLQDWLRSLLYMILYFLLCVFFTYFWVTIGFDPEELAENLKKYGGFIPGFRPGPPTVEYLERYLPRVTLLGGIFLGLLAAVPDFLGRLGGVTEFYLGGTGILLTVGVILETYEEIAAQLLMKMYPGFLKKFLGGERLLRAPLSGSGSSNKAVLVAWRPLLYLGVALLVVGLVTWYLATQLL
>LUCA_SecY_SecY_Indels50_30
MPADPSLRRRSEAASSLLEILEPILRLLPELKRPFRIPDLRKKLLWTLLVLVVYFLGAHIPVPGIDRAALAGLFEQGSLGLLGFLDLFFGGALGRFSIFALGIGPFVTASIILQLLTAVGPKLVKLDLEDPEGRKLFTGYQRLLAVLLAAFEAFGLTIFGGAFGPTASGAASAKYGAGVIINPSPLSALLIVITLTAGSIFIMWLGEMISKWGIGSGISLFILAGVVARIPWDLFRPFALLSAGGGPAGAIPVLIVILALGILIALLALVVLIATAVRFLPVQYAKGIVGRIPIGHRVYGGQSGYFPLKLLYAGVIPVIFASALLANPQTFAQILPGSLGPENTNWGIPFLGTFEATPVSGSSLQPLKGLAYYFTPPRGLTAVIARFALIGALFIYFTKKRYGLKFIVLMGMLGAVLWYSISSYPGGTSALSASLQDWLRAILYMIIYFLLCVFFTYFWVTIGFDPKDLAENLKKYGGFIPGFRPGPPTVEYLERYLPRVTLLGGIFLGLLAALPDFIGRLGGVTEFYLGGTGILLTVGVILELYEQLAAQLLMEMYPGFLRRFLGGERLLRLGASGSGSSNKAALVAWRPLLYLGVALLVIGLVTWYLATQLL
>LUCA_SecY_SecY_Indels50_31
MLGGALELLEPIAKLLPELKRPFRLPSLRKKLLWTLFVLIVYFLGAHIPLPGVDRAALAQLFESQALGLLGFLDLFFGGALGRFSIFALGIGPFVTASIILQLLTVVGPKLIKLDLSDPEGRALFTGYQRLLTVFLAVFEALGLTILMGAYGASAPGAASAKYGAGVIISLTPLTVLLIVLTLTAGGIFIMWLGELVSKWGIGSGISLFILAGVVARIPTGLFSTFTLLTAGGGPAGAIPAFIVILLLGLPVVFLVLVVLISTVVRFIPVVYAKGVVGRIPLGHRVYGGFSGYFPLKLLYAGVIPVIFASALLANPQTIGQFLSGRLGSENSNWGLNLLGEFEVTDGSNQGQPVKGLVYYFSPPSGLVQVLGATLGTFTGSPTLQIVLRALLYAILYFLLCIFFTYFWVTIGFDPKELAENLKKYGGFIPGFRPGPPTVEYLERYLPKVTLLGGIFLGLLAAIPDFIGRLGGVTEFYLGGTGILLTVGVILELYEELAAQLLMKMYPGFLKRFLGGRRLLRLGASGSGAAERGVLLAWRPLLYLGVVLLVVGGVAWFLYGRAL
>LUCA_SecY_SecY_Indels50_32
MPADDALQKLAEAASSLLDLLRPIVKLLPELKRPFRIPDLRKKLLWTLFVLIVYFLGAHIPVPGVDRGALAQLFRQNGYGRLGFLDLFFGGALGRFSIFALGIGPFVTASIILQLLTAVGPKLVELDLTDPEGRKLFTGYQRLLAVLLAVIEAFGLTIFMGAYGPAAPSNAVARQGAAVIISLTPLTVVLIVLTLTAGGIFIMWLGEVISKWGIGSGISLLILAGVVARIPTGLFRPFTLLSNGGGPAGAIPVLIVIAALGLLVVLLDAVVLIATVERFLPVVYAKGIVGRIPLGFRVYGGFSGYLPLKLLYAGVIPVIFASALLANPQTIAQILRNSFGHNNTNFWLKIIGEFNYVDGNNSLQWLGGLLYYFSPPNSGALSGLLTFIGAFVFLGIVVAYFAKRNAIKTCILFALLGGVFWFSFVSLLGGTSTGSLASQDWLSALLYAIIYFLLCVFFTYFWVTIGFDPKDLAENLKKYGGFIPGFRPGPPTVEYLERYLPRVTLLGGVFLGLIAALPDLLGRLGGVTEFYLGGTGILLTVGVILETYEELEAQLLMKMYPGFLRRFLGGGRLLRAPLSIGGSLSHQALVAWSPLLLVGVALLVLGGVTWYFKAQLK
>LUCA_SecY_SecY_Indels50_33
MAGRFLDLLEPIVKLLPELKKPFRIPSLRKKLLWTLFVLIVYFLGAHIPVPGVDREALAGLFEQNAGGRLGFLDLFFGGALGRFSIFALGIGPFVTASIILQLLTAVGPKLVELDLSDPEGRKKFTGYQRLLSVLLAAFEAFGLTILFGAYGPSASGAASAKLGAGVIISLSPLTVFLIVVTLTAGGIFIMWLGEVVSKWGIGSGISLFILAGIVARIPTGLFSTFALLSAGGGPAGAIPVLIVILLLGVLVVLLDAVVLITTVERFIPVVYAKGIVGRIPLGFRVYGGFSTYFPLKLLYAGVIPVIFASALLANPQTFAQVLWGRFGPSNTNFGLSIIGEFNYVEGSLLAWVGGLVYYFSPPHSASLYGLVSFLGAEAFTLGTFTGILSLQIVLRALLYAIIYFLLCVFFTYFWVETIGFDPKDLAENLKKYGGFIPGFRPGPPTVEYLERYLPRVTLLGGIFLGLIAALPDFIGRLGGVTEFYLGGTGILLTVGVILETYEELAAQLLMEMYPGFLRRFLGGERLLRAPLSGSGSSNKQVLVAWRPLLYLGVALLVIGLVTWYLATQLL
>LUCA_SecY_SecY_Indels50_34
MASSFLELLEPITKLLPELKRPFRIPDLRKKLLWTLFVLIVYFLGAHIPVPGVDREALAQLFEQNALGLLGFLDLFFGGALGRFSIFALGIGPFVTASIILQLLTAVGPKLVKLDLSDPEGRKKFTGYQRLLAVLLAVFEAFGLTILMGAYGPAASGAASARAGAGVISSLSPLSVLLIVVTLTAGGIFIMWLGEQVSKWGIGSGISLFILAGVVARIPTGLFSPFALLAAGGGPAGAIPVLIVIILVGALVVLLGLVVLITTVVRFLPVVYAKGIVGRIPLGHRVYGGLSTYFPLKLLYAGVIPVIFASALLANPQTFAQILWGRLGSNNSNWGLNLLGTFEATDGSLLTWVKGLVYYFSPPHSASLRGLVAVLGAETFTLGTFTGILALQIWLHALLYMIIYFLLCIFFTYFWVTIGFDPKDLAENLKKYGGFIPGFRPGPPTVEYLERYLPRVTLLGGIFLGLLAALPDFLGRLGGVTEFYAYLLGGTGILLTVGVILELYEELAAQLIMKMYPGFLRRFLGGERLLRLGGSRGEAASRGTLMAWRPLLLLGIALLVLGGVAWFLYGRLK
>LUCA_SecY_SecY_Indels50_35
MAAQNGFVYHPERRVRFRLDVRPAIDAEADIHEVLFYPESEAASSFLDILEPILRLLPELKRPFRIPDLRKKLLWTLFVLVLYFLGAHIPVPGIDREALAGLFESSSGGQLGFLDLFFGGALGRFSIFALGIGPFVTASIILQLLTAVGPKLVELDLEGPEGRKLFTGYQRLLAVLLAVIEAFGLTILGGAYQPAASGSAVAQQGAGVLISLSPLSVILVVLTLTAGGIFIMWLGEVISKWGIGSGVSLFILAGVVARIPWALFSPFTLLSSGGGPAGVIPVLIVILATGILIVFLAGVVLIATVERFLPVVYAKGIVGRIPLGFRVYGGYSGYFPLKLLYAGVIPVIFASALLANPQTFAQILPNRFGHSNSNFGITFIGEFQYTEGNSLSWVGGLAYYFTPPYGLIEVIAQFVFLGIVVAYFAKRNAIKTCILFALLGGVFWFSFVSLLGLTSGGSAASQDWLHAVLYMIIYFLLCVFFTYFWVTIGFDPRDLAENLKKYGGFIPGFRPGPPTVEYLARYLPRVTLLGGIFLGLIAALPDLIGRLGGVTEFYLGGTGILLTVGVILETYEELAAQLLMEMYPGFLRRFLGGERLLRLGASGSGAAERGVLLAWRPLLYLGVALLVIGLVAWFLYGRAL
>LUCA_SecY_SecY_Indels50_36
MAGGLLDLLEPILKLLPELKRPFRIPDLRKKLLWTLFVLIVYFLGAHIPLPGVDREALAQLFEQNAYGLLGFLDLFFGGALGRFSIFTLGIGPFVTASIIMQLLTAVGPKLVELDLTGPEGRKLFTGYQRLLAVVLAVIEAFGLTILLGAFGPSAPGAASARLGAAVIISPSPLTVILIVVTLTLGSIFIMWLGELVSKWGIGSGVSLFILAGVVARIPTGLFRPFTLLSAGGGPVGVIPVLIVILSFGALVVLLALVVLITTVERFLPVVYAKGIVGRIPLGHRVYGGFSGYFPLKLLYAGVIPVIFASALMANPQTFAQILPNSFNPSNTNWGLTILGEFNLTDGNSGQWVGGLLYYFSPPRDLLTVLGAFVFLGIVVAYFAKRNAIKTCILFALLGGVFWFSFVSLLGLTFTASLTIQDWLRSLLYTIIYFLLCVFFTYFWVETIGFDPKDLAENLKKYGGFIPGFRPGPPTVEYLERYLPRVTLLGGVFLGLLAALPDFIGRLGGVTEFYLGGTGILLTVGVILETYEELEAQLLMKMYPGFLRKFLGGRRFLRAPLSIGGSLSHQALVAWSPLLLVGVALLVLGGVTWYFKAQLK
>LUCA_SecY_SecY_Indels50_37
MQETLVAASGFLELLEPLLKLLPELKRPFRLPDLRKKLLWTLFVLIVYFLGAHIPVPGIDRTALSGLFEQQALGLLGFLDLFFGGALGRFSIFALGIGPFVTASIILQLLTVVGPKLIKLDLTDPEGRALFTGYQRYLTVFLAVFEALGLTILLGAYGPSAPGSAVAQQGAGVLTNLTPLSVLLIVLTLTAGGIFIMWLGELVSKWGIGSGVSLFILAGVVARIPTGLFRPFTLLQAGGGPVGAIPALIVILALGILIVLLVLVVLITTVVRFLPVVYAKGVVGRIPLGYRVYGGLSGYFPLKLLYAGVIPVIFASALLANPQTIGQFLSGRLGPTNSNWGLNFLGEFNVIVATNATDGSSGSPVGGLMYYFSPPNSGALHGLLTVLGAFVFLGIVVAYFAKRNAIKTCILFALLGGVFWFSFPTLLNGTFTAILSVQDWLRAILYTILYFLLCIFFTYFWVTIGFDPKELAENLKKYGGFIPGFRPGPPTVEYLERYLPKVTLLGGIFLGLLAALPDFIGRLGGVTEFYLGGTGILLVVGVILELYEELAAQLLMKMYPGFLKRFLGGERLLRLGASGSAAAERGVLLAWRPLLYVGVALLVVGGVAWFLYGRAL
>LUCA_SecY_SecY_Indels50_38
MAGSFLNLIKPIEKLLPELERPFRIPSLRKKLLWTLFVLIVYFLGAHIPLPGVDREALAQLFEQNGYGLLGFLDLFFGGALGRFSLFALGIGPFVTASIIMQLLTAVGPGLVKLDLSGPEGRKKFTGYQRLLAVLLAVIEAFGLTIFLGAFGPTVPGAAPARYGAAVIISPTPLTVILIVLTLTAGSIFIMWLGELVSKWGIGSGISLFILAGVVARIPTGLFSPFALLSNGGGPVGAIPVLFVIISVGALVVLLDGVVLITTVERFLPVVYAKGIVGRIPLGHRVYGGFSGYFPLKLLYAGVIPVIFASALLANPQLFAQILSGRFNPNNTNWGLNILGTFELTDGSLGQWVGGLVYYFSPPHSASLRGLVQVLVADAFTLGTFTESATLQDWLHSLLYLIIYFLLCVFFTYFWVTIGFDPKDLAENLKKYGGFIPGFRPGPPTVEYLERYLPRVTLLGGVFLGLLAALPDFLGRLGGVTEFYLGGTGILLTVGVILETYEELAAQLLMEMYPGFLRRFLGGERFLRAGGSRGEAASRGTLMAWRPLLLLGIALLVLGGVAWFLYGRLK
>LUCA_SecY_SecY_Indels50_39
MQGRSHAASSLLDILEPILKLLPTLKRPFRIPDLRKKLLWTLLILVVYFLGAHIPVPGIDREALAQLFESSSGGLLGFLDLFFGGALGRFSIFALGIGPFVTASIIMQLLTAVGPKLVELDLSDPEGRKLFTGYQRYLAVLLAVFEAFGLTIFGGAFGPTAAANAVARQGAGVLTAPSPLSVILIVITLTAGGIFIMWLGEQVSKWGIGSGVSLFILAGVVARIPWDLFRPFALLSSGGGPAGVISVLIVIIALGILIVLLALVVFITTVERFLPVVYAKGIVGRIPIGHRVYGGQSGYFPLKLLYAGVIPVIFASALLANPQLIAQIIPNRFNPTNTNWGITFLGEFNLTPASGQLLSWVGGLAYYFTPPYGLIEVLAKFVFLGIVVAYFAKRNAIKTCILFALLGGVFWFSFETLTNLLFSLSATLQDWLRALLYMIIYFLLCVFFTYFWVTIGFDPKDLAKNLKKYGGFIPGFRPGPPTVEYLERYLPRVTLLGGIFLGLLAALPDFIGRLGGVTEFYLGGTGILLTVGVILETYEELAAQLLMKMYPGFLRKFLGGERLLRLRGSGGGSLSHEALVAWRPLLLLGIALLVLGGVTWYFAAQLK
>LUCA_SecY_SecY_Indels50_40
MASGLLELLEPILKLLPELKRPFRIPDLRKKLLWTLFVLIVYFLGAHIPVPGIDRTALAQLFEQNGLGLLGFLDLFFGGALGRFSIFALGIGPFVTASIILQLLTAVGPKLVELDLEDPEGRKLFTGYQRYLAVLLAVFEAFGLTILLGAFGPAAPGNAVARQGAGVLISLTPLSVLLIVVTLTAGGIFIMWLGEQVSKWGIGSGVSLFILAGVVARIPTGLFSPFALLSAGGGPAGAIPVLIVIIALGILVVLLDGVVLITTVVRFLPVVYAKRIVGRIPLGHRVYGGLSGYFPLKLLYAGVIPVIFASALLANPQTIAQILSSRLGPNNSNWGLNFLGEFNIIVATNQTSGSLGQWVGGLLYFFSPPHGLVTVLAAFVFLGIVVAYFAKRNAIKTCILFALLGGVFWFSFPTLLNGTFTASLSMQDWLSALLYSIIYFLLCIFFTYFWVTIGFDPKDLAENLKKYGGFIPGFRPGPPTVEYLERYLPRVTLLGGIFLGLLAALPDFIGRLGGVTEFYLGGTGILLVVGVILETYEELAAQLLMKMYPGFLRRFLGGRRLLRLGQSGGGSLSHQALVAWRPLLLLGIALLVLGGVTWYFKTQLK
>LUCA_SecY_SecY_Indels50_41
MPADDLLQKLSEAASSLLDALKPILKLLPELKRPFRIPDLRKRLLWTLLVLIVYFLGAHIPVPGIDREALAGLFESNAYGLLGFLDLFFGGAFGRFSLFALGIGPFVTASIIMQLLTAVGPKLVNLDLTDPEGRKLFTGYQRLLAVFLAVIEAFGLTIFMGAFGPSAANSAVARQGAGVIIALTPLSVVLIVVTLTAGSIFIMWLGEQVSKWGIGSGISLFILAGVVARIPTGLFRPFTLLSAGGPPAGAISVLFVILSLGLLVVLLDLVVLISTVERFLPVVYAKGIVGRIPLGYAVYGGFSGYFPLKLLYAGVIPVIFASALLANPQTFAQILPNRFNPNNTNWGLKILGTFDIIHATNLTDGGSSSPVGGLVYYFSPPNSSAIRGLTAVIGAFALIGALFIYFTKKRYGLKFIVLMGMLGAVLWYSIPTMLGGTSTISLALQDWLHSLLYAIIYFLLCVFFTYFWVTIGFDPKDLAENLKKYGGFIPGFRPGPPTVEYLERYLPRITLLGGVFLGLLAALPDFLGRLGGVTEFYLGGTGILLTVGVILETYEQIAAQLLMEMYPGFLRKFLGGGRLLRLGLSIGGSLSHQALVAWRPLLLLGIALLVLGGVTWYFAAGLK
>LUCA_SecY_SecY_Indels50_42
MVSSLLDLLEPLTKLLPTLKRPFRIPDLRKKLLWTLFVLIVYFLGAHIPVPGIDREALAQLFESQAYGLLGFLDLFFGGALGRFSLFALGIGPFVTASIIMQLLTAVGPKLVELDLTDPEGRKLFTGYQRLLAVLLAVIEAFGLTIFFGAFGPTAPGAASALYGAGVLIALTPLSVVLIVVTLTAGGIFIMWLGELVSKWGIGSGVSLLILAGVVARIPTGLFRPFALLSEGGGPVGVISVLFLIISLGLLVALLDLVVLLTTVERFLPVIYAKGIVGRIPLGHRVYGGFSGYFPLKLLYAGVIPVIFASALLANPQLIAQILPNRFNPTNTNWGLTILGTFEVSVSTNLTDGGNQSAWVGGLVYYFSPPRGLTAIIGAFALIGALFIYFTKKRYGLKFIVLMGMLGAVLWYSISYFLGLTFAPSLSSQDWLRSLLYSIIYFLLCVFFTYFWVTIGFDPKDLAENLKKYGGFIPGFRPGPPTVEYLERYLPRVTLLGGVFLGLLAALPDFIGRLGGVTEFYLGGTGILLTVGVILEFYEQIAAQLLMKMYPGFLRRFLGGRRLLRLRASGSGSSNKAVLVAWRPLLYVGVALLVVGGVTWYFATGLL
>LUCA_SecY_SecY_Indels50_43
MASRFLELLQPILKLLPELKRPFRIPDLRKKLLWTLFILIVYFLGAHIPVPGVDREALAGLFRSGALGLLGFLDLFFGGALGRFSIFALGIGPFVTASIILQLLTAVGPKLVKLDLSDPEGRKKFTGYQRLLAVFLAVFEAFGLTILLGAYGPTAPGAAVARQGAAVITSLSPLSVLLIVLTLTAGGIFIMWLGEMVSKWGIGSGVSLLIAAGIVARIPTGLFSTFSLLSAGGGPAGAIPVLIVIILLGILIVLLDLVVLITTIERFLPVVYAKGIVGRIPLGYRVYGGLSTYFPLKLLYAGVIPVIFASALLANPQTFAQILPNRLGPNNTNWGLNFLGEFEVIQATNATDGSLLWWVKGLLYYFSPPHSASLHDLVVVLGAETFTLGTFTGILSLQDWLRAILYTIIYFLLCVFFTYFWVTIGFDPKDLAENLKKYGGFIPGFRPGPPTVEYLERYLPRITLLGGIFLGLLAALPDFIGRLGGITEFYLGGTGILLTVGVILELYEELAAQLLMEMYPGFLRRFLGGERLLRAPGSRGEAASRGTLMAWRPLLLLGIALLVLGGVAWFLKGRLK
>LUCA_SecY_SecY_Indels50_44
MVSGFLELLEPITKLLPELKRPFRIPDLRKKLLWTLFVLIVYFLGAHIPLPGIDRAALAGLFEQQALGLLGFLDLFFGGALGRFSIFALGIGPFVTASIILQLLTAVGPKLVELDLSDPEGRKLFTGYQRYLAVFLAVFEAFGLTILLGAFGPTASGAAVARQGAGVLINLTPLSVLLIVITLTAGGIFIMWLGEMVSKWGIGSGVSLFILAGVVARIPTGLFRPFALLSTGGGPAGAIPVLIVIIALGILIVLLDGVVLITTVERFLPVVYAKGIVGRIPLGHRVYGGLSGYFPLKLLYAGVIPVIFASALLANPQTIGQILPNRLGSNNTNWGLNFLGEFDVIQATNSTSGSLGVWVGGLLYYFSPPHGLSTVLGAFVFLGIVVAYFAKRNAIKTCILFALLGGVFWFSFVSLLGLTFTAALPLQDWLRALLYTIIYFLLCVFFTYFWVETIGFDPKDLAENLKKYGGFIPGFRPGPPTVEYLERYLPRVTLLGGIFLGLLAALPDFIGRLGGVTEFYLGGTGILLTVGVILETYEELAAQLLMKMYPGFLRRFLGGERFLRAPGSRGEAASRGTLMAWRPLLLLGIALLVLGGVAWFLKGRLK
>LUCA_SecY_SecY_Indels50_45
MAGSLLDILEPLLRLLPELKKPFRIPPLRKKLLWTLFVLVLYFLGAHIPVPGIDPAALAGLFEQSGGGALGFLDLFFGGALGRFSIFALGIGPFVTASIILQLLTAVGPKLVELDLEGPEGRKLFTGYQRLLAVLLAVIEAFGLTIFGGAYGPTAPGAAPARAGAGVIISPSPLSVVLIVLTLTAGGIFIMWLGEVVSKWGIGSGISLLILAGVVARIPWSLFSPFTLLSAGGGPAGAIPVLIVIIALGILVAFLAAVVFIETVERFLPVVYAKGIVGRIPLGHAVYGGQSTYFPLKLLYAGVIPVIFASALLANPQTFAQLLPGRFGHSNNNFGITIIGEFNQTDGQNSLSWLGGLAYYFTPPYGLLAVLAKFVFLGIVVAYFAKRNAIKTCILFALLGGVFWFSFVSLLGLTSGGSAASQDWLSALLYMIIYFLLCVFFTYFWVTIGFDPKDLAENLKKYGGFIPGFRPGPPTVEYLERYLPPITLLGGIFLGLIAALPDFIGRLGGVTEFYLGGTGILLTVGVILELYEELAAQLLMKMYPGFLRRFLGGERLLRLGGSGGGSLSHEALVAWSPLLLVGIALLVLGGVTWYFKAQLK
>LUCA_SecY_SecY_Indels50_46
MPADPLLQGLSHAASGLLDLLKPLVKLLPELKRPFRIPDLRKKLLWTLLVLVVYFLGAHIPVPGVDREALAGLFEQNAGGALGFLDLFFGGALGRFSLFALGIGPFVTASIIMQLLTAVGPKLVELDLTDPEGRKLFTGYQRYLAVLLAVFEAFGLTIFMGAYGPAVPGAAVAKQGAGVLTALTPLSVVLIVVTLTAGGIFIMWLGEQVSKWGIGSGISLLILAGVVARIPTGLFRPFSLLSAGGGPAGVISVLFVILSLGALVVLLDLVVLITTVERFLPVVYAKGIVGRIPLGYAVYGGQSGYFPLKLLYAGVIPVIFASALLANPQTFAQILWSRFSPNNTNWGLTILGTFELVDGQWGSWVGGLLYYFSPPHSGALRGLVTVLGAFVFLGIVVAYFAKRNAIKTCILFALLGGVFWFSFVSLLSLTFTAILTLQDWLRSLLYAIIYFLLCIFFTYFWVTIGFDPKDLAENLKKYGGFIPGFRPGPPTVEYLERYLPRVTLLGGVFLGLLAALPDFLGRLGGVTEFYLGGTGILLTVGVILETYEELAAQLLMKMYPGFLRRFLGGERLLRLGGSRGEAASRGTLMAWRPLLLLGIALLVLGGVAWFLKGRLK
>LUCA_SecY_SecY_Indels50_47
MASGLLDLLRPIVKLLPELERPFRIPDLRKKLLWTLFVLIVYFLGAHIPVPGVDREALAGLFEQNQYGLLGFLDLFFGGALGRFSLFALGIGPFVTASIIMQLLTAVGPGLVELDLSDPEGRKKFTGYQRLLAVVLAVIEAFGLTILFGAFAPAAPNNAVALQGAAVIISLTPLTVVLIVVTLTAGSIFIMWLGELVSKWGIGSGISLFILAGVVARIPTGLFSTFSLLSEGGGPAGAIPVLIVILALGALVVLLDGVVLITTVVRFIPVVYAKGIVGRIPLGHRVYGGFSGYFPLKLLYAGVIPVIFASALLANPQLFAQVLWGRFSPNNTNWGLNILGTFEVVDGSWGQWVGGLLYFFSPPHSASLRDLVAVLGADAFTLGTFTGIPSLQDWLRSLLYAIIYFLLVVFFTYFWVETVGFDPKDLAENLKKYGGFIPGFRPGKPTVEYLERYLPRVTLLGGVFLGLLAALPDFLGRLGGVTEFYLGGTGILLTVGVILETYEELAAQLLMKMYPGFLRRFLGGERLLRAPLSGSGSSNKQVLVAWRPLLYLGIVLLVVGGVTWYFATGLL
>LUCA_SecY_SecY_Indels50_48
MAAQNGFVYHPERRVRFRLDVRPAIDAEADPADPLLQEVSEAASGLLELLEPLAKLLPELKRPFRIPDLRKKLLWTLLVLIVYFLGAHIPVPGVDREALAGLFEQGALGLLGFLDLFFGGALGRFSIFALGIGPFVTASIILQLLTAVGPKLVKLDLTDPEGRKLFTGYQRYLAVLLAVFEAFGLTILLGAYGPTVSGAVSALAGAGVLTSLTPLSALLIVITLTAGGIFIMWLGEQVSKWGIGSGVSLLILAGVVARIPTGLFRPFALLSTGGGPAGAIPVLIVIILSGLLVVLLALVVLITTIERFLPVVYAKGIVGRIPLGYAVYGGLSGYFPLKLLYAGVIPVIFASALLANPQTFAQILPNRLGPTNTNWGLNFLGEFNVIVATDATDGSWGSWVGGLLYYFSPPHGLLTVLGAFVFLGIVVAYFAKRNAIKTCILFALLGGVFWFSFVSLLSLTFTEILSLQDWLRAILYTIIYFLLCIFFTYFWVETIGFDPRDLAENLKKYGGFIPGFRPGPPTVEYLERYLPRITLLGGIFLGLLAALPDFIGRLGGITEFYLGGTGILLVVGVILELYEQLAAQLLMEMYPGFLRRFLGGERLLRLGASGSGSSNKQALVAWRPLLYLGVVLLVIGGVTWYLATQLL
>LUCA_SecY_SecY_Indels50_49
MPSLNARRGRSHALSSLLESLEPLAKLLPELKRPFRLPDLRKKLLWTGFVLIVYFLGAHIPVPGVDRRALSNLFEQGGLGLLGFLDLFFGGALGRFSIFALGIGPFVTASIILQLLTVVGPKLIKLDLTDPEGRALFTGYQRLLAVLLAVFEALGLTILFGAYAPGAPGSAVGKQGAGVIINPTPLTVLLIVLTLTAGTIFIMWLGELISKWGIGSGVSLLILAGVVARIPTGLFSPFQLLANGGLPVGAIPLFIVILFLGLLVVLLVLVVLITTVVRFLPVIYAKGVVGRIPLGHAVYGGFSGYFPLKLLYAGVIPVIFASALLANPQTIGQFLSGRLGPANSNPGLNFLGEFNLTDGNNQFQPVGGLVYYFSPPHGLLVVLGAFALIGALFIYFTKKRYGLKFIVLMGMLGAVLWYSISYFLGLTFTESLSLQDWLRAILYAILYFLLCVFFTYFWVTIGFDPKELAENLKKYGGFIPGFRPGPPTVEYLERYLPKVTLLGGIFLGLLAAIPDFIGRLGGVTEFYLGGTGILLVVGVILETYEQIAAQLLMKMYPGFLKRFLGGKRLLRLRASGSGSSNKAVLVAWRPLLYVGVALLVVGGVTWYLATQLL
>LUCA_SecY_SecY_Indels50_50
MASSILDILEPILKLLPELKRPFRIPDLRKKLLWTLLVLVVYFLGAHIPVPGIDREALAQLFESSQGGALGFLDLFFGGALGRFSLFALGIGPFVTASIIMQLLTAVGPGLVKLDLSDPEGRKKFTGYQRLLAILLAVIEAFGLTIILGAFGPSAPGNAVARQGAAVVISPSPLSVILIVLTLTAGSIFIMWLGEMVSKWGIGSGISLFILAGVVARIPWGLFRTFSLLSSGGGPAGVIPVLILILALGIPIVLLALVVLLATVVRFIPVVYAKGIVGRIPIGHRVYGGQSGYFPLKLLYAGVIPVIFASALMANPQLIAQILPNRFSPSNTNWGIPILGTFEVTPVDGNTSWWLKGLVYYFTPPYGLVEVLAKFPTFTNGLFTESASLQIWFRALLYLIIYFLLVVFFTYFWVTIGFDPADLARNLKKYGGFIPGFRPGPPTVEYLERYLPRVTLLGGIFLGLIAALPDFLGRLGGVTEFYLGGTGILLTVGVILETYEELAAQLLMEMYPGFLRKFLGGRRLLRAGLSIGGSLSHEALVAWSPLLLVGIALLVLGGVTWYFKAQLK
>LUCA_SecY_SecY_Indels50_51
MAGSLLDILEPLLKLLPELKRPFRIPDLRKKLLWTLLVLIVYFLGAHIPVPGIDRAALAGLFEQQQYGLLGFLDLFFGGALGRFSLFALGIGPFVTASIIMQLLTAVGPKLVELDLSGPEGRKKFTGYQRLLAVVLAVIEAFGLTILGGAFGPAAPGASPARAGAGVLLAPSPLSAVLIVITLTAGGIFIMWLGELISKWGIGSGVSLLILAGVVARIPWDLFRPFALLSSGGGPAGVISVLIVILSLGILIVLLVLVVLITTVERFLPVQYAKGIVGRIPIGHRVYGGQSTYFPLKLLYAGVIPVIFASALLANPQLIAQILPNRFNPTNTNWGITFLGTFNLTPASGSWLSWLGGLAYYFSPPYDLIEVLAQFALIGALFIYFTKKRYGLKFIVLMGMLGAVLWYSISYFLGLTSALSASLQDWLRAVLYLIIYFLLCVFFTYFWVTIGFDPKDLAKNLKKYGGFIPGFRPGPPTVEYLERYLPRITLLGGIFLGLLAALPDFIGRLGGITEFYLGGTGILLTVGVILETYEEIAAQLLMEMYPGFLRKFLGGKRLLRLGQSRGEAAERGTLMAWRPLLYLGIALLVLGGVAWFLYGRLK
>LUCA_SecY_SecY_Indels50_52
MPADPALQKRSKAVSGLLELLEPLLKLLPELKRPFRIPDLRKKLLWTLLVLIVYFLGAHIPVPGVDREALAGLFEQNGLGLLGFLDLFFGGALGRFSIFALGIGPFVTASIILQLLTAVGPKLVELDLTDPEGRKLFTGYQRYLAVFLAVFEAFGLTILMGAYAPAASGAASAKYGAGVIINLTPLSVLLIVVTLTAGGIFIMWLGEQVSKWGIGSGISLFILAGVVARIPTGLFRPFTLLSAGGGPAGAIPVLIVIIALGALVVLLDLVVLISTVERFLPVVYAKGIVGRIPLGHRVYGGLSGYFPLKLLYAGVIPVIFASALLANPQTFAQILWNRLGPANSNWGLNWLGTFETVDGSNWLQWVKGLLYYFSPPRGLATVIGAFVFLGIVVAYFAKRNAIKTCILFALLGGVFWFSFVSLLGLTFTASLSLQDWLHALLYAIIYFLLCIFFTYFWVTIGFDPKDLAENLKKYGGFIPGFRPGPPTVEYLERYLPRVTLLGGIFLGLLAALPDFIGRLGGVTEFYLGGTGILLTVGVILELYEELAAQLLMKMYPGFLRRFLGGRRLLRLRQSGSGSSNKAVLVAWRPLLYVGVALLVVGGVTWYLATQLL
>LUCA_SecY_SecY_Indels50_53
MASSLLDLLEPITKLLPELKRPFRIPDLRKKLLWTLFVLIVYFLGAHIPVPGIDREALAGLFEQNGYGQLGFLDLFFGGALGRFSLFALGIGPFVTASIIMQLLTAVGPKLVELDLTGPEGRKLFTGYQRYLAVLLAVFEAFGLTILMGAYGPTASGNAVTQYGAGVIIALSPLSVILIVITLTAGSIFIMWLGELVSKWGIGSGISLFILAGVVARIPTGLFRPFSLLSAGGGPAGVISVLFVILSLGILVVLLDLVVFLTTVERFLPVVYAKGIVGRIPLGYRVYGGQSTYLPLKLLYAGVIPVIFASALLANPQTFAQILPGRFNPNNTNWGLKILGTFTIIVATNLTDGSSGSWVGGLVYYFSPPNSSAIRGLLAIIGAFALIGALFIYFTKKRYGLKFIVLMGMLGAVLWYSISYFLGGTSTGSLSLQDWLRSVLYLIIYFLLCVFFTYFWVTIGFDPKDLAKNLKKYGGFIPGFRPGPPTVEYLERYLPRVTLLGGVFLGLLAALPDFIGRLGGITEFYLGGTGILLTVGVILETYEQIAAQLLMEMYPGFLRRFLGGERFLRAGLSGSGSSNKAALVAWRPLLYLGVVLLVVGGVTWYLATQLL
>LUCA_SecY_SecY_Indels50_54
MAGGFLDLLRPIVKLLPELKSPFRIPDLRKKLLWTGFVLIVYFLGAHIPVPGVDREALAQLFEQNAYGRLGFLDLFFGGALGRFSIFALGIGPFVTASIIMQLLTAVGPKLVKLDLTGPEGRKLFTGYQRLLAVLLAVIEAFGLTILLGAYGPSVPGAASARYGAGVITSPSPLTVVLIVLTLTAGGIFIMWLGEVISKWGIGSGISLFILAGIVARIPTGLFSPFTLLSAGGGPVGAIPVLIVIAALGALIVLLDLVVLLATIERFLPVVYAKGIVGRIPLGFAVYGGFSGYFPLKLLYAGVIPVIFASALLANPQTFSQILPSKFGPNNSNPWLTLIGEFNYVDGNLLQWVGGLLYYFSPPYGLLTFIGAFVFLGIVVAYFAKRNAIKTCILFALLGGVFWFSFVTLLGLTFTAILTSQDWLRAVLYTIIYFLLCVFFTYFWVTIGFDPKDLAENLKKYGGFIPGFRPGPPTVEYLERYLPRVTLLGGIFLGLIAALPDFIGRLGGITEFYLGGTGILLVVGVILETYEELEAQLLMEMYPGFLRRFLGGERLLRLGQSGGGSLSHQALVAWRPLLLVGIALLVLGGVTWYFKTQLK
>LUCA_SecY_SecY_Indels50_55
MASRFLDLLEPILKLLPELKSPFRIPDLRKKLLWTLFILILYFLGAHIPVPGVDREALAGLFEQQAYGLLGFLDLFFGGALGRFSIFALGIGPFVTASIILQLLTAVGPKLVKLDLSDPEGRAKFTGYQRLLAVLLAVFEAFGLTIFLGAYGPAAPGSAVARAGAGVITSLSPLTVLLIVLTLTAGGIFIMWLGEVVSKWGIGSGVSLFIAAGIVARIPTGLFSTFSLLSAGGGPAGAIPVLIVIIALGILIVLLDGVVLITTIIRFLPVVYAKGIVGRIPLGFRVYGGFSGYFPLKLLYAGVIPVIFASALLANPQTIAQLLSNRFGPSNNNFGLKLIGEFEVIVSTGYVDGNLLVWVGGLLYFFSPPNSASLYGLVAFLVAETFTLGTFTGNLSLQDWLRALLYAIIYFLLCVFFTYFWVTIGFDPKDLAENLKKYGGFIPGFRPGPPTVEYLERYLPRVTLLGGIFLGLLAALPDFIGRLGGITEFYLGGTGILLTVGVILETYEELAAQLLMEMYPGFLRRFLGGERLLRLGGSGGGSLSHEALVAWRPLLLLGIALLVLGGVTWYFATQLK
>LUCA_SecY_SecY_Indels50_56
MAAQNGFVYHPERRVRFRLDVRPAIDAEADIHEVLFYGRSHAASSLLNILEPLLRLLPELKKPFRIPDLRKKLLWTLFVLVVYFLGAHIPVPGIDPEALAQLFESSGYGLLGFLDLFFGGALGRFSIFALGIGPFVTASIILQLLTAVGPKLVKLDLEGPEGRKKFTGYQRLLAVLLAVIEAFGLTIIGGAFGPAAPGNPVARQGAAVVISLSPLTVILIVLTLTAGSIFIMWLGEVISKWGIGSGISLLILAGVVARIPWGAFRPFTLLSAGEGPAGVIPVLIVILATGLLIVLLALVVLIATAERFLPVVYAKGIVGRIPLGHAVYGGYSGYYPLKLLYAGVIPVIFASALLANPQTFAQILPNSFGHSNSNPGITFIGEFNSTDGNLLQPLGGLAYYFTPPYGLVEVIAAFALIGALFIYFTKKRYGLKFIVLMGMLGAVLWYSISYFLGLTSGGSAASEDWLNALLYLIIYFLLCVVFTYFWVTIGFDPKDLAENLKKYGGFIPGFRPGPPTVEYLERYLPRVTLLGGIFLGLIAALPDLIGRLGGVTEFYLGGTGILLTVGVILELYEQLAAQLLMKMYPGFLRRLLGGERLLRAPLSIGGSLSHQALVAWRPLLLLGIALLVLGGVTWYFKTQLK
>LUCA_SecY_SecY_Indels50_57
MPSLNARRKRSKAAGSLLNILEPILRFLPELKRPFRIPPLRKKLLWTGFVLILYFLGAHIPVPGIDPEALAQLFESSQYGLLGFLDLFFGGALGRFSIFALGIGPFVTASIILQLLTAVGPKLVKLDLSGPEGRKLFTGYQRLLAVLLAVIEAFGLTIFGGAYGPSAPGAAPALAGAAVIISPSPLTVILIVLTLTAGGIFIMWLGEVISKWGIGSGISLFILAGVVARIPWDAFSPFTLLSSGGGPVGIIPVLIVILALGILIVLLSLVVLIATAERFFPVQYAKGIVGRIPLGFRVYGGFSGYFPLKLLYAGVIPVIFASALLANPQTFAQILPNSFGPSNNNFGITIIGEFNVTSGNWLWWVGGLVYYFTPPYGLLQVLAQFALIGALFIYFTKKRYGLKFIVLMGMLGAVLWYSISYFLGLTSTLSASLQDWLRAILYAIIYFLLCVFFTYFWVTIGFDPADLAKNLKKYGGFIPGFRPGPPTVEYLARYLPRVTLLGGIFLGLIALLPDLIGRLGGVTEFYLGGTGILLTVGVILETYEQLAAQLLMKMYPGFLRRFLGGKRLLRLGASGSGAAERGVLLAWRPLLYVGVALLVVGGVAWFLYGRAL
>LUCA_SecY_SecY_Indels50_58
MASSLLDLLEPITKLLPELKRPFRIPDLRKKLLWTLLVLIVYFLGAHIPLPGIDRAALAGLFESNSGGLLGFLDLFFGGALGRFSLFALGIGPFVTASIIMQLLTAVGPKLVELDLTGPEGRKLFTGYQRYLAVLLAVFEAFGLTIFMGAFGPSASGAASARAGAAVLISLTFLSVVLIVLTLTAGGIFIMWLGELVSKWGIGSGISLFILAGVVARIPTGLFRPFALLSAGGPPAGVISVLFVILALGLLVVLLDLVVLLSTVERFLPVVYAKGIVGRIPLGHRVYGGQSGYLPLKLLYAGVIPVIFASALLANPQLIAQILPNSFNPSATNWGLTIIGTFEISVSTNLTDGQNSSSPVGGLLYFFSPPNSGALRGLTTVIGAFVFLGIVVAYFAKRNAIKTCILFALLGGVFWFSFVSLLGGTSAGSLAMQDWLSSLLYLIIYFLLCVFFTYFWVTIGFDPADLAENLKKYGGFIPGFRPGPPTVEYLERYLPRVTLLGGVFLGLLAALPDFLGRLGGVTEFYLGGTGILLTVGVILETYEEIAAQLLMKMYPGFLRRFLGGERLLRAPLSIGGSLSHEALVAWSPLLLVGVALLVLGGVTWYFKAQLK
>LUCA_SecY_SecY_Indels50_59
MAAQNGFVYHPERRVRFRLDVRPAIDAEADPSLDLTYETSKKAASLLDALEPLLKLLPELKRPFRLPDLRKKLLWTLFVLVVYFLGAHIPVPGVDRAALSSLFKQQSGGLLGFLDLFLGGALGRFSLFALGIGPFVTASIIMQLLTVVGPKLIKLDLSDPEGRALFTGYQRLLTVLLAAIEALGLTIIGGAYGPAAPNNAVARQGTLVIIAPTPLSVLLIVLTLTAGGIFIMWLGELVSKWGIGSGISLLILAGVVARIPWDLFRPFSLLGANYDGYAGVDPLVPSAGGGPAGVIPLFIVILANGILIVFLAAVVLLETVERFLPVVYAKGVVGRIPIGHRVYGGQSGYLPLKLLYAGVIPVIFASALLANPQLIGQFISGSFNPSNTNPGLTIIGTFNLSPADGQQLQPVKGLAYYFTPPRGLIEVLARSGGSAALQDWLRAILYLILYFLLVVFFTYFWVTIGFDPEELAENLKKYGGFIPGFRPGPPTVEYLERYLPKVTLLGGIFLGLLAAIPDFIGRLGGVTEFYLGGTGILLTVGVILETYEEIAAQLLMKMYPGFLKKFLGGERLLRAPLSIGGSLSHEALVAWRPLLLLGIALLVLGGVTWYFKTQLK
>LUCA_SecY_SecY_Indels50_60
MASSLLEILEPLLKLLPELKRPFRIPDLRKKLLWTLFVLIVYFLGAHIPLPGIDRGALAQLFEQGSLGLLGFLDLFFGGALGRFSIFALGIGPFVTASIIMQLLTAVGPKLVKLDLSDPEGRKKFTGYQRLLAVVLAAFEAFGLTIFGGAFGPAAPGAASALAGMAVVISPSPLSALLIVLTLTAGSIFIMWLGEMVSKWGIGSGISLLILAGIVARIPWGLFRTFALLSNGGGPAGAIPVLIVIILLGILIVLLVLVVLIATVVRFLPVVYAKGIVGRIPIGHRVYGGFSGYFPLKLLYAGVIPVIFASALLANPQTIAQIFPSRLGPANSNWGIPFLGEFNTSPVDGSQVSWVKGLAYYFTPPHGLVALLAKFPTYTNGLFAESATLQDWFRAILYLIIYFLLCVFFTYFWVTIGFDPKDLAENLKKYGGFIPGFRPGPPVVEYLERYLPRVTLLGGIFLGLLAALPDFIGRLGGVTEFYLGGTGILLTVGVILELYEELAAQLLMKMYPGFLRRFLGGRRLLRLPLSIGGSLSHQALVAWRPLLLLGIALLVLGGVTWYFKAQLK
>LUCA_SecY_SecY_Indels50_61
MAGGFLDLLEPITKKLPTLKRPFRIPDLRKKLLWTLFVLVVYFLGAHIPLPGIDREALANLFEQNGGGLLGFLDLFFGGALGRFSIFALGIGPFVTASIIMQLLTAVGPKLVELDLSGPEGRKLFTGYQRYLAVLLAVFEAFGLTIFLGAYAPAASGAASARAGAGVLIALSPLSVILIVVTLTLGGIFIMWLGELVSKWGIGSGVSLFILAGVVARIPTGLFRTFALLSAGGGPAGVISVLIVIISLGLLVVLLDGVVLLTTVERFLPVVYAKGIVGRIPLGHAVYGGQSGYFPLKLLYAGVIPVIFASALLANPQTIAQILSGRWNPSATNWGLTLLGEFEITVSTNLTDGQLGSWVGGLLYYFSPPRGLTTVLGAFVFLGIVVAYFAKRNAIKTCILFALLGGVFWFSFVSLLSLTSTESLTLQDWLRSLLYMIIYFLLCVFFTYFWVETIGFDPKDLAENLKKYGGFIPGFRPGPPVVEYLERYLPRVTLLGGVFLGLLAALPDFIGRLGGVTEFYLGGTGILLTVGVILETYEEIAAQLLMKMYPGFLRRFLGGERLLRLGGSRGEAASRGALMAWRPLLLLGIALLVLGGVAWFLYGRLK
>LUCA_SecY_SecY_Indels50_62
MLSSLLEALEPLLKLLPELKRPFRLPDLRKKLLWTLFVLVVYFLGAHIPVPGIDREALSQLFESSGLGLLGFLDLFFGGALGRFSLFALGIGPFVTASIILQLLTVVGPKLIKLDLSDPEGRALFTGYQRLLTVLLAVFEALGLTIFLGAYGPAAPGNAVALQGAGVLTNPTPLYALLIVLTLTAGGIFIMWLGEQVSKWGIGSGISLLILAGVVARIPWSLFSPFTLLQSGGGPAGLIPLFIVILALGILVVLLGGVVLIATAVRFIPVQYAKGVVGRIPIGHRVYGGFSGYFPLKLLYAGVIPVIFASALLANPQTIGQFLSGRWGSTNSNWGIPFLGEFEATTVSGSWLVPVKGLAYYFTPPYGLVAVLAAFALIGALFIYFTKKRYGLKFIVLMGMLGAVLWYSIPTLTGLTSTLSASSQDWLRALLYMILYFLLCVFFTYFWVTIGFDPKELAENLKKYGGFIPGFRPGPPTVEYLERYLPPVTLLGGIFLGLLAAIPDFLGRLGGVTEFYLGGTGILLTVGVILELYEQIAAQLLMKMYPGFLKRFLGGRRLLRLGASGSGSSNKQALVAWRPLLYLGIALLVIGLVTWYFATGLL
>LUCA_SecY_SecY_Indels50_63
MDLTFETSHAASSLLNALRPIAKLLPELKRPFRIPDLRKKLLWTLLVLIVYFLGAHIPVPGVDREALAQLFESNGYGLLGFLDLFFGGALGRFSLFALGIGPFVTASIIMQLLTAVGPKLVELDLTDPEGRKLFTGYQRLLAVLLAVIEAFGLTIFMGAFGPTAPNNPVARQGALVIISLSPLTVILIVLTLTAGSIFIMWLGEQISKWGIGSGISLLILAGVVARIPTGLFRPFSLLSNGGPPAGVIPVLFLIISVGLPIVLLALVVLIATVERFLPVQYAKGIVGRIPLGHKVYGGFSGYYPLKLLYAGVIPVIFASALLANPQTFAQILPNSFNPSNTNPGLKILGTFNLADGNSGSPVGGLVYYFSPPNSSAIRGLVAVIAAFALIGALFIYFTKKRYGLKFIVLMGMLGAVLWYSIPTMLGGTSTGALSLQDWLRALLYTIIYFLLVVFFTYFWVTIGFDPKDLAENLKKYGGFIPGFRPGPPTVEYLERYLPRVTLLGGVFLGLLAALPDFIGRLGGVTEFYLGGTGILLAVGVILETYEQIAAQLLMEMYPGFLRRFLGGERLLRAGGSRGEAASRGTLMAWRPLLLLGIALLVLGGVAWFLKGRLK
>LUCA_SecY_SecY_Indels50_64
MASSLLDPLEPLLKMLPELKRPFRIPDLRKKLLWTGFVLIVYFLGAHIPVPGIDREALASLFEQSGLGALGFLDLFFGGALGRFSIFALGIGPFVTASIIMQLLTAVGPKLVKLDLSDPEGRKKFTGYQRLLAVLLAAFEAFGLTILGGAFGPAAAGAASALAGAGVIISPSPLSVVLIVLTLTAGSIFIMWLGELVSKWGIGSGISLFILAGVVARIPWSLFRPFALLSSGGGPAGIIPVLIVILAFGILIVFLAGVVLIATVVRFLPVVYAKGIVGRIPIGHRVYGGFSGYFPLKLLYAGVIPVIFASALLANPQTFAQILPNKLGPNNTNWGITFLGEFNASPVSGSWFSWVGGLAYYFTPPHGLIQVLAQFAASASLQDWLRAILYVIIYFLLCVVFTYFWVETIGFDPRDLAKNLKKYGGFIPGFRPGPPVVEYLERYLPRVTLLGGIFLGLLAALPDFIGRLGGVTEFYAYLLGGTGILLAVGVILELYEELAAQLLMKMYPGFLRRFLGGERLLRLRGSGGGSLSHEALVAWRPLLFVGIALLVLGGVTWYFAAGLK
>LUCA_SecY_SecY_Indels50_65
MASSFLEILEPILKLLPELKRPFRIPDLRKKLLWTLLVLIVYFLGAHIPVPGIDRTALAQLFESSGGGLLGFLDLFFGGALGRFSIFALGIGPFVTASIILQLLTAVGPKLVKLDLSDPEGRKKFTGYQRLLAVLLAAFEAFGLTILGGAFQPTAPGSAVAKQGAGVLTSPSPLSVLLIVLTLTAGGIFIMWLGEQVSKWGIGSGVSLFILAGVVARIPWGLFRPFALLSTGGGPAGAIPVLILIILLGILIVFLALVVLITTVERFIPVVYAKGIVGRIPIGHRRYGGFSGYFPLKLLYAGVIPVIFASALLANPQTFAQILPNRLGSTNSNWGIPFLGTFEATPVDGSQLSPVKGLAYYFTPPYGLVEVLAKFPTFTNGLFTESAVLQIWFRAILYMIIYFLLCVFFTYFWVTIGFDPKDLAENLKKYGGFIPGFRPGPPTVEYLERYLPRVTLLGGIFLGLLAALPDFLGRLGGVTEFYLGGTGILLTVGVILELYEELAAQLLMEMYPGFLRRFLGGRRLLRLGGSRGEAASRGTLMAWRPLLLLGIALLVLGGVAWFLYGRLK
>LUCA_SecY_SecY_Indels50_66
MDLTFEVLVAASRFLELLEPILKILPELKRPFRLPDLRKKLLWTLFVLIVYFLGAHIPVPGVDREALAQLFESQALGLLGFLDLFFGGALGRFSIFALGIGPFVTASIILQLLTVVGPKLIKLDLSDPEGRAKFTGYQRYLTVFLAVFEALGLTILFGAYGPAASGAAVGQQGAGVIINLTPLSALLIVVTLTAGGIFIMWLGEMVSKWGIGSGVSLLIAAGIVARIPTGLFSTFSLLQAGGGPAGAIPAFIVILLLGILVVLLVLVVFITTVERFIPVVYAKGVVGRIPLGHRVYGGLSGYFPLKLLYAGVIPVIFASALLANPQTIGQFLSNRLGPNNSNWGLNFLGEFNIIVAINATDGSLGWPVKGLMYYFSPPHSASLHDLVVVLGAETFTLGTFTGILSLQVVLRALLYAILYFLLCVFFTYFWVETIGFDPKELAENLKKYGGFIPGFRPGPPTVEYLERYLPKITLLGGIFLGLLAALPDFIGRLGGVTEFYLGGTGILLTVGVILELYEELAAQLIMEMYPGFLKRFLGGERLLRLGASGSGAAERGVLMAWRPLLYVGVALLVIGGVAWFLYGRAL
>LUCA_SecY_SecY_Indels50_67
MAAQNGFVYHPERRVRFRLDVRPAIDAEADIHEDLTFEVSEATSGFLDLLKPILKFLPELKRPFRLPDLRKKLLWTLFILVVYFLGAHIPVPGIDREALSQLFEQNSYGLLGFLDLFFGGALGRFSIFALGIGPFVTASIILQLLTVVGPKLIKLDLTDPEGRALFTGYQRLLTVLLAVIEALGLTIFMGAYGPSASGSAVAQQGAGVLTALTPLSVLLVVVTLTAGGIFIMWLGEVVSKWGIGSGISLFILAGVSARIPTGLFRPFTLLAAGGGPAGAIPLFIVILALGILVVLLDGVVFITTVERFLPVVYAKRVVGRIPLGFAVYGGQSTYFPLKLLYAGVIPVIFASALLANPQTIGQFLSGRFGHNNTNFWLTLIGEFKVYQATNYVDGGLLVPVGGLVYYFSPPNSGALYGLLTFIGAFVFLGIVVAYFAKRNAIKTCILFALLGGVFWFSFVSLLGGTSTGTLALQDWLRALLYMILYFLLCIFFTYFWVETIGFDPKELAENLKKYGGFIPGFRPGPPTVEYLERYLPKITLLGGIFLGLIAALPDLIGRLGGVTEFYLGGTGILLTVGVILETYEEIAAQLLMKMYPGFLKRFLGGERFLRAGASGSGAAERGVLLAWRPLLYVGVALLVVGGVAWFLYGRAL
>LUCA_SecY_SecY_Indels50_68
MLSGLLELLEPLLKLLPELKRPFRLPDLRKKLLWTLFVLIVYFLGAHIPLPGIDRAALSGLFEQNALGLLGFLDLFFGGALGRFSIFALGIGPFVTASIILQLLTVVGPKLIKLDLTDPEGRALFTGYQRYLTVFLAVFEALGLTILLGAYGPSAPGNAVTQQGAGVLINLTPLSVLLIVVTLTAGGIFIMWLGEMVSKWGIGSGVSLFILAGVVARIPTGLFRPFTLLQTGGGPVGAIPLFIVILALGILVVLLVGVVLITTVERFLPVVYAKGVVGRIPLGHRVYGGLSGYFPLKLLYAGVIPVIFASALLANPQTIGQFLSGRWGSNNSNWGLNFLGEFNVIVATNSTSGSWGVPVGGLMYYFSPPHDLLTVLGAFVFLGIVVAYFAKRNAIKTCILFALLGGVFWFSFVSLLSLTSTASLTMQDWLNALLYTILYFLLCVFFTYFWVTIGFDPKELAENLKKYGGFIPGFRPGPPTVEYLERYLPKVTLLGGIFLGLLAAIPDFIGRLGGVTEFYLGGTGILLTVGVILELYEELAAQLIMKMYPGFLKRFLGGERLLRLGASGSGSSNKQVLVAWRPLLYLGVALLVVGLVTWYLATQLL
>LUCA_SecY_SecY_Indels50_69
MAAQNGFVYHPERRVRFRLDVRPAIDAEADPSLNARRKRSKAASSVLDILEPLLKLLPTLKRPFRIPDLRKKLLWTLFVLVVYFLGAHIPVPGIDREALAQLFESQSGGLLGFLDLFFGGALGRFSLFALGIGPFVTASIIMQLLTAVGPSLVELDLSDPEGRKLFTGYQRYLAVLLAVFEAFGLTIFGGAFGPAAAAAVSALAGAGVLISPSLLAVVLIVLTLTAGGIFIMWLGEMVSKWGIGSGISLFILAGVVARIPWGLFRPFALLSSGGGPAGVISVLFLIILLGILVVFLAGVVLLSTVVRFLPVVYAKGIVGRIPIGHRVYGGQSGYLPLKLLYAGVIPVIFASALLANPQLIAQILPSRFNPSNTNWGIPFLGTFNLTPADGSNSLVWVKGLAYYFTPPRGLVEVLAKFPTFPGGLFGLSAALQDWFSSLLYMIIYFLLCVFFTYFWVTIGFDPKDLAKNLKKYGGFIPGFRPGPPTVEYLERYLPRVTLLGGIFLGLLAALPDFLGRLGGVTEFYLGGTGILLTVGVILELYEELAAQLLMKMYPGFLRRFLGGERLLRLGASGSGSSNKAVLVAWRPLLYVGVALLVVGGVTWYLATQLL
>LUCA_SecY_SecY_Indels50_70
MPADPSLQKLAEAASSFLDLLRPIVKLLPELKSPFRLPDLRKKLLWTGFVLVVYFLGAHIPLPGVDRAALSQLFESNSYGLLGFLDLFFGGALGRFSIFALGIGPFVTASIILQLLTVVGPKLIKLDLTGPEGRALFTGYQRLLTVLLAVIEALGLTIFMGAYGPGAEGSAVAKQGALVVISLTPLTVLLIVLTLTAGGIFIMWLGEVVSKWGIGSGISLFILAGVVARIPTGLFRPFTLLSNGGPPAGAIPLLIVILALGLLIVLLDGVVLLATVERFLPVVYAKGVVGRIPLGFRVYGGFSGYYPLKLLYAGVIPVIFASALLANPQTIGQFLSNRFGHANSNPWLKWIGEFNYVDGNNSLQPVGGLVYFFSPPNSGALSGLLTFIAAFVFLGIVVAYFAKRNAIKTCILFALLGGVFWFSFPTLLGGTSTASLASQDWLRALLYAILYFLLCVFFTYFWVTIGFDPKELAENLKKYGGFIPGFRPGPPTVEYLERYLPTVTLLGGLFLGLIAAIPDLLGRLGGVTEFYLGGTGILLTVGVILETYEELEAQLLMKMYPGFLKRFLGGRRLLRLGGSRGEAASRGTLMAWRPLLLVGVALLVLGGVAWFLKGRLK
>LUCA_SecY_SecY_Indels50_71
MPADPSLRRRSEAASSLLESLKPLVKLLPELKRPFRLPDLRKKLLWTGFVLVVYFLGAHIPVPGVDREALSQLFKSNALGLLGFLDLFFGGALGRFSIFALGIGPFVTASIIMQLLTVVGPKLIKLDLTDPEGRALFTGYQRLLTVLLAAFEALGLTIFGGAYGPAAPGAASAKAGALVIISLTPLSVLLIVVTLTAGGIFIMWLGEMISKWGIGSGISLFIAAGVVARIPTGLFSPFSLLAAGGLPAGAIPAFIVILALGLLIVLLALVVLIETVVRFLPVVYAKGVVGRIPLGHRVYGGFRGYYPLKLLYAGVIPVIFASALLANPQTFGQFLSGRLGPNNSNWWLNLLGTFNTADGSSSQPVNGLVYFFSPPNSASLRGLVVVIAAFPTYTNGTFTGNLALQDPLHAILYAILYFLLCVFFTYFWVTVGFDPKELAENLKKYGGFIPGFRPGPPTVEYLERYLPKVTLLGGIFLGLIAAIPDFIGRLGGVTEFYLGGTGILLTVGVILELYEQLAAQLLMEMYPGFLKRFLGGRRLLRLPLSIGGSLSHQALVAWRPLLLLGIALLVLGGVTWYFAAQLK
>LUCA_SecY_SecY_Indels50_72
MPADPLLQGLSEAASSFLDLLKPILKLLPELKRPFRIPSLRKKLLWTLLVLIVYFLGAHIPVPGVDRTALAGLFESNAGGLLGFLDLFFGGALGRFSLFALGIGPFVTASIIMQLLTAVGPGLVKLDLSDPEGRKKFTGYQRLLAIFLAVFEAFGLTIFFGAYGPAAAGNAVTQQGAGVLTSLTPLSQILIVVTLTAGGIFIMWLGEMVSKWGIGSGISLLILAGVVARIPTGLFRPFSLLSAGGGPAGAISVLILILLLGLLVVLLDLVVLITTVVRFLPVVYAKGIVGRIPLGYRVYGGFSGYFPLKLLYAGVIPVIFASALMANPQTFAQMLWNRFSPNNTNWGLSILGTFELVDGSWGWWVGGLVYYFSPPHSASLRGLVAVLGAFPTFTNGTFTGILTLQDWLNSLLYAIIYFLLCVFFTYFWVTIGFDPKDLAENLKKYGGFIPGFRPGPPTVEYLARYLPRVTLLGGVFLGLLAALPDFLGRLGGVTEFYLGGTGILLTVGVILETYEELAAQLLMEMYPGFLRKFLGGERLLRLRASGSGSSNKQVLVAWRPLLYLGVVLLVVGGVTWYLATQLL
>LUCA_SecY_SecY_Indels50_73
MAGGFLDLLKPLLKFLPELKSPFRLPDLRKKLLWTLFVLIVYFLGAHIPLPGVDREALSQLFEQSGYGLLGFLDLFFGGALGRFSIFALGIGPFVTASIIMQLLTVVGPKLIKLDLTDPEGRALFTGYQRLLTVLLAVIEALGLTIFLGAYGPTAPGSAVAQQGAAVIISPTPLTVLLIVLTLTAGGIFIMWLGEVISKWGIGSGVSLFILAGVVARIPTGLFRPFTLLQNGGLPAGAIPLLIVILALGLLIVLLVGVVLLATVERFLPVVYAKGVVGRIPLGFRVYGGFSGYFPLKLLYAGVIPVIFASALLANPQTIGQFLSSRFGPSNNNFWLTIIGEFNYVDGNQLQPVGGLMYYFSPPYGLLTFIAAFVFLGIVVAYFAKRNAIKTCILFALLGGVFWFSFPTLLNGTSTASLSSQDWLRALLYSILYFLLCVFFTYFWVTIGFDPKELAENLKKYGGFIPGFRPGPPTVEYLERYLPKVTLLGGIFLGVIAAIPDLIGRLGGVTEFYLGGTGILLTVGVILETYEELEAQLLMKMYPGFLKRFLGGRRFLRAGASGSGAAERGVLLAWRPWLYLGIVLLVIGGVAWFLYGRAL
>LUCA_SecY_SecY_Indels50_74
MAAGLLDLLEPILKLLPELKRPFRIPDLRKKLLWTLLVLIVYFLGAHIPVPGVDREALAQLFESNGGGLLGFLDLFFGGALGRFSLFALGIGPFVTASIIMQLLTAVGPSLVELDLTDPEGRKLFTGYQRYLAVLLAVFEAFGLTIFMGAFGPAASGAASAKLGAGVLSSLTPLSVILIVVTLTLGGIFIMWLGEQVSKWGIGSGISLFILAGVVARIPTGLFRPFTLLAAGGGPVGVISVLFVIIALGLLVVLLDLVVLIETVERFLPVVYAKGIVGRIPLGHAVYGGFSGYFPLKLLYAGVIPVIFASALMANPQTIAQLLWNRFSPTNTNWGLTILGTFELTDGQNQSSPVGGLLYYFSPPRGLVTVLGAFVFLGIVVAYFAKRNAIKTCILFALLGGVFWFSFVSLLSLTFAASLTMQDWLSSLLYAIIYFLLCIFFTYFWVTIGFDPKDLAENLKKYGGFIPGFRPGPPTVEYLERYLPRVTLLGGVFLGLLAALPDFLGRLGGVTEFYLGGTGILLTVGVILETYEEIAAQLLMKMYPGFLRRFLGGKRLLRLGQSGSGSSNKQVLVAWRPLLYLGVVLLVVGGVTWYLATQLL
>LUCA_SecY_SecY_Indels50_75
MAASLLDILKPLVRLLPELKKPFRIPDLRKKLLWTLFILVLYFLGAHIPVPGVDPAALANLFEQSSGGALGFLDLFFGGALGRFSIFALGIGPFVTASIILQLLTAVGPKLVKLDLSGPEGRKKFTGYQRLLAVLLAVIEAFGLTIIGGAYGPAVPGSAVAQQGAGVILSLSPLTVVLIVLTLTAGGIFIMWLGEVISKWGIGSGISLLILAGVVARIPWGLFSTFTLLSNGGGPAGAIPVLIVILATGILIVFIAAVVLIATVVRFLPVVYAKGIVGRIPLGHAVYGGQSGYFPLKLLYAGVIPVIFASALLANPQTIAQILPSRFGHSNSNPGIPLIGEFNTTEGNLLQWVKGLAYYFTPPYGLIQALAKEAFTGGVSGGSAASQIPFSAILYLIIYFLLCVFFTYFWVTIGFDPKDLAKNLKKYGGFIPGFRPGPPTVEYLKRYLPRVTLLGGIFLGLIAALPDLIGRLGGVTEFYLGGTGILLTVGVILETYEELAAQLLMKMYPGFLRRFLGGRRLLRLGQSRGEAASRGTLMAWRPLLLLGIALLVLGGVAWFLYGRLK
>LUCA_SecY_SecY_Indels50_76
MAGSLLDLLEPILKLLPELKRPFRIPDLRKKLLWTLLVLVVYFLGAHIPVPGIDRAALAQLFEQSQGGLLGFLDLFFGGALGRFSLFALGIGPFVTASIIMQLLTAVGPKLVELDLSDPEGRKLFTGYQRYLAVVLAVFEAFGLTIFGGAFGPTAAGAAPALYGAGVLTSPTPLSVVLIVLTLTAGGIFIMWLGELVSKWGIGSGISLFILAGVVARIPWDLFRPFALLSSGGGPVGVISVLIVVIALGILIVFLAGVVFIETVERFLPVVYAKGIVGRIPIGHRVYGGQSTYFPLKLLYAGVIPVIFASALLANPQLIAQILPNRWNPNNTNWGLTILGTFELTPVDGQSLVWLGGLVYYFTPPYDLIEVLATFVFLGIVVAYFAKRNAIKTCILFALLGGVFWFSFPSLTNLTFALSATLQDWLRALLYLIIYFLLCVFFTYFWVTIGFDPEDLAKNLKKYGGFIPGFRPGPPTVEYLERYLPRITLLGGIFLGLLAALPDFLGRLGGVTEFYLGGTGILLTVGVILETYEEIAAQLLMKMYPGFLRRFLGGERLLRLRASGSGSSNKAVLVAWRPLLYLGVALLVVGLVTWYLATQLL
>LUCA_SecY_SecY_Indels50_77
MPADPSLQRLAEAASSLLELLKPITKLLPELKKPFRIPDLRKKLLWTLFVLIVYFLGAHVPLPGIDRAALAGLFEQNGLGLLGFLDLFFGGALGRFSIFALGIGPFVTASIILQLLTAVGPKLVKLDLTGPEGRKLFTGYQRYLAVLLAAFEAFGLTIFMGAFGPAASGAASGNAGAGVLINLSPLSVLLIVVTLTAGSIFIMWLGEMVSKWGIGSGISLFILAGVVARIPTGLFRPFALLSTGGPPAGAIPVLIVILSLGALVVLLAGVVLITTIVRFLPVQYAKRIVGRIPLGHRVYGGLSGYFPLKLLYAGVIPVIFASALLANPQTFAQILSGRLGSNNSNWGLNLLGKFNVIVATNSTDGSWGVWVGGLAYYFSPPNSPAIRGLSAVIGAFALIGALFIYFTKKRYGLKFIVLMGMLGAVLWYSISYFLGGTSTGSLSLQDWLSSLLYMIIYFLLCVFFTYFWVTIGFDPKDLAENLKKYGGFIPGFRPGPPTVEYLERYLPRVTLLGGIFLGLLAALPDFIGRLGNITEFYLGGTGILLTVGVILELYEQLAAQLLMEMYPGFLRRFLGGERLLRLGGSRGEAASRGTLMAWRPLLLLGIALLVLGGVAWFLYGRLK
>LUCA_SecY_SecY_Indels50_78
MASSILEILEPINKLLPELKRPFRIPDLRKKLLWTGFVLVVYFLGAHIPVPGIDRRALASLFEQGSGGALGFLDLFFGGALGRFSIFALGIGPFVTASIIMQLLTAVGPKLVKLDLSDPEGRKLFTGYQRLLAVVLAAFEAFGLTIFLGAFGPTVPGAAPARAGAAVIISPSPLSALLIVLTLTAGSIFIMWLGELVSKWGIGSGISLLILAGIVARIPWGLFRTFSLLSNGGGPVGAIPVLIVIIALGILIAFLSLVVLITTIVRFIPVVYAKGIVGRIPIGHRVYGGFSGYFPLKLLYAGVIPVIFASALLANPQTFAQIFPSRLGPNNSNPGIPFLGEFNLEPVSGSNWLSPVKGLAYYFTPPHGLVAVLVKFAGSATLQDWLHAILYAIIYFLLCVFFTYFWVTIGFDPADLAENLKKYGGFIPGFRPGPPTVEYLERYLPRVTLLGGIFLGLLAALPDFIGRLGGITEFYLGGTGILLTVGVILELYEELAAQLLMEMYPGFLRRFLGGERLLRLGGSRGEAAERGTLMAWRPLLYLGIALLVLGGVAWFLYGRLK
>LUCA_SecY_SecY_Indels50_79
MAGSFLNALEPILRFLPELKRPFRIPPLRKKLLWTLFVLILYFLGAHIPLPGIDPAALAQLFEQSQYGLLGFLDLFFGGALGRFSIFALGIGPFVTASIILQLLTAVGPKLVELDLSDPEGRKKFTGYQRLLSVLLAAIEAFGLTIIGGAYGPSAPGAASAKYGAGVLISPSPLSVLLIVLTLTAGGIFIMWLGEVVSKWGIGSGISLFILAGVVARIPWAAFRPFTLLSSGGGPAGLIPVLIVILATGILIVLLSGVVLIATVERFFPVVYAKGIVGRIPLGHRVYGGFSGYFPLKLLYAGVIPVIFASALLANPQTIAQILPGRFGPNNTNPGITFLGEFNATDGNTLVWLGGLVYYFSPPYGLIAVLAQFALIGALFIYFTKKRYGLKFIVLMGMLGAVLWYSIPTLPGLTSSLSASSQDWLRAVLYAIIYFLLCVVFTYFWVTIGFDPADLAENLKKYGGFIPGFRPGPPTVEYLARYLPRITLLGGIFLGLIAALPDLIGRLGGVTEFYLGGTGILLAVGVILETYEQLEAQLLMEMYPGFLRRFLGGERLLRLGLSGSGSSNKQALVAWRPLLYLGVVLLVIGGVTWYLATQLL
>LUCA_SecY_SecY_Indels50_80
MASGLLDLLKPILKLLPELKRPFRLPDLRKKLLWTLFVLIVYFLGAHIPLPGVPREALSQLFKQNGLGLLGFLDLFFGGALGRFSIFALGIGPFVTASIILQLLTVVGPKLIKLDLTGPEGRALFTGYQRLLTVLLAVFEALGLTILMGAYAPAAPGAASALAGAGVITSPTPLSVLLIVLTLTAGGIFIMWLGELVSKWGIGSGISLFILAGVVARIPTGLFSPFTLLQNGGGPAGAIPLFIVILLLGALVVLLVGVVLLETVERFIPVVYAKGVVGRIPLGHAVYGGFSTYFPLKLLYAGVIPVIFASALLANPQTIGQFLSGRLGSANSNWGLNFLGEFEVTDGSWGSPVKGLVYYFSPPSDLSTAIGAFVFLGIVVAYFAKRNAIKTCILFALLGGVFWFSFVTLLGLTSTASLTLQDWLRSLLYMILYFLLCIFFTYFWVTIGFDPKELAENLKKYGGFIPGFRPGPPTVEYLERYLPKVTLLGGIFLGLLAAIPDFLGRLGGVTEFYLGGTGILLAVGVILELYQELAAQLLMKMYPGFLKRFLGGRRLLRAGLSGSGSSNKAVLVAWRPLLYLGIALLVVGLVTWYFATGLL
>LUCA_SecY_SecY_Indels50_81
MAAQNGFVYHPERRVRFRLDVRPAIDAEADPSLNARRERSKAVSGLLDLLEPILKLLPTLKRPFRIPDLRKRLLWTLFILIVYFLGAHIPVPGIDREALAQLFESQAGGQLGFLDLFFGGALGRFSIFALGIGPFVTASIIMQLLTAVGPKLVELDLTDPEGRKLFTGYQRYLAILLAVIEAFGLTIFLGAYGPATAGNAVARQGAGVLIALTPLSVVLIVVTLTAGGIFIMWLGEMISKWGIGSGVSLLILAGVVARIPTGLFSPFSLLSEGGGPVGVIPVLFVIIALGLLVVLLDLVVFITTVERFLPVVYAKGIVGRIPLGHRVYGGQSGYFPLKLLYAGVIPVIFASALLAFPQTIAQILPQRFSESNTNWGLTLLGEFNINVATNLTSGQQGTWVGGLLYYFSPPRGLVTVIVAFVFLGIVVAYFAKRNAIKTCILFALLGGVFWFSFVSLLSLTSTASLTIQDWLRSLLYAIIYFLLCVFFTYFWVTIGFDPKDLAENLKKYGGFIPGFRPGPPTVEYLERYLPRVTLLGGVFLGLLAALPDFIGRLGGVTEFYLGGTGILLTVGVILETYEEIAAQLLMKMYPGFLRKFLGGERFLRAPGSRGEAASRGTLMAWRPLLLLGIALLVLGGVAWFLKGRLK
>LUCA_SecY_SecY_Indels50_82
MAASLLDLLTPITKLLPELKRPFRLPDLRKKLLWTLFVLIVYFLGAHIPLPGVDRAALSNLFEQNAYGLLGFLDLFFGGALGRFSLFALGIGPFVTASIIMQLLTVVGPGLIKLDLSDPEGRAKFTGYQRLLTVLLAVIEALGLTIFLGAYGPTAPGSAVGKQGAGVIIAPTPLTVLLIVLTLTAGGIFIMWLGELVSKWGIGSGVSLFILAGVSARIPTGLFRTFQLLRNGGGPVGAIPLFFVIISLGALVVFLDGVVLLTTVERFLPVVYAKGVVGRIPLGHRVYGGFSGYFPLKLLYAGVIPVIFASALLANPQLIGQFLSSRFSPNNTNPGLNLLGTFDVNHAINLTDGNLGQPVGGLMYFFSPPRDLVAVLVAEAFTLGTATGNLTIQDWLRSLLYTILYFLLVVFFTYFWVTIGFDPKELAENLKKYGGFIPGFRPGPPTVEYLERYLPKITLLGGVFLGLLAAIPDFIGRLGGVTEFYLGGTGILLTVGVILETYEEIAAQLLMKMYPGFLKKFLGRERLLRLRASGSGSSNKQALVAWRPWLYLGIVLLVIGGVTWYFATGLL
>LUCA_SecY_SecY_Indels50_83
MASGSLELLEPLLKLLPELKRPFRLPDLRKKLLWTLFVLIVYFLGAHIPLPGVDRAALSGLFESQAGGLLGFLDLFFGGALGRFSIFALGIGPFVTASIILQLLTVVGPKLIKLDLSDPEGRALFTGYQRLLTVLLAAFEAIGLTIFMGAYGPAAPGAASGNQGAGVITNLTPLSVLLIVLTLTAGGIFIMWLGEMVSKWGIGSGISLFILAGVVARIPTGLFSPFSLLAAGGGPAGAIPLFIVILLLGVLVVLLVLVVLITTVVRFIPVVYAKRVVGRIPLGFRVYGGLSGYFPLKLLYAGVIPVIFASALLANPQTIGQFLWGRLGSNNTNWGLNILGTFEAVDGSWLVPVKGLVYFLSPPRGLVALLAAFPTFTNGTFTGSPPLQDWLRALLYAILYFLLCIFFTYFWVTIGFDPKELAENLKKYGGFIPGFRPGPPTVEYLERYLPKVTLLGGIFLGLLAAIPDFLGRLGGVTEFYLGGTGILLTVGVILELYEELAAQLLMKMYPGFLKRFLGGERLLRAGGSRGEAASRGTLMAWRPLLLVGIALLVLGGVAWFLKGRLK
>LUCA_SecY_SecY_Indels50_84
MASSLLALLEPILRLLPELKRPFRIPDLRKKLLWTLFVLVVYFLGAHIPVPGVDRGALAQLFRQGSLGLLGFLDLFFGGALGRFSLFALGIGPFVTASIIMQLLTAVGPKLVKLDLSGPEGRKLFTGYQRLLAVLLAAFEAFGLTIILGAFGPSAPVAASGRQGAGVIISPSPLSALLIVLTLTAGSIFIMWLGELVSKWGIGSGISLFILAGVVARIPWSLFSPFALLSSGGGPAGLIPVLIVILATGILIVLLSGVVLIATVVRFFPVVYAKGIVGRIPIGHRVYGGFSGYFPLKLLYAGVIPVIFASALLANPQTFAQILSNKFGPANSNWGIPFLGEFEVTTVDGNWLQWLKGLAYYFSPPYGLIQVLARFALIGALFIYFTKKRYGLKFIVLMGMLGAVLWYSISYFLGLTSAIAASLQDWLRAILYTIIYFLLCVFFTYFWVTIGFDPKDLAENLKKYGGFIPGFRPGPPTVEYLERYLPRVTLLGGIFLGLLAALPDFIGRLGGVTEFYLGGTGILLAVGVILELYQQLAAQLLMEMYPGFLRRFLGGKRLLRLGGSGGGSLSHEALVAWSPLLLLGIALLVLGGVTWYFKAQLK
>LUCA_SecY_SecY_Indels50_85
MVSSLLEALRPILKLLPELKRPFRIPSLRKKLLWTLFILIVYFLGAHIPLPGVDREALAQLFRQQALGLLGFLDLFFGGALGRFSLFALGIGPFVTASIIMQLLTAVGPKLVKLDLEDPEGRKKFTGYQRLLAVFLAVFEAFGLTILLGAFGPAVPGAAVAQQGAAVITSPTPLSVLLIVVTLTAGSIFIMWLGELVSKWGIGSGISLLILAGVVARIPTGLFRPFALLSNGGGPVGAIPVLIVIILLGAPVVLLGLVVLITTIVRFIPVVYAKGIVGRIPLGHRVYGGFSGYFPLKLLYAGVIPVIFASALLANPQTFAQILRNRLGSNNTNPGLNFLGEFEVTDGSSFWWVKGLVYYFSPPRSASLSDLVAALGAFPTYTNGTFTDALTLQIWLRSLLYAIIYFLLCIFFTYFWVTIGFDPKDLAENLKKYGGFIPGFRPGPPTVEYLERYLPRITLLGGIFLGLLAALPDFLGRLGGITEFYLGGTGILLVVGVILELYQELAAQLLMEMYPGFLRRFLGGERLLRAGASGSGAAERGVLMAWRPWLYVGVALLVIGGVAWFLYGRAL
>LUCA_SecY_SecY_Indels50_86
MAAQNGFVYHPERRVRFRLDVRPAIDAEADPADPLLQEVSEAVSSLLDALRPLLKLLPELKRPFRIPDLRKKLLWTLFILIVYFLGAHIPVPGVDRRALAQLFEQNGLGLLGFLDLFFGGALGRFSLFALGIGPFVTASIILQLLTAVGPKLVKLDLTDPEGRKKFTGYQRLLAVFLAAFEAFGLTILFGAFQPAAPNSAVARQGAAVITSPTPLSVLLIVLTLTAGSIFIMWLGEQVSKWGIGSGISLFILAGVVARIPTGLFRPFTLLSTGEGPVGAIPVLIVILANGLPVVLLGGVVLIATVVRFIPVVYAKGIVGRIPLGHRVYGGFSGYFPLKLLYAGVIPVIFASALLANPQTIAQILWNRLGPSNSNPGLKLLGEFEVTDGSQGQWVKGLVYYFSPPNSSAISGLVAVLGAFALIGALFIYFTKKRYGLKFIVLMGMLGAVLWYSISTMLNGTFTDALSLQDWLRSLLYAIIYFLLCIFFTYFWVETIGFDPKDLAENLKKYGGFIPGFRPGPPTVEYLERYLPRVTLLGGIFLGLLAALPDFLGALGGVTEFYLGGTGILLAVGVILETYQQLAAQLLMEMYPGFLRRFLGGGRLLRAGGSRGEAASRGALMAWRPLLLLGIALLVLGGVAWFLYGRLK
>LUCA_SecY_SecY_Indels50_87
MAAQNGFVYHPERRVRFRLDVRPAIDAEADIHEDLTFETSEAAGSLLDALKPLLKLLPTLKRPFRLPDLRKKLLWTLLVLIVYFLGAHIPLPGIDRAALSQLFEQNQYGLLGFLDLFFGGAFGRFSLFALGIGPFVTASIIMQLLTVVGPKLIALDLTDPEGRALFTGYQRLLTVLLAVFEALGLTIFMGAYGPTAPGAASARYGMGVLTALTPLAVLLVVITLTAGGIFIMWLGEMVSKWGIGSGISLFILAGVVARIPTGLFRPFQLLQAGGGPAGVISLLIVILSLGALVVLLVLVVLLTTVERFLPVVYAKGVVGRIPLGHRVYGGQSGYLPLKLLYAGVIPVIFASALLANPQTIGQFLSNRFNPSNTNWGLKILGTFEIIQAINLTDGSSGSPVGGLVYYFSPPNSPAIRGLVAVIGAFALIGALFIYFTKKRYGLKFIVLMGMLGAVLWYSIPTLLGGTFTGALSLQDWLRSLLYMILYFLLCVFFTYFWVETIGFDPKELAENLKKYGGFIPGFRPGPPTVEYLERYLPKVTLLGGVFLGLLAAVPDFIGRLGGVTEFYLGGTGILLTVGVILETYEQIEAQLLMKMYPGFLKRFLGGERLLRLGQSGGGSLSHEALVKWRPLLLLGIALLVLGGVTWYFAAQLK
>LUCA_SecY_SecY_Indels50_88
MLGSFLDILEPLLRFLPELKRPFRLPPLRKKLLWTLFVLILYFLGAHIPVPGIDPEALSGLFEQSSYGLLGFLDLFFGGALGRFSIFALGIGPFVTASIILQLLTVVGPKLIALDLSDPEGRALFTGYQRLLTVLLAVIEALGLTIFGGAYGPTAPGAAVAKQGAGVLIVPSPLSVLLIVLTLTAGGIFIMWLGEVISKWGIGSGVSLFILAGVVARIPWSAFSPFTLLQAGGGPAGAIPLFIVILALGILVVLLVAVVFIATAERFIPVVYAKGVVGRIPLGHAVYGGQSGYFPLKLLYAGVIPVIFASALLANPQTIGQFLPNRFGPSNSNFGITIIGEFNSTSGNLLSPVGGLAYYFTPPYGLLAVLAQFALIGALFIYFTKKRYGLKFIVLMGMLGAVLWYSISYFLGLTSTLSASSQDWLRALLYAILYFLLCVFFTYFWVTIGFDPKELAENLKKYGGFIPGFRPGPPTVEYLARYLPPVTLLGGIFLGLIALIPDFIGRLGGVTEFYLGGTGILLTVGVILETYEQLAAQLLMKMYPGFLKRFLGGRRFLRAGGSRGEAAERGTLMAWRPLLLVGIALLVLGGVAWFLYGRLK
>LUCA_SecY_SecY_Indels50_89
MASGLLELLKPIVKLLPELKRPFRIPSLRKKLLWTLFVLIVYFLGAHIPLPGVPRAALAGLFEQNALGLLGFLDLFFGGALGRFSIFALGIGPFVTASIILQLLTAVGPKLVKLDLTGPEGRKLFTGYQRYLAVLLAVFEAFGLTILMGNYGPTVSGAAPAKLGAGVIISLTPLSAVLIVVTLTAGGIFIMWLGEMVSKWGIGSGISLLILAGVVARIPTGLFRPFTLLSAGGGPAGAIPVLIVIVLLGILVVLLALVVLISTIERFLPVVYAKGIVGRIPLGHRVYGGLSGYFPLKLLYAGVIPVIFASALLANPQTFGQLLPSRLGPDNSNWGLNWIGTFTIIVATNATDGGWGVWLKGLAYYFSPPNSGALRGLLTVIGAFVFLGIVVAYFAKRNAIKTCILFALLGGVFWFSFVTLLGGTSTGSLALQDWLRAILYMIIYFLLCIFFTYFWVTVGFDPADLAENLKKYGGFIPGFRPGPPTVEYLERYLPRVTLLGGIFLGLLAALPDFIGALGGITEFYLGGTGILLTVGVILELYEELAAQLLMEMYPGFLRRFLGGERLLRLGGSGGGSLSHQALVAWRPLLLLGIALLVLGGVTWYFKTQLK
>LUCA_SecY_SecY_Indels50_90
MPADPLLQELAEAASSLLDALKPILKFLPELKRPFRIPDLRKKLLWTLLVLIVYFLGAHIPLPGVDRAALAQLFEQNQYGLLGFLDLFFGGALGRFSIFALGIGPFVTASIIMQLLTAVGPKLVKLDLTDPEGRKLFTGYQRYLAVVLAAIEAFGLTILMGNFGPSASGAASAKAGALVIIALTPLSVIIIVITLTAGSIFIMWLGELVSKWGIGSGISLFILAGVVARIPTGLFRPFSLLSTGGPPAGVIPVLIVILSLGLLIVLLALVVLISTVERFLPVVYAKGIVGRIPLGHRVYGGFSGYLPLKLLYAGVIPVIFASALMANPQLFAQILPNRFNPSNTNWWLTWIGTFNLADGGQGQWLGGLLYFFSPPHSGALRGLLTSLGAFVFLGIVVAYFAKRNAIKTCILFALLGGVFWFSFPSLLGGTSTGSLTLQDWLRAILYLIIYFLLVVFFTYFWVETVGFDPRDLAENLKKYGGFIPGFRPGPPVVEYLERYLPRVTLLGGVFLGLLAALPDFIGRLGGVTEFYLGGTGILLTVGVILETYEEIAAQLLMEMYPGFLRRFLGRGRLLRLGGSGGGSLSHQALVAWRPLLFVGIALLVLGGVTWYFAAGLK
>LUCA_SecY_SecY_Indels50_91
MAGGFLDLLEPILKLLPELKRPFRIPDLRKKLLWTLFVLIVYFLGAHIPLPGVDREALAQLFESNAGGRLGFLDLFFGGALGRFSIFALGIGPFVTASIILQLLTAVGPKLVKLDLSDPEGRKKFTGYQRLLAVLLAVFEAFGLTILFGAYGPTASGAAVGKQGAGVIISLSPLTVILIVITLTAGGIFIMWLGEVVSKWGIGSGISLFILAGVVARIPTGLFRTFALLSAGGGPAGAIPVLILILLLGILVVLLDGVVLITTVVRFIPVVYAKGIVGRIPLGFAVYGGYSGYFPLKLLYAGVIPVIFASALLANPQTIAQMLPNRFGPSNSNFGLKIIGEFNYVDGGQLSPVGGLVYFFSPPRSASLYGLVAFIVAFPTFTNGTFTESLSLQIVLRALLYTIIYFLLCVFFTYFWVTIGFDPKDLAENLKKYGGFIPGFRPGPPTVEYLERYLPRVTLLGGVFLGLIAALPDLIGRLGGVTEFYLGGTGILLTVGVILETYEELAAQLLMKMYPGFLRRFLGGRRLLRAPLSGSGSSNKQALVAWRPLLYLGVALLVIGLVTWYLATQLL
>LUCA_SecY_SecY_Indels50_92
MDLTFGRSHAASGLLEALKPILKLLPELKRPFRLPDLRKKLLWTGLVLIVYFLGAHIPLPGVDREALSSLFEQNGLGLLGFLDLFFGGALGRFSIFALGIGPFVTASIILQLLTVVGPKLIKLDLTDPEGRALFTGYQRYLTVLLAAFEALGLTIFMGAYGPGAPGSAVGKQGALVITSLTPLTVLLIVITLTAGGIFIMWLGELISKWGIGSGISLFILAGVVARIPTGLFRPFSLLSNGEGPAGAIPLFIVILLLGLLIVLLAGVVLLETVVRFLPVVYAKGVVGRIPLGHRVYGGFSGYYPLKLLYAGVIPVIFASALLANPQTFGQFLSGSLGPNNTNPWLNFIGTFKVYHALNATDGSSGQPVGGLVYYFSPPHSGALNGIITVIGAFVFLGIVVAYFAKRNAIKTCILFALLGGVFWFSFVSLLGGTSTGSLTVQDWLRAILYMILYFLLCVVFTYFWVTIGFDPRELAENLKKYGGFIPGFRPGPPVVEYLERYLPTVTLLGGIFLGLLAAVPDFIGRLGGVTEFYLGGTGILLAVGVILELYEQIAAQLLMKMYPGFLKRFLGGERLLRLGASGSGSSNKQVLVAWRPLLYLGVALLVVGLVTWYLATQLL
>LUCA_SecY_SecY_Indels50_93
MASSLLDILEPILKLLPELKRPFRIPDLRKKLLWTLFVLVVYFLGAHIPVPGIDREALAQLFESGGLGLLGFLDLFLGGALGRFSIFALGIGPFVTASIILQLLTAVGPKLVKLDLSDPEGRKLFTGYQRLLAVLLAAFEAFGLTIFGGAFGPAAAGAAPALAGALVIISLTPLSVIIIVLTLTAGSIFIMWLGELVSKWGIGSGISLFILAGVVARIPWGLFRPFALLSSGGLPAGVIPVLIVIIALGILVVFLALVVLIATVVRFLPVVYAKGIVGRIPIGHRVYGGFSGYLPLKLLYAGVIPVIFASALLANPQTFAQILSGSLGSGNSNWGVNWLGTFNAEPVSGSSFSWLKGLAYYFTPPRGLSQVLAKFVFLGIVVAYFAKRNAIKTCILFALLGGVFWFSFPSLPGGTSGLSAALQDWLRAVLYLIIYFLLCVVFTYFWVTIGFDPRDLAENLKKYGGFIPGFRPGPPTVEYLERYLPRVTLLGGIFLGLLAALPDFIGRLGGVTEFYLGGTGILLTVGVILELYEELAAQLLMKMYPGFLRRFLGRERLLRAGASGSGAAERGVLLAWRPLLYVGVALLVIGGVAWFLYGRAL
>LUCA_SecY_SecY_Indels50_94
MASGFLEALEPLTKLLPELKRPFRIPDLRKKLLWTLFVLIVYFLGAHIPLPGIDRAALAQLFEQGALGLLGFLDLFFGGALGRFSIFALGIGPFVTASIILQLLTAVGPKLVKLDLEDPEGRKLFTGYQRYLAVLLAVFEAFGLTILLGAYGPTASGSAVARAGAGVLTSLTPLSVVLIVITLTAGGIFIMWLGEQVSKWGIGSGVSLFILAGVVARIPTGLFRPFTLLSTGGGPAGAIPVLIVIILNGLLIVLLVLVVLITTVERFLPVVYAKGIVGRIPLGHAVYGGLSGYFPLKLLYAGVIPVIFASALLANPQTIAQILPGRLGSNNTNWGLNFLGEFNIIVAINSTSGSLGSWVGGLLYYFSPPHSGALHGLITVLGAFVFLGIVVAYFAKRNAIKTCILFALLGGVFWFSFVTLLGLTSTAALSLQDWLRALLYSIIYFLLCIFFTYFWVETIGFDPRDLAENLKKYGGFIPGFRPGPPTVEYLERYLPRITLLGGIFLGLLAALPDFIGRLGGVTEFYLGGTGILLVVGVILELYEELAAQLIMEMYPGFLRRFLGGERLLRAGLSRGEAASRGTLMAWRPLLLLGIALLVLGGVAWFLYGRLK
>LUCA_SecY_SecY_Indels50_95
MASGLLDLLEPILKLLPELKRPFRIPDLRKKLLWTLFVLIVYFLGAHIPVPGVPREALASLFESQSLGLLGFLDLFFGGALGRFSIFALGIGPFVTASIILQLLTAVGPKLVKLDLTDPEGRKKFTGYQRLLAVLLAAFEAFGLTILMGAFAPSAAGAAPARAGAAVITSLTPLTVLLIVITLTAGSIFIMWLGELVSKWGIGSGISLFILAGVVARIPTGLFSPFALLSAGGGPAGAIPVLIVIAVFGLLVVLLAGVVLITTVERFLPVVYAKGIVGRIPLGHRVYGGFSGYFPLKLLYAGVIPVIFASALLANPQTFAQILWNRLGPSNSNWGLNFLGEFEVVDGSQGQWVKGLLYYFSPPHSPALSGLVTVIGAFVFLGIVVAYFAKRNAIKTCILFALLGGVFWFSFVSLLGLTFTEILTLQDWLRAILYTIIYFLLCIFFTYFWVTIGFDPRDLAENLKKYGGFIPGFRPGPPTVEYLERYLPRVTLLGGIFLGLLAALPDFLGRLGGVTEFYLGGTGILLAVGVILELYEELAAQLLMKMYPGFLRRFLGGERLLRAGLSRGEAASRGALMAWRPLLLLGIALLVLGGVAWFLYGRLK
>LUCA_SecY_SecY_Indels50_96
MAGSFLNLLRPIVSLLPELKRPFRIPDLRKKLLWTLFILIVYFLGAHIPVPGVDREALAQLFEQNGYGLLGFLDLFFGGALGRFSIFALGIGPFVTASIILQLLTAVGPKLVKLDLTDPEGRKKFTGYQRLLAVLLAVIEAFGLTILMGAYGPGAPGAAVARLGAGVITSLSPLTVVLIVLTLTAGSIFIMWLGEVISKWGIGSGISLFILAGVVARIPTGLFRPFTLLSNGEGPAGAIPVLIVIVALGLLVVLLDGVVLLATVERFLPVVYAKGIVGRIPLGFRVYGGFSGYYPLKLLYAGVIPVIFASALLANPQTFAQILSNRFGHSNNNPGLKIIGEFNYVDGNSLQWVGGLVYYFSPPNSSAISGLLAFIGAFALIGALFIYFTKKRYGLKFIVLMGMLGAVLWYSIPTMLGGTSTGSLSSQDWLRAILYMIIYFLLCVFFTYFWVTIGFDPKDLAENLKKYGGFIPGFRPGPPTVEYLERYLPRVTLLGGIFLGLIAALPDFIGRLGGVTEFYLGGTGILLVVGVILETYEQLEAQLLMKMYPGFLRRFLGKERLLRLGGSRGEAAERGTLMAWRPLLLLGIALLVLGGVAWFLYGRLK
>LUCA_SecY_SecY_Indels50_97
MASSLLNLLEPLAKLLPTLKRPFRLPDLRKKLLWTGFVLIVYFLGAHIPVPGVDREALSELFEQNAYGLLGFLDLFFGGALGRFSLFALGIGPFVTASIIMQLLTVVGPKLIKLDLTDPEGRALFTGYQRLLTVVLAAIEALGLTIFFGAYGPAAANAVPARQGAAVIIAPTPLTVLLIVITLTAGTIFIMWLGELISKWGIGSGISLFILAGVVARIPTGLFRPFQLLANGGGPVGVIPLFIVILSVGLLVVLLVGVVLIATVERFLPVQYAKGVVGRIPLGHRVYGGQSGYFPLKLLYAGVIPVIFASALLANPQTIGQFLSNKFNPSNTNPGLTILGTFNLEDGNLGSPVGGLMYYFSPPRGLVTVIGAFALIGALFIYFTKKRYGLKFIVLMGMLGAVLWYSISYFLGLTFPEILSSQDWLRSLLYSILYFLLCVFFTYFWVTIGFDPKELAENLKKYGGFIPGFRPGPPTVEYLERYLPKVTLLGGVFLGLLAALPDFIGRLGGVTEFYLGGTGILLVVGVILEFYEQIAAQLLMKMYPGFLKRFLGGKRLLRAGGSRGEAAERGTLMAWRPLLLLGIALLVLGGVAWFLYGRLK
>LUCA_SecY_SecY_Indels50_98
MDLTFGRSHAASSILDILEPLLKLLPTLKRPFRLPDLRKKLLWTLFVLIVYFLGAHIPLPGIDREALAQLFESSGGGLLGFLDLFFGGAFGRFSLFALGIGPFVTASIIMQLLTVVGPSLIKLDLSDPEGRAKFTGYQRLLTVLLAAIEALGLTIFGGAYGPAAGGSAVARLGAAVVISPSPLSVLLIVLTLTAGGIFIMWLGEQVSKWGIGSGVSLFILAGIVARIPWGLFRTFSLLQAGGGPAGVIPLFIVILAVGILIVFLVLVVLITTVVRFLPVVYAKGVVGRIPIGHRVYGGFSGYFPLKLLYAGVIPVIFASALLANPQLIGQFIPSRFSPNNTNPGIPILGTFNLEPADGSLSSPVKGLAYYFTPPYDLIEVLAQFTLSASLQIWFRALLYLILYFLLVVFFTYFWVTIGFDPEELARNLKKYGGFIPGFRPGPPTVEYLARYLPPVTLLGGIFLGLLAAVPDFIGRLGGVTEFYLGGTGILLTVGVILETYEEIAAQLLMKMYPGFLKKLLGGERLLRAGLSRGEAASRGALMAWSPLLLLGIALLVLGGVAWFLKGRLK
>LUCA_SecY_SecY_Indels50_99
MLGGFLDLLEPILKLLPELKSPFRIPDLRKKLLWTLFVLILYFLGAHIPLPGIDRAALASLFEQNAYGRLGFLDLFFGGALGRFSIFALGIGPFVTASIILQLLTAVGPKLVELDLTDPEGRKLFTGYQRLLAVLLAVIEAFGLTIFLGAYGPTVPGAASALAGAGVLISLTPLTAVLIVLTLTAGGIFIMWLGEVISKWGIGSGVSLLILAGVVARIPTGLFRPFTLLSAGGGPVGAIPVLIVIIALGILIVLLDGVVFITTIERFIPVVYAKGIVGRIPLGFRVYGGYSGYFPLKLLYAGVIPVIFASALLANPQTISQILPNRFGPNNSNFGLTIIGEYTIIVATNYVEGNQLSPVGGLLYYFSPPYGLLTFLGAFVFLGIVVAYFAKRNAIKTCILFALLGGVFWFSFVSLLGLTSTASLSSQDWLRALLYTIIYFLLCVFFTYFWVTIGFDPKDLAENLKKYGGFIPGFRPGPPTVEYLERYLPRITLLGGIFLGLIAALPDFIGRLGGITEFYLGGTGILLTVGVILETYEELAAQLLMEMYPGFLRRFLGGERLLRAGASGSGAAERGVLMAWRPWLYVGVALLVIGGVAWFLYGRAL
>LUCA_SRPsystem_Ffh_Indels10_0
MFEKLKERLEGLLEKLKSIVTLTEKDLEELLRELELALLESDVGVEVVEEIILKKRALKEKVKKGKNPEELVIELLREELLDILSGELKSSNKPNVILFVGVNGTGKTTTIAKLAYLKKGYSVLLAAGDTFRAGAIEQLEVLGERLGVPVIKQGADPAAVVDAIAKDVVIIDTAGRMHTNENLMELKKIKRVVKPDETLLVLDATTGQDAVEQAKAFNEAVGITGIILTKLDGDAKGGAALSIAAVTKKPIKFIGVGEKIEDLEPFDPERFVERLLGEG
>LUCA_SRPsystem_Ffh_Indels10_1
MVFEKLKEKLQNLFSKLKSLFSLSEKDIEELLRELEMALLEADVGLEVVEEIILKRALKEKVKKSKDPEELIIEILREELLEILSEELKISSNKPNVILFVGVNGSGKTTTIAKLAYFKKGYKVLLAAGDTFRAAAIEQLEVLAERLVPVIKHGADPAAVVFDAAKRDVVIIDTAGRLHTNENLMELKKIKRVVKPDETLLVLDATTGQDAVEQAKEFNEAVGITGIILTKLDGDAKGGAALSIAAVTGKPIKFIGVGEKIEDLEPFDPERFVDRLLG
>LUCA_SRPsystem_Ffh_Indels10_2
MFEKLKESLEGLLKKLKSKSTISEEDIEELLRELEMALLEADVGVEVVEEIIKIKEKAVKKKVPKGSNAEELVIEILREELVEILSGEVLESKKPNVILFVGVNGTGKTTTIAKLAYFKKGYKVLLAAGDTFRAAAIEQLEILGERLGVPVIKQGADPAAVVFDAIAAGDVVIIDTAGRMHTNENLMELKKINRVVKPDETLLVIDATTGQDAVEQAKAFNEAVGITGVILTKLDGTAKGGAALSIAAVTGKPIKFIGVGEKIDDLEPFDPERFVERLLGE
>LUCA_SRPsystem_Ffh_Indels10_3
MVFEKLKEKLKNLFEKLKSLTTLSEKNIEELLEELEMALLEADVGVEVVEEIIEIKKRAKGKKVKKGKNPEELVIKLLREELLEILSEELLDDKKPNVILFVGVNGTGKTTTIAKLAYLKKGYSVLLAAGDTFRAGAIEQLEVLAERLGVPVIKQGADPAAVVFDAIAKKGDVVIIDTAGRMHTNENLMEELKKIKRVVKPDETLLVIDATTGQDAVEQAKEFNEAVGITGVILTKLDGTAKGGAALSIAAVTKKPIKFIGVGEKIDDLEPFDPERFVDRILG
>LUCA_SRPsystem_Ffh_Indels10_4
MVFEKLKESLKNLFEKLKSLFLISEKDIEELLRELEMALLEADVGVEVVEEIILKKAKEKIPKGKNPEELVIKILREELLILSETILSSKKPNVILLVGVNGSGKTTTIAKLAYLKKGYKVLLAAGDTFRAAAIEQLEQLAERLVPIIKQGADPAAVVFDAAKDVVIIDTAGRLHTNENLMELKIKRVIKPDETLLVLDATTGQDAVEQAKAFNEAVGITGIILTKLDGDAKGGAALSIAAVTGKPIKFIGVGEGIDDLEPFDPERFVDRLLGKG
>LUCA_SRPsystem_Ffh_Indels10_5
MVFEKLKNKLENLLKKLKSLFSLSEKNLEELLEELEQALLEADVGLEVVEEIIELKKRALKKKVKKGKNPEEIIIELLRDELLEILSGTLKLEEKKPNVILFVGVNGTGKTTTIAKLAYLKKQGYSVLLAAGDTFRAAAIEQLEILGERLGVPVIKQGADPAAVVFDAIHAKAKDVVIIDTAGRMHTNKNLMELKKIKRVVKPDETLLVLDATTGQDAVEQAKEFNEAVGITGIILTKLDGDAKGGAALSIAAVTGKPIKFIGVGEKIEDLEPFDPERFVDRLLGEG
>LUCA_SRPsystem_Ffh_Indels10_6
MFSKFKKKLKSAVPKVLIEEKEEAVEEAEKEAEAEAAAEESALESEKEKEADAEAPAKEEALDAVAAKAAAESLSAATEIEEESEPEEAKKEEEEEKKKSVFEKLKERLENLFSKLKSLTTLSEKDLEELLRELEMALLEADVGVEVVEEIILKEKALKQKVKKGKDPKELVIEILREELLEILSEEIIESKKPNVILLVGVNGSGKTTTIAKLAYFKKGYSVLLAAGDTFRAAAIEQLEVLGERLVPVIKQGADPAAVVFDAIARDVVIIDTAGRLHTNENLMELKIKRVVKPDETLLVLDATTGQDAVEQAKAFNEAVGITGIILTKLDGDAKGGAAISIAAVTGKPIKFIGVGEKIDDLEPFDPERFVDRLLGMGE
>LUCA_SRPsystem_Ffh_Indels10_7
MFEKLKRLKGLLRKLKSVFTLSEKDLEELLRELELALLEADVGVEVVEEIIEIKRAVKKKVPRGKNPEELVIEVLRDELLILSGELLSNKPNVILFVGVNGTGKTTTIAKLAYLKKGKSVLLAAGDTFRAAAIEQLKVLGERLVPVIKQGADPAAVVDAIAKRDVVIIDTAGRMHTNENLMELKIKRVVKPDETLLVLDATTGQDAVEQAKAFNEAVGITGIILTKLDGTAKGGAALSIAAVTGKPIKFIGVGEKIDDLEPFDPDRFVERLLE
>LUCA_SRPsystem_Ffh_Indels10_8
MVFEKLKEKLENLFEKIKSLTTISEKNIEELLEELEMALLEADVGLEVVEEIIKLKERAVKKKIPKGKNPEELVIEILREELLEILSELIESKKPNVILLVGVNGTGKTTTIAKLAYLKKGYSVLLAAGDTFRAGAIEQLEVLGERLGVPVIKQGADPAAVVDAIADVVIIDTAGRMHTNKNLMELKKIKRVIKPDETLLVLDATTGQDAVEQAKAFNEAVGITGVILTKLDGDAKGGAALSIAAVTGKPIKFIGVGEKIEDLEPFDPERFIDRILG
>LUCA_SRPsystem_Ffh_Indels10_9
MFEKLKEKLKSLFEKLKSLFTISEKNIEELLEELELALLESDVGLEVVEEIILKKRAVKKKVKKGKNPEEFVIEILREELLEILSEEIKNSDKKPNVILFVGVNGSGKTTTIAKLAYLKKGYKVLLAAGDTFRAAAIEQLEELGERLVPVIKQGADPAAVVFDAIAKADVVIIDTAGRLHTNKNLMELKKIKRVVKPDETLLVLDATTGQDAVEQAKAFNEAVGITGIILTKLDGDAKGGTALSIAAVTKKPIKFIGTGEKIEDLEPFDPERFIERILG
>LUCA_SRPsystem_Ffh_Indels10_10
MFEKLKEKLKGLLKKLKNITTLSEKDIEELLRELEMALLEADVGLEVVEEIIVKKRAKKKVKKGKNPEELVIEILREELLEILSEELKISSKKPNVILLVGVNGSGKTTTIAKLAYLKKGYSVLLAAGDTFRAGAIEQLEILAERLVPVIKHGADPAAVVFDAIADVVIIDTAGRLHTNENLMELKKIKRVVKPDETLLVLDATTGQDAVEQAKEFNEAVGITGVILTKLDGDAKGGAALSIAAVTKKPIKFIGVGEKIDDLEPFDPERFVDRLLG
>LUCA_SRPsystem_Ffh_Indels10_11
MFNKFKKKLKEAVEKVSKKLEEKEEPAEEVVIEQQAAEASEEKKTEKEKIEEAKKEVEAKEEPEEAEAVPEVVEEVAVEAAHEEKQKKEKEDEKKEEEKKKKVFEKLKEKLENLFKKLKSLSTLSEKDIEELLRELEMALLEADVGVEVVEEIIELKKKALKKKVKKGSDPEELVIEILREELLEILSGTLLEPNKPNVIMFVGVNGTGKTTTIAKLAYLKKGYSVLLAAADTFRAGAIEQLKVLGERLGVPVIKQGADPAAVVDAIAKARDVVIIDTAGRMHTNKNLMELKKIKRVVKPDETLLVVDATTGQDAVEQAKAFNEAVGITGVILTKLDGDAKGGAALSIAAVTGKPIKFIGVGEKIEDLEPFDPERFVSRLLGMG
>LUCA_SRPsystem_Ffh_Indels10_12
MVFESLKDKLKGLFEKLKSLFTLSEKDIEELLRELELALLESDVGVEVVEEIILKKRALKKKIKKGKNPEELVIEILREELLDILSGELLSEKKPNVILFVGVNGSGKTTTIAKLAYLKKGKSVLLAAGDTFRAAAIEQLEVLAERLVPVIKHGADPAAVVDAIHAKKDVVIIDTAGRMHTNENLMELKKINRVVKPDETLLVLDATTGQDAVEQAKAFNEAVGITGIILTKLDGTAKGGAAISIAAVTGKPIKFIGVGEGIDDLEPFDPDRFIDRLLG
>LUCA_SRPsystem_Ffh_Indels10_13
MFEKLKDKLENVLKKLKSLFSLSEKNIEELLRELEMALLEADVGLEVVEEIIIKERALGEKVRKGKNPEELVIELLREELLEILGGENIKLEPEKPNVILFVGVNGTGKTTTIAKLAYLKKGYSVLLAAGDTFRAGAIEQLKILGERLVPVIKQGADPAAVVDAIADVVIIDTAGRMHTNENLMELKKIKRVVKPDETLLVLDATTGQDAVEQAKAFNEAVGITGIILTKLDGTAKGGAALSIAAVTKKPIKFIGVGEGIEDLEPFDPERFVDRLLGEG
>LUCA_SRPsystem_Ffh_Indels10_14
MFEKFKKKLKEFVKKLEEKVEKEEEPAEDVEEAEEEEVAAEEKALEKEEEKEKVEAVEKELEALEALAEKTVGDQGQAEAEVEAEVQAEEKEEEKEEEKTKSVFEKLKEKLKGVFEKLKSLFTLSEKDIEELLRELEMVLLESDVGVEVVEEIILKERALKQKIPKGKDAEELVIKILREELLEILGEELKLSDKKPNVILFVGVNGTGKTTTIAKLAYLKKQGKKVLLAAGDTFRAAAIEQLEVLAERLGVPVIKQGADPAAVVFDAIHAKAKDVVIIDTAGRMHTNENLMELKKIKRVIKPDETLLVLDATTGQDAVKQAKAFNEAVGITGIILTKLDGTAKGGAALSIAAVTGKPIKFIGVGEKIDDLEPFDPERFVERILG
>LUCA_SRPsystem_Ffh_Indels10_15
MVFERLKEALKNIFEKLKGITTLSEKNIEELLEELEMALLEADVGVEVVEEIILKERALKKKVRKGKNPEELVIELLREELLEILSGELNLEEKKPNVILFVGVNGTGKTTTIAKLAYLKKGKSVLLAAGDTFRAAAIEQLEILGERLNVPVIKQGADPAAVVFDAIAAGDVVIIDTAGRLHTNENLMELKKINRVIKPDETLLVLDATTGQDAVEQAKAFNEAVGITGIILTKLDGTAKGGAALSIAAVTGKPIKFIGVGEGIEDLKPFDPDRFVDRLLE
>LUCA_SRPsystem_Ffh_Indels10_16
MVFEKLKEKLKSLFKKLKSLTTLSEKNIEELLRELELALLEADVGVEVVEEIIVKEKAKKKVKKGKNPEELVIEVLRDELLEILSEELISSKKPNVILMVGVNGSGKTTTIAKLAYLKKGYKVLLAAGDTFRAGAIEQLEVLGERLVPVIKQGADPAAVVFDAYAKDVVIIDTAGRLHTNENLMELKKIKRVVKPDETLLVLDATTGQDAVEQAKAFNEAVGITGVILTKLDGDAKGGAALSIAAVTGKPIKFIGVGEKIDDLEPFDPERFVERLLG
>LUCA_SRPsystem_Ffh_Indels10_17
MVFDKLKERLKGIFKKLKNLTTLSEKDIEELLRELEMALLEADVGVEVVEEIIEIKKRAKQKVRKGKNPEELVIKILREELLEILSGTLLSSNKPNVILFVGVNGTGKTTTIAKLAYLKKGYKVLLAAGDTFRAAAIEQLEVLGERLVVIKHGADPAAVVYDAIYAARDVVIIDTAGRLHTNENLMELKKIKRVVKPDETLLVLDATTGQDAVEQAKEFNEAVGITGIILTKLDGDAKGGAALSIAAVTKKPIKFIGVGEKIDDLKPFDPERFVDRLLG
>LUCA_SRPsystem_Ffh_Indels10_18
MVFEKLKESLENLLKKLKSLSTLSEKNIEELLEELEMALLEADVGLEVVEEIIIKEKAKKKVKKGKNPEEVVIELLRDELLEILSEELKLDENKPNVILFVGVNGSGKTTTIAKLAYLKKGYKVLLAAGDTFRAGAIEQLEVLGERLVPVIKQGDPAAVVYDAIAKRDVVIIDTAGRLHTNENLMELKKIKRVVKPDETLLVLDATTGQDAVEQAKAFNEAVGITGIILTKLDGDAKGGAALSIAAVTGKPIKFIGVGEGIDDLEPFDPEKFVERLLG
>LUCA_SRPsystem_Ffh_Indels10_19
MFEKLKEKLKNIFEKLKSLTTISEKNLEELLEELEMALLEADVGLEVVEEIIKLKKRALGQKVKKGKDPEEFVIELLREELLEILSGEILAEGKPNVIMFVGVNGSGKTTTIAKLAYLKKGRKVLLAAGDTFRAAAIEQLEVLGERLVPVIKHGADPAAVVFDAIAAKDVVIIDTAGRLHTNENLMELKKIKRVVKPDETLLVLDATTGQDAVEQAKAFNEAVGITGIILTKLDGDAKGGAALSIAAVTKKPIKFIGVGEKIEDLEPFDPDRFIERLLG
>LUCA_SRPsystem_Ffh_Indels10_20
MVFEKLKDRLKGLFKKLKSIFTLSEKNIEELLRELEMALLEADVGLEVVEEIILKKKAVKQKIPKGKDAEELVIELLRDELLEILSGELLEKNKPNVILFVGVNGTGKTTTIAKLAYLKKGKSVLLAAADTFRAAAIEQLEVLGERLVPVIKQGADPAAVVFDAIAAHDVVIIDTAGRMHTNENLMEELKKIKRVVKPDETLLVLDATTGQDAVEQAKAFNEAIGITGIILTKLDGTAKGGAALSIAAVTGKPIKFIGVGEKIDDLEPFDPERFVDRLLGEGEEAE
>LUCA_SRPsystem_Ffh_Indels10_21
MVFEKLKEKLQNLLKKLKSLVTLSEKNLEELLRELEMALLEADVGVEVVEEIILKERAVKKKVKKGKNPEELVIELLREELLEILSEELKLEENKPNVILFVGVNGTGKTTTIAKLAYFKKGRSVLLAAGDTFRAAAIEQLKILGERLGVPVIKQGADPAAVVYDAIAAKDVVIIDTAGRMHTNENLMELKKIKRVVKPDETLLVLDATTGQDAVEQAKAFNEAVGITGVILTKLDGTAKGGAALSIAAVTGKPIKFIGTGEGIDDLEPFDPERFVDRLLGMG
>LUCA_SRPsystem_Ffh_Indels10_22
MVFEKLKERLKGLFEKLKSIFTLSEKDIEELLRELEMALLESDVGVEVVEEIIIKKRALKKKIKKGKNPEELVIKILREELLEILSGEILSDKKPNVILFVGVNGTGKTTTIAKLAYLKKGYSVLLAAADTFRAAAIEQLEVLGERLVPVIKQGADPAAVVFDAIAKDVVIIDTAGRMHTNENLMELKKIKRVIKPDETLLVLDATTGQDAVEQAKAFNEAVGITGIILTKLDGDAKGGAAISIAAVTKKPIKFIGVGEKIDDLKPFDPERFVERLFG
>LUCA_SRPsystem_Ffh_Indels10_23
MVFEKLKEKLKNLFKKLKSLTTLSEKNIEELLEELEMALLEADVGVEVVEEIIELKERALGKKVPKGSDPEELVIEILREELLEVLSEVLISKKKPNVILFVGVNGSGKTTTIAKLAYLKKGYSVLLAAGDTFRAAAIEQLEILGERLVPVIKQGADPAAVVFDAIAKARDVVIIDTAGRMHTNENLMELKKIKRVVKPDETLLVLDATTGQDAVEQAKAFNEAVGITGVILTKLDGTAKGGAALSIAAVTKKPIKFIGVGEKIEDLEPFDPERFVDKLLGE
>LUCA_SRPsystem_Ffh_Indels10_24
MFEKLKERLQNILEKLKGIFTLSEKDIEELLRELEMVLLEADVGVEVVEEIILKKRALKKKVPKGSNPEELVIELLREELLEILSEELKLEEKKPNVILFVGVNGTGKTTTIAKLAYLKKGKSVLLAAGDTFRAAAIEQLKILGERLGVPVIKQGADPAAVVFDAIAKSKDVVIIDTAGRMHTNENLMEELKKIKRVIKPDETLLVIDATTGQDAVEQAKAFNEAVGITGIILTKLDGTAKGGAALSIAAVTGKPIKFIGVGEGIEDLKPFDPERFVDRLLE
>LUCA_SRPsystem_Ffh_Indels10_25
MVFEKLKERLKSLLKKLKSLTTLTEKNIEELLRELEMALLEADVGVEVVEEIIKIKKKALKKKIPKGKNPEELVIEILREELLDILSKELKLNSKKPNVILFVGVNGTGKTTTIAKLAYLKKQGYSVLLAAGDTFRAAAIEQLEELGERLVPVIKQGADPAAVVFDAIAKARNDVVIIDTAGRMHTNKNLMEELKKIKRVVKPDETLLVIDATTGQDAVEQAKAFNEAVGITGIILTKLDGDAKGGAALSIASVTKKPIKFIGTGEKIEDLEPFDPERFIERLLG
>LUCA_SRPsystem_Ffh_Indels10_26
MVFESLKESLKGLLKKLKSLTTLSEKNIEELLRELEMALLESDVGVEVVEEIIEIKEKAKKKKVPKGKDPEELVIEILREELLEILSEELKLKEKKPNVILLVGVNGTGKTTTIAKLAYLKKGYSVVLAAGDTFRAAAIEQLEVLGERLGVPVIKQGADPAAVVFDAIAAKGDVVIIDTAGRMHTNKNLMELKKINRVVKPDETLLVIDATTGQDAVEQAKAFNEAVGITGIILTKLDGDAKGGAALSIAAVTGKPIKFIGVGEGIDDLEPFDPERFVDRLLGEG
>LUCA_SRPsystem_Ffh_Indels10_27
MFEKLKEKLKNLFEKLKSLFTLSEKNIEELLRELEQALLQADVGVEVVEEIILKKRAVKKKIPRGKNPEEVVIKLLREELLEILSGELKISEGKPNVILFVGVNGSGKTTTIAKLAYLKKGRKVLLAAGDTFRAGAIEQLEVLGERLVPVIKQGADPAAVVFDAIAKDVVIIDTAGRLHTNKNLMELKKIKRVVKPDETLLVLDATTGQDAVEQAKEFNEAVGITGVILTKLDGDAKGGAAISIAAVTGKPIKFIGVGEGIDDLEPFDPERFVDKLLG
>LUCA_SRPsystem_Ffh_Indels10_28
MFEKLKRLENLLKKLKSLTTLSEKDIEELLRELELALLEADVGVEVVEEIIIKRAKKKVPKGSNPEELIIKVLREELEILSEELLEKNKPNVILLVGVNGTGKTTTIAKLALKKGYSVLLAAGDTFRAAAIEQLKILGERLVPVIKQGADPAAVVDAADVVIIDTAGRMHTNENLMELKKIKRVVKPDETLLVLDATTGQDAVEQAKAFNEAVGITGIILTKLDGTAKGGAALSIAAVTGKPIKFIGVGEKIDDLEPFDPERFVDRLLG
>LUCA_SRPsystem_Ffh_Indels10_29
MVFEKLKSLKNLLSKLKSLFTISEKNIEELLKELELALLEADVGLEVVEEIIIKEKALKEKVPKGKDPEELVIELLREELLEILSEELLESKKPNVILFVGVNGTGKTTTIAKLAYLKKGYKVLLAAGDTFRAAAIEQLEELGERLVPVIKQGADPAAVVDAIYAAHGDVVIIDTAGRLHTNKNLMELKKIKRVVKPDETLLVLDATTGQDAVEQAKEFNEAVGITGIILTKLDGDAKGGAALSIAAVTGKPIKFIGVGEGIEDLEPFDPERFVDRLLGMGE
>LUCA_SRPsystem_Ffh_Indels10_30
MFEKLKRLKSLVEKLKSISILTEKDIEELLRELEQALLQADVGIEVVEEIIIKKRAKKKIPKGKNPEELVIEILREELLILSGVLISSKKPNVILFVGVNGTGKTTTIAKLAYLKKGYSVLLAAGDTFRAGAIEQLEVLGERLVPVIKGADPAAVVFDAAKARDVVIIDTAGRLHTNKNLMELKKIKRVVKPDETLLVVDATTGQDAVEQAKAFNEAVGITGVILTKLDGDAKGGAALSIAAVTKKPIKFIGVGEKIEDLEPFDPERFVDRLLG
>LUCA_SRPsystem_Ffh_Indels10_31
MFNKLKKKLKSEKEKLLEKVEEEEKAVEEVVEEEQAEEEKEAKKELEKVEEAASPKPAEPEEEEKETASQEVERIKVEAEKEEESKKEEEEKKKEKEKKKEVFEKLKKLEGLFKKLKSLTSLSEKNLEELLRELEMALLEADVGVEVVEEIILKKRAVGKKVKKSSNPEELVIELLREELLDILSEESIKNEKKKPNVILFVGVNGSGKTTTIAKLAYLKKGYSVLLAAGDTFRAGAIEQLEVLAERLVVIKHGADPAAVVDAIHAGDVVIIDTAGRLHTNENLMELKKIKRVVKPDEILLVLDATTGQDAVEQAKAFNEAVGITGIILTKLDGTAKGGAALSIAAVTGKPIKFIGVGEKIEDLEPFDPERFVDRLLG
>LUCA_SRPsystem_Ffh_Indels10_32
MVFEKLKERLKGLLKKLKGKSTLTEKNIEELLKELELALLEADVGVEVVEEIIIKKRAVKEKVKKGKDAEELVIEILKEELLEILGEELKLSNKPNVILFVGLNGTGKTTTIAKLAYFKKGYSVLLAAADTFRAGAIEQLEVLGERLVPVIKQGADPAAVVFDAIARDVVIIDTAGRLHTNENLMELKKIKRVVKPDETLLVLDATTGQDAVEQAKAFNEAVGITGIILTKLDGDAKGGAALSIAAVTKKPIKFIGVGEKIDDLEPFDPERFVDRLLG
>LUCA_SRPsystem_Ffh_Indels10_33
MFEKLKEALKSLFSKLRSLFTLSEKNIEELLRELEMALLEADVGLEVVEEIILKEKALKKKIPKGKDPEELVIEILREELLEILSEESLNSEGKPNVILFVGVNGSGKTTTIAKLAYLKKGYKVLLAAGDTFRAGAIEQLEVLGERLVPVIKQGADPAAVVFDAIAKSRGDVVIIDTAGRLHTNKNLMEELKKIKRVVKPDETLLVLDATTGQDAVEQAKEFNEAVGITGIILTKLDGDAKGGAALSIASVTGKPIKFIGTGEGIDDLEPFDPERFVERLLG
>LUCA_SRPsystem_Ffh_Indels10_34
MFEKLKDSLKGILEKLKSLTTLSEKDIEELLRELEMALLEADVGVEVVEEIIIKRAVKQKIPKGKDAEELVIKILREELVEILSETLLSSKKPNVILFVGVNGSGKTTTIAKLAYLKKGYKVLLAAADTFRAAAIEQLEQLGERLVPVIKQGADPAAVVDAIAKDVVIIDTAGRLHTNENLMELKKINRVIKPDETLLVLDATTGQDAVEQAKEFNEAVGITGIILTKLDGDAKGGAALSIAAVTKKPIKFIGTGEKIEDLKPFDPERFVERLLG
>LUCA_SRPsystem_Ffh_Indels10_35
MFSKLKKKLKSLVEKVLEKLAKEEAEAIEEVEKEEEAESEEEVALEKKKEEEKEKEVSSASEALDAAATKEEAEEEKAAAESEAELQSEEAEAKKEEEKKKAVFEKLKEKLKGLLEKLKSIFTLSEKNLEELLRELELALLEADVGVEVVEEIILKKRALKKKVPRSKNPEELVIELLREELLEILGEKLLSSNKPNVILFVGVNGTGKTTTIAKLAYLKKGYKVLLAAGDTFRAAAIEQLEELAERLVPVIKQGADPAAVVYDAIAKAKDVVIIDTAGRMHTNENLMELKKIKRVVKPDETLLVLDATTGQDAVNQAKAFNEAVGITGIILTKLDGTAKGGAALSIAAVTGKPIKFIGVGEKIEDLEPFDPERFVERLLE
>LUCA_SRPsystem_Ffh_Indels10_36
MFEKLKEKLKGLLKKLKSTTTLSEKDIEELLRELEMALLEADVGVEVVEEIIIKKAKEKIKKGVNPEELVIEILREELLEILSETLLSDKKPNVILFVGVNGTGKTTTIAKLAYLKKGYKVLLAAGDTFRAGAIEQLEILGERLVPVIKQGADPAAVVFDAIYANDVVIIDTAGRLHTNENLMELKKIKRVVKPDETLLVVDATTGQDAVNQAKEFNEAVGITGIILTKLDGDAKGGAALSIAAVTKKPIKFIGVGEKIDDLEPFDPERFVERLLGE
>LUCA_SRPsystem_Ffh_Indels10_37
MFEKLKERLKNLFEKLKSLTTLSEKNIEELLEELEMALLEADVGVEVVEEIIELKKRAVGKKIPKGKDPEELVIEILREELLEILSETSIKNSEKKPNVILLVGVNGSGKTTTIAKLAYLKKGYKVLLAAGDTFRAAAIEQLEVLAERLGVPVIKHGADPAAVVFDAIAAKGDVVIIDTAGRLHTNENLMELKKIKRVVKPDETLLVLDATTGQDAVEQAKAFNEAVGITGVILTKLDGTAKGGAALSIAAVTGKPIKFIGTGEKIDDLEPFDPDRFVDRLLGG
>LUCA_SRPsystem_Ffh_Indels10_38
MFEKLKERLEGLFKKLKGISTLSEKNIEELLRELEMALLESDVGLEVVEEIIIKERAVGQKVPKGKNPEELVIEILREELLEILSEESLLESKKPNVILMVGVNGTGKTTTIAKLAYLKKGYSVLLAAGDTFRAAAIEQLKVLGERLVPVIKHGADPAAVVFDAANDVVIIDTAGRMHTNENLMELKKINRVVKPDETLLVLDATTGQDAVEQAKAFNEAVGITGVILTKLDGTAKGGAALSIAAVTGKPIKFIGVGEGIEDLEPFDPERFVDRLLG
>LUCA_SRPsystem_Ffh_Indels10_39
MFEKLKKLKNLLEKLKSLTSLSEKNIEELLEELEMALLEADVGVEVVEEIIEIKERAVKQKIRKGKNPEELVIEILREELKEILGNEILSSKKPNVIMFVGVNGTGKTTTIAKLAYLKKRGYKVLLAAADTFRAAAIEQLKELGERLVPVIKQGADPAAVVFDAIAKDVVIIDTAGRMHTNENLMELKKIKRVVKPDETLLVVDATTGQDAVEQAKAFNEAVGITGIILTKLDGDAKGGAALSIAAVTGKPIKFIGVGEKIEDLEPFDPERFIDRLLG
>LUCA_SRPsystem_Ffh_Indels10_40
MFEKLKEKLKNLFKKLKSISTLSEKNIEELLRELELALLEADVGVEVVEEIILKKKAVKKKIPRGKDPEELVIEILREELLEILSGENLLESKPNVILFVGVNGSGKTTTIAKLAYLKKGRSVLLAAGDTFRAAAIEQLKVLGERLVPVIKQGADPAAVVFDAIARDVVIIDTAGRLHTNENLMELKKIKRVVKPDETLLVLDATTGQDAVEQAKAFNEAVGITGIILTKLDGTAKGGAALSIAAVTGKPIKFIGVGEKIEDLEPFDPERFVDRLLG
>LUCA_SRPsystem_Ffh_Indels10_41
MFEKLKDRLKSLLKKLKSLTTLSEKNIEELLRELEMALLEADVGLEVVEEIIEIKKRALKKKVKKGKNPEELVIKILREELLEILSKELLSSGKPNVILMVGVNGTGKTTTIAKLAYLKKQGYSVLLAAGDTFRAAAIEQLEQLAERLGVPVIKQGADPAAVVFDAIYAKAHGDVVIIDTAGRMHTNENLMELKKIKRVIKPDETLLVLDATTGQDAVEQAKAFNEAVGITGIILTKLDGDAKGGAALSIAAVTGKPIKFIGVGEGIDDLEPFDPERFVSKLLG
>LUCA_SRPsystem_Ffh_Indels10_42
MFEKLKEKLEGLFEKLKSLSTITEKNLEELLRELEMALLEADVGVEVVEEIILKRAVGQKVPRGSDAEELVIEILREELLEILSGILKSKKPNVIMFVGVNGTGKTTTIAKLALKKGYKVLLAAADTFRAAAIEQLETLGERLVVIKQGADPAAVAFDAIADVVIIDTAGRMHTNENLMELKKIKKVVKPDETLLVLDATTGQDAVEQAKAFNEAVGITGVILTKLDGDAKGGAALSIAAVTGKPIKFIGVGEKIDDLEPFDPERFVDRILG
>LUCA_SRPsystem_Ffh_Indels10_43
MFEKLKEKLKNLFKKLKSTTTLSEKNIEELLRELEMALLESDVGVEVVEEIIELKKKALKKKVPKGSDPEELVIELLREELLEILSKESLLSDNKPNVILFVGVNGTGKTTTIAKLAYLKKRGYSVLLAAADTFRAAAIEQLKVLGEKLGVPVIKQGADPAAVVFDAIAARGDVVIIDTAGRMHTNENLMEELKKINRVVKPDETLLVLDATTGQDAVEQAKEFNEAVGITGVILTKLDGDAKGGAALSIASVTKKPIKFIGVGEGIEDLEPFDPERFVDRLLG
>LUCA_SRPsystem_Ffh_Indels10_44
MVFEKLKERLKGLLEKLKSIFTLTEKNLEELLRELEQALLEADVGIEVVEEIILKERALKKKVKKSKNPEELVIELLREELLDILGGELLSDKKPNVILFVGVNGTGKTTTIAKLAYLKKGHSVLLAAADTFRAGAIEQLEELGERLVPVIKQGADPAAVVYDAIHAKDVVIIDTAGRMHTNENLMELKKIKRVVKPDETLLVVDATTGQDAVEQAKEFNEAVGITGIILTKLDGDAKGGAALSISAVTKKPIKFIGTGEKIEDLEPFDPDRFVDRLLE
>LUCA_SRPsystem_Ffh_Indels10_45
MVFEKLKEKLKNLLEKLKSLFTLSEKDLEELLEELEQALLQADVGVEVVEEIILKERALKEKVKKGKNPEELVIEILREELLEILSGEIKLSEKKPNVILLVGVNGSGKTTTIAKLAYFKKGYSVLLAAGDTFRAGAIEQLEELAERLGVPVIKQGADPAAVVFDAIHAKDVVIIDTAGRLHTNKNLMELKKIKRVVKPDETLLVLDATTGQDAVEQAKAFNEAVGITGIILTKLDGDAKGGAAISIAAVTKKPIKFIGTGEKIEDLEPFDPERFVDRLLG
>LUCA_SRPsystem_Ffh_Indels10_46
MFEKLKEKLKSIFEKLKGLFTLSEKNIEELLEELEMALLEADVGVEVVEEIILKKRAKQKVKKGVNPEEFVIKVLREELLEILSGTILEDKKPNVILFVGVNGTGKTTTIAKLAYFKKGYKVLLAAGDTFRAAAIEQLEILAERLVPVIKQGADPAAVVDAIAAKGDVVIIDTAGRLHTNENLMELKKIKRVVKPDETLLVLDATTGQDAVEQAKAFNEAVGITGVILTKLDGTAKGGAALSIASVTGKPIKFIGTGEKIDDLEPFDPDRFIDRLLG
>LUCA_SRPsystem_Ffh_Indels10_47
MVFEKLKSLKNLFKKLKSLSTLTEKNLEELLRELELALLEADVGVEVVEEIILKEKAVKKKVPKGSNPGELVIELLREELLEILSGELLESKKPNVILFVGVNGTGKTTTIAKLALKKGKSVLLAAGDTFRAAAIEQLEVLGERLGVPVIKQGADPAAVAYDAIARDVVIIDTAGRLHTNENLMELKKIKRVVKPDETLLVLDATTGQDAVEQAKAFNEAVGITGIILTKLDGTAKGGAAISIAAVTKKPIKFIGVGEGIEDLEPFDPERFVDRLLGED
>LUCA_SRPsystem_Ffh_Indels10_48
MVFEKLKRLKNLLKKLKSTFTLSEKDIEELLEELELALLEADVGLEVVEEIIELKEKAVKKKVKKSKNPEELIIEILREELLEILSESSLLAEKKPNVILFVGVNGTGKTTTIAKLAYLKNGYKVLLAAADTFRAAAIEQLEVLGERLVPVIKQGADPAAVVFDAIAAKNDVVIIDTAGRMHTNENLMELKKIKRVIKPDETLLVLDATTGQDAVEQAKAFNEAVGITGIILTKLDGDAKGGAALSIAAVTGKPIKFIGVGEKIEDLEPFDPERFVEKLLG
>LUCA_SRPsystem_Ffh_Indels10_49
MFEKLKEKLSNLLEKLKSLSTISEKNLEELLEELEMALLESDVGIEVVEEIILKRAVKRKVPKGKDPEELVIELLREELLEILGGELLSSKKPNVILFVGVNGTGKTTTIAKLAYLKKGYSVLLAAGDTFRAAAIEQLEELGERLVPVIKQGDPAAVVFDAIAARGDVVIIDTAGRMHTNENLMELKKIKRVVKPDETLLVLDATTGQDAVEQAKAFNEAVGITGIILTKLDGDAKGGAALSIAAVTGKPIKFIGTGEKIEDLEPFDPERFVDRILG
>LUCA_SRPsystem_Ffh_Indels10_50
MVFEKLKEKLKNLLEKLKSLTTISEKNLEELLEELELALLEADVGLEVVEEIILKERAGQKVPKGKNPRELVIEILREELLEILSGELELNEKKPNVILFVGVNGTGKTTTIAKLALKKGYKVLLAAGDTFRAAAIEQLEQLGERLVPVIKQGADPAAVVFDAIAAGDVVIIDTAGRMHTNENLMELKKIKRVVKPDETLLVLDATTGQDAVEQAKAFNEAVGITGIILTKLDGTAKGGAALSIASVTGKPIKFIGTGEKIEDLEPFDPERFIDRLLGMG
>LUCA_SRPsystem_Ffh_Indels10_51
MFEKLKDRLKGILEKLKGIFTLSEKNVEELLEELEMVLLESDVGLEVVEEIILKKRAVKQKVPRSENPEELVIKILREELLEILSGEILSEKKPNVILMVGVNGTGKTTTIAKLAYLKKGYSVLLAAGDTFRAGAIEQLEELGERLVPVIKHGADPAAVVFDAIHAKAKDVVIIDTAGRMHTNENLMELKKIKRVVKPDETLLVVDATTGQDAVEQAKAFNEAVGITGVILTKLDGDAKGGAALSIAAVTGKPIKFIGTGEGIDDLEPFDPERFVDRLLG
>LUCA_SRPsystem_Ffh_Indels10_52
MFEKLKERLQNLFEKLKSLFTLSEKNIEELLEELEMALLEADVGVEVVEEIILKERALKKKVKRGKNPEELVIELLREELLEILSEENILEDKKPNVILFVGVNGTGKTTTIAKLAYLKKRGYSVLLAAGDTFRAAAIEQLEQLGERLVPVIKQGADPAAVVDAIHASKDVVIIDTAGRMHTNENLMELKKIKRVVKPDETLLVLDATTGQDAVNQAKAFNEAVGITGVILTKLDGTAKGGAALSIAAVTGKPIKFIGVGEKIEDLEPFDPDRFVDRLLG
>LUCA_SRPsystem_Ffh_Indels10_53
MVFEKLKKLKGLLKKLKSLVTLSEKNIEELLEELEMALLQADVGVEVVEEIIIKKRAKKKVKRGKNPEELVIEILREELLEILSEEILSSKKPNVILFVGVNGTGKTTTIAKLAYLKKGYKVLLAAGDTFRAGAIEQLEVLGERLVPVIKQGADPAAVAFDAIAKDVVIIDTAGRLHTNKNLMELKKIKRVVKPDETLLVLDATTGQDAVEQAKAFNEAVGITGIILTKLDGDAKGGAALSIAAVTKKPIKFIGVGEKIDDLEPFDPERFVDRLLG
>LUCA_SRPsystem_Ffh_Indels10_54
MFEKLKEALKNLFKKLKSLTTLSEKDIEELLEELEMALLEADVGVEVVEEIILKEKALKKKVKKGSNPEELVIEILREELLEILSEESLKLESKKPNVILFVGVNGTGKTTTIAKLAYLKKRGYSVLLAAGDTFRAAAIEQLEQLAERLGVPVIKQGADPAAVVFDAIYAKAKGDVVIIDTAGRMHTNENLMELKKIKRVVKPDETLLVLDATTGQDAVEQAKEFNEAVGITGIILTKLDGDAKGGAALSIAAVTGKPIKFIGVGEGIEDLEPFDPERFVDRLLG
>LUCA_SRPsystem_Ffh_Indels10_55
MFEKLKRLKGLFSKLKSLVTLSEKDIEELLRELEMVLLEADVGLEVVEEIILKKKALKKKIKRGKNPEELVIELLRDELLEILSEELTEENKPNVILFVGVNGTGKTTTIAKLAYLKKGYSVLLAAGDTFRAAAIEQLEILGERLVPVIKQGADPAAVVFDAIYAAKDVVIIDTAGRMHTNENLMELKKIKRVVKPDETLLVLDATTGQDAVSQAKAFNEAVGITGIILTKLDGDAKGGAALSIAAVTGKPIKFIGVGEGIEDLEPFDPERFVDRLLGGG
>LUCA_SRPsystem_Ffh_Indels10_56
MVFEKLKDRLKGLLKKLKSISTLSEKNLEELLRELEMALLESDVGLEVVEEIIEIKKRALKKKIPKGKNPEELVIEILREELLEILSGESLNLESKKPNVILFVGVNGTGKTTTIAKLAYLKKQGKSVLLAAGDTFRAAAIEQLEVLGERLGVPVIKQGADPAAVVFDAIYAARDVVIIDTAGRMHTNENLMELKKIKRVIKPDETLLVLDATTGQDAVEQAKEFNEAVGITGIILTKLDGTAKGGAAISIAAVTGKPIKFIGVGEGIDDLEPFDPERFVERLLGEGE
>LUCA_SRPsystem_Ffh_Indels10_57
MVFEKLKERLKNLLKKLKNLITLSEKNIEELLEELELALLESDVGVEVVEEIILKERAVKKKVPKGKNPEELVIEILREELLEILGGELLENKPNVILFVGVNGTGKTTTIAKLAYFKKGYSVLLAAGDTFRAAAIEQLEVLGERLVPVIKQGADPAAVVDAIAKDVVIIDTAGRMHTNKNLMELKKIKRVVKPDETLLVLDATTGQDAVEQAKAFNEAVGITGIILTKLDGDAKGGAALSIASVTKKPIKFIGVGEGIEDLEPFDPERFVERLLG
>LUCA_SRPsystem_Ffh_Indels10_58
MVFEKLKKLKNLFSKLKSLFTLSEKDIEELLRELEMALLEADVGVEVVEEIILKERAKQKIPKGKDPEELVIEILREELLDILSEEIKNEEGKPNVILMVGVNGSGKTTTIAKLAYLKKGKKVLLAAGDTFRAAAIEQLEVLAEKLVPVIKHGDPAAVVFDAIAGDVVIIDTAGRLHTNENLMELKKIKRVVKPDETLLVLDATTGQDAVEQAKAFNEAVGITGVILTKLDGTAKGGAALSIAAVTGKPIKFIGVGEKIDDLEPFDPERFVDRLLG
>LUCA_SRPsystem_Ffh_Indels10_59
MFEKLKEKLKSLLKKLKSLTVLSEKNIEELLRELEMALLESDVGLEVVEEIIIKKKAKKKVRKGSDPEELVIEILKEELLILSETLISEKKPNVIMFVGLNGTGKTTTIAKLAYLKKGYKVLLAAGDTFRAGAIEQLEILGERLVPVIKQGADPAAVVFDAIHAKDVVIIDTAGRMHTNENLMELKKIKRVIKPDETLLVLDATTGQDAVEQAKEFNEAVGITGIILTKLDGDAKGGAALSIAAVTKKPIKFIGVGEGIDDLEPFDPERFVDKLLG
>LUCA_SRPsystem_Ffh_Indels10_60
MVFEKLKEKLENLFEKIKSLFTLSEENIEELLRELEMALLEADVGVEVVEEIILKERAVGKKIPKGENPEELVIELLREELLEILSEEIKIEEKKPNVILFVGVNGTGKTTTIGKLAYFKKGYSVLLAAGDTFRAGAIEQLKVLGERLVPVIKQGADPAAVVFDAIAARDVVIIDTAGRMHTNENLMEELKKIKRVVKPDETLLVLDATTGQDAVEQAKAFNEAVGITGIILTKLDGTAKGGAAISIAAVTKKPIKFIGVGEKIDDLEPFDPERFIDRLLG
>LUCA_SRPsystem_Ffh_Indels10_61
MFEKLKERLKGLLKKLKSLFTLSEKNIEELLRELEMALLEADVGVEVVEEIIIKKRAKKKIKKGKDPEELVIKILREELLDILSEESLLEPNKPNVILFVGVNGTGKTTTIAKLAYLKKGKSVLLAAADTFRAAAIEQLEVLGERLVPVIKQGADPAAVAFDAIHAKAKDVVIIDTAGRLHTNENLMELKKIKRVVKPDETLLVLDATTGQDALNQAKAFNEAVGITGIILTKLDGTAKGGAALSIASVTGKPIKFIGVGEKIDDLEPFDPERFVERLLG
>LUCA_SRPsystem_Ffh_Indels10_62
MFEKLKERLKSIFEKLKSLTTLSEKDIEELLRELEMALLESDVGVEVVEEIILKKRALKEKVKKGKNPEELVIEILREELLEILSEESIKIEDGKPNVILFVGVNGSGKTTTIAKLAYLKKGYKVLLAAGDTFRAGAIEQLEVLAERLGVPVIKQGADPAAVVYDAIAKDVVIIDTAGRLHTNKNLMELKKIKRVVKPDETLLVLDATTGQDAVEQAKEFNEAVGITGIILTKLDGDAKGGAALSIAAVTGKPIKFIGVGEGIDDLEPFDPERFVDRLLG
>LUCA_SRPsystem_Ffh_Indels10_63
MFEKLKESLKNLLEKLKSITVLTEKDIEELLRELEMALLEADVGVEVVEEIIELKKKALKKKVPKSSDPEELVIEILREELLEILSGELKLEKKKPNVILFVGVNGTGKTTTIAKLAYLKKRGRSVLLAAGDTFRAAAIEQLEVLGERLGVPVIKQGADPAAVVFDAIAKARDVVIIDTAGRMHTNENLMEELKKINKVVKPDETLLVLDATTGQDAVEQAKAFNEAVGITGIILTKLDGTAKGGAALSIAAVTGKPIKFIGVGEKIEDLEPFDPDRFVDRLLG
>LUCA_SRPsystem_Ffh_Indels10_64
MFEKLKERLKNLLEKLKSLFSLTEKDIEELLEELELALLEADVGVEVVEEIILKEKALKKKIPKGKDPEELVIELLREELLDILSGESLKLSSKKPNVILFVGVNGTGKTTTIAKLAYLKKRGYSVLLAAGDTFRAAAIEQLKILGERLVPVIKQGADPAAVVFDAIAKARDVVIIDTAGRMHTNKNLMELKKINRVVKPDETLLVVDATTGQDAVEQAKAFNEAVGITGIILTKLDGDAKGGAALSIAAVTGKPIKFIGTGEGIEDLEPFDPERFVDRLLG
>LUCA_SRPsystem_Ffh_Indels10_65
MVFEKLKERLEGFLEKLKSIFTLSEKNIEELLRELEMALLESDVGLEVVEEIIEIKEKAVKKKVPKGVNPEELVIEILREELLEILSETLLESGKPNVILLVGVNGTGKTTTIAKLAYLKKGYSVLLAAGDTFRAAAIEQLEVLGERLVPVIKQGADPAAVVFDAIYAKAKDVVIIDTAGRMHTNKNLMELKKIKRVVKPDETLLVLDATTGQDAVSQAKEFNEAVGITGVILTKLDGDAKGGAALSIAYVTGKPIKFIGVGEGIDDLEPFDPERFVDRLLGEGEEAQ
>LUCA_SRPsystem_Ffh_Indels10_66
MFEKLKERLKNIFEKLKSLFTISEKDIEELLRELEMALLEADVGVEVVEEIILKKRALKKKIKKGENPEELIIKILREELLEILSEKSLKLEEKKPNVIMFVGVNGTGKTTTIAKLAYFKKGRSVLLAAGDTFRAAAIEQLEILGERLGVPVIKQGADPAAVVDAIAKAKNDVVIIDTAGRMHTNENLMELKKIKRVIKPDETLLVLDATTGQDAVEQAKAFNEAVGITGIILTKLDGTAKGGAAISIAAVTKKPIKFIGVGEKIDDLKPFDPERFVERLLGGG
>LUCA_SRPsystem_Ffh_Indels10_67
MVFEKLKERLKNLLEKLKSITTLSEKDIEELLRELEMALLEADVGVEVVEEIIEIKERALKKKIKKGSNPEELVIKILREELLEILSETNLNLEDKKPNVILFVGVNGTGKTTTIAKLAYLKKQGRSVLLAAGDTFRAAAIEQLEILGERLGVPVIKQGADPAAVVFDAIYAKARDVVIIDTAGRMHTNENLMEELKKIKRVIKPDETLLVLDATTGQDAVEQAKAFNEAVGITGIILTKLDGTAKGGAALSIAAVTKKPIKFIGVGEGIDDLKPFDPERFVDKLLGGG
>LUCA_SRPsystem_Ffh_Indels10_68
MFEKLKDRLKGLLKKLKSIVSLSEKNIEDLLEELELALLEADVGLEVVEEIIVKKRAKKKKVKKGKNPEELVIELLRDELLEILGEELLSSKKPNVIMFVGVNGSGKTTTIAKLAYLKKGYSVLLAAADTFRAAAIEQLEELGERLGVPVIKGADPAAVVDAIAAKGDVVIIDTAGRMHTNENLMELKKIKRVVKPDETLLVLDATTGQDAVEQAKAFNEAVGITGVILTKLDGDAKGGAALSIAAVTKKPIKFIGVGEKIEDLEPFDPERFVDRLLG
>LUCA_SRPsystem_Ffh_Indels10_69
MFEKLKEKLKGLLKKLKGISTLSEKNIEELLEELEMALLQADVGLEVVEEIIELKKRAKRKVKKGKDPEELVVEILREELLEILSEESLKLSSKKPNVILFVGVNGTGKTTTIAKLAYLKKRGYSVLLAAADTFRAAAIEQLKELGERLVPVIKQGADPAAVVFDAIAKSHDVVIIDTAGRLHTNENLMELKKIKRVVKPDETLLVLDATTGQDAVEQAKAFNEAVGITGIILTKLDGDAKGGAALSIAAVTGKPIKFIGVGEKIDDLEPFDPDRFVDRLFG
>LUCA_SRPsystem_Ffh_Indels10_70
MFEKLKRLKNLFKKLKGLSTLSEKNIEELLRELEQALLEADVGVEVVEEIIEIKERALKKKVRKGSNPEELIIEILREELLEILSGTLKLSSKKPNVILFVGVNGTGKTTTIAKLAYLKKGYSVLLAAADTFRAAAIEQLEILGERLGVPVIKQGADPAAVVFDAIAKAGDVVIIDTAGRMHTNENLMELKKIKRVVKPDETLLVVDATTGQDAVEQAKEFNEAVGITGVILTKLDGDAKGGAALSIAAVTKKPIKFIGVGEKIEDLKPFDPERFVDKILG
>LUCA_SRPsystem_Ffh_Indels10_71
MFEKLKEKLKNLFKKLKSLFTLSEKNIEELLRELEMALLESDVGLEVVEEIIELKERAVKKKIPKGKDPEELVIKLLREELLEILSEESLKISSNKPNVILFVGVNGTGKTTTIAKLAYLKKGYSVLLAAGDTFRAGAIEQLEELGERLGVPVIKQGADPAAVVFDAIYAARGDVVIIDTAGRMHTNKNLMELKKIKRVVKPDETLLVLDATTGQDAVEQAKAFNEAVGITGIILTKLDGDAKGGAAISIASVTGKPIKFIGVGEGIDDLEPFDPERFIDRLLGG
>LUCA_SRPsystem_Ffh_Indels10_72
MVFEKLKERLKSLLEKLKSLSTLSEKNIEELLEELEMALLEADVGVEVVEEIIIKRAKKKVRKGSNPEELVIEILREELLEILSEELLKSNKPNVILFVGVNGTGKTTTIAKLAYLKKGYSVLLAAGDTFRAAAIEQLEQLGERLVPVIKGADPAAVVFDAIAKDVVIIDTAGRMHTNKNLMELKIKRVVKPDETLLVLDATTGQDAVEQAKAFNEAVGITGVILTKLDGDAKGGAALSIAAVTGKPIKFIGVGEKIEDLEPFDPERFVERLLG
>LUCA_SRPsystem_Ffh_Indels10_73
MVFEKLKEKLENLFKKLKSLSTLTEKNIEELLRELEMALLEADVGVEVVEEIIELKKKAVKKKVPKGSNPEELVIELLREELLDILSEENLKLESKKPNVILFVGVNGTGKTTTIAKLAYLKKKGYSVLLAAGDTFRAAAIEQLEVLAERLVPVIKQGADPAAVVFDAIAKRGDVVIIDTAGRMHTNENLMELKKIKRVVKPDETLLVVDATTGQDAVEQAKAFNEAVGITGIILTKLDGDAKGGAALSIAAVTKKPIKFIGVGEKIEDLEPFDPERFVDRLLGE
>LUCA_SRPsystem_Ffh_Indels10_74
MFNRLKKKLKEAVEKLSEKVKEEEEAVEEVAETEAEESEESPLESEKQAEAETEAEAELEAVEAAEAPAEAEQASAAAEAEEESQEEEAKKKEEEEKKKAVFEKLKERLEGLFSKLRSLVTLSEKDIEELLRELEMALLEADVGVEVVEEIILKKKAKEKVPRSKDAEELVIELLREELVDILSEEISSNKPNVILLVGVNGSGKTTTIAKLAYFKKGYKVLLAAGDTFRAGAIEQLEVLGERLVPVIKHGADPAAVVFDAIARDVVIIDTAGRLHTNENLMEELKIKRVVKPDETLLVLDATTGQDAVEQAKAFNEAVGITGIILTKLDGTAKGGAALSIAAVTGKPIKFIGVGEKIDDLEPFDPERFVERLLG
>LUCA_SRPsystem_Ffh_Indels10_75
MVFEKLKERLQGILEKIKSLFTLSEKNIEELLRELELALLESDVGLEVVEEIIIKKRALKKKVKKGVNAEELVIEILREELLEILSGELLSEKKPNVILLVGVNGTGKTTTIAKLAYLKKGYSVLLAAGDTFRAAAIEQLKQLGERLVPVIKHGADPAAVVYDAIASDVVIIDTAGRMHTNENLMELKKINRVVKPDETLLVLDATTGQDAVEQAKAFNEAVGITGIILTKLDGTAKGGAALSIAAVTGKPIKFIGVGEKIDDLEPFDPDRFVERLLG
>LUCA_SRPsystem_Ffh_Indels10_76
MVFEKLKESLEGLLKKLKSKFSLSEKNIEELLEELELALLEADVGLEVVEEIIELKERAIKQKVKKGSNPEELVIELLKEELLEILSEESIKLESKKPNVILFVGVNGTGKTTTIAKLAYLKKRGYSVLLAAGDTFRAAAIEQLEILGERLVPVIKQEGADPAAVVYDAIHAKAHDVVIIDTAGRMHTNENLMELKKIKRVVKPDETLLVLDATTGQDAVEQAKAFNEAVGITGIILTKLDGDAKGGAALSIAAVTKKPIKFIGVGEKIDDLKPFDPERFVDKLLGE
>LUCA_SRPsystem_Ffh_Indels10_77
MFEKLKEKLKDLLEKLKSLSILSEKNLEELLEELEMALLQADVGIEVVEEIIIKKAKKKVPKGSNPEELVIEILREELLEILSGALLESKKPNVILFVGVNGTGKTTTIAKLAYLKKGYSVLLAAGDTFRAGAIEQLEILGERLVPVIKQGADPAAVVFDAIAADVVIIDTAGRMHTNKNLMELKKIKRVVKPDETLLVLDATTGQDAVEQAKAFNEAVGITGVILTKLDGDAKGGAALSIAAVTGKPIKFIGVGEKIEDLEPFDPERFVDKLLG
>LUCA_SRPsystem_Ffh_Indels10_78
MFDKLKRLKNLFKKLKSLTTLSEKNIEELLEELELALLESDVGVEVVEEIILKERALKKKVPRGSNPEELVIEILREELLEILSGELLESKKPNVILFVGVNGSGKTTTIAKLAYLKKGKSVLLAAGDTFRAAAIEQLKVLGERLVPVIKQGADPAAVVDAIAKRDVVIIDTAGRMHTNENLMELKKIKRVVKPDETLLVLDATTGQDAVEQAKAFNEAVGITGVILTKLDGDAKGGAALSIAAVTGKPIKFIGVGEKIEDLEPFDPERFVDRLLG
>LUCA_SRPsystem_Ffh_Indels10_79
MFNKFKKKLKAEKEKLLEKLEEKEEPAEEVVEEEQEEEQEEEEKIEKEEAKEPLKEVESEKELEPAETVKQPASRLEIEALIEAESSEKEEKEKKEEEEKKKVFEKLKRLQGLLKKLKSLFTLSEKDIEELLRELEMALLEADVGVEVVEEIIIKKRALKKKVPKGKNPEELVIKILREELLILGEELLEKNKPNVILFVGVNGTGKTTTIAKLALKKGKSVLLAAGDTFRAAAIEQLKILGERLVPVIKQGADPAAVVDAAKADVVIIDTAGRMHTNKNLMELKKIKRVVKPDETLLVLDATTGQDAVKQAKAFNEAVGITGIILTKLDGTAKGGAALSIAAVTGKPIKFIGVGEKIEDLKPFDPERFVNRLLG
>LUCA_SRPsystem_Ffh_Indels10_80
MVFEKLKEKLKGLLKKLKSITTLSEKNLEELLEELEMALLESDVGVEVVEEIIEIKKRAVGKKVKRGKNPEELVIKLLREELLEILGETNLKLEPNKPNVILFVGVNGTGKTTTIAKLAYLKKGYSVLLAAGDTFRAGAIEQLEVLGERLGVPVIKQGADPAAVADAIHAKRNDVVIIDTAGRMHTNENLMELKKIKRVVKPDETLLVLDATTGQDAVEQAKAFNEAVGITGIILTKLDGTAKGGAAISIASVTKKPIKFIGVGEGIEDLKPFDPERFVDRLLGMGEE
>LUCA_SRPsystem_Ffh_Indels10_81
MVFEKLKERLKNLLSKIKSLFTLSEKDIEELLRELEQVLLEADVGLEVVEEIIEIKKRALKKKVRKGKNPEELVIKILREELLEILSGTSLKLDNKPNVILLVGVNGTGKTTTIAKLAYLKKQGLSVLLAAGDTFRAGAIEQLEILGERLGVPVIKQGADPAAVVFDAIHAAKDVVIIDTAGRMHTNENLMEELKKIKRVVKPDETLLVVDATTGQDAVEQAKAFNEAVGITGVILTKLDGDAKGGAALSIAAVTKKPIKFIGVGEGIDDLEPFDPEKFVDKLLG
>LUCA_SRPsystem_Ffh_Indels10_82
MVFEKLKKLKGLFKKLKSISTLSEKNIEELLRELEMALLEADVGLEVVEEIILKKKALGKKIPKGKDPEELVIEILREELLEILSEELSSSKKPNVILFVGVNGSGKTTTIAKLAYFKKQGYKVLLAAGDTFRAGAIEQLEVLGERLVPVIKQGDPAAVAFDAIYAKKDVVIIDTAGRLHTNENLMELKKINRVVKPDETLLVLDATTGQDAVEQAKAFNEAVGITGIILTKLDGTAKGGAALSIASVTKKPIKFIGVGEGIDDLEPFDPERFVDRLLG
>LUCA_SRPsystem_Ffh_Indels10_83
MVFEKLKEALKDLLSKLKGLFTLSEKDIEELLRELELALLEADVGVEVVEEIIIKKRAKKKVKKGKNPEELVIEILREELLEILSEELLDNKPNVILFVGVNGTGKTTTIAKLAYLKKGYSVLLAAGDTFRAGAIEQLEVLGERLVPVIKHGADPAAVVFDAIASRDVVIIDTAGRLHTNKNLMELKKIKRVVKPDETLLVLDATTGQDAVEQAKEFNEAVGITGIILTKLDGDAKGGAALSIAAVTGKPIKFIGVGEGIDDLEPFDPERFVDRLLG
>LUCA_SRPsystem_Ffh_Indels10_84
MFEKLKKLSGVLEKLKSLFTLSEKNIEELLEELELALLESDVGVEVVEEIIIKERAKKKKVKKGKDPEELVIEILREELLEILSEELLSDKKPNVILFVGVNGTGKTTTIAKLAYLKKGYKVLLAAGDTFRAAAIEQLEELGERLVPVIKGADPAAVVFDAIAKAKDVVIIDTAGRMHTNKNLMELKKIKRVVKPDETLLVLDATTGQDAVEQAKAFNEAVGITGVILTKLDGDAKGGAALSIASVTKKPIKFIGVGEKIDDLEPFDPDRFVERILG
>LUCA_SRPsystem_Ffh_Indels10_85
MFEKLKEKLKGLFKKLKSLFTLSEKDIEELLRELEMALLESDVGVEVVEEIIKIKKKALKEKIPKGKNPEELVIEVLREELLEILSETLKLSKKPNVILFVGVNGTGKTTTIAKLAYLKKGYKVLLAAGDTFRAAAIEQLEVLGERLGVPVIKQGADPAAVVFDAIYAARDVVIIDTAGRMHTNENLMEELKKIKRVIKPDETLLVLDATTGQDAVEQAKAFNEAVGITGIILTKLDGDAKGGAAISIAAVTGKPIKFIGVGEGIDDLEPFDPERFVDRLLGE
>LUCA_SRPsystem_Ffh_Indels10_86
MFEKLKESLKSLFKKLKSLILLSEKDIEELLRELEMALLEADVGVEVVEEIILKERAVKEKVPKGSNPEELIIKILKEELLEILSKELKLSSKKPNVILLVGINGSGKTTTIAKLAYLKKGYSVLLAAGDTFRAAAIEQLEILGERLVPVIKHGADPAAVVFDAIAKDVVIIDTAGRLHTNENLMELKKIKRVVKPDETLLVLDATTGQDAVEQAKAFNEAVGITGIILTKLDGDAKGGAALSIAAVTGKPIKFIGVGEGIEDLEPFDPERFVDRLLG
>LUCA_SRPsystem_Ffh_Indels10_87
MVFEKLKEKLKNLFKKLKSLSTLSEKNLEELLRELEMALLQADVGLEVVEEIIELKERALGEKVRRGKNPEELVIEILREELLEILSGTSIAEKKKPNVILMVGVNGSGKTTTIAKLAYFKKGRKVLLAAGDTFRAAAIEQLEILGERLVPVIKQGADPAAVAFDAIHAKSKDVVIIDTAGRLHTNENLMELKKIKRVIKPDETLLVLDATTGQDAVNQAKAFNEAVGITGVILTKLDGDAKGGAALSIAAVTKKPIKFIGVGEGIEDLEPFDPERFVDRLLG
>LUCA_SRPsystem_Ffh_Indels10_88
MVFEKLKERLKGLLSKLKSLTTLSEKDIEELLRELELALLEADVGLEVVEEIIELKEKALKKKVKKGKNPEELVIEVLREELLEILSETLKISSKKPNVILMVGVNGSGKTTTIAKLAYLKKQGYSVLLAAADTFRAAAIEQLEVLGERLGVPVIKHGADPAAVVFDAIYARDVVIIDTAGRLHTNENLMELKKIKRVIKPDETLLVLDATTGQDAVEQAKEFNEAVGITGIILTKLDGDAKGGAALSIAAVTGKPIKFIGVGEKIDDLEPFDPERFVEKLLG
>LUCA_SRPsystem_Ffh_Indels10_89
MVFEKLKEKLKNLLKKLKSLTTLSEKNIEELLEELELALLEADVGLEVVEEIILKKRAKEKVRKGKNPEEFVIELLREELLEILGKESINSKEKPNVILLVGVNGSGKTTTIAKLAYLKKGYKVLLAAGDTFRAGAIEQLEVLAERLGVVIKHGADPAAVVFDAIADVVIIDTAGRLHTNKNLMELKKIKRVVKPDETLLVLDATTGQDAVEQAKEFNEAVGITGIILTKLDGDAKGGAALSIAAVTGKPIKFIGTGEKIEDLEPFDPERFVDRLLG
>LUCA_SRPsystem_Ffh_Indels10_90
MFNKFKKKLKEAKKKLSEKVEKEEEAAEEAIEEESESEAEEAALEAEKAEEAVEEASAEEEAEEKAAVPETEEQAKAAAKVEKEIKPEPAEEEKEEEKKKVFEKLKEKLKGLLEKLKSTSTLSEKNLEELLEELEMALLESDVGVEVVEEIIEIKERAVKKKVKKGSNPEELVIEILREELLEILGEESIELSDKKPNVILFVGVNGTGKTTTIAKLAYLKKKGYSVLLAAGDTFRAGAIEQLEVLGERLGVPVIKQGADPAAVVFDAIYAKSKDVVIIDTAGRMHTNENLMELKKIKRVVKPDETLLVIDATTGQDAVEQAKAFNEAVGITGIILTKLDGDAKGGAALSIAYVTGKPIKFIGVGEKIDDLEPFDPERFVERLLG
>LUCA_SRPsystem_Ffh_Indels10_91
MFNKFKKKLKEFVPKVLLEKQEEEVEEAVLESLAEAEQEEKAIEEKKEKEKLEEVEKELELEEALAVKAAEETAKAAAIVEEEVQEEEEEEVKEEEEKKKVFEKLKEKLQNLLKKLKSLFTLSEKDLEELLEELEMVLLEADVGVEVVEEIILKERAVKKKVPKSKNPEEIVIEILREELLEILGEKILEEKKPNVILLVGVNGTGKTTTIAKLAYFKKGKKVLLAAGDTFRAAAIEQLEILAERLVPVIKQGADPAAVVFDAIAKDVVIIDTAGRLHTNENLMEELKKIKRVVKPDETLLVLDATTGQDAVEQAKAFNEAVGITGIILTKLDGTAKGGAALSIAAVTKKPIKFIGVGEKIDDLEPFDPERFVDRLLG
>LUCA_SRPsystem_Ffh_Indels10_92
MVFEKLKERLESLLKKLKSLFTLSEKNIEELLEELEMALLESDVGVEVVEEIIIKKKAVKKKIKRGKNPEELVVEILREELLEILSEENILESKKPNVILFVGVNGTGKTTTIAKLAYLKKGYSVLLAAGDTFRAGAIEQLEVLGERLGVPVIKQGADPAAVVDAIAKAKDVVIIDTAGRMHTNKNLMELKKIKRVVKPDETLLVLDATTGQDAVEQAKAFNEAVGITGIILTKLDGDAKGGAALSIAAVTKKPIKFIGVGEKIEDLKPFDPERFIERLFGGGEEAEE
>LUCA_SRPsystem_Ffh_Indels10_93
MVFEKLKEKLEGVFKKLKSIFILSEKNIEELLRELEMALLEADVGLEVVEEIIKLKERAVKKKVPKGKNPGELVIEILREELLEILSETIISSKKPNVILFVGVNGSGKTTTIAKLAYLKKKGYKVLLAAGDTFRAGAIEQLEVLGERLVPVIKQGADPAAVVYDAIHAAGDVVIIDTAGRLHTNKNLMELKKIKRVVKPDETLLVLDATTGQDAVEQAKAFNEAVGITGVILTKLDGDAKGGAALSIAYVTGKPIKFIGVGEKIDDLEPFDPERFVDRILG
>LUCA_SRPsystem_Ffh_Indels10_94
MFEKLKEKLQGLLEKLKSIFTLSEKNLEELLRELELALLEADVGVEVVEEIIELKRAVKKKVKKGSNPEELVIELLREELLEILSGESLLEDKKPNVILFVGVNGTGKTTTIAKLAYLKKRGKSVLLAAADTFRAAAIEQLEQLGERLGVPVIKQGADPAAVAYDAIAKKDVVIIDTAGRMHTNENLMELKKIKKVVKPDETLLVLDATTGQDAVEQAKAFNEAVGITGIILTKLDGTAKGGAAISIASVTGKPIKFIGVGEGIEDLEPFDPDRFVDRLLG
>LUCA_SRPsystem_Ffh_Indels10_95
MVFEKLKESLKNLLSKLKSISTLSEKDIEELLKELEMALLEADVGVEVVEEIIIKERAVKEKIPRSSNPEELVIEILREELLEILSGTSLKLSSNKPNVILFVGVNGTGKTTTIAKLAYLKKQGYKVLLAAGDTFRAAAIEQLEQLGERLVVIKQGADPAAVVDALAKSKDVVIIDTAGRMHTNENLMELKKIKRVIKPDETLLVLDATTGQDAVEQAKEFNEAVGITGIILTKLDGDAKGGAALSIAAVTGKPIKFIGVGEKIEDLEPFDPERFVDRLLG
>LUCA_SRPsystem_Ffh_Indels10_96
MFEKLKEKLKNLFKKLKGLSTLSEKDIEELLRELEMALLEADVGVEVVEEIIELKERALKKKIPKGKNPEELVIEILKEELLEILSEELKLESNKPNVILFVGVNGSGKTTTIAKLAYLKKQGKKVLLAAGDTFRAAAIEQLKILGERLGVPVIKQGADPAAVVFDAIAKKDVVIIDTAGRMHTNENLMELKKIKRVVKPDETLLVLDATTGQDAVEQAKAFNEAIGITGVILTKLDGTAKGGAALSIAAVTKKPIKFIGVGEKIDDLEPFDPERFVDRLLG
>LUCA_SRPsystem_Ffh_Indels10_97
MFEKLKERLKGLLEKLKNISTLSEKDLEELLEELEQALLESDVGIEVVEEIIELKKRALKKKVRRGKNPEELVIEILREELLEILSGELLSSKKPNVILFVGVNGSGKTTTIAKLAYLKKGYKVLLAAADTFRAAAIEQLKILGERLGVPVIKQGADPAAVVFDAIAKDVVIIDTAGRLHTNENLMELKKIKRVVKPDETLLVVDATTGQDAVEQAKAFNEAVGITGIILTKLDGDAKGGAAISIAAVTKKPIKFIGTGEKIEDLEPFDPERFVDRLLG
>LUCA_SRPsystem_Ffh_Indels10_98
MVFEKLKESLKGLFKKLKSLFTLSEKNLEELLRELEMALLESDVGVEVVEEIIIKERAKKKVKKGKNPEEVVIEILREELLEILSEKLNIESKKPNVILFVGVNGSGKTTTIAKLAYFKKGYKVLLAAGDTFRAAAIEQLEVLGEKLVPVIKQGADPAAVVYDAIAKSRDVVIIDTAGRMHTNENLMELKKIKRVVKPDETLLVLDATTGQDAVEQAKAFNEAVGITGIILTKLDGDAKGGAALSIAAVTKKPIKFIGVGEGIEDLEPFDPERFVDRLLGED
>LUCA_SRPsystem_Ffh_Indels10_99
MFEKLKRLKNLLEKLKSLTTLSEKNIEELLRELEMALLESDVGVEVVEEIILKKRAVKKKVRKGSDPEELVIEILREELLEILSEELLEDKKPNVILFVGVNGTGKTTTIAKLAYLKKGYKVLLAAGDTFRAAAIEQLEQLGKRLGVPVIKQGADPAAVVFDAIAKSRDVVIIDTAGRMHTNKNLMELKKIKRVVKPDETLLVLDATTGQDAVEQAKAFNEAVGITGIILTKLDGTAKGGAALSIAAVTKKPIKFIGVGEGIEDLEPFDPERFVDRLLG
>LUCA_SRPsystem_Ffh_Indels50_0
MVFEKLKDRLKDVLKKLRGKGKLTEKDIEELLREVQRALLEADVNVKVVKELINANAVKERALKEKVPKGVTPREQVIKILYEELVNILGGENANANALNISSKKPNVIMMVGLQGSGKTTTAAKLANAYLKKNAGYRVLLVAADTYRPGAIEQLKVLGEQIGVPVYSENANASKDPVKIVNAEALNANAAKNANANANADVVIIDTAGRLHIDEDLMNAELKEIKEVVKPDETLLVVDATTGQDAVNQAKAFNEAVGITGVILTKLDGDAKGGAALSIAAVTGKPIKFIGVGEKIDDLEPFDPERFVSRLLGMGDIKSLVEKAQEAISEEEAEKLVEKMKKGKFTLEDFLEQMQAMKKMGPLSSIMQMIPGMGQMKPEENVEVDEKEMKKMKAIINSMTKEELENPEIINGSRRKRIAKGSGTSVQDVNRLLKQYKQMKKMMKQMKKGGSKKMKKMMKMMKKMGGSMKPFFRMRPKMGKARKKLR
>LUCA_SRPsystem_Ffh_Indels50_1
MVFENLKDRLQNVFKKLRGKGRLSEKDIEELLREIQRALLEADVNVKVVKELINANAVKNARALKEKVLKSLTPREQIIKILYEELVELLGEENANANALNISSKKPNVIMMVGLQGSGKTTTAAKLANAYFKKNAGYKVLLVAADTYRPAAIEQLKVLAEKINAVPVYKENANASKDPVKIVKNANANANAAKNAKNANADVVIIDTAGRLHIDEELMNAELKDIKKAVKPDEVLLVVDATTGQDAVNQAKAFNEAVGITGIILTKLDGDAKGGAALSIAAVTGKPIKFIGVGEKIDDLEPFDPERFVSRLLGMGDIESLVEKAQEAISEEEAEKLAKKIRKGKFDLNDFYEQLQAIKKMGSLSSIMEMIPGMGKMMKEEDLDVDEKELKRFKAIIQSMTKEERRNPEIINGSRRKRIAKGSGTSVQDVNRLLKQYKQMKKMMKQMKKGKMGMKKMMKMMKKMGGSMAPKFKRRGKGGKSGPGL
>LUCA_SRPsystem_Ffh_Indels50_2
MVFEKLKDSLENILKKLRGKSRLSEEDIEELLREIQMALLEADVNVKVVKELINAKIKEKALKEKVPKSVTPREQVIKIVYEELVELLGGENANANALNALESKKPNVIMMVGLQGSGKTTTAAKLANAYFKKNAGYKVLLVAADTYRPAAIEQLKVLGERIGVPVYKDNANASKDPVKIVKDALNAHANAENAGNADVVIIDTAGRLHIDEELMNAELKQINKAVKPDETLLVIDATTGQDAVNQAKAFNEAVGITGVILTKLDGTAKGGAALSIRAVTGKPIKFIGVGEKIDDLEPFDPERFVSRLLGMGDIESLVEKAQEAISEEEAEKLVKKIRKGKFDLEDFYEQLQQIKKMGSLESIMEMIPGMSQMKKEDNVEVDEKKMKKFEAIIDSMTKEERENPDIINGSRRKRIAKGSGTSEQDVNRLLKQYFQMKKMIKQMKKKGKKKKNMMRMMKKMGKGMPGGGRGKGKLGRAGKK
>LUCA_SRPsystem_Ffh_Indels50_3
MVFEKLKDKLKNVFKKLRSKTTLSEENIEELLRELQLALLEADVNVKVVKELINARIKERALGEKVLKGITPGEQVIKIVYEELVNLLGEENANANALNALDSKKPNVIMLVGLQGSGKTTTAAKLANAYLKKNAGYKVLLVAADTFRPGAIEQLKVLAERIGVPVYKDNANAEKDPVKIVKEALNANAAKNAQGNADVVIIDTAGRLHIDEDLMEELKKIKEVVKPDETLLVIDATTGQDAVNQAKAFNEAVGITGVILTKLDGTAKGGAALSIRAVTGKPIKFIGVGEKIDDLEPFDPERFVSRILGMGDIESLVEKAQEAISEEEAEKLAKKMRKGKFDLKDFLEQLQSLKKMGPLSSIMGMIPGMGQMMPEDDVEVDEKKLKKIEAIIDSMTKEERENPEIINGSRRKRIAKGSGTSEQDVNRLLKQYEQMKKMMKQMKKNKSKGMKNMMKMMKKMGGMKMPKMRRKAKMGKAGK
>LUCA_SRPsystem_Ffh_Indels50_4
MVFENLKDSLKDLFKKLRSKGLLTEKDIEELLREIQRALLEADVNVKVVKELINANAVKNAKANAKEKVPKGVTPAEQVIKILYEELVNALLGEENANANAINALSSKKPNVIMLVGLQGSGKTTTAAKLANAYLKKNAGYKVLLVAADTFRPAAIEQLKQLGERINAVPFYSENANAEKDPVKIVKNANANANAANANANNANADVVIIDTAGRLHIDEELMNAELNADIKKAIKPDETLLVVDATTGQDAVEQAKAFNEAVGITGVILTKLDGDAKGGAALSIAAVTGKPIKFIGVGEKIDDLEPFDPDRFVSRLLGMGDLASLVEKAQEAISEEEAEKTAKKMRKGKFDLKDFYEQLEAIKKMGPLSKIMSMIPGMGKMKKEDDVEVDEKELKRMKAIIQSMTKEERRNPEIINGSRRKRIARGSGTSVQDVNQLLKQFEMMKKMMKQMSKMGKKKKKMMKMMKKMGGSMRPKGRRKSKSGR
>LUCA_SRPsystem_Ffh_Indels50_5
MVFEKLTNKLEDILKKLRGKGKLTEKNIEELLREIQQALLEADVNVKVVKELINAKVKEKALKEKVLKGVTPREQIIKIVYDELVNLLGGENANANALNLSSKKPNVIMMVGLQGSGKTTTAAKLANAYLKKQGYRVLLVAADTFRPAAIEQLKVLGEKIGVPVYSENANASKDPVKIVKNALNAHAKKKNANADVVIIDTAGRLHIDKELMNAELKKIKKAVKPDEILLVVDAMTGQDAVNQAKAFNEAVGITGVILTKLDGDAKGGAALSIAAVTGKPIKFIGVGEKIDDLEPFDPERFVSRLLGMGDIESLVEKAEEAISEEEAEKTVEKIRKNKFDLEDFYEQLEQIKKMGPLEQIMEMIPGMGKKINEENVEVDEKEMKRYKAIIQSMTKEERRNPEIINGSRRKRIARGSGTSVQDVNRLLKQFKQMKKMMKQMKKGGKKMKKMMKMMKKMGGGMKGGFGMPPKMRRSLKR
>LUCA_SRPsystem_Ffh_Indels50_6
MYLFSRFKKKFSVLVPSLLTKVQDELPFVAFLVQDEERVLAVDQIIEKKEEAVEEAEKEAEAEAEQKSAPADVKNGAVGKAAKICEKKAAEESALESEAEEEADAEAPAKEEALDAVLEEYFIIGEAPIAAKAAAESLSAATEIEEESEPEEAKKEEQEERRRSVFEKLTDRLENVFKKLRGKTKLSEKDIEELLREIQQALLEADVNVKVVKELINANAVKEKALKEKVLKGLTPREQVIKILYEELVELLGGENANANALNAIDSKKPNVIMMVGLQGSGKTTTAAKLANAYLKKNAGYKVLLVAADTFRPAAIEQLKVLGERINAVPVFKENANASKDPVEIVKNALNANAANANAENANADVVIIDTAGRLHIDEDLMNAELNAKIKEAVKPDETLLVVDATTGQDAVNQAKAFNEAVGITGVILTKLDGDAKGGAALSIRAVTGKPIKFIGVGEKIDDLEPFDPERFVSRLLGMGDIESLVEKAQEAISEEEAEKLVKKIKKGKFTLNDFYEQLQQIKKMGSLESIMEMIPGMGQMKPEDNVEVDEKEMKRMKAIINSMTKEERENPEIINGSRRKRIAKGSGTSVQDVNRLLKQYKQMKKMMKQMKKNGKKMKKMQKMMKRMGGMMRRFKRLKLKMRRKR
>LUCA_SRPsystem_Ffh_Indels50_7
MVFEKLKNARLQDILRKLRGKGKLSEEDIEELLREIQLALLEADVNVKVVKELINAKIKNARALKEKVPKGVTPAEQVIKIVYDELVNAILGGENANANALNALESKKPNVIMMVGLQGSGKTTTAAKLANAYLKKNAGRRVLLVAADTFRPAAIEQLKVLGEQINAVPVYGENANASKDPVKIVNANALNANAAKNAENANADVVIIDTAGRLHIDEELMNAELNAEINEVVKPDETLLVIDATTGQDAVNQAKAFNEAVGITGVILTKLDGTAKGGAALSIRAVTGKPIKFIGVGEKIDDLEPFDPDRFVSRLLGMGDLASLVEKAQEAISEEEAEKLAEKIRKGKFTLEDFYEQLEAMKKMGPLESIMEMIPGMGKMKPEDDVEVDEKKLKKIEAIINSMTKEELENPEIINGSRIKRIARGSGTSVQDVNQLLKQYEQMKKMMKQMKKGGSKKMKQMQKMMKKMGMKG
>LUCA_SRPsystem_Ffh_Indels50_8
MVFEKLSDKLEDVFKKIRGKGRLTEENIEELLREIQMALLEADVNVKVVKEIINARIKERAVKEKVPKGITPREQVIKIVYEELVELLGENANANANALNAIESKKPNVIMMVGLQGSGKTTTAAKLANAYLKKNAGYKVLLVAADTYRPGAIEQLKVLGEKIGVPVYSENANASKDPVKIVNAEALNANAANANANANANADVVIIDTAGRLHIDKELMNAELKQIKKAIKPDETLLVVDATIGQDAVNQAKAFNEAVGITGVILTKMDGDAKGGAALSIRAVTGKPIKFIGVGEKIDDLEPFDPERFVSRILGMGDIESLVEKAQEAISEEEAEKLVKKMRKGKFDLKDFLEQLQSMKKMGSLESIMSMIPGMGKMKKEDDIEVDEKQLKRMKAIIQSMTKEERENPEIINGSRRKRIAKGSGTSVQDVNRLLKQFKMMKKMMKQMSGGKPKGKKKMMKMMKRMGGMMKPKFKRRGK
>LUCA_SRPsystem_Ffh_Indels50_9
MVFENLKDSLKSLFKKLRGKSKLTEKNIEELLKEIQLALLEADVNVKVVKEIINANAVKERALKEKVPKGLTPREQVIKIVYEELVKLLGKENANANAIKLSSKKPNVIMMVGLQGSGKTTTAAKLANAYLKKNAGYRVLLVAADTFRPAAIEQLKQLGEQINAVPVYSENANANKDPVKIVKEALNANAAKKNANANADVVIIDTAGRLHIDEDLMNAELKEIKEAVKPDEILLVVDATTGQDAVNQAKAFNEAVGITGVILTKLDGDAKGGAALSIRAVTGKPIKFIGTGEKIDDLEPFDPDRFVSRILGMGDLKSLVEKAQEAIDEEEAEKLAKKMRKGKFTLEDFLEQLEQMKKMGSLESIMEMIPGMGKKMPEDAVEVDEKEMKRVKAIINSMTKEELRNPEIINSSRIKRIARGSGTSVQDVNQLLKQFKQMKKMMKQMKKNKPKKKKKMQKMMKKMGMKMRRGFRMMGKMGRKGPF
>LUCA_SRPsystem_Ffh_Indels50_10
MFEKLSEKLKDILKKLRGKTLLSEKDIEELLREIQMALLEADVNVKVVKELINANAVKERANAKEKVLKGVTPREQVIKILYEELVELLGEENANANALKISSKKPNVIMLVGLQGSGKTTTAAKLANAYLKKNAGYKVLLVAADTYRPGAIEQLKVLGEKINAVPVFKENANASKDPVKIVKNALNANAANANANANANADVVIIDTAGRLHIDEELMNAELKKIKKVVKPDETLLVVDATTGQDAVNQAKAFNEAVGITGVILTKLDGDAKGGAALSIRAVTKKPIKFIGVGEKIDDLEPFDPERFVSRLLGMGDIESLVEKAQEAISEEEAEKLVKKIRKGKFDLKDFYEQLQSIKKMGSLESIMSMIPGMGKMKKEDNVEVDEKEMKRMKAIINSMTKEERENPEIINGSRRKRIAKGSGTSVQDVNQLLKQYKQMKKMMKQMKKGGKKKKKMMKMMKKMGKMMRRGFGGKGK
>LUCA_SRPsystem_Ffh_Indels50_11
MYLFSRFKKKFSVLVPSLSKKLKEAQAEPAEEETRRAAEPAYLAEEEVIEVEETLEEKEEPAEEVVIEQQAAEEIKPEEKQILSVASEEKATEKEKIEEAKKEVEAKEEPEEAEKSALHIALLAVPEVVEEVAVEAAHEEKQEKEKEDEKKQEERRRKVFENLSDKLENIFKKLRSKGKLTEKDIEELLREIQQALLEADVNVKVVKELINARVKEKALKEEVLKGLTPREQVIKILYEELVEILGGENANANALNALAPKKPNVIMMVGLQGSGKTTTAAKLANAYLKKNAGYKVLLVAADTYRPGAIEQLKVLGERIGVPVYKENANASKDPVKIVNANALNANAAKEQNANADVVIIDTAGRLHIDKELMNAELKEIKEVVKPDETLLVVDATTGQDAVNQAKAFNEAVGITGVILTKLDGDAKGGAALSIRAVTGKPIKFIGVGEKIDDLEPFDPERFVSRLLGMGDIESLVEKAQEAISEEEAEKLEKKMKKGKFTLEDFYDQLQAIKKMGPLESIMSMIPGMGQMKPDENVEVDEKQLKRMKAIIQSMTKEERENPEIINGSRRKRIAKGSGTSVQDVNRLLKQYKQMKKMMKQMKKKGKKMGKMMKMMKRMGKGMKRGKRLPLKM
>LUCA_SRPsystem_Ffh_Indels50_12
MNLLSFGGFGLNFKKSTLYELSVLIEVKKAAEKKDSSGFFCSFKKKYKIHKTKVLEKLQEAAPRLAIESTPADAEAAEPAFLPDLRKVEFEETVEKEEEEAEEEPLEELAEEEKGFEEKQIKKCAQEEAKIDEEEEEEKVEEAKAEEEPEPAEPETSIPPVLSAAAATAEIEEEVEAESKEEEENLEKEEEKRHTVFESLKDKLKDVFKKLRGKGKLSEKDIEELLREIQLALLEADVNVKVVKELINANAIKERALKEKVLKGVTPAEQVIKILYEELVNLLGGENANANALNALSSKKPNVIMLVGLQGSGKTTTAAKLANAYLKKNAGRRVLLVAADTYRPAAIEQLKQLAEQINAVPVYGENANAEKDPVKIVNAEALNAHAKNANNANADVVIIDTAGRLHIDEELMNAELKKINEVVKPDEILLVIDATTGQDAVNQAKAFNEAVGITGVILTKLDGTAKGGAALSIKAVTGKPIKFIGVGEKIDDLEPFDPDRFVSRLLGMGDLASLVEKAQEAISEEEAEELAEKIKKGKFTLEDFYNQLQAMKKMGPLESIMEMIPGMGQMKPEENLEIDEKKLKKTEAIINSMTKEELRNPEIINGSRIKRIAKGSGTSVQDVNQLLKQYEQMKKMMKQMKKNGPKKMKQMQKMMKKFGGKMKRFFR
>LUCA_SRPsystem_Ffh_Indels50_13
MFEKLSDKLENVLKKLRSKGKLTEKNIEELLREIQLALLEADVNVKVVKELINANAIKERALGEKVLKGITPGEQVIKIVYEELVELLGGENASNALKLDPKKPNVIMMVGLQGSGKTTTAAKLANAYLKKNAGYKVLLVAADTYRPGAIEQLKVLGERINAVPVYKENANAEKDPVKIANADALNANAANANANANANADVVIIDTAGRLHIDEELMNAELKKIKEVVKPDETLLVIDATTGQDAVNQAKAFNEAVGITGVILTKLDGTAKGGAALSIRAVTGKPIKFIGVGEKIDDLEPFDPERFVSRLLGMGDVESLVEKAQEAISEEEAEKMAKKMRKGKFTLEDFLEQLQSMKKMGSLDSIMGMIPGMGKMKPEDNLEVDEKKMKKMEAIINSMTKEELENPEIINGSRRKRIAKGSGTSVQDVNQLLKQYEQMKKMMKKMKKNKSKKMKKMMKMMKRMGGMMKPFKKVPGKMRRAGK
>LUCA_SRPsystem_Ffh_Indels50_14
MALFSRFKKKFSVLVPSLEEKLREEKPRPVEEAEPIDAEAAEQAYSAEKLVLLFDEAVEKEEEPAEDVEEAEEEEVVIKPDGKQILEGASAAAEEKALEKEEEKEKVEAAEKELEALPALAEKTVGDQGQAEAEVEAEVQAEEKEEEKEEAKTKTVFENLKNKLKDVFKKLRGKGKLSEKDIEELLREIQLALLEADVNVKVVKELINANAIKERALKEKVLKGVTPAEQIIKIVYDELVNILGEENANANALNLSSKKPNVIMMVGLQGSGKTTTAAKLANAYLKKQGRKPLLVAADTYRPAAIEQLKVLAEKIGVPVYGENANAEKDPVKIVKKALNAHAKEKNANADVVIIDTAGRLHIDEELMNAELKKIKKAVKPDETLLVVDATTGQDAVKQAKAFNEAVGITGVILTKLDGDAKGGAALSIRAVTGKPIKFIGVGEKIDDLEPFHPERFVSRILGMGDLASLVEKAEEAISEEEAEKLEEKIRKNKFTLEDFYEQLEAIKKMGSLESIMEMIPGMGKMKPEDDLEIDEKQLKKTEAIIDSMTKEERRNPEIINGSRRKRIAKGSGTSVQDVNELLKQYEMMKKMMKKMKKGGKKMKKMMKMMKKMGGMMRRKFK
>LUCA_SRPsystem_Ffh_Indels50_15
MVFEKLKDSLQNIFKKLRGKTTLTEKNIEELLREIQLALLEADVNVKVVKELINANAVKERALKEKVLKGLTPAEQIIKILYEELVNLLGGENANANALNLESKKPNVIMMVGLQGSGKTTTAAKLANAYLKKNAGKRVLLVAADTYRPAAIEQLKVLGEQINVPVYGENANASKDPVKIVKKALNANAANAKNAGNADVVIIDTAGRLHIDEELMNAELKKINKAVKPDEILLVIDATTGQDAVEQAKAFNEAVGITGVILTKLDGTAKGGAALSIVAVTGKPIKFIGVGEKIDDLEPFDPDRFVSRLLGMGDLASLVEKAQEAISEEEAEKLAEKIRKGKFTLEDFYEQLESLKKMGSLESIMEMIPGMGKMKPEDDVEIDEKEMKRMEAIINSMTKEELENPEIINGSRIKRIAKGSGTSVQDVNQLLKQYEQMKKMMKQMKKGGMKKMKKMQKMMKRFGGMMQGGFRGPGKMRRAGK
>LUCA_SRPsystem_Ffh_Indels50_16
MIGFFGKERLTKEAKSEEQKEAAAEAKKKEKFFNKFKKKLKIEEEKLSEKLEEALLAQPTESAAAAAAFKAFLVEEQERQLLADEYVEEKKEPAEEVEEEAEAEEEVSEEAKLEKDKEAPAQKEVPSKAEAAPAAELPAEAEPENAAVKAEAKQEEEESDEKAEEEKRRSVFEKLKDKLKNVFKKLRGKGKLTEENIEELLREIQLALLEADVNVKVVKEIINANAVKEKANAKEKVLKGLTPREQVIKIVYDELVELLGEENANANALNAISSKKPNVIMMVGLQGSGKTTTAAKLANAYLKKNAGYKVLLVAADTYRPGAIDQLKVLGERINAVPVYSENANASKDPVKIVKEANANAHANANAENANADVVIIDTAGRLHIDEELMNAELKKIKEAVKPDETLLVVDATTGQDAVEQAKAFNEAVGITGVILTKLDGDAKGGAALSIAAVTGKPIKFIGVGEKIDDLEPFDPERFVSRLLGMGDIESLVEKAQEAISEEEAEKLAKKMRKGKFDLKDFLEQLQQIKKMGSLSSIMGMIPGMGKMKKEDDVEVDEKQMKRMKAIINSMTKEERENPEIINGSRRKRIAKGSGTSVQDVNQLLKQFKQMKKMMKQMKKMKPKGMSKMMKMMKRMGGMMRPGKGLPPGVRR
>LUCA_SRPsystem_Ffh_Indels50_17
MVFENLSDRLKEIFKKLRGKGKLTEKDIEELLREIQMALLEADVNVKVVKELINARVKERANAKEKVLKGLTPREQVIKILYEELVNILGGENANANALNAISSKKPNVIMMVGLQGSGKTTTAAKLANAYLKKNAGYKVLLVAADTYRPAAIEQLKVLGEQINAVNAVYSENANASKDPVKIVKNALNAYANAKKNANADVVIIDTAGRLHIDEDLMNAELKEIKEAVKPDEILLVVDATTGQDAVNQAKEFNEAVGITGVILTKLDGDAKGGAALSIKAVTGKPIKFIGVGEKIDDLEPFDPERFVSRLLGMGDIESLVEKAQEAISEEEAEKLVKKIKKGKFDLNDFLEQLQQIKKMGSLSSIMEMIPGMGQQKPEENVEVDEKELKKMKAIIQSMTKEERKNPEIINGSRRKRIAKGSGTSVQDVNRLLKQYKQMKKMMKQMKKGGKGKKKMMKMMKRMGGGMRPGFRG
>LUCA_SRPsystem_Ffh_Indels50_18
MVFEKLKDSLEDVFKKLRGKSRLTEKNIEELLREIQRALLEADVNVKVVKEIINANAIKEKANAKEKVLKGITPREQVIKIVYDELVNLLGEENANANALNLDSKKPNVIMLVGLQGSGKTTTAAKLANAYLKKNAGYKVLLVAADTYRPGAIEQLKVLGERINAVPVYSENANANNADPVKIAKEALNANAAKNAENANADVVIIDTAGRLHIDEDLMNAELKKIKEVVKPDETLLVADATIGQDAVNQAKAFNEAVGITGVILTKLDGDAKGGAALSIRSVTGKPIKFIGVGEKIDDLEPFDPERFVSRLLGMGDIESLVEKAQEAIDEEEAEKLAKKIRKGKFTLEDFLEQMQAMKKMGSLESIMQMIPGMGKMMPEDDMEVDEKELKRMKAIINSMTKEELENPEIINGSRIKRIAKGSGTSVQDVNQLLKQYKQMKKMMKQMKKGKSKKMKKMQKMMKKMGGKMPRGFRGRGKLGRMGPF
>LUCA_SRPsystem_Ffh_Indels50_19
MVFEKLTDKLKDIFKKLRGKTTITEKNIEELLRELQQALLEADVNVKVVKELINAKIKERALGEEVPKGVTPGEHVIKIVYEELVNLLGGENANANALNALASKKPNVIMMVGLQGSGKTTTAAKLANAYLKKNAGRKVLLVAADTFRPAAIEQLKVLGEQINAVPVYSENANAEKDPVKIVKEALNANAANAEKNANADVVIIDTAGRLHIDEELMNAELKKIKEVVKPDETLLVVDATTGQDAVNQAKAFNEAVGITGVILTKLDGDAKGGAALSIAAVTKKPIKFIGVGEKIDDLEPFDPDRFVSRLLGMGDIVSLVEKAQEAIDEEEAEEAEEKMRKNKFTLEDFYEQLQQIKKMGPLEKIMEMIPGMGKQKPEEDAEVSEKKLKKWEAIIDSMTPEERRNPEIINGSRRKRIAKGSGTSVQDVNRLLKQYEQMKKMMKQMKKMGKKKAKMMKMMKGMGGMMRPGGKLPSKMGRAGKK
>LUCA_SRPsystem_Ffh_Indels50_20
MVFENLKDRLKNIFKKLRGKSKLSEKNIKELLREIQLALLEADVNVKVVKEIINANAVKEKAVKQKVPKGITPGEQVIKIVYDELVNLLGGENANANALNALESKKPNVIMMVGLQGSGKTTTAAKLANAYLKKNAGRKVLLVAADTYRPAAIEQLKVLGEQINAVPVYGENANAEKDPVKIVKEALNANAANAENNANADVVIIDTAGRLHIDEDLMEELKEIKKAVKPDETLLVIDATTGQDAVKQAKAFNEAIGITGVILTKLDGTAKGGAALSIRAVTGKPIKFIGVGEKIDDLEPFDPERFVSRLLGMGDVVSLVEKAQEAISEEEAEKLAEKIRKNKFTLKDFLDQLEAIKKMGPLSSIMGMIPGMGGMKKEEDVEIDEKQLKKIEAIIDSMTKEERENPEIINGSRRKRIAKGSGTSEQDVNELLKQYEQMKKMMKQMKGGKMMGKKKMMKMMKKMKGGMRGGFGMPGK
>LUCA_SRPsystem_Ffh_Indels50_21
MFGLFLKRKISLAAAVLVEVEKTAEKSDSSKLFSIYKKVFSLPPTSTILVVIEEKEEPAEEEVQEQEEEEELKPAPKDILNAAVEPVAEEEAKVESEKVSEALKEAPSESEAEPAEAAPAASEPESAAAEAEEKLEWTKEGALPEEEDVKIVFEKLKDKLQNVLKKLRGKGKLSEENIKELLREIQLALLEADVNVKVVKEIINANAIKERAVKQKVLKGVTPGEQVIKIVYDELVNLLGEENANANALKLESKKPNVIMMVGLQGSGKTTTAAKLANAYFKKNAGRKVLLVAADTFRPAAIEQLKQLGEQIGVPVYGENANAEKDPVKIAKEALNANAANAKKNANADVVIIDTAGRLHIDEELMNAELKKIKEVVKPDETLLVIDATTGQDAVEQAKAFNEAVGITGVILTKLDGTAKGGAALSIRAVTGKPIKFIGTGEKIDDLEPFDPDRFVSRLLGMGDLESLVEKAQEAISEEEAEKLEEKIRKGEFTLEDFLEQLEAIKKMGPLESIMSMIPGMGKMKPEEDLEIDEKKLKRTEAIINSMTKEERENPEIINGSRRKRIAKGSGTSVQDVNQLLKQYEQMKKMMKQMKKMGGKKGKMQKMMKRMGGSMRPGFGGMPRGGRAGA
>LUCA_SRPsystem_Ffh_Indels50_22
MGLFGFFKKKKLFGKTKKAEDSKKISEKKKETKKVSKVTKKPVKSIKKAKKETFKIKSPEKEKVEKKGIFTQIKDAILPSKKVKEEAPKSVSKSVKKKKEEELAEEKKKAESFFNKFKKKLKIFKKKVSEKIEEEKARLAEEQTRRDAEAAEQAYLEEEVIEEVEETVKKQEEEVEEVVVEQLREEEESKEEKQIKKSVQEEEKIEEVEVKEKAEEVEVEPEEEEKEKEEEVIAEIAVPEELEHVAVEKEVEKEVKEEEEKKEKEEERRRTVFEKLKDRLQEVFKKLRGKGTLTEEDIEELLREIQRALLESDVNVKVVKELINANAIKERALKEKVPKGLTPREQVIKILYEELVNILGGENANANAINALSSKKPNVIMLVGLQGSGKTTTAAKLANAYLKKNAGYKVLLVAADTFRPGAIEQLKVLGEKINAVPVYSENANASKDPVKIVKEALNANAANANAKNANADVVIIDTAGRLHIDEELMNAELKEIKEVVKPDETLLVVDATTGQDAVNQAKAFNEAVGITGVILTKLDGDAKGGAALSIRAVTGKPIKFIGVGEKIDDLEPFDPERFVSRILGMGDLESLVEKAQEAIEEEEAEKLVKKIRKGKFTLEDFLEQLQSIKKMGSLESIMEMIPGMGQMKPEDNVEVDEKKMKRMKAIIQSMTKEELRNPEIINGSRIKRIAKGSGTSVQDVNQLLKQYKQMKKMMKQMKKNGGKGKKKMQKMMKKMGGMMRRFKRMRGKSRR
>LUCA_SRPsystem_Ffh_Indels50_23
MVFEKLKDKLKDVFKKLRGKTRLSEKNIEELLREIQMALLEADVNVKVVKELINARIKERALGEKVPKGLTPGEQVIKIVYEELVELLGEENANANALNAISPKKPNVIMMVGLQGSGKTTTAAKLANAYLKKNAGYKVLLVAADTYRPAAIEQLKVLGEQINAVPVYKENANASKDPVKIVKNALNANAAKKKNANADVVIIDTAGRLHIDEELMNAELKKIKKAVKPDETLLVIDATTGQDAVEQAKAFNEAVGITGVILTKLDGTAKGGAALSIRAVTKKPIKFIGVGEKIDDLEPFDPERFVSRLLGMGDIESLVEKAQEAISEEEAEKLVKKMRKGKFTLKDFLEQLQAMKKMGPLESIMEMIPGMGQMKPEDDLEVDEKKMKKIEAIIDSMTKEERENPEIINGSRRKRIAKGSGTSEQDVNKLLKQYKQMKKMMKKMKGKKGMGKKNMMKMMKKMGGMMRPGFPGRGKMRKKGKDFKF
>LUCA_SRPsystem_Ffh_Indels50_24
MALFEKFKKKLKIEKESVWEKLQDEQARLAEEQTRRDAEAAEQAYLEKEKVIYVEKKAKEQEKAAEEVVEEEEEESEVKEEVKVEKEKEEEKKKEVEVASEAAPAEAVPEVVEEVAVEAKKEAEVQEKEEEKKKEEEEKKTVFEKLKDRLQNILKKLRGKSKLSEEDIEELLREIQMALLEADVNVKVVKELINANAVKERALKQKVLKGVTPAEQVIKILYEELVNLLGEENANANALNLEDKKPNVIMMVGLQGSGKTTTAAKLANAYLKKNAGRKVLLVAADTFRPAAIEQLKQLGEQIGVPVYGENANAGKDPVKIVREALNANAAKKKNANADVVIIDTAGRLHIDEELMEELKEINKAVKPDEILLVIDATTGQDAVEQAKAFNEAIGITGVILTKLDGTAKGGAALSIRAVTGKPIKFIGVGEKIDDLEPFDPDRFVSRLLGMGDLASLVEKAEEAISEEEAEKMAEKIRKGKFTLEDFYEQLEAMKKMGPLESILEMIPGMGNMKPEDDLEVDEKKLKRTEAIINSMTKEERENPEIINGSRIKRIARGSGTSAQDVNELLKQYEQMKKMMKQMKKKKRKKMKKMQKMMKKMGGMMGGMGGMPGGLGGLGKK
>LUCA_SRPsystem_Ffh_Indels50_25
MVFEKLKDRLKDVLKKLRGAGTLTEKNIEELLRELQMALLEADVNVKVVKEIINAKIKEKALKEKVPKGITPREQVIKIVYEELVELLGKENANANALKLNSKKPNVIMMVGLQGSGKTTTAAKLANAYLKKKGYKVLLVAADTFRPAAIEQLKQLGEQINAVPVYSENANAEKDPVKIVKKALNANAAKKNNNADVVIIDTAGRLHIDKELMEELKNIKEVVKPDETLLVIDATTGQDAVEQAKAFNEAVGITGVILTKLDGDAKGGAALSIASVTGKPIKFIGTGEKIDDLEPFDPERFVSRLLGMGDIESLIEKAQEAIDEEEAEKTAKKMRSGKFTLEDFLDQMEAIKKMGSLSSIMSMIPGMGKQKPEDDVEVDEKKMKRMKAIIQSMTKEELRNPEIINSSRIKRIAKGSGTSVQDVNELLKQFKQMKKMMKQMKKMKGMKMKKMQKMMKKMGGGMKPGFRGPGKMGRAGK
>LUCA_SRPsystem_Ffh_Indels50_26
MFGFFGREKLSTVNEKELRKELKDLKKEIKKKKNPWAVVAAYFLATKLAKPKEKKKLKKEASRKEKLFAIYKKVFSLHPESVILVLIEERAEAVEPVEKEAAAEEKAKLAPLDTDNGAVGKAAKICEPEASEEVALEKEAIEEKLKEVESEEEAVAAAVAPEPEPVAVEPEPSPLPLSLLEAYFIIGEAPLAAKAVAEEAAVAVEKEAELEEEAEEALEEEAERRLVFESLKESLKDVLKKLRGKGTLSEENIEELLREIQMALLEADVNVKVVKEIINARIKEKAKKEKVPKGLTPREQVIKIVYEELVNLLGEENANANALNLSSKKPNVIMLVGLQGSGKTTTAAKLANAYLKKNAGYKVLLVAADTYRPAAIEQLKVLGERIGVPVYSENANASKDPVKIVKEALNANAANAKEGNADVVIIDTAGRLHIDEDLMNAELKEIKEAVKPDETLLVIDATIGQDAVNQAKAFNEAVGITGVILTKLDGDAKGGAALSIAAVTGKPIKFIGVGEKIDDLEPFDPERFVSRLLGMGDIESLVEKAQEAISEEEAEKLVKKIRKGKFTLKDFLEQLQAMKKMGSLKSIMGMIPGMGKMMPEDDVEVDEKQLKRMKAIIQSMTKEERRNPEIINGSRRKRIAKGSGTSVQDVNQLLKQFKQMKKMMKQMKGKKAKKKKKMMKMMKKMGGKMRRFFRMKGKFRR
>LUCA_SRPsystem_Ffh_Indels50_27
MVFEKLSDKLKDIFKKLRGKSVLTEKNIEELLREIQQALLQADVNVKVVKELINANAVKERALKEKVPKGVTPREQVIKIVYDELVELLGGENANANALKISSKKPNVIMLVGLQGSGKTTTAAKLANAYLKKNAGRKVLLVAADTFRPGAIDQLKVLGEKINAVPVYSENANAEKDPVKIVKNALNANAANANAKNANADVVIIDTAGRLHIDEELMNAELKEIKEVVKPDEILLVVDATTGQDAVNQAKAFNEAVGITGVILTKLDGDAKGGAALSIAAVTGKPIKFIGVGEKIDDLEPFDPERFVSRLLGMGDIESLVEKAEEAISEEEAEKSAKKIRKGKFTLEDFYEQLEAIKKMGPLESIMEMIPGMGKQINEDNVEVDEKELKRFKAIIQSMTKEERRNPEIINGSRRKRIAKGSGTSVQDVNRLLKQYKQMKKMMKQMKKGGKKKKKMMKMMKKMGGMMPPFGGMKSK
>LUCA_SRPsystem_Ffh_Indels50_28
MFGFLWKKKTLYELSVLIDTKKAQEVRSSEGFFNSFKKKLKIEKESLLEKLEEAQAAQAEEEARRDAEAVGEAVHEQEESPEFEEAVEEKAEPAEEVVLESQAEEEIKPEEKQILSCAQEESPIEEKKESEAAEEEPAELEPEPAEIEEVETGPVGAAEETAEIEAEHEEESEKEKAEEKKEEEEKKTVFEKLKNARLQNILKKLRGKGTLSEKDIEELLREIQLALLEADVNVKVVKELINANAIKNARANAKEKVPKGLTPREQIIKILYEELNAELLGGENANANALNALEKKKPNVIMMVGLQGSGKTTTAAKLANANALKKNAGYKVLLVAADTFRPAAIEQLKVLGERINAVPVYKENANAEKDPVKIVNANANANANAANANANANANADVVIIDTAGRLHIDEDLMNAELKEIKEVVKPDETLLVLDATTGQDAVKQAKAFNEAVGITGVILTKLDGTAKGGAALSIRAVTGKPIKFIGVGEKIDDLEPFDPERFVSRLLGMGDIATLVEKAQEAISEEEAEKLAKKIRKGKFDLKDFYEQLQAIKKMGPLSSIMEMIPGMGQMKKEDNVEVDEKKMKRMEAIINSMTKEERENPEIINGSRRKRIAKGSGTSEQDVNRLLKQYKQMKKMMKQMKGGGKKKKKMMKMMKKFGGMMPQGFGMPSKMGRGGKR
>LUCA_SRPsystem_Ffh_Indels50_29
MVFEKLKNASLKNVLKKLRGKSRITEKNIKELLKEIQLALLEADVNVKVVKEIINANAIKEKALKEKVPKGLTPREQVIKIVYEELVELLGEENANANALNALESKKPNVIMMVGLQGSGKTTTAAKLANAYLKKNAGYKVLLVAADTYRPAAIEQLKQLGEKINAVPVYSENANANKDPVKIANANALNAYANAKNGNADVVIIDTAGRLHIDKELMNAELKDIKKAVKPDETLLVVDATTGQDAVEQAKEFNESVGITGVILTKLDGDAKGGAALSIRAVTGKPIKFIGVGEKIDDLEPFDPERFVSRLLGMGDLKGLVEKAQEAISEEEAEKTAKKMRKGKFTLEDFLEQMEQIKKMGPLESIMEMIPGMSKKKPEDDVDVDEKELKRMKAIINSMTKEERRNPEIINGSRIKRIARGSGTSVQDVNELLKQFKQMKKMMKKMKKGGMMGMKKMQKMMKKMGGKGKGGFRRRGKMGKAGA
>LUCA_SRPsystem_Ffh_Indels50_30
MVFEKLSNARLKDVLKKLRGKSILTEKDIEELLREIQRALLEADVNVKVVKELINANAIKERANAKEKVPKGVTPREQVIKIVYEELVNALLGGENANANALNAISSKKPNVIMMVGLQGSGKTTTAAKLANAYLKKNAGYKVLLVAADTFRPGAIEQLKVLGERINAVPVYSNANANASKDPVEIVKEANANANAAKKENANADVIIIDTAGRLHIDEELMNAELKEIKEAVKPDETLLVVDAMTGQDAVEQAKAFNEAVGITGVILTKLDGDAKGGAALSIKAVTKKPIKFIGVGEKIDDLEPFDPDRFVSRLLGMGDIESLVEKVEEAISEEEAEKTVEKMKKGKFDLEDFYKQMEAIKKMGPLESIMEMIPGFGKQLKEEAVEVDEKEMKRFKAIIQSMTKEERRNPEIINGSRRKRIAKGSGTSVQDVNELLKQYKQMKKMMKQMKKGGMKKKKMMRMMKKMGGMMRPGFKLMGKMGRMRKK
>LUCA_SRPsystem_Ffh_Indels50_31
MKLFSRFKKKFSVLVESLLEKLQEEQARLAEEQTRRDAEAAEQAYLKEEQVVLVEKIVEEEAKAVEEVVEEEQAEEEESLEEKQIKKKVEKEAKKELEKVEEAASPKPAEPEEEEKEKSELYIANITASQEVERIKVETEKEEESKKEEEEKKKQKERKREVFEKLKNAKLEDVFKKLRGKGKLSEENIEELLREVQMALLEADVNVKVVKELINANAVKERALGEKVLKSVTPGEQVIKIVYEELVNILGEENASNALNIDSKKPNVIMMVGLQGSGKTTTAAKLANAYLKKNAGYKVLLVAADTFRPGAIEQLKVLGEQINAVNAVYKENANASKDPVKIVNADALNAHANANANAGNADVVIVDTAGRLHIDEDLMNAELKEIKKVVKPDEILLVVDATTGQDAVNQAKAFNEAVGITGVILTKLDGTAKGGAALSIRAVTGKPIKFIGVGEKIDDLEPFDPERFVSRLLGMGDIESLVEKAQEAISEEEAEKLVKKMRKGKFDLEDFYEQLQAMKKMGSLQSILEMIPGMGQMKPEENVEVDEKQLKKWEAIINSMTKEERENPEIINGSRRKRIAKGSGTSVQDVNQLLKQYFQMKKMMKQMKKGGKKKKNMMKMMRKMGGMMPFGFKGKGKMRR
>LUCA_SRPsystem_Ffh_Indels50_32
MALFNKFKKKLSIHKESVSEKLIESLPVKAFLVSDEEVVLLFEEHVEEQEEEVEEEEKESASEAEQKSAPADVKNGAVGKAAKICEESEQEEAALEEEEEAEALSEEQSELEAVDALAETYLIIGEVPLAAKAAAEQMSAAAEVEEESEEEEAKKEKEEEERRSVFENLKDRLEGVLKKLRGKGKLTEENIEELLKEVQLALLEADVNVKVVKEIINANAIKERAVKEKVLKGLTPREQVIKIVYEELVELLGEENANANALKLSSNKPNVIMMVGLQGSGKTTTAAKLANAYLKKNAGYKVLLVAADTYRPGAIEQLKVLGERINAVPVYSENANAEKDPVKIVKEALNANAANANAENANADVVIIDTAGRLHIDEDLMNAELKKIKEVVKPDEILLVVDATTGQDAVEQAKAFNEAVGITGVILTKLDGDAKGGAALSIAAVTGKPIKFIGVGEKIDDLEPFDPERFVSRLLGMGDIKSLVEKAQEAISEEEAEKMVKKIRKGKFTLKDFLEQMQSIKKMGSLKSIMEMIPGMGKMMKPDDVEVDEKQMKRMKAIIQSMTKEERENPEIINGSRRKRIAKGSGTSVQDVNKLLKQFKQMKKMMKQMKGGGPGKMKKMMKMMKKMGGPMQRGGGMRAKMGRAGKR
>LUCA_SRPsystem_Ffh_Indels50_33
MVFEKLKDSLKDVFKKLRSKGKLTEENIEELLREIQMALLEADVNVKVVKEIINANAVKEKALKEKVPKGVTPREQVIKIVYEELVEILGEENASNALNAISPKKPNVIMMVGLQGSGKTTTAAKLANAYLKKNAGYKVLLVAADTYRPGAIEQLKVLGERINAVPVYKENANAEKDPVKIVKEALNANAAKKQGNADVVIIDTAGRLHIDEELMEELKNIKEAVKPDETLLVVDATIGQDAVEQAKEFNEAVGITGVILTKLDGDAKGGAALSIRSVTGKPIKFIGTGEKIDDLEPFDPERFVSRLLGMGDIESLVEKAQEAIDEEEAEKLLKKMRKGKFDLNDFLEQLQAIKKMGSLNSIMGMIPGMGKMKKEDNLEVDEKKLKRMKAIINSMTKEERENPEIINGSRRKRIAKGSGTSVQDVNRLLKQFKMMKKMMKQMKGKKMKKMKKMMKMMKRMGGGMRPGFRR
>LUCA_SRPsystem_Ffh_Indels50_34
MVFEKLSDSLKEILKKLRSKTKLTEKDIEELLREIQMALLEADVNVKVVKEIINANAIKNARALKEKVPKGVTPAEQVIKILYEELVNILGEKNANANALNALSSKKPNVIMMVGLQGSGKTTTAAKLANAYLKKNAGYKVLLVAADTFRPAAIEQLKQLGEQINAVPFYSENANAGKDPVKIVNAEALNANAANANAKNANADVVIIDTAGRLHIDEELMNAELKEINKAVKPDETLLVVDATTGQDAVEQAKAFNEAVGITGVILTKLDGDAKGGAALSIKAVTGKPIKFIGTGEKIEDLEPFDPDRFVSRLLGMGDIKGLVEKAQEAISEEEAEKTAEKMKSGKFDLKDFYEQLEAMKKMGSLSKIMSMIPGMGKMKNEDEVEVDEKELKRFKAIIQSMTKEERKNPEIINGSRRKRIAKGSGTSVQDVNQLLKQFEMMKKMMKQMKKKGKKKRKMMKMMKKMGKMMKRKFGM
>LUCA_SRPsystem_Ffh_Indels50_35
MQIHSRLKTVFSVLVPSVILVVVKEEAEAIEEVEKEEEAESEKKSAPADVKNGAFGKAAKICEEKAEEEVALEKKKEEEKEKEVSSASEALDAAATKEEAEEEKAAAEVEAELQWEEAEALPEEAKKHTVFEKLSEKLKSILKKLRSKGTLSEENIEELLREIQLALLEADVNVKVVKELINANAVKERALKEEVPKSVTPGEQVIKIVYEELVELLGEENASNALNALSSKKPNVIMLVGLQGSGKTTTAAKLANAYLKKNAGYKVLLVAADTYRPAAIEQLKQLAEKINAVPVYSENANASKDPVKIVRNALNANAAKKKNANADVVIIDTAGRLHIDEELMNAELKKIKKAVKPDETLLVLDATTGQDAVNQAKAFNEAVGITGVILTKLDGDAKGGAALSIRAVTGKPIKFIGVGEKIDDLEPFDPERFVSRLLGMGDLESLVEKAQEAISEEEAEKLAKKIRKGKFTLEDFYEQLQAIRKMGSLEKIMSMIPGMGKMKPEKEPEVDEKELKRIKAIINSMTKEERRNPEIINGSRKKRIAKGSGTSVQDVNQLLKQFEQMKKMMKQMKKKGKKKKNMMKMMKRFGGGGRPGMRLKGKMRRKRKK
>LUCA_SRPsystem_Ffh_Indels50_36
MVFEKLKDKLKEVLKKLRGKTTLTEKDIEELLRELQMALLEADVNVKVVKELINANAIKNAKANAKEKVLKGVTPREQVIKILYEELVNILGEENANANALNALSPKKPNVIMMVGLQGSGKTTTAAKLANAYLKKNAGYKVLLVAADTFRPGAIEQLKVLGERINAVPVYSENANASKDPVKIVKEALNAYANANANAGNADVVIIDTAGRLHIDEELMNAELKKIKEVVKPDETLLVVDATTGQDAVNQAKAFNEAVGITGVILTKLDGDAKGGAALSIAAVTGKPIKFIGVGEKIDDLEPFDPERFVSRLLGMGDLESLVEKAQEAISEEEAEKLAEKMRKGKFDLKDFYEQLQSLKKMGSLSSILSMIPGMGQMKNEDNVEVDEKQMKKMKAIIQSMTKEERENPEIINGSRRKRIAKGSGTSVQDVNQLLKQYKQMKKMMKQMKKGGKKKKKMMRMMRKMGGGMRPGFGGPPKMGRAGKR
>LUCA_SRPsystem_Ffh_Indels50_37
MVFEKLKDRLKNVFKKLRSKTTLSEENIEELLKEIQMALLEADVNVKLVKEIINAKVKERALGEKVPKGITPGEQVIKIVYEELVELLGEENASNAIKLSSKKPNVIMLVGLQGSGKTTTAAKLANAYLKKNAGYKVLLVAADTFRPAAIEQLKQLGEQIGVPVYSENANAEKDPVKIVKNALNANAANAKNGNADVVIIDTAGRLHIDEELMNAELKEIKEAVKPDETLLVIDATTGQDAVEQAKAFNEAVGITGVILTKLDGTAKGGAALSIRAVTGKPIKFIGTGEKIDDLEPFDPDRFVSRLLGMGDLESLVEKAQEAISEEEAEKLAKKMRKGKFDLKDLLEQLESMKKMGSLQKIMGMIPGMGKMKPEEDMQVDEKKMKRVKAIINSMTKEERENPEIINASRRKRIARGSGTSPQEVNQLLKQFEQMKKMMKQMKKGGKGMKKMQKMMKRFGKMMKPKFKGKGKMRRAGK
>LUCA_SRPsystem_Ffh_Indels50_38
MVFEKLKDRLESVFKKLRGKSRLSEENIEELLREVQMALLEADVNVKVVKELINANAIKERAVGQKVPKGVTPGEQVIKIVYEELVNLLGEENASNALNALESKKPNVIMMVGLQGSGKTTTAAKLANAYLKKNAGYKVLLVAADTFRPAAIEQLKVLGERINAVPVFKDNANASKDPVKIVKEANANANAANANAENNADVVIIDTAGRLHIDEELMNAELKKINKAVKPDEILLVIDATTGQDAVNQAKAFNEAVGITGVILTKLDGTAKGGAALSIRSVTGKPIKFIGVGEKIDDLEPFDPERFVSRLLGMGDVESLVEKAQEAISEEEAEKLAKKMRKGKFTLEDFLEQLQQMKKMGPLESIMEMIPGMGKMKPEDAVEIDEKKMKRIEAIINSMTKEELENPEIINGSRRKRIAKGSGTSEQDVNQLLKQYKQMKKMMKQMKKMGPGKMKKMQKMMKKMGKKMKRGFRG
>LUCA_SRPsystem_Ffh_Indels50_39
MFGFFWKRAIRLIPSVVEDTEKTEESSNGTYVHSRFKTVFSVLVPSVILVVIEEKEEAEEEVVAEEEEESEIKPEEKQILSVVAEERAVEEVKEEEKEEEVEAESEALAAQAVPTVEKQAKAEAKVEAKLEWEAEGALPEEEKVHTVFEKLKNASLKDVLKKLRGKGSLTEKNIEELLKEIQLALLEADVNVKVVKEIINARIKERAVKEKVLKGVTPREQVIKIVYEELVNLLGNENANANALNALSSKKPNVIMMVGLQGSGKTTTAAKLANAYLKKRGYKVLLVAADTYRPAAIEQLKQLGEQINAVPVYSENANAEKDPVKIVKKALNANAANANAKNANADVVIIDTAGRLHIDEELMNAELKEIKEAVKPDETLLVVDATTGQDAVEQAKAFNEAVGITGVILTKLDGDAKGGAALSIKAVTGKPIKFIGTGEKIDDLEPFDPERFVSRLLGMGDLKSLVEKAQEAISEEEAEKTAKKMRKGKFTLKDFLEQLESIKKMGPLSSIMGMIPGMGKMMKEKDMEVDEKEMKRMKAIIQSMTKEERKNPEIINGSRRKRIAKGSGTSVQDVNQLLKQFEQMKKMMKKMKKNGPKKMGKMMKMMKKMGKPMRRKFKMPPKM
>LUCA_SRPsystem_Ffh_Indels50_40
MFGFFKKKLFGKTKKAEDSKKISEKKKETKKVSKVTKKPVKSTVKAKELRFELKDLKKEIKKKKGIFTQIKDAILPSPWAVVEAPPSVSKLAKKKEEKKLREEPSKSTQLHSRFKKVFSVLVPSLILKVVEERAEPIEEVAEEEEKEAEAESAPLDTDNGAVGKAAKICEPEASEEAKLEKEEEAEKQNEVEVEAEEVDAEKEEYYIIGEASSAAPAEAEQAKAAVESEKELKWTEAKALPEEANTVTVFENLKDKLKNVFKKLRGQSKLTEKNIKELLREIQLALLEADVNVKVVKEIINANAIKEKAVKQKVPKGITPGEQVIKIVYEELVELLGGENASNALNALESNAKPNVIMMVGLQGSGKTTTAAKLANAYLKKNAGRKVLLVAADTYRPAAIEQLKVLGEQINAVPVYGENANAEKDPVKIAKKALNANAANANANNANADVVIIDTAGRLHIDEELMNAELKKIKKAVKPDETLLVIDATTGQDAVKQAKAFNEAVGITGVILTKLDGDAKGGAALSIRAVTGKPIKFIGVGEKIEDLEPFNPERFVSRLLGMGDVASLVEKAQEAISEEEAEEMVEKMRKNKFDLKDFLDQLEAIKKMGSLKSIMGMIPGMGGMKPEDDVEVDEKKLKKIEAIINSMTKEERENPEIINGSRRKRIAKGSGTSEQDVNRLLKQYEQMKKMMKKMKGGKMMGMKKMMKMMGKMGGMM
>LUCA_SRPsystem_Ffh_Indels50_41
MVFEKLKDSLKSVLKKLRNKTTLTEKNIEELLREIQMALLEADVNVKVVKEIINAKIKEKALKEKVLKGITPREQVIKIVYDELVEILGGENANANALNALSSKKPNVIMMVGLQGSGKTTTAAKLANAYLKKQGYKVLLVAADTYRPAAIEQLKQLGEQIGVPVYSENANANKDPVKIVKEALNAYAKKNGNADVVIIDTAGRLHIDEELMNAELKNIKEAIKPDETLLVIDATTGQDAVNQAKAFNEAVGITGVILTKLDGDAKGGAALSIASVTGKPIKFIGTGEKIDDLEPFDPDRFVSRLLGMGDIESLVEKAQEAIEEEEAEKTAKKMRKGKFDLNDFLEQLEAIKKMGPLSKIMKMIPGMGKMIPEDDMEVDEKELKRMKAIIQSMTKEERENPEIINGSRRKRIARGSGTSVQDVNELLKQFEQMKKMMKQMKKGKSMKMKKMMKMMKKMGGKMKPKFRMKPKGRRAGA
>LUCA_SRPsystem_Ffh_Indels50_42
MYLFSRFKKKFSVLVPSLLEKQKEPLLEPVEAEPIFKAFLVEELERVLLMEEYVKEEEEPVEEVVEENEEESEEKLEELYVLQGEFGKAAKICESLENEEAAIESEKEEEAETEPESESEKLSQLAVPVVESQEKVAAKHEAEVQAEKAPKKKQEEKTKEVFEKLSDKLESVFKKLRGQSTITEENIEELLREIQLALLEADVNVKVVKELINANAIKNARALGEEVPKGVTPGEQIIKIVHEELVELLGGENANANAINALKSKKPNVIMMVGLQGSGKTTTAAKLANANALKKNAGYKVLLVAADTFRPAAIEQLKTLGERINAVNAVYSENANAEKDPVKIAKEALNANAANANANANANADVVIIDTAGRLHIDEELMNAELKRIKKAVKPDEVLLVADATTGQDAVEQAKAFNEAVGITGVILTKLDGDAKGGAALSIAAVTGKPIKFIGVGEKIDDLEPFDPDRFVSRILGMGDVVSLVEKAQEAISEEEAEKSAEKIRKGKFDLKDFLEQLQQIKKMGPLKSILGMIPGMGKQMKEDDVDVDEKQMKRYEAIIQSMTPEERENPEIINGSRRKRIAKGSGTSVQDVNRLLKQFEQMKKMMKQMSKGKMMGKGKMMRMMKGMGGGMKPGKGGMGKMGRAGPK
>LUCA_SRPsystem_Ffh_Indels50_43
MFENLSEKLKNIFKKLRGKGVLSEKNIEELLREIQMALLEADVNVKVVKELINARVKEKALKEKVPKGVTPREQVIKILYEELVELLGKENASNALNALSSKKPNVIMLVGLQGSGKTTTAAKLANAYLKKRGYKVLLVAADTFRPAAIEQLKVLGEKIGVPVYKENANAEKDPVKIVKNALNANAANAEKGNADVVIIDTAGRLHIDEELMEELKNIKEAVKPDETLLVIDATTGQDAVNQAKEFNEAVGITGVILTKLDGDAKGGAALSIRSVTGKPIKFIGVGEKIDDLEPFDPERFVSRLLGMGDIKALVEKAQEAISEEEAEKLVKKIRKGKFTLEDFLEQLQQIKKMGSLEQIMDMIPGMGQQKPEDNVEVDEKELKRMKAIIQSMTKEERRNPEIINGSRIKRIAKGSGTSVQDVNRLLKQYKQMKKMMKQMKKMGGKGKKKMQKMMKKMGGGMRPGFGR
>LUCA_SRPsystem_Ffh_Indels50_44
MVFEKLTDRLKEILRKLRGKSKLTEKNIEELLREIQRALLEADVNVKVVKELINANAVKERALKEKVLKSVTPREQIIKIVYEELVNILGGENANANALNALSDKKPNVIMMVGLQGSGKTTTAAKLANAYLKKNAGHKVLLVAADTFRPGAIEQLKELGERINAVPVYSENANAEKDPVKIVKKALNAHAKNANANANADVVIIDTAGRLHIDEELMNAELKEIKEAVKPDETLLVVDAMTGQDAVEQAKEFNEAVGITGVILTKLDGDAKGGAALSIKAVTGKPIKFIGTGEKIDDLEPFDPDRFVSRLLGMGDIESLVEKAEEAISEEEAEKTEKKMRKGKFDLEDFYKQLQQMKKMGPLESILEMIPGMGKQMNEDNVEVDEKQLKRYKAIIQSMTKEERRNPEIINGSRRKRIARGSGTSVQDVNKLLKQFKQMKKMMKQMNKGGKKKKKMMKMMKNMGGMMKPFFKFMPAGFPSLPGL
>LUCA_SRPsystem_Ffh_Indels50_45
MVFEKLSDKLKDILKKLRGKSVLTEKDIEELLREIQQALLQADVNVKVVKELINANAVKERALKEKVLKGVTPREQVIKIVYEELVNLLGGENANANAIKISSKKPTVIMMVGLQGSGKTTTAAKLANAYFKKNAGYRVLLVAADTFRPGAIEQLKELGEQIGVPVYSENANAEKDPVEIVKNALNAHANANAKNANADVVIIDTAGRLHIDEELMNAELKEIKKAVKPDETLLVVDAMTGQDAVNQAKAFNEAVGITGVILTKLDGDAKGGAALSIKAVTKKPIKFIGTGEKIEDLEPFDPDRFVSRLLGMGDIASLVEKAEEAIDEEEAEKTVEKMKKGKFTLEDFYEQLEEIKKMGSLESIMEMIPGMGKQIPEEAVEVDEKEMKRYKAIIQSMTKEELRNPEIINGSRIKRIARGSGTSVQDVNELLKQYKQMKKMMKQMKKGGAKKKRKMQRMMKKMRKMMKRFFRLPPPLPR
>LUCA_SRPsystem_Ffh_Indels50_46
MVFEKLKDKLQNIFKKLRGKSTLSEKNIEELLKEIQMALLEADVNVKVVKELINANAVKERANAKQKVLKGVTPAEQVIKILYEELVELLGGENANANAINALESKKPNVIMMVGLQGSGKTTTAAKLANAYLKKNAGRKVLLVAADTYRPAAIEQLKQLGEQINAVPVYGENANAEKDPVKIVNAKALNANAANAKEGNADVVIIDTAGRLHIDEDLMNAELKQINKAVKPDEILLVIDATTGQDAVEQAKAFNEAIGITGVILTKLDGTAKGGAALSIRSVTGKPIKFIGTGEKIDDLEPFDPDRFVSRLLGMGDLASLVEKAEEAIDEEEAEKLEEKIRKGKFDLEDFYEQLEAIKKMGSLESIMEMIPGMGKMKPEDEVEVDEKKMKRIEAIINSMTKEERENPEIINGSRRKRIARGSGTSVQDVNELLKQYEQMKKMMKQMKKGGKKKKKMMKMMKKMGGGMPPGKRMPPKMGRAGKK
>LUCA_SRPsystem_Ffh_Indels50_47
MVFEKLKNASLKNIFKKLRGKSKLTEENIEELLREIQLALLEADVNVKVVKEIINANAIKEKAVKQKVPKGVTPGEQVIKIVYDELVNLLGGENANANALNALESKKPNVIMMVGLQGSGKTTTAAKLANANALKKNAGKRVLLVAADTFRPAAIEQLKVLGEQIGVPVYGENANASKDPVKIAKEALNANAANANAENANADVVIIDTAGRLHIDEELMNAELKKIKKAVKPDETLLVLDATTGQDAVEQAKAFNEAIGITGVILTKLDGTAKGGAALSIRAVTKKPIKFIGVGEKIDDLEPFDPDRFVSRLLGMGDLVSLVEKAEEAISEEEAEKMAEKIRKNKFDLKDFLQQLEAMKKMGSLDSIMGMIPGMGGMKPEDDLEVDEKKLKRVEAIINSMTPEERENPEIINGSRRKRIAKGSGTSEQDVNELLKQYKQMKKMMKQMKKGKGKKKKQMMKMMKKMGGMMKPGGGMKGKLGR
>LUCA_SRPsystem_Ffh_Indels50_48
MVFEKLKNARLQNILKKLRSKGLLSEKDIEELLKEIQLALLEADVNVKVVKEIINAKVKEKALKEKVLKSITPQEQIIKILYDELVEILGEENASNALNALASKKPNVIMMVGLQGSGKTTTAAKLANAYLKKNAGYKVLLVAADTYRPAAIEQLKQLGERINAVPVYKENANANKDPVKIVKNALNANAANAKNGNADVVIIDTAGRLHIDEELMNAELKEIKKAVKPDETLLVLDATTGQDAVNQAKAFNEAIGITGVILTKLDGDAKGGAALSIRAVTGKPIKFIGVGEKIEDLEPFDPERFVSRLLGMGDIESLVEKAQEAIDEEEAEKTAKKIRKGKFTLEDFLEQLEAIKKMGSLESIMSMIPGMGKLKPEEEPEVDEKELKRMKAIIQSMTKEERRNPEIINGSRKKRIAKGSGTSVQDVNRLLKQFEQMKKMMKQMKKMGKKMKKMMKMMGRMGRGG
>LUCA_SRPsystem_Ffh_Indels50_49
MVFEKLSEKLSNVLKKLRGKSKLTEENIEELLKEIQMALLEADVNVKVVKEIINANAIKERALKEKVPKGVSPREQVIKIVYEELVELLGGENANANALNALSSKKPNVIMMVGLQGSGKTTTAAKLANAYLKKNAGYKPLLVAADTFRPAAIEQLKELGEQINAVPVYSENANAENADPVKIVKEALNANAANAKEGNADVVIIDTAGRLHIDEELMNAELKQIKEAVKPDETLLVVDAMTGQDAVEQAKAFNEAVGITGVILTKLDGDAKGGAALSIKSVTGKPIKFIGTGEKIDDLEPFDPERFVSRILGMGDVESLVEKAEEAIDEEEAEKTQKKMRKNEFTLEDFLEQLEQIKKMGSLDSIMEMIPGMGKKIPEDAVEVDEKQMKRIKAIIQSMTKEELRNPEIINGSRIKRIARGSGTSVQDVNKLLKQFKQMKKMMKQMKKMKAKKKRKMQKMMKKMGMKGRPFKRRRGKLGRAGP
>LUCA_SRPsystem_Ffh_Indels50_50
MVFEKLKDKLKNVLKKLRSKTKISEKNIEELLKEIQLALLEADVNVKLVKEIINANAVKERANAGEKVPKGITPREQVIKIVYEELVELLGGENANANALELNSKKPNVIMLVGLQGSGKTTTAAKLANANALKKNAGYKVLLVAADTYRPAAIEQLKQLGEQINAVPVYSENANAEKDPVKIVKNALNANAANAKNAGNADVVIIDTAGRLHIDEELMNAELKNIKKAVKPDETLLVMDATTGQDAVEQAKAFNEAVGITGVILTKLDGTAKGGAALSIASVTGKPIKFIGTGEKIDDLEPFDPDRFVSRLLGMGDLESLVEKAQEAISEEEAEKMAEKMRKGKFDLKDFLEQLESMKKMGPLEKIMGMIPGMGKMKPEDDAEVDEKKLKRMKAIINSMTKEERENPEIINGSRRKRIAKGSGTSVQDVNQLLKQFEQMKKMMKQMKKKGMKKMKKMQKMMKKMGGGMKMMKR
>LUCA_SRPsystem_Ffh_Indels50_51
MVFEKLSDRLKGILKKLRGKGVLTEKNIEELLREIQMALLEADVNLKVVKEIINANAIKERAVKEKVPKSVTPREQVIKIVYEELVELLGGENANANAINALSSKKPTVIMMVGLQGSGKTTTAAKLANAYLKKNAGYKVLLVAADTFRPGAIEQLKELGEQINAVPVYSENANAEKDPVKIVKKALNAHAKKKNANADVVIIDTAGRLHIDEELMNAELKEIKEVVKPDETLLVVDAMTGQDAVEQAKAFNEAVGITGVILTKLDGDAKGGAALSIAAVTGKPIKFIGTGEKIDDLEPFDPDRFVSRILGMGDIEALVEKAQEAIDEEEAEETAKKMRKNKFTLEDFLKQLQAIKKMGSLESLMSMIPGMGKQKPEDDVEVDEKEMKRIKAIIQSMTKEERKNPEIINGSRRKRIAKGSGTSVQDVNQLLKQFKQMKKMMKQMKKGKGGMKKMMKMMKKMGGSMRSGFKRPPKGRKSRKKLR
>LUCA_SRPsystem_Ffh_Indels50_52
MVFEKLSDRLQNIFKKLRGKSKLSEKNIEELLKEIQLALLEADVNVKLVKELINANAIKERALKEKVLKGITPAEQVIKIVYDELVELLGGENAANALNALESKKPNVIMMVGLQGSGKTTTAAKLANAYLKKRGYKVLLVAADTYRPAAIEQLKQLGEKINAVPVYSENANAEKDPVKIVNANALNAHANAKENANADVVIIDTAGRLHIDEELMNAELKKINKAVKPDETLLVIDATTGQDAVNQAKAFNEAVGITGVILTKLDGTAKGGAALSIRAVTGKPIKFIGVGEKIEDLEPFDPDRFVSRLLGMGDLASLVEKAQEAISEEEAEKLVKKMKKGKFTLEDFYEQLEQMKKMGPLEKIMEMIPGMGKKKPEKDVEIDEKKLKRMKAIINSMTKEELENPEIINSSRIKRIAKGSGTSEQDVNELLKQYEQMKKMMKQMKKKGPKKKKKMQKMMKKMGGKMKGGKGGMGKMGKMGKK
>LUCA_SRPsystem_Ffh_Indels50_53
MVFEKLSNAKLKDILKKLRGQGLLTEKNIEELLEEIQRALLQADVNVKVVKEIINANAIKERANAKEKVLKGVTPREQVIKIVYDELVNLLGKENANANALNALSSKKPNVIMMVGLQGSGKTTTAAKLANAYLKKNAGYKVLLVAADTFRPGAIEQLKVLGEQINAVPVYSENANASKDPVKIAKKALNANAANANANNANADVVIIDTAGRLHIDKDLMNAELKKIKEVVKPDETLLVVDATTGQDAVEQAKAFNEAVGITGVILTKLDGDAKGGAALSIAAVTGKPIKFIGTGEKIDDLEPFDPERFVSRLLGMGDVKSLVEKAQEAIDEEEAEETAKKMRKGKFTLKDFLEQMEAIKKMGPLDSIMGMIPGMGKKMKEDDMEVDEKQLKRIKAIIQSMTKEERRNPEIIDGSRRKRIAKGSGTSVQDVNQLLKQFKMMKKMMKQMKKGGGKKKKKMMKMMKKMGMKMRRKGGGPSKLGRAGKR
>LUCA_SRPsystem_Ffh_Indels50_54
MFEKLSDSLKDVFKKLRGKGKLTEKDIEELLKEIQMALLEADVNVKVVKELINANAIKEKALKEKVLKGVTPAEQVIKILYEELVEILGEENASNALKLESKKPNVIMMVGLQGSGKTTTAAKLANAYLKKRGYKVLLVAADTYRPAAIEQLKQLGEKIGVPVYSENANANKDPVKIVKNALNAYAKKKGNADVVIIDTAGRLHIDEELMNAELKEINKAVKPDETLLVVDATTGQDAVNQAKEFNEAVGITGVILTKLDGDAKGGAALSIKAVTGKPIKFIGVGEKIEDLEPFDPDRFVSRLLGMGDLKSLVEKAEEAISEEEAEKLAKKMKKGKFDLKDFYEQLESMKKMGPLDKILEMIPGMGKKINEDDVEVDEKEMKRMKAIIQSMTKEERRNPEIINGSRRKRIARGSGTSVQDVNRLLKQFEQMKKMMKQMKKGGGKKKKLMKMMKKMGGGMRRKFGGMGRKGR
>LUCA_SRPsystem_Ffh_Indels50_55
MFEKLKNARLQDVFKKLRSKGKLTEEDIEELLREIQMALLEADVNVKVVKELINANAVKEKALKEKVLKGVTPREQVIKILYDELVNILGEENANANALNAIESKKPNVIMMVGLQGSGKTTTAAKLANAYLKKNAGYKVLLVAADTYRPAAIEQLKVLGEKINAVPVYSENANASKDPVKIVKEALNAYANAKKNANADVVIIDTAGRLHIDEELMNAELKKIKEVVKPDETLLVVDATTGQDAVNQAKAFNEAVGITGVILTKLDGDAKGGAALSIVAVTGKPIKFIGVGEKIDDLEPFDPERFVSRLLGMGDLESLVEKAQEAIEEEEAEKLVEKIRKGKFTLEDFLEQLQSIKKMGSLESIMDMIPGMGQMKPEDNLEVDEKELKRMKAIINSMTKEELRNPEIINGSRRKRIARGSGTSVQDVNQLLKQYKQMKKMMKQMKKGGSKKMKKMQKMMKKMGGKGRMFLK
>LUCA_SRPsystem_Ffh_Indels50_56
MFGFFWDDKAAAAAAAAAAAAAAAAAAAAAAAAAAAAAAAAAAAAAAAAAAAAAAAAAAAAAAAAAAAAAAAAAAAAAAAAAAEREPSYRPIPRVVEEKKAKQEKKSGEGFFCKFKKKLKIHKKSLSKKLKEEAAALPTESTRRDAEVVEEAVEAQEQVVQEEENVEEEEKEVEEVEVEQVSEEEKKLEEKQIKKKVEEEAKIEAIEEAEVAKEEEAAESEIEQEEASQEEKQAKVEAEIEEALEEAEPEKEKEEEEKKTVFENLKDRLKNVLKKLRSKSKLSEKNIEELLREIQMALLEADVNVKVVKELINAKIKERALKEKVPKGITPAEQVIKIVYDELVNILGGENASNALNIESKKPNVIMMVGLQGSGKTTTAAKLANAYLKKQGRKVLLVAADTFRPAAIEQLKVLAEQIGVPVYGENANAEKDPVKIVKEALNAYANAKKNANADVVIIDTAGRLHIDEELMNAELKNIKKAIKPDETLLVVDATTGQDAVKQAKAFNEAIGITGVILTKLDGTAKGGAALSIAAVTGKPIKFIGVGEKIDDLEPFNPERFVSRLLGMGDLASLVEKAEEAIDEEEAEKLAEKMRKNKFDLEDFYKQLEAIKKMGSLESIMEMIPGMGGMKPEDDVEVDEKKLKKFEAIIDSMTKEERRNPEIINGSRRKRIAKGSGTSEQDVNRLLKQYKMMKKMMKQMKKGGKKMKQMMKMMKRMGRMM
>LUCA_SRPsystem_Ffh_Indels50_57
MVFEKLKDSLKNVLKKLRNRTTLTEKNIKELLKEIQLALLESDVNVKVVKEIINANAVKERALKEKVLKGITPREQVIKIVYDELVELLGGENANANALNALSSKKPNVIMMVGLQGSGKTTTAAKLANAYLKKNAGYRVLLVAADTYRPAAIEQLKQLGEQINAVPVYSENANAEKDPVKIVNAEALNANAANANAKNANADVVIIDTAGRLHIDEELMNAELKEIKKAVKPDETLLVADATTGQDAVEQAKAFNEAVGITGVILTKLDGDAKGGAALSIASVTGKPIKFIGTGEKIDDLEPFDPERFVSRLLGMGDIKSLLEKAQEAIEEEEAEKTAKKIRKGKFDLEDFLEQMEAIKKMGSLSSIMSMIPGMSKMKPEDDVEVDEKKLKRMKAIINSMTKEERRNPEIINGSRRKRIARGSGTSVQDVNQLLKQFEQMKKMMKQMKKGKMMKMKKMMKMMGKMGGGM
>LUCA_SRPsystem_Ffh_Indels50_58
MVFEKLKNASLKNIFKKLRGKSKLSEKDIEELLREIQMALLEADVNVKVVKELINANAVKERANAKQKVPKGVTPAEQVIKILYDELVNILGGENANANALKIESKKPNVIMMVGLQGSGKTTTAAKLANAYLKKNAGRRVLLVAADTYRPAAIEQLKVLAEKINAVPVYGENANASNADPVEIVKKALNANAANANANAGNADVVIIDTAGRLHIDEELMNAELKKIKKAVKPDEILLVVDATTGQDAVNQAKAFNEAVGITGVILTKLDGDAKGGAALSIAAVTGKPIKFIGVGEKIDDLEPFDPDRFVSRLLGMGDLASLVEKAEEAISEEEAEELVEKMRKNKFDLEDFYEQLEAIKKMGPLDSIMEMIPGMGGMKPEEDVEIDEKKMKKYEAIIDSMTKEERRNPEIINGSRRKRIAKGSGTSVQDVNELLKQYEQMKKMMKQMKKKGKKKKKMMKMMKKMGGGM
>LUCA_SRPsystem_Ffh_Indels50_59
MQIHSRFKKVFSVLVPSLILVVIEEQEEEVEEEAKEEPAEAEQKLAELYVKQGEFGKAAKICEKLEKVEVKIESEEKEEKLKEVKSESEALEALPVKAVAAQAKVAAEKEAELEWKEEGALPEEEEKKSVFEKLKDSLKDVLKKLRGKGRLTEENIEELLREIQMALLEADVNVKVVKEIINANAIKEKANAKEKVLKGLTPREQVIKIVYEELVNALLGEENANANALNAISSKKPNVIMLVGLQGSGKTTTAAKLANAYLKKNAGYKVLLVAADTFRPGAIEQLKVLGEQINAVPVYSENANAEKDPVKIVKKALNAHANANAKNANADVVIIDTAGRLHIDEELMNAELKKIKEVVKPDETLLVVDATIGQDAVEQAKAFNEAVGITGVILTKLDGDAKGGAALSIRAVTKKPIKFIGVGEKIDDLEPFDPERFVSRLLGMGDIESLVEKAQEAISEEEAEKLVKKMRKGKFTLKDFLEQLQAMKKMGSLNSIMSMIPGMGKMMPEDNFDVDEKEMKRMKAIINSMTKEERENPEIINGSRRKRIAKGSGTSVQDVNQLLKQFKQMKKMMKQMKKMKKGKKKMMKMMKKMKGMMRPGFKMPPKMRRKKKK
>LUCA_SRPsystem_Ffh_Indels50_60
MFGLFLKERLFLLAASKEEMETPAEAGDASSFFCSFKKKLKIHKEKVLEKLEEPLPEPVEAEPIFKAFLVDELEEALEFDEYVEKEEEEAEEVVKEQVSESEEKLAELYVKQGEFGKAAKICEKLEQEEAAIEEEEEEEAKKEVPAESEPEESEKEEYINIGEVPRAVPEVVSQVEVEEEKEAEVEEEEAEKEKEEEKRRSVFENLKEKLENVFKKLRSKGKLSEENIEELLREIQLALLEADVNVKVVKDLINANAIKERAVGEKVPKGITPGEQVIKIVYEELVELLGEENANANAIKIEPKKPNVIMMVGLQGSGKTTTAGKLANAYLKKNAGYKVLLVAADTYRPGAIEQLKVLGERINAVPVYKENANASKDPVKIVKEALNANAANAKQNANADVVIIDTAGRLHIDEDLMEELKEIKEVVKPDETLLVIDATTGQDAVEQAKAFNEAVGITGVILTKLDGTAKGGAALSIRAVTGKPIKFIGVGEKIDDLEPFDPERFVSRLLGMGDVESLVEKAQEAIDEEEAEKLVKKMRKGKFDLKDFLEQLQAMKKMGPLKSIMGMIPGMGQMKPEEDVEIDEKQLKKIEAIINSMTKEERENPEIINGSRRKRIAKGSGTSPQDVNQLLKQYEQMKKMMKKMKGGGPKKMGNMMKMMKKMGGMMKPKKK
>LUCA_SRPsystem_Ffh_Indels50_61
MFGFFREKLKNAVDKFSKDIDENAETTVEIAELRKKLKDLKKEIKKKKKPWAVVAKYFLAFKLAKEKEKKETKKEAKKSEALFCKFKKKLKIHAESLSEKLKEPLLEPVEAEPIFKAFLYSELERVLLFEETVEEKEEAVEEEEKEAASEEEQKKAPADVKNGAFGKAAKICEKEAAKEAALEKEKEAPALSPKKSEKESLDALALKTVAEQLAAAVLAEKESEEEEAKEKEEEEKKKTVFESLKDRLKSILKKLRSKGKLSEKNIKELLREIQLALLEADVNVKVVKDIINANAIKERANAKQKVLKGVTPGEQVIKIVYEELVNLLGGENASNALNALEPNKPNVIMMVGLQGSGKTTTAAKLANAYLKKNAGRKVLLVAADTYRPAAIDQLKQLGEQINAVPVYGENANAEKDPVKIAKEALNAHAKKNNANADVVIIDTAGRLHIDEELMNAELKKIKKAVKPDETLLVIDATTGQDAVNQAKAFNEALGITGVILTKLDGTAKGGAALSIRSVTGKPIKFIGVGEKIDDLEPFDPDRFVSRLLGMGDLAALVEKAQEAISEEEAEKLAEKIQKGKFTLNDFLEQLEAMKKMGSLESIMQMIPGMGKMKPEDDVEVDEKKLKRTEAIINSMTKEELENPEIINGSRIKRIAKGSGTSVQDVNQLLKQYEQMKKMMKQMKKNKGKGMKKMQKMMKKMGGKMRRGFRRRGKMRKKGKKFR
>LUCA_SRPsystem_Ffh_Indels50_62
MVFEKLKDRLQEIFKKLRGKTTLTEKDIEELLREIQRALLEADVNVKVVKELINANAIKERALKEKVLKGLTPREQVIKILYEELVNILGEENASNAIKISSKKPTVIMMVGLQGSGKTTTAAKLANAYLKKNAGYKVLLVAADTYRPGAIEQLKVLAEKIGVPVFSENANASKDPVKIVKEALNANAANANAKNANADVVIIDTAGRLHIDKELMNAELKKIKEVVKPDETLLVVDATTGQDAVNQAKAFNEAVGITGVILTKLDGDAKGGAALSIRAVTGKPIKFIGVGEKIDDLEPFDPDRFVSRLLGMGDIESLVEKAQEAIEEEEAEKLEKKIRKGKFTLEDFLEQMQAMKKMGSLEQIMEMIPGMGQMKPEDNLEVDEKELKKMKAIINSMTKEELRNPEIINGSRIKRIAKGSGTSVQDVNRLLKQYKQMKKMMKQMKKGKRKKKNKMQKMMKRMGGMMKFFKRRPPGMGRAGK
>LUCA_SRPsystem_Ffh_Indels50_63
MFEKLKESLQNVLKKLRSKTVLSEEDIEELLREIQMALLEADVNVKVVKELINAKVKEKALKEKVPKSVTPREQVIKILYEELVELLGGENANANALKLESKKPNVIMMVGLQGSGKTTTAAKLANAYLKKRGRKVLLVAADTFRPAAIEQLKQLGEKIGVPVYGENANAEKDPVKIVKEALNANAAKKKNANADVVIIDTAGRLHIDEELMEELKEINKVVKPDETLLVLDATTGQDAVNQAKAFNEAVGITGVILTKLDGTAKGGAALSIRAVTGKPIKFIGVGEKIDDLEPFDPDRFVSRLLGMGDLASLVEKAQEAISEEEAEKLAEKIRKGKFDLKDFYEQLEAIKKMGPLSKIMSMIPGMGKMKKEDMAEIDEKKLKRMEAIIDSMTKEERENPEIINGSRKKRIAKGSGTSVQDVNELLKQYEQMKKMMKQMKKMGKKKKKMMKMMKKMGKGMKRGFRMPPKGGR
>LUCA_SRPsystem_Ffh_Indels50_64
MFGFFGRRKLSTVNEKELRKELKDLKKEIKKKKNPWAVVAAYFLAFKLANPKLEKEKKKEPSQSEKFFGKFKKKLKIETKKVSEKLMDGLLVVAFLVQEEERVKEFEEILEEKEEPLEEVEIEKQEEEDLKPEEKMVLEGAFGKAAKICEKVQEEEKKIEKEEKKKALKALEAPKEPQPTLLEAYFIIGEASRVAKTIGDKLQTKAESEEESSEEEENKEEEEEKRHTVFENLTESLKDVLRKLRGKGKLTEKDIEELLKEIQLALLEADVNVKVVKELINANAVKEKALKEEVPKGLTPAEQVIKILYEELVNLLGGENATNALKLSSKKPNVIMMVGLQGSGKTTTAAKLANAYLKKRGYKVLLVAADTFRPAAIEQLKQLGEQINAVPVYSENANANKDPVKIVKKALNANAAKKNNANADVVIIDTAGRLHIDKELMNAELKEINKAVKPDEILLVVDATTGQDAVEQAKAFNEAVGITGVILTKLDGDAKGGAALSIKAVTGKPIKFIGTGEKIEDLEPFDPDRFVSRLLGMGDLKSLVEKAQEAISEEEAEKLAEKMKKGKFTLEDFLEQLEQMKKMGSLSKIMEMIPGMGKQKPEENVEVDEKELKRMKAIIQSMTKEELKNPEIINGSRIKRIAKGSGTSVQDVNQLLKQFKQMKKMMKQMKKNGSKKMKKMQKMMKRMGGKMRPGFRGRGK
>LUCA_SRPsystem_Ffh_Indels50_65
MVFENLKDKLEGVLKKLRGKGRLTEENIEELLREIQMALLEADVNLKVVKEIINARVKEKAVKEKVPKGVTPREQVIKIVYDELVELLGEENANANALNAISSKKPNVIMMVGLQGSGKTTTAAKLANAYLKKNAGYKVLLVAADTYRPAAIEQLKVLGEKINAVPVYSENANASKDPVKIVKEALNAYAKKNNANADVVIIDTAGRLHIDEELMNAELKKIKEAVKPDETLLVLDATTGQDAVNQAKAFNEAVGITGVILTKLDGDAKGGAALSIRSVTGKPIKFIGVGEKIDDLEPFDPERFVSRLLGMGDIKSLVEKAQEAISEEEAEKLLKKIRKGKFDLNDFLEQLQAMKKMGSLESIMGMIPGMGKMKSEDNVEVDEKQMKRMKAIINSMTKEERRNPEIINGSRRKRIAKGSGTSVQDVNKLLKQFKQMKKMMKKMKKKGPKGMKKMMKMMKKMGGMMQPSKRM
>LUCA_SRPsystem_Ffh_Indels50_66
MFEKLKDRLKNIFKKLRSKGKISEKDIEELLREIQMALLEADVNVKVVKELINANAVKERALKEKVLKGVTPREQVIKILYEELVELLGEENASNALKLESKKPNVIMLVGLQGSGKTTTAAKLANAYFKKNAGRKVLLVAADTFRPAAIEQLKVLGEQIGVPVYKENANAEKDPVKIVNANALNANAAKEQNANADVVIIDTAGRLHIDEELMNAELKEIKKVVKPDETLLVLDATTGQDAVKQAKAFNEAVDITGVILTKLDGTAKGGAALSIRAVTGKPIKFIGVGEKIDDLEPFDPERFVSRLLGMGDLASLVEKAQEAISEEEAEKLEEKIRKGKFTLEDFYEQLQAIKKMGSLESIMSMIPGMGKMKPEDDLEIDEKKLKKMEAIINSMTKEERENPEIINGSRRKRIAKGSGTSVQDVNRLLKQYKMMKKMMKQMKKGGKKKKKMMKMMKKMGGGMKRKFGVKGK
>LUCA_SRPsystem_Ffh_Indels50_67
MVFEKLKERLKNILKKLRSKGKLSEKDIKELLREIQMALLEADVNVKVVKELINAKIKERALKEKVLKGITPAEQIIKILYEELVEILGEENAKNALNLNSKKPNVIMMVGLQGSGKTTTAAKLANAYLKKQGRKPLLVAADTYRPAAIEQLKQLGEKIGVPVYGENANAEKDPVKIVKNALNAYAKKKNANADVVIIDTAGRLHIDEELMEELKDIKKAIKPDETLLVLDATTGQDAVNQAKAFNEAIGITGIILTKLDGTAKGGAALSIRAVTGKPIKFIGVGEKIDDLEPFNPERFVSRLLGMGDIASLVEKAEEAISKEEAEKLAKKIKKGKFDLEDFYEQLQAIKKMGSLSKIMEMIPGMGKMKKEEELEVDEKQLKRMEAIINSMTPEERENPEIINGSRKKRIAKGSGTSVQDVNRLLKQYEQMKKMMKQMKKMGGKMKQMMKMMKKMGGGG
>LUCA_SRPsystem_Ffh_Indels50_68
MYLFSRFQKAFSVLVPSLLEKLQEEQAALPTESTRRDAEVVEEAYENQELIVAAEENVEEKEEPEEEVVEEQQEELEIKPEEKQILSVVQEEKPIEKEKVKEAAKEPPTKSSPQPKEESKNLEENKAIPAEEKHVSLEALHEEEEKKAEEEKKKQEEKKKKVFEKLKDRLKGVLKKLRSAGSLTEKNIEDLLKEIQLALLEADVNVKVVKEIINANAVKERAKKEKVLKGITPREQVIKIVYDELVNLLGEENANANALNALSSKKPNVIMLVGLQGSGKTTTAAKLANAYLKKNAGYKVLLVAADTYRPAAIEQLKQLGEQINVPVYSNANANANKDPVKIVNAKALNANAANAKNGNADVVIIDTAGRLHIDEDLMNAELKNIKEAVKPDETLLVADATTGQDAVEQAKAFNEAVGITGVILTKLDGDAKGGAALSIRAVTGKPIKFIGTGEKIDDLEPFDPERFVSRLLGMGDIKGLVEKAQEAISEEEAEKTAKKMRSGKFTLEDFLEQLESIKKMGSLSSIMEMIPGMGKKKPEDDVEVDEKELKRMKAIINSMTKEELRNPEIINSSRIKRIARGSGTSVQDVNQLLKQFEMMKKMMKQMKKNKGGKMKKMQKMMKKMGGMMRPGFRRKGK
>LUCA_SRPsystem_Ffh_Indels50_69
MVFEKLSDKLKDVLKKLRGKGVLTEKNIEELLKEIQMALLEADVNVKVVKEIINARIKERANAKEKVLKGVTPREQVVKIVYEELVEILGEENASNALKLSSKKPNVIMMVGLQGSGKTTTSAKLANAYLKKRGYKVLLVAADTYRPAAIEQLKELGEQINAVPVYSENANASKDPVKIVKNALNANAAKKNNANADVVIIDTAGRLHIDEDLMNAELKKIKEAVKPDETLLVVDAMTGQDAVEQAKAFNEAVGITGVILTKLDGDAKGGAALSIKAVTGKPIKFIGTGEKIDDLEPFDPDRFVSRILGMGDVESLIEKAEEAIDEEEAEKTVEKMRKGEFTLEDFLEQLEQIKKMGPLKSIMEMIPGMGKKIPEDDVEVDEKQMKRIKAIIQSMTKEERRNPEIINGSRRKRIAKGSGTSVQEVNRLLKQFKQMKKMMKQMSGGGSGKKKKMMKMMKKMGMGMRPKKR
>LUCA_SRPsystem_Ffh_Indels50_70
MFEKLTNARLKDIFKKLRGKSKLTEKNIEELLREIQQALLEADVNVKVVKELINARIKERALKEKVLKGITPREQIIKIVYDELVELLGGENANANALKLSSKKPNVIMMVGLQGSGKTTTAAKLANAYLKKNAGYKVLLVAADTFRPAAIEQLKVLGEKIGVPVYSENANAEKDPVKIVKKALNANAAKKNAGNADVVIIDTAGRLHIDEELMNAELKKIKEAVKPDETLLVVDATTGQDAVNQAKEFNEAVGITGVILTKLDGDAKGGAALSIKAVTGKPIKFIGVGEKIEDLEPFDPDRFVSRILGMGDIESLVEKAEEAISEEEAEKTQEKMRKGKFDLEDFYKQLEQIKKMGPLDSIMEMIPGMGKKINEDDVEVDEKEMKRMKAIIQSMTPEERRNPEIINGSRRKRIARGSGTSVQDVNRLLKQFKQMKKMMKQMNKGGKKMKKMMKMMGKMGRGM
>LUCA_SRPsystem_Ffh_Indels50_71
MVFEKLSEKLKNVFKKLRSKGTLTEENIEELLREIQMALLESDVNVKVVKEIINARVKERAVKEKVPKGITPREQVIKIVYEELVELLGEENASNALKISSKKPNVIMMVGLQGSGKTTTAAKLANAYLKKNAGYKVLLVAADTFRPGAIEQLKELGEQIGVPVYSENANAEKDPVKIVKEAINAYANAKKGNADVVIIDTAGRLHIDEELMNAELKEIKEAVKPDETLLVADATIGQDAVNQAKAFNEAVGITGVILTKLDGDAKGGAALSIRSVTGKPIKFIGVGEKIDDLEPFDPERFVSRLLGMGDIESLVEKAQEAIAEEEAEKLQKKIRKGKFDLKDFLEQLQSIKKMGSLKSIMSMIPGMGQMIPEDNAEVDEKQMKRMKAIINSMTKEERENPEIINGSRRKRIAKGSGTSVQDVNKLLKQFKQMKKMMKQMKGGGRKGMKKMMKMMKKMGGGMRPGFGMMPRMGRAGKKLR
>LUCA_SRPsystem_Ffh_Indels50_72
MFGFFKEKLKNAVDKFSKDIDENAETIEEIAEVEEKIKKTEKESTTKSKADTKEKKSKKKTEEKKPKKEAKQAKEKSNQEQIHSRFKKVFSVLVPSVILVVIQEKEEDVEEVVEEEQEEEEVKPAPKDILNAAVEPVVQEKAPSEKKKAKEASAEPPAELEAAPAALETSYIAEIDAPADAENAEAKAEHEKELAWEADGELPEEAKVHTVFEKLKESLKDVLKKLRRKSRLTEKNIEELLKEIQLALLEADVNVKVVKEIINANAIKNARANAKEKVLKGITPREQVIKIVYEELVKLLGEENANANALNALSSKKPNVIMLVGLQGSGKTTTAAKLANAYLKKNAGYKVLLVAADTFRPAAIDQLKQLGEKINAVPVYSNANANASKDPVKIVKKALNANAAKNANANANADVVIIDTAGRLHIDKELMNAELNANIKKAVKPDETLLVIDATTGQDAVEQAKAFNEAVGITGVILTKLDGDAKGGAALSIKAVTGKPIKFIGTGEKIDDLEPFDPERFVSRLLGMGDLKGLVEKAQEAISEEEAEKTAKKMRKGKFTLKDFLEQLEAIKKMGSLSSIMSMIPGMGKQMKDDDVDVDEKQLKRMKAIIQSMTKEERRNPEIINGSRRKRIAKGSGTSVQDVNQLLKQFEMMKKMMKQMKKRKKKMKKMMKMMGKMGKMGRRGGRVKGKMGRMGPF
>LUCA_SRPsystem_Ffh_Indels50_73
MVFEKLKEKLQDVFKKLRGKSKLTEKNIEELLREVQRALLEADVNVKVVKELINARVKEKALKEEVPKSLTPREQVIKILYEELVNILGEENASNALNIESKKPNVIMMVGLQGSGKTTTAAKLANAYLKKRGYRVLLVAADTFRPAAIEQLKVLAERINAVPVYSENANAEKDPVKIVKEALNANAAKNAQGNADVVIIDTAGRLHIDEELMNAELKKIKEAVKPDEILLVVDATTGQDAVNQAKAFNEAVGITGVILTKLDGDAKGGAALSIAAVTGKPIKFIGVGEKIDDLEPFDPERFVSRLLGMGDIESLVEKAEEAISEEEAEKLEKKIRKGKFDLEDFYEQLQAMKKMGSLESIMSMIPGMGQMKPKDNVEVDEKELKRMKAIIQSMTPEERENPEIINGSRRKRIAKGSGTSVQDVNQLLKQYKQMKKMMKKMKKMGKKKSKMMRMMKRMGGGMPPGFRGKPGMGGLKKKFR
>LUCA_SRPsystem_Ffh_Indels50_74
MYLFSRLKKKFSVLVPSLSEKAEEEAAALPTESTRRDAEAAEQARKEEEQAPREEVVVKEEEEAVEEVEAEVEAEEEVASAPADTDNAAVEPEVSEESPLESEKQAEAETEAEAELEAVEAAEAPAEAEQASAAAEAEEESQEEEAKKKEEEARKRRVFEKLKDSLEDVFKKLRGKGTLSEEDIEELLREVQLALLEADVNVKVVKELINANAVKEKANAKEKVPKSVTPGEQVIKIVYEELVNLLGEENANANAINAIKSKKPNVIMLVGLQGSGKTTTAAKLANAYFKKNAGYKVLLVAADTYRPGAIEQLKVLGERINAVPVYKDNANASKDPVKIVKDALNANAANANAENANADVVIIDTAGRLHIDEELMEELNAEIKEAVKPDEILLVIDATTGQDAVNQAKAFNEAVGITGVILTKLDGTAKGGAALSIRAVTGKPIKFIGVGEKIDDLEPFDPDRFVSRLLGMGDIESLVEKAQEAISEEEAEKLEKKMRKGKFTLEDFYEQLQAMKKMGPLESILDMIPGMGQQKPEDNLEVDEKKLKKFEAIIDSMTKEERENPEIINGSRRKRIAKGSGTSVQDVNRLLKQYFQMKKMMKQMKKGKKKKKQMMKMMKKMGGMMGPGFKGMGGMGKMGKK
>LUCA_SRPsystem_Ffh_Indels50_75
MVFENLKERLQNILKKLRGKSKLSEKNIEELLREIQLALLEADVNVKLVKELINANAIKERALKEKVLKGVTPAEQVIKIVYEELVELLGGENANANALNALSSKKPNVIMLVGLQGSGKTTTAAKLANAYLKKNAGYKVLLVAADTYRPAAIEQLKQLGERINAVPVYSENANAEKDPVKIVREALNANAANAKNANANADVVIIDTAGRLHIDEELMNAELKKINEAVKPDETLLVIDATTGQDAVNQAKAFNEAVGITGVILTKLDGTAKGGAALSIRAVTGKPIKFIGVGEKIDDLEPFDPDRFVSRLLGMGDLAALVEKAQEAISEEEAEKLEEKIKKGKFDLEDFYEQLEAMKKMGPLEKIMDMIPGMGKQKKEDNVEIDEKEMKRIKAIINSMTKEERRNPEIINGSRRKRIARGSGTSEQDVNQLLKQFEQMKKMMKQMKKGGKGKKKMMKMMKKMGGGMKGGFRRMGKMGKAGKK
>LUCA_SRPsystem_Ffh_Indels50_76
MVFEKLKDSLEGVLKKLRGKGSLTEKNIEELLKEIQLALLEADVNVKVVKEIINARIKERALKEKVLKSITPREQVIKIVYDELVELLGEENASNAIKLDSKKPNVIMMVGLQGSGKTTTAAKLANAYLKKRGYKVLLVAADTYRPAAIEQLKQLGEQINAVPVYSENAENKDPVKIVKKALNAHAKKNNANADVVIIDTAGRLHIDEELMNAELKEIKEVVKPDETLLVIDATTGQDAVEQAKAFNEAVGITGVILTKLDGDAKGGAALSIKAVTGKPIKFIGTGEKIDDLEPFDPERFVSRLLGMGDLKSLIEKAQEAIEEEEAEETAKKMRKGKFTLEDFLEQLESIKKMGSLSSIMSMIPGMGKKKPEEDLEVDEKEMKRMKAIINSMTKEERRNPEIINGSRRKRIAKGSGTSVQDVNQLLKQFEQMKKMMKKMKKGGSKKMKKMMKMMKKMGGMGRRKFRLKGKMRRKRK
>LUCA_SRPsystem_Ffh_Indels50_77
MVFEKLSDKLKDVLKKLRGQGILTEKNIEELLKEIQRALLQADVNVKVVKEIINANAIKNAKANAKEKVPKGITPREQVIKIVYEELVELLGGENANANALNALESKKPNVIMMVGLQGSGKTTTAAKLANAYLKKNAGYKVLLVAADTYRPGAIEQLKVLGEQINAVPVYSENANANKDPVKIVKNALNANAANAKNANANADVVIIDTAGRLHIDKELMNAELKKIKKAVKPDETLLVVDATTGQDAVNQAKAFNEAVGITGVILTKLDGDAKGGAALSIAAVTGKPIKFIGVGEKIDDLEPFDPERFVSRLLGMGDVESLVEKAQEAIDEEEAEKTQKKMRKGKFDLKDFLEQLEAIKKMGSLKSIMEMIPGMGKKMKEDDAEVDEKELKRIKAIIQSMTKEERRNPEIINGSRRKRIAKGSGTSVQDVNRLLKQFKMMRKMMKQMSKGKGMGKKKMMKMMGKMGGGMRPRFKGMGK
>LUCA_SRPsystem_Ffh_Indels50_78
MFGFFKRKPTKEQKPSLRKKKKEEPKKAEKFFNKFKKKLKIEKEALLKKLIEGQAELTDDEARRDAEAVGEAYLAEEEVEEFDEIVEEKAEELEEVVVEQQRESEESLEAAAAAAAAAAAAAAAAAACVSEEAKQEKEKVAEEQEPKPAAPEPEEEEKEASQPVTAKEELARISIEKEIEEESEEEEEKKKKEKEEKKTVFDNLSNARLKNIFKKLRGKSTLSEKNIEELLKEIQLALLEADVNVKVVKELINANAVKERALKEKVPKGVTPGEQVIKIVYEELVEILGGENANANALNALESKKPNVIMMVGLQGSGKTTTAAKLANAYLKKNAGKKVLLVAADTFRPAAIEQLKVLGEQINAVPVFGENANAEKDPVKIVNANALNANAAKNAENANADVVIIDTAGRLHIDEDLMNAELKKIKNVVKPDETLLVLDATTGQDAVEQAKAFNEAVGITGVILTKLDGDAKGGAALSIRAVTGKPIKFIGVGEKIDDLEPFDPERFVSRLLGMGDLASLVEKAEEAISEEEAEELAEKIQKNKFDLEDFYEQLEAIKKMGSLEKIMEMIPGMGGMKKEEMVEVDEKKMKRYEAIIDSMTKEERRNPEIINGSRKKRIAKGSGTTVQDVNELLKQYKQMKKMMKQMKKGGMGKKQMMKMMKRMGGMMKPGKRLPGKMRR
>LUCA_SRPsystem_Ffh_Indels50_79
MYIFSRFKKKFSVLKPSLLEKLEEALLAPPTESTPAFKAFLVHELEEQPEFDEYLEEKEEPAEEVVEEEQEEEELKLEELYVLQGEFGKAAKICEKVQEEEEKIEKEEAKEPLKEVESEKELEPAEPEEIFNIGEVPPAVKQPASRLEIEALIEAESSEKEEKEKKEEEEKRKVFEKLKNARLQNVLKKLRGKSRLSEKDIEELLREIQLALLEADVNVKVVKELINANAIKERALKEKVPKGLTPREQVIKILYEELVNALLGEENANANALNALEPKKPNVIMLVGLQGSGKTTTAAKLANANALKKNAGKKVLLVAADTYRPAAIEQLKVLGEKINAVPVFKENANASKDPVKIVNANANANANAAKKNANANADVVIIDTAGRLHIDKDLMNAELKNIKEAVKPDETLLVLDATTGQDAVKQAKAFNEAVGITGVILTKLDGTAKGGAALSIRAVTGKPIKFIGVGEKIDDLEPFDPERFVSRLLGMGDLASLVEKAQEAISEEEAEKLVEKIRKGKFTLEDFYEQLQAIKKMGSLESILEMIPGMSQMKPDDALEVDEKKMKKTEAIIDSMTKEELENPEIINGSRIKRIAKGSGTSEQDVNRLLKQYKQMKKMMKQMKGGGKKMKKMQKMMKKMGRSMRPFKRVKPKMGKAGA
>LUCA_SRPsystem_Ffh_Indels50_80
MFGFFKRKLFGKTKKAEDSKKISEKKKETKKVSKVTKKPVKSIKKAKKETFKIKSPEKEKVEKKGIFTQIKDAILPSKKVKEEAPPSYRKIVKVKKEDKKKEEPKSSEALFDKFKKKLNEHKEKVLEKLEEGHARLADDEARRDAEAVGQAYLEEEKVIEEEEKVEEKEEPVEEVVLEEQKEEIVSPEEKQILSVEKEEVKIEKEEIEEAKEEVEEESEELEAEKEELEIATGTAKTEEEELKVEAEKEKELKEEEEEKEKEKERRRSVFEKLKDKLKDVLKKLRGKGKLTEENIEELLRELQMALLEADVNVKVVKELINARIKERALGEKVLKGVTPGEQVIKIVYEELVELLGEENASNALKIDPNKPNVIMMVGLQGSGKTTTAAKLANAYLKKNAGYKVLLVAADTFRPGAIEQLKVLGEQIGVPVYKENANAEKDPVKIANADAVNAHAKNAEGNADVVIIDTAGRLHIDEDLMNAELKNIKEVVKPDETLLVIDATTGQDAVNQAKAFNEAVGITGVILTKLDGTAKGGAALSIASVTKKPIKFIGVGEKIDDLEPFDPERFVSRLLGMGDIESLVEKAQEAISEEEAEKMVKKMRKGKFTLEDFLEQLQQMKKMGSLESIMEMIPGMGKMKPDDNAEVDEKKMKKIEAIINSMTKEELENPEIINGSRIKRIAKGSGTSVQDVNRLLKQYEQMKKMMKQMKGGKGKGKKKMQKMMKKMGRPMKRFKR
>LUCA_SRPsystem_Ffh_Indels50_81
MVFENLSDRLKNILKKLRGKGTLTEKNIEELLREIQQALLEADVNVKVVKELINARIKERALKEKVLKGITPREQIIKIVYDELVEILGGENASNALKLSDKKPTVIMMVGLQGSGKTTTAAKLANAYLKKQGRRVLLVAADTFRPGAIDQLKVLGEQIGVPVYSENANAEKDPVKIVKEALNAHANAKNNANADVVIIDTAGRLHIDEELMEELKEIKKAVKPDETLLVVDAMTGQDAVNQAKAFNEAVGITGVILTKLDGDAKGGAALSIKAVTGKPIKFIGTGEKIDDLEPFDPDRFVSRLLGMGDIESLVEKAEEAISEEEAEKLAKKMRKNKFDLEDFYKQLQAIKKMGPLEQIMGMIPGMGKQINEEDVEVDEKELKRFKAIIQSMTKEERRNPEIINGSRRKRIARGSGTSVQDVNRLLKQFKQMKKMMKQMNKMGKKMKKMMKMMKKMGGGMRGGKRMPPAGGRAGKKLR
>LUCA_SRPsystem_Ffh_Indels50_82
MVFEKLKNAKLKGVFKKLRGKSRLSEENIEELLREIQMALLEADVNVKVVKELINANAIKERALGEKVPKGVTPGEQVIKIVYEELVNLLGEENANANALNAISSKKPNVIMLVGLQGSGKTTTAAKLANAYFKKQGYKVLLVAADTYRPGAIEQLKVLGERINAVPVYKDNANASNADPVKIAKEALNAHAKNAKNANADVVIIDTAGRLHIDEELMNAELKKINKAVKPDETLLVLDATTGQDAVKQAKAFNEAVGITGVILTKLDGTAKGGAALSIRSVTGKPIKFIGVGEKIDDLEPFDPERFVSRLLGMGDVESLVEKAQEAISEEEAEEMAKKMRKGKFTLNDFLEQLQSMKKMGSLDSILEMIPGMGKMKPEDNMEVDEKKMKKIEAIINSMTKEELENPEIINGSRIKRIAKGSGTSEQDVNQLLKQYKQMKKMMKQMKGGKRKKKKKMQKMMKKMGGGMAGGKGGMGKLGRAGPD
>LUCA_SRPsystem_Ffh_Indels50_83
MVFEKLSDSLKDILKKLRGKGTLTEEDIEELLREVQLALLEADVNVKVVKELINANAVKERANAKEEVLKGLTPREQVIKILYEELVNILGEENANANALNALSDKKPNVIMLVGLQGSGKTTTAAKLANAYLKKNAGYKVLLVAADTYRPGAIEQLKVLGERINAVPVYSDNANASKDPVKIVKEALNANAANAEENANADVVIIDTAGRLHIDKELMNAELKKIKEAVKPDEILLVVDATTGQDAVEQAKEFNEAVGITGVILTKLDGDAKGGAALSIKAVTGKPIKFIGVGEKIDDLEPFDPERFVSRLLGMGDIEALVEKAQEAISEEEAEELVKKIRKGKFTLEDFYEQMQSIKKMGPLESILEMIPGMGQMKPEDNVEVDEKKMKKMKAIIQSMTKEELENPEIINGSRIKRIARGSGTSVQDVNRLLKQYKQMKKMMKQMKKKGAKKMKKMQKMMKKMGGKMKPFKGMPPKLGRSGPR
>LUCA_SRPsystem_Ffh_Indels50_84
MVFEKLSNAKLKGVLKKLRGKGKLTEKNIEELLKEIQLALLEADVNVKVVKEIINANAIKERAKKEKVLKGVTPREQVIKIVYEELVELLGEENANANALNALSSKKPNVIMMVGLQGSGKTTTAAKLANAYLKKNAGYKVLLVAADTYRPAAIEQLKQLGEQINAVPVYSNANANAEKDPVKIAKEALNANAAKKENANADVVIIDTAGRLHIDEELMNAELKEIKKAVKPDETLLVVDATTGQDAVEQAKAFNEAVGITGVILTKLDGDAKGGAALSIKSVTGKPIKFIGTGEKIDDLEPFDPDRFVSRILGMGDLKSLVEKAQEAISEEEAEKTAKKMRKGEFNLEDFLEQMESMKKMGSLESIMSMIPGMSKMKPEDDLEVDEKQMKRMKAIIQSMTKEERKNPEIINGSRRKRIAKGSGTSVQDVNQLLKQFEQMKKMMKQMKKMGKKMKKMMKMMGKMGGMMRGMGGMKSKMGRAGKR
>LUCA_SRPsystem_Ffh_Indels50_85
MVFENLSEKLKNIFKKLRNKTTLSEKDIEELLREIQMALLEADVNVKVVKELINAKIKEKALKEKVPKGVTPREQVIKILYDELVKILGEENANANALKISSKKPTVIMMVGLQGSGKTTTAGKLANAYLKKNAGYKVLLVAADTYRPAAIEQLKVLGEKIGVPVYKENANASKDPVKIVKNALNAYANAKENANADVVIVDTAGRLHIDEELMEELKKIKKAVKPDETLLVIDATTGQDAVNQAKAFNEAVGITGIILTKLDGDAKGGAALSIRAVTGKPIKFIGVGEKIDDLEPFDPERFVSRLLGMGDIESLVEKAQEAISEEEAEKLAKKIRKGKFDLEDFLEQMQAIKKMGSLSSIMEMIPGMGQMKPEENLDVDEKELKRMKAIIQSMTKEELRNPEIINGSRIKRIAKGSGTSVQDVNQLLKQYKQMKKMMKQMKKGGKKMKKMMKMMKKMGGKMRFGMRGRGKVRR
>LUCA_SRPsystem_Ffh_Indels50_86
MFKFFGREKLKNAVDKFSKDIDENAETIVEIAELRKKLKDLKKEIKKKKKPWAVVKKYFLKTKLKKEKEKKELKKEASKSTKVHSRFKKVFSVLVPSTILVVIEKREEEIEKVVEEQQKEAEQKLEMLYVKQGEFGKAAKICEKLLLKEVKLEKEEKKEELTEEEVAQEAQESETEAYYIIGEAPIPVKAEASTLGIKALKEAELQWTEEEALKEEAKKHTVFENLSDSLKDVFKKLRGKGLLSEKDIEELLREIQMALLEADVNVKVVKEIINANAVKERAVKEEVLKGITPQEQIIKILYEELVELLGGENANANALKLSSKKPNVIMMVGLQGSGKTTTAAKLANAYLKKNAGYKVLLVAADTFRPAAIEQLKQLGEQINAVPVYSENANAEKDPVKIVKKALNANAANANAKNANADVVIIDTAGRLHIDEELMNAELKEIKKAVKPDETLLVVDATTGQDAVEQAKAFNEAVGITGVILTKLDGDAKGGAALSIASVTGKPIKFIGVGEKIDDLEPFDPERFVSRLLGMGDIEALVEKAQEAISEEEAEKLVKKMKSGKFDLEDFYEQLEAIRKMGSLSKIMSMIPGMGKQKKDEEVDVDEKEMKRMKAIINSMTKEERRNPEIINGSRKKRIAKGSGTSVQDVNRLLKQFEQMKKMMKQMKKGGGKKKKMMKMMKRFGGMMKPKFRRKPKMGRAGK
>LUCA_SRPsystem_Ffh_Indels50_87
MVFEKLSDKLKNVFKKLRGKSTITEENIEELLREIQLALLQADVNVKVVKELINAKIKERALGEKVPKGITPGEQVIKIVHDELVELLGGENASNAINALESKKPNVIMMVGLQGSGKTTTAAKLANAYFKKNAGRKVLLVAADTFRPAAIEQLKVLGEQINAVPVYSENANAEKDPVKIAKNALNAHAKKKNANADVVIIDTAGRLHIDEDLMNAELKKIKKAVKPDETLLVVDATTGQDAVNQAKAFNEAVGITGVILTKLDGDAKGGAALSIAAVTGKPIKFIGVGEKIDDLEPFDPDRFVSRLLGMGDVVSLVEKAQEAISEEEAEEMAKKMRKGKFTLEDFLEQLQQIKKMGPLDSIMGMIPGMGKKMKEDDADIDEKKLKRIEAIIQSMTPEERENPEIINGSRRKRIAKGSGTSVQDVNELLKQFEQMRKMMKQMSKGKAMGMGKMMKMMKGMGGGMKGGGGGPGGMRKMGPKLRF
>LUCA_SRPsystem_Ffh_Indels50_88
MVFEKLSDRLKEVLKKLRGKTKLTEKDIEELLREVQLALLEADVNVKVVKELINAKVKEKALKEKVLKGITPREQVIKILYDELVNILGGENANANALKISSKKPNVIMMVGLQGSGKTTTAAKLANAYLKKQGYKPLLVAADTYRPAAIEQLKVLGEQIGVPVYSENANAEKDPVKIIKDALNAYANANAQNANADVVIIDTAGRLHIDEELMNAELKEIKEAVKPDETLLVVDATTGQDAVEQAKEFNEAVGITGVILTKLDGDAKGGAALSIAAVTGKPIKFIGVGEKIDDLEPFDPERFVSRLLGMGDIESLVEKAQEAIEEEEAEKTAKKMRKGKFDLEDFLEQLEQIKKMGPLSSIMEMIPGMGKQKPEENVEVDEKELKKMKAIIQSMTKEELRNPEIINGSRRKRIAKGSGTSVQDVNRLLKQYKQMKKMMKQMKKKGRKKMKKMMKMMKRLKGKMKRFFKLPSKSRRGRKR
>LUCA_SRPsystem_Ffh_Indels50_89
MFGFFWRRKPSLKEEKAKEKKKSEGFFNLFKKKLKIEKESLSEKIIEEQARLAEEQTRRDAEVVEEAYLAEEQVEEFDETVEEKAEELEEVVLESQPEEEIGPEEKQILSCVQEEAKEEEEKIAKAAEPEEVKKNPEESELETSLIALLPVKEALAQAQIKKEIEEESSEEEAEEKKEEERRREVFESLKDKLENILKKLRSKTSLSEKNIEELLREIQMALLEADVNVKVVKEIINANAVKERANAKEKVLKGLTPREHVIKIVYEELVELLGKENASNALNALSKKKPNVIMMVGLQGSGKTTTAAKLANAYLKKNAGYKVLLVAADTYRPGAIEQLKVLAEQIGVNAVYSENANAEKDPVKIVKDALNANAANANANANANADVVIIDTAGRLHIDKDLMNAELKNIKEVVKPDETLLVVDATIGQDAVEQAKEFNEAVGITGVILTKMDGDAKGGAALSIRAVTGKPIKFIGTGEKIDDLEPFDPERFVSRLLGMGDIKSLVEKAQEAISEEEAEELVKKIRKGKFTLEDFLEQMQQIKKMGPLSSIMEMIPGMGQMKPEENAEVDEKQMKRMKAIIQSMTKEELENPEIINGSRIKRIAKGSGTSVQDVNRLLKQYKQMKKMMKKMKGNKMKKKKKMQKMMKKMGGKMKPGFRGPGPSGR
>LUCA_SRPsystem_Ffh_Indels50_90
MYLFSRFKKKFSVLVKSLLEKEEEPIPRLAEEATPRDAEAAEQARDEEEQARPEELYVEKEAEAAEEAEIEEESESEAEEAALEAEKAEEAVEEASAEEEALEKAAVPETEEQAKAAAKVEKEIKPEPAEEEKEEERTRKVFEKLKEKLKDVLKKLRGKSKLTEENIEELLREIQLALLEADVNVKVVKEIINARIKERAVKEKVLKGITPREQVIKIVYDELVELLGEENASNALELSSKKPNVIMMVGLQGSGKTTTAAKLANAYLKKKGYRVLLVAADTFRPGAIEQLKVLGEQIGVPVYSENANAEKDPVKIVKEALNAYAKKENANADVVIIDTAGRLHIDEDLMNAELKNIKEAVKPDETLLVVDATIGQDAVNQAKAFNEAVGITGVILTKLDGDAKGGAALSIRSVTGKPIKFIGVGEKIDDLEPFDPERFVSRLLGMGDIESLVEKAQEAIDEEEAEKLLKKIRKGKFDLKDFLEQLQSMKKMGSLSSIMGMIPGMGQMMKEDDVEVDEKKLKRMKAIINSMTKEERENPEIINGSRRKRIAKGSGTSVQDVNRLLKQFKQMKKMMKQMKKMGAKKMKKMMKMMKKMGKGMPPMGGM
>LUCA_SRPsystem_Ffh_Indels50_91
MALFSRFKTKFSVLVPSLLEKVKDELLFVAFLVQESVRVLLIEQHLEKQAEPVEEAVLESLAEAKEKLEELYVLQGEFGKAAKICESLEQEEKAIEEKKEKEKLEEVEKELELLEALAVKAAEETAKAAAIVEEEVQAEEEEEVKEEAYKKKVFEKLSDSLQNILKKLRSKGKLSEENIEELLREIQLALLEADVNVKVVKELINANAVKERALKEKVPKSITPREQVIKIVYEELVEILGEENANANAINALESKKPNVIMLVGLQGSGKTTTAAKLANAYFKKNAGRKVLLVAADTYRPAAIDQLKVLGEQINAVPVYGENANAEKDPVKIVKNALNANAANANAKNANADVVIIDTAGRLHIDEELMEELKDIKKAVKPDETLLVLDATTGQDAVNQAKAFNEAIGITGVILTKLDGTAKGGAALSIRAVTGKPIKFIGVGEKIDDLEPFDPERFVSRLLGMGDIASLVEKAQEAINEEEAEELEEKIRKGKFTLEDFYEQLEAIKKMGSLEKIMEMIPGMGQMKPDDELEIDEKKLKRIEAIINSMTKEERENPEIINGSRKKRIAKGSGTSEQEVNRLLKQYEQMKKMMKKMKKKGKKMKKMMKMMKKMGGGMKPMKGMKPKL
>LUCA_SRPsystem_Ffh_Indels50_92
MVFEKLTDRLESVLKKLRGKSILTEKNIEELLKEIQRALLEADVNVKVVKELINANAIKEKALKEKVLKGITPREQVVKIVYEELVELLGGENAANAINALSSKKPTVIMMVGLQGSGKTTTAAKLANAYLKKNAGYRVLLVAADTYRPGAIEQLKVLGEQINVPVYSENANAEKDPVKIVNAKALNANAAKKENANADVVIIDTAGRLHIDKELMNAELKKIKEAVKPDEILLVVDAMTGQDAVNQAKAFNEAVGITGVILTKLDGDAKGGAALSIVAVTGKPIKFIGTGEKIDDLEPFDPERFVSRLLGMGDVKSLVEKAQEAIDEEEAEETAEKIRKNQFTLEDFLEQMEQMKKMGSLESIMEMIPGMGKQMPEDMVEVDEKKMKRIKAIIQSMTKEELRNPEIINGSRIKRIARGSGTSVQDVNQLLKQFKQMKKMMKQMKKGGRKKMKKMQKMMKKMGGMMGPFFRMPPGMGRAGK
>LUCA_SRPsystem_Ffh_Indels50_93
MVFEKLKEKLEDVFKKLRSKGILTEENIEELLREIQMALLEADVNVKVVKEIINAKVKERAVKEKVPKSLTPGEQVIKIVYEELVNLLGEENANANALNAISSKKPNVIMMVGLQGSGKTTTAAKLANAYLKKKGYKVLLVAADTYRPGAIEQLKVLGERINAVPVYSENANAEKDPVKIVKEALNAHANAKNAGNADVVIIDTAGRLHIDKDLMNAELKNIKEAVKPDETLLVADATTGQDAVNQAKAFNEAVGITGVILTKLDGDAKGGAALSIRSVTGKPIKFIGVGEKIDDLEPFDPERFVSRILGMGDIESLVEKAQEAISEEEAEKLAKKIRKGQFDLNDFLEQLQAMKKMGSLSSIMSMIPGMGQMKNEDDFEIDEKQLKRMKAIINSMTKEERRNPEIINGSRRKRIAKGSGTSVQDVNRLLKQFKQMKKMMKQMKKNKGGMKKMMKMMKRMGGGMRPGFKGKGKMGRAGK
>LUCA_SRPsystem_Ffh_Indels50_94
MALFSRFKTAFSVLVPSLLEKLEEEQARLAEEQTRRDAEAAEQAYHADEQSEEFEEEVEKEEEEVEEVEVEQVSESEEKLEEKQIKKSESEEPAVEEKKVEEAAEEAEESEESLETELEESEIAEITASEEEEQLEAETEKEKEQKEEEAEKEKEEEKKKTVFEKLKDKLQGILKKLRGKSKLSEENIEELLREIQLALLEADVNVKVVKEIINAKIKNARAVKQKVLKGVTPGEQVIKIVYEELVNLLGGENASNALNALESKKPNVIMMVGLQGSGKTTTAAKLANAYLKKRGRKVLLVAADTFRPAAIDQLKQLGEQIGVPVYGENANAEKDPVKIAKKALNANAAKNAKNANADVVIIDTAGRLHIDEDLMNAELKEIKEVVKPDETLLVIDATTGQDAVEQAKAFNEAVGITGVILTKLDGTAKGGAALSIRSVTGKPIKFIGVGEKIDDLEPFDPDRFVSRLLGMGDLESLVEKAQEAISEEEAEELAKKMRKGKFTLEDFLQQLEAMKKMGPLDSIMEMIPGMGKMKPEDAMEVDEKKLKRTEAIINSMTKEELENPEIINGSRIKRIARGSGTSEQDVNQLLKQYEQMKKMMKKMKKKKRKKMKKMQKMMKKMGGMMGPGGGGPGGLGGLGKK
>LUCA_SRPsystem_Ffh_Indels50_95
MVFENLSESLKNVLKKLRGKSLLSEKDIEELLKEIQLALLEADVNVKVVKEIINANAIKERALKEKVPKSVTPREQIIKILYEELVELLGGENASNALKLSSNKPNVIMLVGLQGSGKTTTAAKLANAYLKKQGYKVLLVAADTFRPAAIEQLKQLGEKINAVNAVYKENANAEKDPVKIVNANALNANAAKKKNANADVVIIDTAGRLHIDEELMNAELKEIKKAVKPDETLLVLDATTGQDAVEQAKAFNEAVGITGIILTKLDGDAKGGAALSIAAVTGKPIKFIGVGEKIEDLEPFDPERFVSRLLGMGDIKGLVEKAQEAISEEEAEKLAKKIRKGKFDLKDFYEQLQAIKKMGSLSKIMSMIPGMGKMKKEDNLDVDEKELKRMKAIINSMTKEERRNPEIINGSRKKRIAKGSGTSVQDVNRLLKQFEQMKKMMKQMKKGGKKMKKMMKMMKKMGGGGRPGKKRPGKMGR
>LUCA_SRPsystem_Ffh_Indels50_96
MFEKLKDKLQNVFKKLRGKGKLSEKDIEELLREIQMALLEADVNVKVVKELINAKVKEKALKEKVPKGVTPAEQVIKILYEELVNLLGEENANANALKLESKKPNVIMMVGLQGSGKTTTAAKLANAYLKKQGKKVLLVAADTYRPAAIEQLKVLGEQIGVPVYKENANASKDPVKIVKNALNANAAKNAQNANADVVIIDTAGRLHIDEDLMNAELKKINEVVKPDEVLLVLDATTGQDAVKQAKAFNEAIGITGVILTKLDGTAKGGAALSIRAVTGKPIKFIGVGEKIDDLEPFDPERFVSRILGMGDIASLVEKAQEAISEEEAEKLVEKIKKGKFDLEDFYEQLQAIKKMGSLESIMEMIPGMGQMKKEENVEIDEKQLKKVEAIINSMTKEERENPEIINGSRRKRIAKGSGTSVQDVNRLLKQYEQMKKMMKQMKKGGKKKKQMMKMMKKMGGGMKPSKGGKPKMRKSGKKLR
>LUCA_SRPsystem_Ffh_Indels50_97
MFEKLSDRLKDILKKLRNKSLLTEKDIEELLREIQRALLEADVNVKVVKELINAKVKERALKEKVLKGVTPREQVIKIVYDELVNILGGENANANALNALSSKKPTVIMMVGLQGSGKTTTAAKLANAYLKKNAGYKVLLVAADTYRPAAIEQLKVLGEQIGVPVYSENANAGKDPVKIVKNALNANAANANAKNANADVVIIDTAGRLHIDEELMNAELKKIKKAVKPDETLLVVDAMTGQDAVNQAKAFNEAVGITGVILTKLDGDAKGGAALSIAAVTGKPIKFIGTGEKIDDLEPFDPERFVSRLLGMGDIKSLVEKVEEAISEEEAEKTAKKMKKGKFDLEDFYEQMEAIKKMGSLSSIMEMIPGMGKQIKEDDVEVDEKELKRFKAIIQSMTKEERRNPEIINGSRRKRIAKGSGTSVQDVNKLLKQFKMMKKMMKQMSKGGKKKKKMMKMMKKMGGKM
>LUCA_SRPsystem_Ffh_Indels50_98
MVFENLKDSLKGVFKKLRSKGRLTEENIEELLREVQMALLEADVNVKVVKEIINANAIKERANAKEKVLKGVTPREQVIKIVYEELVELLGEKNANANALNIDSKKPNVIMLVGLQGSGKTTTAAKLANAYFKKNAGYKPLLVAADTFRPGAIEQLKVLGEKINAVPVYSENANAEKDPVKIVKDALNANAAKKNNANADVVIIDTAGRLHIDEELMNAELKEIKKAVKPDETLLVVDATIGQDAVEQAKAFNEAVGITGVILTKLDGDAKGGAALSIAAVTGKPIKFIGVGEKIDDLEPFDPERFVSRLLGMGDIKSLVEKAQEAISEEEAEKTAKKMRKGKFDLKDFLEQMQAIKKMGPLSSIMEMIPGMGKMMKPDNLEVDEKQMKRMKAIIQSMTKEERENPEIINGSRRKRIAKGSGTSVKDVNQLLKQFKMMKKMMKQMKGGGLGGKKKMMKMMKKMGGGMRGGFGMKPKSGRAGPG
>LUCA_SRPsystem_Ffh_Indels50_99
MALFDKFKKKLNIHEKSVSEKLKEALLASPDDEARRFKGFLYSEEEEQLLVDEILEEAEEEAEEVVEEQEEESEQKLAELYVKQGEFGKAAKICEKKVAEEAKLEKEEKKEEAKEKEVELEPQPTLASEYYIIGEASRAAKEEAPELAIETLKEKEVEEEETKKKKEEEKKKTVFEKLKNARLKNIFKKLRGKTTLSEENIKELLREIQMALLEADVNVKVVKEIINANAIKERALKEEVLKGITPGEQVIKIVYEELVNLLGEENANANALNALKSKKPNVIMMVGLQGSGKTTTAAKLANAYLKKNAGYKVLLVAADTYRPAAIEQLKQLGKQIGVPVYGENANAEKDPVKIVKKALNANAAKKENANADVVIIDTAGRLHIDEDLMNAELKNIKKAVKPDETLLVIDATTGQDAVNQAKAFNEAVGITGVILTKLDGTAKGGAALSIRAVTGKPIKFIGVGEKIDDLEPFDPDRFVSRLLGMGDLESLVEKAQEAISEEEAEKLAEKIRKGKFTLKDFLEQLESIKKMGSLSSIMSMIPGMGGMMPEEEVEVDEKQLKRIEAIINSMTKEERENPEIINGSRRKRIAKGSGTSEQDVNQLLKQYEQMKKMMKQMKGMGKGMKQMMKMMKKFGGMMRPGFKAKGKMRRGRKR
>LUCA_SRPsystem_Ffh_Indels90_0
MAAAAAAAFGFFGRRKLAAAAAAAAAAAAAAAAAAAAAAAAAAAAAAAASTVNEKELRKELKDLKKEIKKKAAAAAAAAAAAAKNPWAVVAAYFLAFKLANPSLKKESKKEAKKAEAFFNKLKKKLKIEKEKLLEKLIESLLEPVIEAEPIAAAFKAFLFSPAVVKLLFAETVEKKEEEVEKVVKEQASEAEQKLAELYVKQGEFGKAAKICEKSEAEEAKLESEEEVKEALKTEPVESEPEPTAVAPEPEPVAVEPEPSPLPLKFLEAYIIIGEAPLAVKEVLSHVQVEKAKEEESEEEEEEAKKEEEEKKTVFEKLKDRLKDVLKKLRGKGKLTEKDIEELLREVQRALLEADVNVKVVKELIVKERALKEKVPKGVTPREQVIKILYEELVNILGGELNISSKKPNVIMMVGLQGSGKTTTAAKLAYLKKGYRVLLVAADTYRPGAIEQLKVLGEQIGVPVYSESKDPVKIVEALAKDVVIIDTAGRLHIDEDLMELKEIKEVVKPDETLLVVDATTGQDAVNQAKAFNEAVGITGVILTKLDGDAKGGAALSIAAVTGKPIKFIGVGEKIDDLEPFDPERFVSRLLGMGDIKSLVEKAQEAISEEEAEKLVEKMKKGKFTLEDFLEQMQAMKKMGPLSSIMQMIPGMGQMKPEENVEVDEKEMKKMKAIINSMTKEELENPEIINGSRRKRIAKGSGTSVQDVNRLLKQYKQMKKMMKQMKKGGSKKMKKMMKMMKKMGGSMKPFFRMRPKMGKARKKLRQAAAGASNPAAAA
>LUCA_SRPsystem_Ffh_Indels90_1
MVFENLKDRLQNVFKKLRGKGRLSEKDIEELLREIQRALLEADVNVKVVKELIVKRALKEKVLKSLTPREQIIKILYEELVELLGEELNISSKKPNVIMMVGLQGSGKTTTAAKLAYFKKGYKVLLVAADTYRPAAIEQLKVLAEKIVPVYKESKDPVKIVKNAAKKDVVIIDTAGRLHIDEELMELKDIKKAVKPDEVLLVVDATTGQDAVNQAKAFNEAVGITGIILTKLDGDAKGGAALSIAAVTGKPIKFIGVGEKIDDLEPFDPERFVSRLLGMGDIESLVEKAQEAISEEEAEKLAKKIRKGKFDLNDFYEQLQAIKKMGSLSSIMEMIPGMGKMMKEEDLDVDEKELKRFKAIIQSMTKEERRNPEIINGSRRKRIAKGSGTSVQDVNRLLKQYKQMKKMMKQMKKGKRMGMKKMMKMMKKMGGSMAPKFKRRGKGGKSGPGLDLTGARRAAAAAAA
>LUCA_SRPsystem_Ffh_Indels90_2
MVFEKLKDSLENILKKLRGKSRLSEEDIEELLREIQMALLEADVNVKVVKELIKIKEKALKEKVPKSVTPREQVIKIVYEELVELLGGELLESKKPNVIMMVGLQGSGKTTTAAKLAYFKKGYKVLLVAADTYRPAAIEQLKVLGERIGVPVYKDSKDPVKIVKDALHAEGDVVIIDTAGRLHIDEELMELKQINKAVKPDETLLVIDATTGQDAVNQAKAFNEAVGITGVILTKLDGTAKGGAALSIRAVTGKPIKFIGVGEKIDDLEPFDPERFVSRLLGMGDIESLVEKAQEAISEEEAEKLVKKIRKGKFDLEDFYEQLQQIKKMGSLESIMEMIPGMSQMKKEDNVEVDEKKMKKFEAIIDSMTKEERENPDIINGSRRKRIAKGSGTSEQDVNRLLKQYFQMKKMIKQMKKKGRKKKKNMMRMMKKMGKGMPGGGRGKGKLGRAGKKFKFAGAGASGPAAAA
>LUCA_SRPsystem_Ffh_Indels90_3
MNLLSFAAYGFFGRKRLAAAAAAAAAAAAAAAAAAAAAAAAAAAAAAAASTVNEKELRKELKDLKKEIKKKAAAAAAAAAAAAKNPWAVVAAYFLAFKLANPSLKKELKKEASNSEKLFSIYKKVFSLPPTSVILKLIQKREAVVEEVEKEQQSEAEKKTAGKMVKEGAFGKAAKICEKAVEEEAALELEEKLEEAAEPVPAEKEAEPELAAAAAAAAAAAAAPSRLRLKLLETYFIIGEVLRVLKTIGDEQQVEVQVEEELEWEAEEALKEEEKRRLVFEKLKDKLKNVFKKLRSKTTLSEENIEELLRELQLALLEADVNVKVVKELIRIKERALGEKVLKGITPGEQVIKIVYEELVNLLGEELLDSKKPNVIMLVGLQGSGKTTTAAKLAYLKKGYKVLLVAADTFRPGAIEQLKVLAERIGVPVYKDEKDPVKIVKEALAKQGDVVIIDTAGRLHIDEDLMEELKKIKEVVKPDETLLVIDATTGQDAVNQAKAFNEAVGITGVILTKLDGTAKGGAALSIRAVTGKPIKFIGVGEKIDDLEPFDPERFVSRILGMGDIESLVEKAQEAISEEEAEKLAKKMRKGKFDLKDFLEQLQSLKKMGPLSSIMGMIPGMGQMMPEDDVEVDEKKLKKIEAIIDSMTKEERENPEIINGSRRKRIAKGSGTSEQDVNRLLKQYEQMKKMMKQMKKNKSKGMKNMMKMMKKMGGMKMPKMRRKAKMGKAGKDFKFAGAGASGPAAAA
>LUCA_SRPsystem_Ffh_Indels90_4
MVFENLKDSLKDLFKKLRSKGLLTEKDIEELLREIQRALLEADVNVKVVKELIVKKAKEKVPKGVTPAEQVIKILYEELVLLGEEILSSKKPNVIMLVGLQGSGKTTTAAKLAYLKKGYKVLLVAADTFRPAAIEQLKQLGERIVPFYSEEKDPVKIVKNAANDVVIIDTAGRLHIDEELMELDIKKAIKPDETLLVVDATTGQDAVEQAKAFNEAVGITGVILTKLDGDAKGGAALSIAAVTGKPIKFIGVGEKIDDLEPFDPDRFVSRLLGMGDLASLVEKAQEAISEEEAEKTAKKMRKGKFDLKDFYEQLEAIKKMGPLSKIMSMIPGMGKMKKEDDVEVDEKELKRMKAIIQSMTKEERRNPEIINGSRRKRIARGSGTSVQDVNQLLKQFEMMKKMMKQMSKMGSKKKKKMMKMMKKMGGSMRPKGRRKSKSGRAGAKADLAGAGASNPAAAA
>LUCA_SRPsystem_Ffh_Indels90_5
MNLLSFAAFGFFLRRKLAAAAAAAAAAAAAAAAAAAAAAAAAAAAAAAASTVNEKELRKELKDLKKEIKKKAAAAAAAAAAAAKNPWAVVAAYFLYSPLARVKEEKEKRKEPANSEQVFSIYKKVFSLPPESVILVVIEEKEEPVEEVVEAEEEEAEEKLEELYVLQGEFGKAAKICESVEQEKAETESKEKEAKAATEPETKSESLDAVAAAAAAAAAAAAAPSRLRLKLKDAYYEIGEASKPVTAAEQPAAIEAKHEEKLKWTAPGALPEEEDKKTVFEKLTNKLEDILKKLRGKGKLTEKNIEELLREIQQALLEADVNVKVVKELIKVKEKALKEKVLKGVTPREQIIKIVYDELVNLLGGELNLSSKKPNVIMMVGLQGSGKTTTAAKLAYLKKQGYRVLLVAADTFRPAAIEQLKVLGEKIGVPVYSESKDPVKIVKNALHAKKKDVVIIDTAGRLHIDKELMELKKIKKAVKPDEILLVVDAMTGQDAVNQAKAFNEAVGITGVILTKLDGDAKGGAALSIAAVTGKPIKFIGVGEKIDDLEPFDPERFVSRLLGMGDIESLVEKAEEAISEEEAEKTVEKIRKNKFDLEDFYEQLEQIKKMGPLEQIMEMIPGMGKKINEENVEVDEKEMKRYKAIIQSMTKEERRNPEIINGSRRKRIARGSGTSVQDVNRLLKQFKQMKKMMKQMKKGGLKKMKKMMKMMKKMGGGMKGGFGMPPKMRRSLKRLSAAAAGASGPAAAA
>LUCA_SRPsystem_Ffh_Indels90_6
MNILSFAANNYFGRKRLAAAAAAAAAAAAAAAAAAAAAAAAAAAAAAAASTVNEKELRKELKDLKKEIKKKAAAAAAAAAAAAKNPWAVVAAYFLYFKLARVVEEKEEKKEKKRSEYLFSRFKKKFSVLVPSLLTKVQDELPAAAAAAAAAAAAFVAFLVQDEERVLAVDQIIEKKEEAVEEAEKEAEAEAEQKSAPADVKNGAVGKAAKICEKKAAEESALESSEAEEEADAEAPAKEEALDAVAAAAAAAAAAAAAPSRLRLKLLEEYFIIGEAPIAAKAAAESLSAATEIEEESEPEEAKKEEQEERRRSVFEKLTDRLENVFKKLRGKTKLSEKDIEELLREIQQALLEADVNVKVVKELIVKEKALKEKVLKGLTPREQVIKILYEELVELLGGELIDSKKPNVIMMVGLQGSGKTTTAAKLAYLKKGYKVLLVAADTFRPAAIEQLKVLGERIVPVFKESKDPVEIVKNALAEDVVIIDTAGRLHIDEDLMELKIKEAVKPDETLLVVDATTGQDAVNQAKAFNEAVGITGVILTKLDGDAKGGAALSIRAVTGKPIKFIGVGEKIDDLEPFDPERFVSRLLGMGDIESLVEKAQEAISEEEAEKLVKKIKKGKFTLNDFYEQLQQIKKMGSLESIMEMIPGMGQMKPEDNVEVDEKEMKRMKAIINSMTKEERENPEIINGSRRKRIAKGSGTSVQDVNRLLKQYKQMKKMMKQMKKNGMKKMKKMQKMMKRMGGMMRRFKRLKLKMRRKRKKASLAGAGASNPAAAA
>LUCA_SRPsystem_Ffh_Indels90_7
MAAAAAAAFGYFGKEKLAAAAAAAAAAAAAAAAAAAAAAAAAAAAAAAASTVNEKELRKELKDLKKEIKKKAAAAAAAAAAAAKNPWAVVAAYFLAFKLASEKIQKEKGAEASDHSQLFSIYKSVFSLPPTSVILVVIEEREEELEEAEQAAQEEEIVKPAEKMVLEGAFGKAAKICEKVAQEEAKIESEEEEKEELKEEPSELEPEESEVAPEPEPVAVEPEPSPLPEELAETSINIGEVPRVLGAVGDKEETEAEFEEELKWTADGALPEEEDVKIVFEKLKRLQDILRKLRGKGKLSEEDIEELLREIQLALLEADVNVKVVKELIKIKRALKEKVPKGVTPAEQVIKIVYDELVILGGELLESKKPNVIMMVGLQGSGKTTTAAKLAYLKKGRRVLLVAADTFRPAAIEQLKVLGEQIVPVYGESKDPVKIVNALAKEDVVIIDTAGRLHIDEELMELEINEVVKPDETLLVIDATTGQDAVNQAKAFNEAVGITGVILTKLDGTAKGGAALSIRAVTGKPIKFIGVGEKIDDLEPFDPDRFVSRLLGMGDLASLVEKAQEAISEEEAEKLAEKIRKGKFTLEDFYEQLEAMKKMGPLESIMEMIPGMGKMKPEDDVEVDEKKLKKIEAIINSMTKEELENPEIINGSRIKRIARGSGTSVQDVNQLLKQYEQMKKMMKQMKKGGSKKMKQMQKMMKKMGMKGKFGFRVKGKMRRKRKKAALAGAGASNPAAAA
>LUCA_SRPsystem_Ffh_Indels90_8
MGLFDFFGKKKLFGKTKKAEDSKKISEKKKETKKVSKVTKKPVKSTVKEKELRKELKDLKKEIKKKKGIFTQIKDAILPSPWAVVAAYFLAFKLAKKPEETEVDEEASNSGQFFSIYKKVFSIPSESTILVVIERKEETVEEVEEEEEEEAEVKPEEKQVLEGAFGKAAKICEKVVQEERAVESYLESGDLKKCRELVSKVDISELKIKLAVALVDKEKAEEPETEVPKEKEPEPDAAAAAAAAAAAAAAPSRLRLKLEEENIEIGEEPKAEKTVGDPEQTEAKHEAKLQWEAEGALPEEEDVKTVFEKLSDKLEDVFKKIRGKGRLTEENIEELLREIQMALLEADVNVKVVKEIIRIKERAVKEKVPKGITPREQVIKIVYEELVELLGELIESKKPNVIMMVGLQGSGKTTTAAKLAYLKKGYKVLLVAADTYRPGAIEQLKVLGEKIGVPVYSESKDPVKIVEALADVVIIDTAGRLHIDKELMELKQIKKAIKPDETLLVVDATIGQDAVNQAKAFNEAVGITGVILTKMDGDAKGGAALSIRAVTGKPIKFIGVGEKIDDLEPFDPERFVSRILGMGDIESLVEKAQEAISEEEAEKLVKKMRKGKFDLKDFLEQLQSMKKMGSLESIMSMIPGMGKMKKEDDIEVDEKQLKRMKAIIQSMTKEERENPEIINGSRRKRIAKGSGTSVQDVNRLLKQFKMMKKMMKQMSGGKPKGKKKMMKMMKRMGGMMKPKFKRRGKMGRAGA
>LUCA_SRPsystem_Ffh_Indels90_9
MVFENLKDSLKSLFKKLRGKSKLTEKNIEELLKEIQLALLEADVNVKVVKEIIVKERALKEKVPKGLTPREQVIKIVYEELVKLLGKEIKLSSKKPNVIMMVGLQGSGKTTTAAKLAYLKKGYRVLLVAADTFRPAAIEQLKQLGEQIVPVYSENKDPVKIVKEALAKKDVVIIDTAGRLHIDEDLMELKEIKEAVKPDEILLVVDATTGQDAVNQAKAFNEAVGITGVILTKLDGDAKGGAALSIRAVTGKPIKFIGTGEKIDDLEPFDPDRFVSRILGMGDLKSLVEKAQEAIDEEEAEKLAKKMRKGKFTLEDFLEQLEQMKKMGSLESIMEMIPGMGKKMPEDAVEVDEKEMKRVKAIINSMTKEELRNPEIINSSRIKRIARGSGTSVQDVNQLLKQFKQMKKMMKQMKKNKPKKKKKMQKMMKKMGMKMRRGFRMMGKMGRKGPF
>LUCA_SRPsystem_Ffh_Indels90_10
MAAAAAAAIRLFWQTSTLLAAAVEEDTESAAEKSNSTQFFSIYKKVFSLEPESTILVVVERKEEPAEEAEEEEESELEVKKDGDQIVEGAAAAAAAAAAKAVAEEEKIEPEEEEAPAAEEAPAESSAEPEEPKENEEAAAENKVVGLIEEEAQTEAQAEEELEWTAAEALPEEEDKKTVFEKLSEKLKDILKKLRGKTLLSEKDIEELLREIQMALLEADVNVKVVKELIVKERAKEKVLKGVTPREQVIKILYEELVELLGEELKISSKKPNVIMLVGLQGSGKTTTAAKLAYLKKGYKVLLVAADTYRPGAIEQLKVLGEKIVPVFKESKDPVKIVKNALADVVIIDTAGRLHIDEELMELKKIKKVVKPDETLLVVDATTGQDAVNQAKAFNEAVGITGVILTKLDGDAKGGAALSIRAVTKKPIKFIGVGEKIDDLEPFDPERFVSRLLGMGDIESLVEKAQEAISEEEAEKLVKKIRKGKFDLKDFYEQLQSIKKMGSLESIMSMIPGMGKMKKEDNVEVDEKEMKRMKAIINSMTKEERENPEIINGSRRKRIAKGSGTSVQDVNQLLKQYKQMKKMMKQMKKGGRKKKKKMMKMMKKMGKMMRRGFGGKGKSRRPGKKPSQAAAGASNPAAAA
>LUCA_SRPsystem_Ffh_Indels90_11
MNLLSFGGFGFFWKRKTLYELSVLLQEEKKKEPGKAEYLFSRFKKKFSVLVPSLSKKLKEAQAEPAEEETRRDAEAAEPAYLAEEEVIEVEETLEEKEEPAEEVVIEQQAAEEIKPEEKQILAAAAAAAAAAAASVASEEKATEAKEKIEEAKKEVEAKEEPEEAEVAPEPEPVAVEPESEPEPLPFKSALHIAAAALLAVPEVVEEVAVEAAHEEKQEKEKEDEKKQEERRRKVFENLSDKLENIFKKLRSKGKLTEKDIEELLREIQQALLEADVNVKVVKELIRVKEKALKEEVLKGLTPREQVIKILYEELVEILGGELLAPKKPNVIMMVGLQGSGKTTTAAKLAYLKKGYKVLLVAADTYRPGAIEQLKVLGERIGVPVYKESKDPVKIVNALAKEQDVVIIDTAGRLHIDKELMELKEIKEVVKPDETLLVVDATTGQDAVNQAKAFNEAVGITGVILTKLDGDAKGGAALSIRAVTGKPIKFIGVGEKIDDLEPFDPERFVSRLLGMGDIESLVEKAQEAISEEEAEKLEKKMKKGKFTLEDFYDQLQAIKKMGPLESIMSMIPGMGQMKPDENVEVDEKQLKRMKAIIQSMTKEERENPEIINGSRRKRIAKGSGTSVQDVNRLLKQYKQMKKMMKQMKKKGMKKMGKMMKMMKRMGKGMKRGKRLPLKMGRPGKKPPRAAAGASGPAAAA
>LUCA_SRPsystem_Ffh_Indels90_12
MNLLSFGGFGLNFKKSTLYELSVLIEVKKAAEKKDSSGFFCSFKKKYKIHKTKVLEKLQEAAPRLAIESTPADAEAAEPAFLPDLRKVEFEETVEKEEEEAEEEPLEELAEEEKGFEEKQIKAAAAAAAAAAAAKCAQEEAKIDSEEEEEEKVEEAKAEEEPEPAEVAPEPEPVAVEPESEPEPEPYPETSIAAAAAPPVLSAAAATAEIEEEVEAESKEEEENLEKEEEKRHTVFESLKDKLKDVFKKLRGKGKLSEKDIEELLREIQLALLEADVNVKVVKELIIKERALKEKVLKGVTPAEQVIKILYEELVNLLGGELLSSKKPNVIMLVGLQGSGKTTTAAKLAYLKKGRRVLLVAADTYRPAAIEQLKQLAEQIVPVYGEEKDPVKIVEALHAKNDVVIIDTAGRLHIDEELMELKKINEVVKPDEILLVIDATTGQDAVNQAKAFNEAVGITGVILTKLDGTAKGGAALSIKAVTGKPIKFIGVGEKIDDLEPFDPDRFVSRLLGMGDLASLVEKAQEAISEEEAEELAEKIKKGKFTLEDFYNQLQAMKKMGPLESIMEMIPGMGQMKPEENLEIDEKKLKKTEAIINSMTKEELRNPEIINGSRIKRIAKGSGTSVQDVNQLLKQYEQMKKMMKQMKKNGPKKMKQMQKMMKKFGGKMKRFFRLPPGMKRLKKKFRAAAAGASGPAAAA
>LUCA_SRPsystem_Ffh_Indels90_13
MVFEKLSDKLENVLKKLRSKGKLTEKNIEELLREIQLALLEADVNVKVVKELIIKERALGEKVLKGITPGEQVIKIVYEELVELLGGESLKLDPKKPNVIMMVGLQGSGKTTTAAKLAYLKKGYKVLLVAADTYRPGAIEQLKVLGERIVPVYKEEKDPVKIADALADVVIIDTAGRLHIDEELMELKKIKEVVKPDETLLVIDATTGQDAVNQAKAFNEAVGITGVILTKLDGTAKGGAALSIRAVTGKPIKFIGVGEKIDDLEPFDPERFVSRLLGMGDVESLVEKAQEAISEEEAEKMAKKMRKGKFTLEDFLEQLQSMKKMGSLDSIMGMIPGMGKMKPEDNLEVDEKKMKKMEAIINSMTKEELENPEIINGSRRKRIAKGSGTSVQDVNQLLKQYEQMKKMMKKMKKNKSKKMKKMMKMMKRMGGMMKPFKKVPGKMRRAGKKFKFAAAAAAAAAAAA
>LUCA_SRPsystem_Ffh_Indels90_14
MFGFFKKEKLAAAAAAAAAAAAAAAAKNAVDKFSKDIDENAETIEEIAEVEEKIKKTEKESTTKAAAAAAAAAAAASKADTKEKKSKKKTEEKKVQLEEKQAQEKKKQEALFSRFKKKFSVLVPSLEEKLREEKPRPVEEAEPIDAEAAEQAYSAEKLVLLFDEAVEKEEEPAEDVEEAEEEEVVIKPDGKQILEGAAAAAAAAAASAAAEEKALEYKEEEKEKVEAAEKELEALPALAAAAAAAAAAAAAAAAAALSFLRAYYIAAAANIAEKTVGDQGQAEAEVEAEVQAEEKEEEKEEAKTKTVFENLKNKLKDVFKKLRGKGKLSEKDIEELLREIQLALLEADVNVKVVKELIIKERALKEKVLKGVTPAEQIIKIVYDELVNILGEELNLSSKKPNVIMMVGLQGSGKTTTAAKLAYLKKQGRKPLLVAADTYRPAAIEQLKVLAEKIGVPVYGEEKDPVKIVKKALHAKEKDVVIIDTAGRLHIDEELMELKKIKKAVKPDETLLVVDATTGQDAVKQAKAFNEAVGITGVILTKLDGDAKGGAALSIRAVTGKPIKFIGVGEKIDDLEPFHPERFVSRILGMGDLASLVEKAEEAISEEEAEKLEEKIRKNKFTLEDFYEQLEAIKKMGSLESIMEMIPGMGKMKPEDDLEIDEKQLKKTEAIIDSMTKEERRNPEIINGSRRKRIAKGSGTSVQDVNELLKQYEMMKKMMKKMKKGGPKKMKKMMKMMKKMGGMMRRKFK
>LUCA_SRPsystem_Ffh_Indels90_15
MAAAAAAAIGLFLKERLAAAAAAAAAAAAAAAAAAAAAAAAAAAAAAAASTVNEKELRKELKDLKKEIKKKAAAAAAAAAAAAKNPWAVVAAYFLATKLAKSEEEKETSAAASNKSQFFSIYKKVFSLPPTSTILVVIERKEEPAEEVEEEQEKETALKLDGLYVVEGAFGKAAKICEKAEAEEVKLESEKKVAEARSEEPAESTPQPTAAAAAAAAAAAAAAPSRLRLKFLEEYFIIGEAPIVTGEPGSELETEAEKEAKLEWTAEGALPEEEKRHTVFEKLKDSLQNIFKKLRGKTTLTEKNIEELLREIQLALLEADVNVKVVKELIVKERALKEKVLKGLTPAEQIIKILYEELVNLLGGELNLESKKPNVIMMVGLQGSGKTTTAAKLAYLKKGKRVLLVAADTYRPAAIEQLKVLGEQINVPVYGESKDPVKIVKKALAKGDVVIIDTAGRLHIDEELMELKKINKAVKPDEILLVIDATTGQDAVEQAKAFNEAVGITGVILTKLDGTAKGGAALSIVAVTGKPIKFIGVGEKIDDLEPFDPDRFVSRLLGMGDLASLVEKAQEAISEEEAEKLAEKIRKGKFTLEDFYEQLESLKKMGSLESIMEMIPGMGKMKPEDDVEIDEKEMKRMEAIINSMTKEELENPEIINGSRIKRIAKGSGTSVQDVNQLLKQYEQMKKMMKQMKKGGMKKMKKMQKMMKRFGGMMQGGFRGPGKMRRAGKR
>LUCA_SRPsystem_Ffh_Indels90_16
MAAAAAAAIGFFGKERLAAAAAAAAAAAAAAAAAAAAAAAAAAAAAAAASTVNEKELRKELKDLKKEIKKKAAAAAAAAAAAAKNPWAVVAAYFLATKEAKSEEQKEAAAEAKKKEKFFNKFKKKLKIEEEKLSEKLEEALLAQPTESAAAAAAFKAFLVEEQERQLLADEYVEEKKEPAEEVEEEAEAEEEAELAPLDTDNGAVGKAAKICEPLVSEEAKLESKDKEAPAQKEVPSKAEAAPAAAAAAAAAAAAAAAPSRLRLKLEEANIEIGEEPKELPAEAEPENAAVKAEAKQEEEESDEKAEEEKRRSVFEKLKDKLKNVFKKLRGKGKLTEENIEELLREIQLALLEADVNVKVVKEIIVKEKAKEKVLKGLTPREQVIKIVYDELVELLGEELISSKKPNVIMMVGLQGSGKTTTAAKLAYLKKGYKVLLVAADTYRPGAIDQLKVLGERIVPVYSESKDPVKIVKEAHAEDVVIIDTAGRLHIDEELMELKKIKEAVKPDETLLVVDATTGQDAVEQAKAFNEAVGITGVILTKLDGDAKGGAALSIAAVTGKPIKFIGVGEKIDDLEPFDPERFVSRLLGMGDIESLVEKAQEAISEEEAEKLAKKMRKGKFDLKDFLEQLQQIKKMGSLSSIMGMIPGMGKMKKEDDVEVDEKQMKRMKAIINSMTKEERENPEIINGSRRKRIAKGSGTSVQDVNQLLKQFKQMKKMMKQMKKMKPKGMSKMMKMMKRMGGMMRPGKGLPPGVRRLKKKFRLAGAGASNPAAAA
>LUCA_SRPsystem_Ffh_Indels90_17
MAAAAAGLFDFFGKKKLFGKTKKAEDSKKISEKKKETKKVSKVTKKPVKSTVKEKELRFELKDLKKEIKKKKGIFTQIKDAILPSPWAVVAAYFLATKSAKKKERKKVDEEASNHTKFFSIYKKVFSLPPTSTILVVVEREEEPVEKEVVEQQKEEEQKLEMLYVKQGEFGKAAKICEKLASEEAKLELKEKVAPELKPKPAEKEPEPTEAAAAAAAAAAAAAPSRLRLKLTEESVNIGEVPGAAKQVAERIQIEKLAEEELKWTAEGALPEEEKRRLVFENLSDRLKEIFKKLRGKGKLTEKDIEELLREIQMALLEADVNVKVVKELIRVKERAKEKVLKGLTPREQVIKILYEELVNILGGELISSKKPNVIMMVGLQGSGKTTTAAKLAYLKKGYKVLLVAADTYRPAAIEQLKVLGEQIVVYSESKDPVKIVKNALYAKKDVVIIDTAGRLHIDEDLMELKEIKEAVKPDEILLVVDATTGQDAVNQAKEFNEAVGITGVILTKLDGDAKGGAALSIKAVTGKPIKFIGVGEKIDDLEPFDPERFVSRLLGMGDIESLVEKAQEAISEEEAEKLVKKIKKGKFDLNDFLEQLQQIKKMGSLSSIMEMIPGMGQQKPEENVEVDEKELKKMKAIIQSMTKEERKNPEIINGSRRKRIAKGSGTSVQDVNRLLKQYKQMKKMMKQMKKGGSKGKKKMMKMMKRMGGGMRPGFRGRGKKRRAGAKASLAGAGASNPAAAA
>LUCA_SRPsystem_Ffh_Indels90_18
MNILSFGLFDFFWKKKLFGKTKKAEDSKKISEKKKETKKVSKVTKKPVKSIKKAKKETFKIKSPEKEKVEKKGIFTQIKDAILPSKKVKEEAPPSYSKELKVLEEKKAAEELKSSEALFDKFKKKLKEEKEKESEKIEEEKARLAEEQTRRDAEAAEQARLEEEVVEEFEEVVEKKAEAVEDEEAEAEADEEAESAPADTDNAAVAAAAAAAEPEASEEAAIESSEAESEASAEAPSKEEAVEAAAAAAAAAAAAAAAAAAAAEEYKEEEVAAAAAEIDEPADEEQSEAAAEAEEESKEEEAEEEKEEEERRSVFEKLKDSLEDVFKKLRGKSRLTEKNIEELLREIQRALLEADVNVKVVKEIIIKEKAKEKVLKGITPREQVIKIVYDELVNLLGEELNLDSKKPNVIMLVGLQGSGKTTTAAKLAYLKKGYKVLLVAADTYRPGAIEQLKVLGERIVPVYSENDPVKIAKEALAKEDVVIIDTAGRLHIDEDLMELKKIKEVVKPDETLLVADATIGQDAVNQAKAFNEAVGITGVILTKLDGDAKGGAALSIRSVTGKPIKFIGVGEKIDDLEPFDPERFVSRLLGMGDIESLVEKAQEAIDEEEAEKLAKKIRKGKFTLEDFLEQMQAMKKMGSLESIMQMIPGMGKMMPEDDMEVDEKELKRMKAIINSMTKEELENPEIINGSRIKRIAKGSGTSVQDVNQLLKQYKQMKKMMKQMKKGKSKKMKKMQKMMKKMGGKMPRGFRGRGKLGRMGPF
>LUCA_SRPsystem_Ffh_Indels90_19
MVFEKLTDKLKDIFKKLRGKTTITEKNIEELLRELQQALLEADVNVKVVKELIKIKERALGEEVPKGVTPGEHVIKIVYEELVNLLGGELLASKKPNVIMMVGLQGSGKTTTAAKLAYLKKGRKVLLVAADTFRPAAIEQLKVLGEQIVPVYSEEKDPVKIVKEALAEKDVVIIDTAGRLHIDEELMELKKIKEVVKPDETLLVVDATTGQDAVNQAKAFNEAVGITGVILTKLDGDAKGGAALSIAAVTKKPIKFIGVGEKIDDLEPFDPDRFVSRLLGMGDIVSLVEKAQEAIDEEEAEEAEEKMRKNKFTLEDFYEQLQQIKKMGPLEKIMEMIPGMGKQKPEEDAEVSEKKLKKWEAIIDSMTPEERRNPEIINGSRRKRIAKGSGTSVQDVNRLLKQYEQMKKMMKQMKKMGRKKKAKMMKMMKGMGGMMRPGGKLPSKMGRAGKKFKFAAAGASNPAAAA
>LUCA_SRPsystem_Ffh_Indels90_20
MFGFFWKRKAAAAAAAAAAAAAAAAAAAAAAAAAAAAAAAAAAAAAAAAAAAAAAAAAAAAAAAAAAAAAAAAAAAAAAAAAAEREPSYRPIPRPVLETKKKKEASKSTQLFSIYKKVFSIHPESTLLVVIEEKEEPVEEVEAEAEEEEALKPDGDQILEGAAAAAAAAAAKVAAEEAKLEPKEEAKEPEEEEEVEKTSLEAAVAPEPEPVAVEPESEPEPLPFPEEVEIAAAAPVVEGTVEDELQTEALAEKELQWTEDGALPEEEDTKIVFENLKDRLKNIFKKLRGKSKLSEKNIKELLREIQLALLEADVNVKVVKEIIVKEKAVKQKVPKGITPGEQVIKIVYDELVNLLGGELLESKKPNVIMMVGLQGSGKTTTAAKLAYLKKGRKVLLVAADTYRPAAIEQLKVLGEQIVPVYGEEKDPVKIVKEALAENDVVIIDTAGRLHIDEDLMEELKEIKKAVKPDETLLVIDATTGQDAVKQAKAFNEAIGITGVILTKLDGTAKGGAALSIRAVTGKPIKFIGVGEKIDDLEPFDPERFVSRLLGMGDVVSLVEKAQEAISEEEAEKLAEKIRKNKFTLKDFLDQLEAIKKMGPLSSIMGMIPGMGGMKKEEDVEIDEKQLKKIEAIIDSMTKEERENPEIINGSRRKRIAKGSGTSEQDVNELLKQYEQMKKMMKQMKGGKMMGKKKMMKMMKKMKGGMRGGFGMPGKSRRKRKKASLAGAGASNPAAAA
>LUCA_SRPsystem_Ffh_Indels90_21
MNILSFGGFGLFLKRKISLAAAVLVEVEKTAEKSDSSKLFSIYKKVFSLPPTSTILVVIEEKEEPAEEEVQEQEEEEELKPAPKDILNAAVAAAAAAAEPVAEEEAKVEESEKVSEALKEAPSESEAEPAEKEAEEAAAAAPGAAPAASEPESAAAEAEEKLEWTKEGALPEEEDVKIVFEKLKDKLQNVLKKLRGKGKLSEENIKELLREIQLALLEADVNVKVVKEIIIKERAVKQKVLKGVTPGEQVIKIVYDELVNLLGEELKLESKKPNVIMMVGLQGSGKTTTAAKLAYFKKGRKVLLVAADTFRPAAIEQLKQLGEQIGVPVYGEEKDPVKIAKEALAKKDVVIIDTAGRLHIDEELMELKKIKEVVKPDETLLVIDATTGQDAVEQAKAFNEAVGITGVILTKLDGTAKGGAALSIRAVTGKPIKFIGTGEKIDDLEPFDPDRFVSRLLGMGDLESLVEKAQEAISEEEAEKLEEKIRKGEFTLEDFLEQLEAIKKMGPLESIMSMIPGMGKMKPEEDLEIDEKKLKRTEAIINSMTKEERENPEIINGSRRKRIAKGSGTSVQDVNQLLKQYEQMKKMMKQMKKMGGGKKGKMQKMMKRMGGSMRPGFGGMPRGGRAGAGLAAAAAAAAAAAAAA
>LUCA_SRPsystem_Ffh_Indels90_22
MAAAAAGLFGFFKKKKLFGKTKKAEDSKKISEKKKETKKVSKVTKKPVKSIKKAKKETFKIKSPEKEKVEKKGIFTQIKDAILPSKKVKEEAPKSVSKSVKKKKEEELAEEKKKAESFFNKFKKKLKIFKKKVSEKIEEEKARLAEEQTRRDAEAAEQAYLEEEVIEEVEETVKKQEEEVEEVVVEQLREEEESKEEKQIKAAAAAAAAAAAAKSVQEEEKIEYEVEVKEKAEEVEVEPEEEEKELSFKEEEVIAAAAEIAVPEELEHVAVEKEVEKEVKEEEEKKEKEEERRRTVFEKLKDRLQEVFKKLRGKGTLTEEDIEELLREIQRALLESDVNVKVVKELIIKERALKEKVPKGLTPREQVIKILYEELVNILGGEILSSKKPNVIMLVGLQGSGKTTTAAKLAYLKKGYKVLLVAADTFRPGAIEQLKVLGEKIVPVYSESKDPVKIVKEALAKDVVIIDTAGRLHIDEELMELKEIKEVVKPDETLLVVDATTGQDAVNQAKAFNEAVGITGVILTKLDGDAKGGAALSIRAVTGKPIKFIGVGEKIDDLEPFDPERFVSRILGMGDLESLVEKAQEAIEEEEAEKLVKKIRKGKFTLEDFLEQLQSIKKMGSLESIMEMIPGMGQMKPEDNVEVDEKKMKRMKAIIQSMTKEELRNPEIINGSRIKRIAKGSGTSVQDVNQLLKQYKQMKKMMKQMKKNGGKGKKKMQKMMKKMGGMMRRFKRMRGKSRRAGAKPSQAAAGADTPEVER
>LUCA_SRPsystem_Ffh_Indels90_23
MFGLFLKKSTTKEQASEEEVKKTASKGDSSKLFNKFKKKLKIAAEKVSKKLEEGHARLADDEARRDAEAVGQARDAKEEAVEAEEIVEEEAKEAEEVVEEQEAESELSLEAAAAAAAAAAAAAAAAAAAASEEAKTEPSEKEAEAVREEPAESEPEEEEKSALQAAAAAPGAVPEATQQVKVEAEEEAEQKEEKEAEKKEQEKRREVFEKLKDKLKDVFKKLRGKTRLSEKNIEELLREIQMALLEADVNVKVVKELIRIKERALGEKVPKGLTPGEQVIKIVYEELVELLGEELISPKKPNVIMMVGLQGSGKTTTAAKLAYLKKGYKVLLVAADTYRPAAIEQLKVLGEQIVPVYKESKDPVKIVKNALAKKKDVVIIDTAGRLHIDEELMELKKIKKAVKPDETLLVIDATTGQDAVEQAKAFNEAVGITGVILTKLDGTAKGGAALSIRAVTKKPIKFIGVGEKIDDLEPFDPERFVSRLLGMGDIESLVEKAQEAISEEEAEKLVKKMRKGKFTLKDFLEQLQAMKKMGPLESIMEMIPGMGQMKPEDDLEVDEKKMKKIEAIIDSMTKEERENPEIINGSRRKRIAKGSGTSEQDVNKLLKQYKQMKKMMKKMKGKKGMGKKNMMKMMKKMGGMMRPGFPGRGKMRKKGKDFKFPNENSDTPEVER
>LUCA_SRPsystem_Ffh_Indels90_24
MNLLSFGGFGFFRRKKITLEAKSEEDKELAKEEAKAEALFEKFKKKLKIEKESVWEKLQDEQARLAEEQTRRDAEAAEQAYLEKEKVIYVEKKAKEQEKAAEEVVEEEEEESEESLEAAAAAAAAAAAAAAAAAASVKEEVKVEYKEKEEEKKKEVEVASEAAPAEAAAAAAAAAAAAAAAAAALSFLKSYYIAAAANIAVPEVVEEVAVEAKKEAEVQEKEEEKKKEEEEKKTVFEKLKDRLQNILKKLRGKSKLSEEDIEELLREIQMALLEADVNVKVVKELIVKERALKQKVLKGVTPAEQVIKILYEELVNLLGEELNLEDKKPNVIMMVGLQGSGKTTTAAKLAYLKKGRKVLLVAADTFRPAAIEQLKQLGEQIGVPVYGEGKDPVKIVREALAKKKDVVIIDTAGRLHIDEELMEELKEINKAVKPDEILLVIDATTGQDAVEQAKAFNEAIGITGVILTKLDGTAKGGAALSIRAVTGKPIKFIGVGEKIDDLEPFDPDRFVSRLLGMGDLASLVEKAEEAISEEEAEKMAEKIRKGKFTLEDFYEQLEAMKKMGPLESILEMIPGMGNMKPEDDLEVDEKKLKRTEAIINSMTKEERENPEIINGSRIKRIARGSGTSAQDVNELLKQYEQMKKMMKQMKKKKRKKMKKMQKMMKKMGGMMGGMGGMPGGLGGLGKKFRAAAAGASGPAAAA
>LUCA_SRPsystem_Ffh_Indels90_25
MNLLSFAAFKFFGKEKLAAAAAAAAAAAAAAAAKNAVDKFSKDIDENAETIVEIAELRKKLKDLKKEIKKKKKPWAVVAKYFLARKLPKEKEERKAAQEAKKSEGLFNKFKKKLSIHKESLLKKLMEALLAPPTEAEPIAAAFKAFLYSESVRQLEFEEKVEEKEEEVEEVVLEAQKEEAEKLEELYVLQGEFGKAAKICESVEQEESKLESKEKKAEELEPEESKSESLESLAAAAAAAAAAAAAPSRLRLKFTEEYFIIGEAPIATKEVLSHVSAEALHEEEKKKEEENKEKEKERRHTVFEKLKDRLKDVLKKLRGAGTLTEKNIEELLRELQMALLEADVNVKVVKEIIKIKEKALKEKVPKGITPREQVIKIVYEELVELLGKELKLNSKKPNVIMMVGLQGSGKTTTAAKLAYLKKKGYKVLLVAADTFRPAAIEQLKQLGEQIVPVYSEEKDPVKIVKKALAKKNNDVVIIDTAGRLHIDKELMEELKNIKEVVKPDETLLVIDATTGQDAVEQAKAFNEAVGITGVILTKLDGDAKGGAALSIASVTGKPIKFIGTGEKIDDLEPFDPERFVSRLLGMGDIESLIEKAQEAIDEEEAEKTAKKMRSGKFTLEDFLDQMEAIKKMGSLSSIMSMIPGMGKQKPEDDVEVDEKKMKRMKAIIQSMTKEELRNPEIINSSRIKRIAKGSGTSVQDVNELLKQFKQMKKMMKQMKKMKGMKMKKMQKMMKKMGGGMKPGFRGPGKMGRAGKR
>LUCA_SRPsystem_Ffh_Indels90_26
MNILSFAAFGFFGREKLAAAAAAAAAAAAAAAAAAAAAAAAAAAAAAAASTVNEKELRKELKDLKKEIKKKAAAAAAAAAAAAKNPWAVVAAYFLATKLAKPKEKKKLKKEASRKEKLFAIYKKVFSLHPESVILVLIEERAEAVEPVEKEAAAEEKAKLAPLDTDNGAVGKAAKICEPEASEEVALESKEAIEEKLKEVESEEEAVAAAVAPEPEPVAVEPEPSPLPLSLLEAYFIIGEAPLAAKAVAEEAAVAVEKEAELEEEAEEALEEEAERRLVFESLKESLKDVLKKLRGKGTLSEENIEELLREIQMALLEADVNVKVVKEIIRIKEKAKKEKVPKGLTPREQVIKIVYEELVNLLGEELNLSSKKPNVIMLVGLQGSGKTTTAAKLAYLKKGYKVLLVAADTYRPAAIEQLKVLGERIGVPVYSESKDPVKIVKEALAKEGDVVIIDTAGRLHIDEDLMELKEIKEAVKPDETLLVIDATIGQDAVNQAKAFNEAVGITGVILTKLDGDAKGGAALSIAAVTGKPIKFIGVGEKIDDLEPFDPERFVSRLLGMGDIESLVEKAQEAISEEEAEKLVKKIRKGKFTLKDFLEQLQAMKKMGSLKSIMGMIPGMGKMMPEDDVEVDEKQLKRMKAIIQSMTKEERRNPEIINGSRRKRIAKGSGTSVQDVNQLLKQFKQMKKMMKQMKGKKAKKKKKMMKMMKKMGGKMRRFFRMKGKFRRPPKKPSAAAAGASGPAAAA
>LUCA_SRPsystem_Ffh_Indels90_27
MVFEKLSDKLKDIFKKLRGKSVLTEKNIEELLREIQQALLQADVNVKVVKELIVKERALKEKVPKGVTPREQVIKIVYDELVELLGGELKISSKKPNVIMLVGLQGSGKTTTAAKLAYLKKGRKVLLVAADTFRPGAIDQLKVLGEKIVPVYSEEKDPVKIVKNALAKDVVIIDTAGRLHIDEELMELKEIKEVVKPDEILLVVDATTGQDAVNQAKAFNEAVGITGVILTKLDGDAKGGAALSIAAVTGKPIKFIGVGEKIDDLEPFDPERFVSRLLGMGDIESLVEKAEEAISEEEAEKSAKKIRKGKFTLEDFYEQLEAIKKMGPLESIMEMIPGMGKQINEDNVEVDEKELKRFKAIIQSMTKEERRNPEIINGSRRKRIAKGSGTSVQDVNRLLKQYKQMKKMMKQMKKGGRKKKKKMMKMMKKMGGMMPPFGGMKSKSPRPPKKLSQAAAGADTPEVER
>LUCA_SRPsystem_Ffh_Indels90_28
MNILSFGGFGFLWKKKTLYELSVLIDTKKAQEVRSSEGFFNSFKKKLKIEKESLLEKLEEAQAAQAEEEARRDAEAVGEAVHEQEESPEFEEAVEEKAEPAEEVVLESQAEEEIKPEEKQILAAAAAAAAAAAASCAQEESPIEAEKKESEAAEEEPAELEPEPAEAAAAAAAAAAAAAAAAAAEEYIEEVETGPVGAAEETAEIEAEHEEESEKEKAEEKKEEEEKKTVFEKLKRLQNILKKLRGKGTLSEKDIEELLREIQLALLEADVNVKVVKELIIKRAKEKVPKGLTPREQIIKILYEELELLGGELLEKKKPNVIMMVGLQGSGKTTTAAKLALKKGYKVLLVAADTFRPAAIEQLKVLGERIVPVYKEEKDPVKIVNAADVVIIDTAGRLHIDEDLMELKEIKEVVKPDETLLVLDATTGQDAVKQAKAFNEAVGITGVILTKLDGTAKGGAALSIRAVTGKPIKFIGVGEKIDDLEPFDPERFVSRLLGMGDIATLVEKAQEAISEEEAEKLAKKIRKGKFDLKDFYEQLQAIKKMGPLSSIMEMIPGMGQMKKEDNVEVDEKKMKRMEAIINSMTKEERENPEIINGSRRKRIAKGSGTSEQDVNRLLKQYKQMKKMMKQMKGGGMKKKKKMMKMMKKFGGMMPQGFGMPSKMGRGGKR
>LUCA_SRPsystem_Ffh_Indels90_29
MFGFLLKRLIAAAAAAAAAAAAAAAAAAAAAAAAAAAAAAAAAAAAAAAAAAAAAAAAAAAAAAAAAAAAAAAAAAAAAAAAAEREPSYTKVAKSEEDTEKKKESSNHTHVHSRFKTVFSVLVPSLILVVIERKAKAAEEAAAEAEAASEAESAPADTDNAAVAAAAAAAEPEASEEAKLELPEAEAEKQTEVEAEAEAVEAAREEVEAAAAATGEAPTPEEESSAAAEVEEELEWTADGALPEEADVVKVFEKLKSLKNVLKKLRGKSRITEKNIKELLKEIQLALLEADVNVKVVKEIIIKEKALKEKVPKGLTPREQVIKIVYEELVELLGEELLESKKPNVIMMVGLQGSGKTTTAAKLAYLKKGYKVLLVAADTYRPAAIEQLKQLGEKIVPVYSENKDPVKIANALYAKNGDVVIIDTAGRLHIDKELMELKDIKKAVKPDETLLVVDATTGQDAVEQAKEFNESVGITGVILTKLDGDAKGGAALSIRAVTGKPIKFIGVGEKIDDLEPFDPERFVSRLLGMGDLKGLVEKAQEAISEEEAEKTAKKMRKGKFTLEDFLEQMEQIKKMGPLESIMEMIPGMSKKKPEDDVDVDEKELKRMKAIINSMTKEERRNPEIINGSRIKRIARGSGTSVQDVNELLKQFKQMKKMMKKMKKGGMMGMKKMQKMMKKMGGKGKGGFRRRGKMGKAGAF
>LUCA_SRPsystem_Ffh_Indels90_30
MVFEKLSRLKDVLKKLRGKSILTEKDIEELLREIQRALLEADVNVKVVKELIIKERAKEKVPKGVTPREQVIKIVYEELVLLGGELISSKKPNVIMMVGLQGSGKTTTAAKLAYLKKGYKVLLVAADTFRPGAIEQLKVLGERIVPVYSSKDPVEIVKEAAKKEDVIIIDTAGRLHIDEELMELKEIKEAVKPDETLLVVDAMTGQDAVEQAKAFNEAVGITGVILTKLDGDAKGGAALSIKAVTKKPIKFIGVGEKIDDLEPFDPDRFVSRLLGMGDIESLVEKVEEAISEEEAEKTVEKMKKGKFDLEDFYKQMEAIKKMGPLESIMEMIPGFGKQLKEEAVEVDEKEMKRFKAIIQSMTKEERRNPEIINGSRRKRIAKGSGTSVQDVNELLKQYKQMKKMMKQMKKGGRMKKKKMMRMMKKMGGMMRPGFKLMGKMGRMRKK
>LUCA_SRPsystem_Ffh_Indels90_31
MFGFFKKKKLAAAAAAAAAAAAAAAAKNAVDKFSKDIDENAETIEEIAEVEEKIKKTEKESTTKAAAAAAAAAAAASKADTKEKKSKKKTEEKKKKKEREQATEKKKSEKLFSRFKKKFSVLVESLLEKLQEEQARLAEEQTRRDAEAAEQAYLKEEQVVLVEKIVEEEAKAVEEVVEEEQAEEEESLEEKQIKAAAAAAAAAAAAKKVEKEAKKEYLEKVEEAASPKPAEPEEEEKEAAAAAAAAAAAAAAAAAALSFKSELYIAAAANITASQEVERIKVETEKEEESKKEEEEKKKQKERKREVFEKLKKLEDVFKKLRGKGKLSEENIEELLREVQMALLEADVNVKVVKELIVKERALGEKVLKSVTPGEQVIKIVYEELVNILGEESLNIDSKKPNVIMMVGLQGSGKTTTAAKLAYLKKGYKVLLVAADTFRPGAIEQLKVLGEQIVVYKESKDPVKIVDALHAGDVVIVDTAGRLHIDEDLMELKEIKKVVKPDEILLVVDATTGQDAVNQAKAFNEAVGITGVILTKLDGTAKGGAALSIRAVTGKPIKFIGVGEKIDDLEPFDPERFVSRLLGMGDIESLVEKAQEAISEEEAEKLVKKMRKGKFDLEDFYEQLQAMKKMGSLQSILEMIPGMGQMKPEENVEVDEKQLKKWEAIINSMTKEERENPEIINGSRRKRIAKGSGTSVQDVNQLLKQYFQMKKMMKQMKKGGRKKKKNMMKMMRKMGGMMPFGFKGKGKMRRLGKKFRFAAAAAAAAAAAA
>LUCA_SRPsystem_Ffh_Indels90_32
MAAAAAAAFGFFGREKLAAAAAAAAAAAAAAAAAAAAAAAAAAAAAAAASTVNEKELRKELKDLKKEIKKKAAAAAAAAAAAAKNPWAVVAAYFLAFKLPRVSEEKETKKEKKKSSALFNKFKKKLSIHKESVSEKLIESLPEPVAEAEPIAAAVKAFLVSDEEVVLLFEEHVEEQEEEVEEEEKESASEAEQKSAPADVKNGAVGKAAKICEESEQEEAALESEEEEAEALSEEQSELEAVDALAAAAAAAAAAAAAPSRLRLKFAETYLIIGEVPLAAKAAAEQMSAAAEVEEESEEEEAKKEKEEEERRSVFENLKDRLEGVLKKLRGKGKLTEENIEELLKEVQLALLEADVNVKVVKEIIIKERAVKEKVLKGLTPREQVIKIVYEELVELLGEELKLSSNKPNVIMMVGLQGSGKTTTAAKLAYLKKGYKVLLVAADTYRPGAIEQLKVLGERIVPVYSEEKDPVKIVKEALAEDVVIIDTAGRLHIDEDLMELKKIKEVVKPDEILLVVDATTGQDAVEQAKAFNEAVGITGVILTKLDGDAKGGAALSIAAVTGKPIKFIGVGEKIDDLEPFDPERFVSRLLGMGDIKSLVEKAQEAISEEEAEKMVKKIRKGKFTLKDFLEQMQSIKKMGSLKSIMEMIPGMGKMMKPDDVEVDEKQMKRMKAIIQSMTKEERENPEIINGSRRKRIAKGSGTSVQDVNKLLKQFKQMKKMMKQMKGGGPGKMKKMMKMMKKMGGPMQRGGGMRAKMGRAGKR
>LUCA_SRPsystem_Ffh_Indels90_33
MAAAAAAAFGFFGRKKLAAAAAAAAAAAAAAAAAAAAAAAAAAAAAAAASTVNEKELRKELKDLKKEIKKKAAAAAAAAAAAAKNPWAVVAAYFLARKLARVKEEKEKKQEAAKSEAFFDKFKKKLKIHKEKVLNKLLPALLEPVIESTPAAAAFKAFLFSESLRILLVTETVKEEAEEVEEVEIEVASEAEQKLAELYVKQGEFGKAAKICEKKYAEEAKLESKEEMAEKLTTEESKSESLEAAVAPEPEPVAVEPEPSPLPLSLLEAYFIIGEVPRPVKAVASAAAVETEKEKESQEEEANKKEEEEERREVFEKLKDSLKDVFKKLRSKGKLTEENIEELLREIQMALLEADVNVKVVKEIIVKEKALKEKVPKGVTPREQVIKIVYEELVEILGEESLISPKKPNVIMMVGLQGSGKTTTAAKLAYLKKGYKVLLVAADTYRPGAIEQLKVLGERIVPVYKEEKDPVKIVKEALAKKQGDVVIIDTAGRLHIDEELMEELKNIKEAVKPDETLLVVDATIGQDAVEQAKEFNEAVGITGVILTKLDGDAKGGAALSIRSVTGKPIKFIGTGEKIDDLEPFDPERFVSRLLGMGDIESLVEKAQEAIDEEEAEKLLKKMRKGKFDLNDFLEQLQAIKKMGSLNSIMGMIPGMGKMKKEDNLEVDEKKLKRMKAIINSMTKEERENPEIINGSRRKRIAKGSGTSVQDVNRLLKQFKMMKKMMKQMKGKKMKKMKKMMKMMKRMGGGMRPGFRRPGKMGRAGAKPSQAAAGASGPAAAA
>LUCA_SRPsystem_Ffh_Indels90_34
MFGFFKKKKLAAAAAAAAAAAAAAAAKNAVDKFSKDIDENAETIEEIAEVEEKIKKTEKESTTKAAAAAAAAAAAASKADTKEKKSKKKTEEKKKKKERKQSADAKKSEKLFGKFKKKLSEFKEKVLEKLQEEKPRPVEEAEPIDAEAAEQAYLEEEQVKEFEEAVEKLEEPVEEVVEEQQEEEELKPEEKQILAAAAAAAAAAAAKVQQEEAKIEYKEEVKEAAKPEEVEKEPEEKEAAAAAAAAAAAAAAAAAALSFTSEYYIAAAAPVTAKQEVAQLAIKALKEKESSEEEEKEEKEKEKRHTVFEKLSDSLKEILKKLRSKTKLTEKDIEELLREIQMALLEADVNVKVVKEIIIKRALKEKVPKGVTPAEQVIKILYEELVNILGEKLLSSKKPNVIMMVGLQGSGKTTTAAKLAYLKKGYKVLLVAADTFRPAAIEQLKQLGEQIVPFYSEGKDPVKIVEALAKDVVIIDTAGRLHIDEELMELKEINKAVKPDETLLVVDATTGQDAVEQAKAFNEAVGITGVILTKLDGDAKGGAALSIKAVTGKPIKFIGTGEKIEDLEPFDPDRFVSRLLGMGDIKGLVEKAQEAISEEEAEKTAEKMKSGKFDLKDFYEQLEAMKKMGSLSKIMSMIPGMGKMKNEDEVEVDEKELKRFKAIIQSMTKEERKNPEIINGSRRKRIAKGSGTSVQDVNQLLKQFEMMKKMMKQMKKKGRKKKRKMMKMMKKMGKMMKRKFGM
>LUCA_SRPsystem_Ffh_Indels90_35
MNILSFAAFGFFWRKRLAAAAAAAAAAAAAAAAAAAAAAAAAAAAAAAASTVNEKELRKELKDLKKEIKKKAAAAAAAAAAAAKNPWAVVAAYFLYSLLARVKEEKESKKESSKSTQIHSRLKTVFSVLVPSVILVVVKEEAEAIEEVEKEEEAESEKKSAPADVKNGAFGKAAKICEEKAEEEVALEYKKKEEEKEKEVSSASEALDAAAAAAAAAAAAAAAPSRLRLKLKEKYYIIGEVPRATKEEAEEEKAAAEVEAELQWEEAEALPEEAKKHTVFEKLSEKLKSILKKLRSKGTLSEENIEELLREIQLALLEADVNVKVVKELIVKERALKEEVPKSVTPGEQVIKIVYEELVELLGEESLLSSKKPNVIMLVGLQGSGKTTTAAKLAYLKKGYKVLLVAADTYRPAAIEQLKQLAEKIVPVYSESKDPVKIVRNALAKKKDVVIIDTAGRLHIDEELMELKKIKKAVKPDETLLVLDATTGQDAVNQAKAFNEAVGITGVILTKLDGDAKGGAALSIRAVTGKPIKFIGVGEKIDDLEPFDPERFVSRLLGMGDLESLVEKAQEAISEEEAEKLAKKIRKGKFTLEDFYEQLQAIRKMGSLEKIMSMIPGMGKMKPEKEPEVDEKELKRIKAIINSMTKEERRNPEIINGSRKKRIAKGSGTSVQDVNQLLKQFEQMKKMMKQMKKKGPKKKKNMMKMMKRFGGGGRPGMRLKGKMRRKRKKFRFAAAGADTPEVER
>LUCA_SRPsystem_Ffh_Indels90_36
MVFEKLKDKLKEVLKKLRGKTTLTEKDIEELLRELQMALLEADVNVKVVKELIIKKAKEKVLKGVTPREQVIKILYEELVNILGEELLSPKKPNVIMMVGLQGSGKTTTAAKLAYLKKGYKVLLVAADTFRPGAIEQLKVLGERIVPVYSESKDPVKIVKEALYAGDVVIIDTAGRLHIDEELMELKKIKEVVKPDETLLVVDATTGQDAVNQAKAFNEAVGITGVILTKLDGDAKGGAALSIAAVTGKPIKFIGVGEKIDDLEPFDPERFVSRLLGMGDLESLVEKAQEAISEEEAEKLAEKMRKGKFDLKDFYEQLQSLKKMGSLSSILSMIPGMGQMKNEDNVEVDEKQMKKMKAIIQSMTKEERENPEIINGSRRKRIAKGSGTSVQDVNQLLKQYKQMKKMMKQMKKGGPKKKKKMMRMMRKMGGGMRPGFGGPPKMGRAGKRLATAAAAAAAAAAAA
>LUCA_SRPsystem_Ffh_Indels90_37
MGLFDFFGKKRLFGKTKKAEDSKKISEKKKETKKVSKVTKKPVKSTVKEKELRKELKDLKKEIKKKKGIFTQIKDAILPSPWAVVAAYFLAFKLAKEPEEKEVDEEKSNSTQLFSIYKKVFSLHPESTILVVIEKKEEEVEEVVIEQQKEEEVKLEELYVLQGEFGKAAKICESVVQEEKKLESKEKVEEKAEEVPAKKEEEEDVAAAAAAAAAAAAAPSRLRLKLKEEYFIIGEAPIAVKEEASHVAVEAEHEEKLSWEAEGALPEEEDLKTVFEKLKDRLKNVFKKLRSKTTLSEENIEELLKEIQMALLEADVNVKLVKEIIKVKERALGEKVPKGITPGEQVIKIVYEELVELLGEESIKLSSKKPNVIMLVGLQGSGKTTTAAKLAYLKKGYKVLLVAADTFRPAAIEQLKQLGEQIGVPVYSEEKDPVKIVKNALAKNGDVVIIDTAGRLHIDEELMELKEIKEAVKPDETLLVIDATTGQDAVEQAKAFNEAVGITGVILTKLDGTAKGGAALSIRAVTGKPIKFIGTGEKIDDLEPFDPDRFVSRLLGMGDLESLVEKAQEAISEEEAEKLAKKMRKGKFDLKDLLEQLESMKKMGSLQKIMGMIPGMGKMKPEEDMQVDEKKMKRVKAIINSMTKEERENPEIINASRRKRIARGSGTSPQEVNQLLKQFEQMKKMMKQMKKGGRKGMKKMQKMMKRFGKMMKPKFKGKGKMRRAGKDFKFAAAGASGPAAAA
>LUCA_SRPsystem_Ffh_Indels90_38
MFDFFWKRKIAAAAAAAAAAAAAAAAAAAAAAAAAAAAAAAAAAAAAAAAAAAAAAAAAAAAAAAAAAAAAAAAAAAAAAAAAEREPSYSLAAASEEDKKSTEEKSKHTQVHSRFHTVFSVLVPSLILVVVERKEKEVEPAELESLAEEELGFEAAAAAAAAAAAAAAAAAACESEESKLELEEEVAPAQEEAPAASEALEAEAAAAAAAAAAAAAAAAAAEEYNEAEEAAAAAPVPEAAAPAQAQAEAKIEEELEWTEDEALKEEEDTVSVFEKLKDRLESVFKKLRGKSRLSEENIEELLREVQMALLEADVNVKVVKELIIKERAVGQKVPKGVTPGEQVIKIVYEELVNLLGEESLLESKKPNVIMMVGLQGSGKTTTAAKLAYLKKGYKVLLVAADTFRPAAIEQLKVLGERIVPVFKDSKDPVKIVKEAAENDVVIIDTAGRLHIDEELMELKKINKAVKPDEILLVIDATTGQDAVNQAKAFNEAVGITGVILTKLDGTAKGGAALSIRSVTGKPIKFIGVGEKIDDLEPFDPERFVSRLLGMGDVESLVEKAQEAISEEEAEKLAKKMRKGKFTLEDFLEQLQQMKKMGPLESIMEMIPGMGKMKPEDAVEIDEKKMKRIEAIINSMTKEELENPEIINGSRRKRIAKGSGTSEQDVNQLLKQYKQMKKMMKQMKKMGPGKMKKMQKMMKKMGKKMKRGFRGMGRMGRMGKKFKFAAAGASNPAAAA
>LUCA_SRPsystem_Ffh_Indels90_39
MFGFFWKRAIAAAAAAAAAAAAAAAAAAAAAAAAAAAAAAAAAAAAAAAAAAAAAAAAAAAAAAAAAAAAAAAAAAAAAAAAAEREPSYRLIPSVVEDTEKTEESSNGTYVHSRFKTVFSVLVPSVILVVIEEKEEAEEEVVAEEEEESEIKPEEKQILAAAAAAAAAAAASVVAEERAVESEVKEEEKEEEVEAESEALAAQEEENEEAAAENKAVPTVEKQAKAEAKVEAKLEWEAEGALPEEEKVHTVFEKLKSLKDVLKKLRGKGSLTEKNIEELLKEIQLALLEADVNVKVVKEIIRIKERAVKEKVLKGVTPREQVIKIVYEELVNLLGNELLSSKKPNVIMMVGLQGSGKTTTAAKLAYLKKRGYKVLLVAADTYRPAAIEQLKQLGEQIVPVYSEEKDPVKIVKKALAKDVVIIDTAGRLHIDEELMELKEIKEAVKPDETLLVVDATTGQDAVEQAKAFNEAVGITGVILTKLDGDAKGGAALSIKAVTGKPIKFIGTGEKIDDLEPFDPERFVSRLLGMGDLKSLVEKAQEAISEEEAEKTAKKMRKGKFTLKDFLEQLESIKKMGPLSSIMGMIPGMGKMMKEKDMEVDEKEMKRMKAIIQSMTKEERKNPEIINGSRRKRIAKGSGTSVQDVNQLLKQFEQMKKMMKKMKKNGPKKMGKMMKMMKKMGKPMRRKFKMPPKMGRGKKR
>LUCA_SRPsystem_Ffh_Indels90_40
MAAAAAGLFGFFGKKKLFGKTKKAEDSKKISEKKKETKKVSKVTKKPVKSTVKAKELRFELKDLKKEIKKKKGIFTQIKDAILPSPWAVVEAPPSVSKLAKKKEEKKLREEPSKSTQLHSRFKKVFSVLVPSLILKVVEERAEPIEEVAEEEEKEAEAESAPLDTDNGAVGKAAKICEPEASEEAKLESKEEEAEKQNEVEVEAEEVDAEAAAAAAAAAAAAAPSRLRLKLKEEYYIIGEASSAAPAEAEQAKAAVESEKELKWTEAKALPEEANTVTVFENLKDKLKNVFKKLRGQSKLTEKNIKELLREIQLALLEADVNVKVVKEIIIKEKAVKQKVPKGITPGEQVIKIVYEELVELLGGESLLESKPNVIMMVGLQGSGKTTTAAKLAYLKKGRKVLLVAADTYRPAAIEQLKVLGEQIVPVYGEEKDPVKIAKKALANDVVIIDTAGRLHIDEELMELKKIKKAVKPDETLLVIDATTGQDAVKQAKAFNEAVGITGVILTKLDGDAKGGAALSIRAVTGKPIKFIGVGEKIEDLEPFNPERFVSRLLGMGDVASLVEKAQEAISEEEAEEMVEKMRKNKFDLKDFLDQLEAIKKMGSLKSIMGMIPGMGGMKPEDDVEVDEKKLKKIEAIINSMTKEERENPEIINGSRRKRIAKGSGTSEQDVNRLLKQYEQMKKMMKKMKGGKMMGMKKMMKMMGKMGGMMKRRKKLKPKMGKKGAKASQAGAGADTPEVER
>LUCA_SRPsystem_Ffh_Indels90_41
MVFEKLKDSLKSVLKKLRNKTTLTEKNIEELLREIQMALLEADVNVKVVKEIIKIKEKALKEKVLKGITPREQVIKIVYDELVEILGGELLSSKKPNVIMMVGLQGSGKTTTAAKLAYLKKQGYKVLLVAADTYRPAAIEQLKQLGEQIGVPVYSENKDPVKIVKEALYAKKNGDVVIIDTAGRLHIDEELMELKNIKEAIKPDETLLVIDATTGQDAVNQAKAFNEAVGITGVILTKLDGDAKGGAALSIASVTGKPIKFIGTGEKIDDLEPFDPDRFVSRLLGMGDIESLVEKAQEAIEEEEAEKTAKKMRKGKFDLNDFLEQLEAIKKMGPLSKIMKMIPGMGKMIPEDDMEVDEKELKRMKAIIQSMTKEERENPEIINGSRRKRIARGSGTSVQDVNELLKQFEQMKKMMKQMKKGKSMKMKKMMKMMKKMGGKMKPKFRMKPKGRRAGAGLAKAAAGASGPAAAA
>LUCA_SRPsystem_Ffh_Indels90_42
MAAAAAAAFNFFGKKKIAAAAAAAAAAAAAAAAAAAAAAAAAAAAAAAASTVNEKELRKELKDLKKEIKKKAAAAAAAAAAAAKNPWAVVAAYFLYLLLASVVEDKETTQEAAKSGYLFSRFKKKFSVLVPSLLEKQKEPLLEPVAEAEPIAAAFKAFLVEELERVLLMEEYVKEEEEPVEEVVEENEEESEEKLEELYVLQGEFGKAAKICESLENEEAAIESSEKEEEAETEPESESEKLSQLAAAAAAAAAAAAAPSRLRLKLKEAYIEIGEEPKAVPVVESQEKVAAKHEAEVQAEKAPKKKQEEKTKEVFEKLSDKLESVFKKLRGQSTITEENIEELLREIQLALLEADVNVKVVKELIIKRALGEEVPKGVTPGEQIIKIVHEELVELLGGEILKSKKPNVIMMVGLQGSGKTTTAAKLALKKGYKVLLVAADTFRPAAIEQLKTLGERIVVYSEEKDPVKIAKEALADVVIIDTAGRLHIDEELMELKRIKKAVKPDEVLLVADATTGQDAVEQAKAFNEAVGITGVILTKLDGDAKGGAALSIAAVTGKPIKFIGVGEKIDDLEPFDPDRFVSRILGMGDVVSLVEKAQEAISEEEAEKSAEKIRKGKFDLKDFLEQLQQIKKMGPLKSILGMIPGMGKQMKEDDVDVDEKQMKRYEAIIQSMTPEERENPEIINGSRRKRIAKGSGTSVQDVNRLLKQFEQMKKMMKQMSKGKMMGKGKMMRMMKGMGGGMKPGKGGMGKMGRAGPKLKFAAAGASNPAAAA
>LUCA_SRPsystem_Ffh_Indels90_43
MVFENLSEKLKNIFKKLRGKGVLSEKNIEELLREIQMALLEADVNVKVVKELIRVKEKALKEKVPKGVTPREQVIKILYEELVELLGKESLLSSKKPNVIMLVGLQGSGKTTTAAKLAYLKKRGYKVLLVAADTFRPAAIEQLKVLGEKIGVPVYKEEKDPVKIVKNALAEKGDVVIIDTAGRLHIDEELMEELKNIKEAVKPDETLLVIDATTGQDAVNQAKEFNEAVGITGVILTKLDGDAKGGAALSIRSVTGKPIKFIGVGEKIDDLEPFDPERFVSRLLGMGDIKALVEKAQEAISEEEAEKLVKKIRKGKFTLEDFLEQLQQIKKMGSLEQIMDMIPGMGQQKPEDNVEVDEKELKRMKAIIQSMTKEERRNPEIINGSRIKRIAKGSGTSVQDVNRLLKQYKQMKKMMKQMKKMGGKGKKKMQKMMKKMGGGMRPGFGRKGKMGRAGAKLSAAGEGSDTPEVER
>LUCA_SRPsystem_Ffh_Indels90_44
MVFEKLTDRLKEILRKLRGKSKLTEKNIEELLREIQRALLEADVNVKVVKELIVKERALKEKVLKSVTPREQIIKIVYEELVNILGGELLSDKKPNVIMMVGLQGSGKTTTAAKLAYLKKGHKVLLVAADTFRPGAIEQLKELGERIVPVYSEEKDPVKIVKKALHAKDVVIIDTAGRLHIDEELMELKEIKEAVKPDETLLVVDAMTGQDAVEQAKEFNEAVGITGVILTKLDGDAKGGAALSIKAVTGKPIKFIGTGEKIDDLEPFDPDRFVSRLLGMGDIESLVEKAEEAISEEEAEKTEKKMRKGKFDLEDFYKQLQQMKKMGPLESILEMIPGMGKQMNEDNVEVDEKQLKRYKAIIQSMTKEERRNPEIINGSRRKRIARGSGTSVQDVNKLLKQFKQMKKMMKQMNKGGPKKKKKMMKMMKNMGGMMKPFFKFMPAGFPSLPGLSQAAAGASNPAAAA
>LUCA_SRPsystem_Ffh_Indels90_45
MAAAAAAAFKFFGREKLAAAAAAAAAAAAAAAAKNAVDKFSKDIDENAETIVEIAELRKKLKDLKKEIKKKKKPWAVVAKYFLARKLKKEKEEREQRKEKKKSSYIFSRFKKKFSVLVKSLLEKQEPSLLAAAAAAAAAAAAFKAFLYEELERLKEFEEHVEKEAEAIEEAAAEKNAEAEQKKAPADVKNGAFGKAAKICEKEAEEEAALEYEKKEEEELEEVSSEQEALEAAAAAAAAAAAAAAAPSRLRLKLAEEYYIIGEVPRAAKAEAEQLSAAAKAEKEVEEEEAEKEEEEEKTKRVFEKLSDKLKDILKKLRGKSVLTEKDIEELLREIQQALLQADVNVKVVKELIVKERALKEKVLKGVTPREQVIKIVYEELVNLLGGEIKISSKKPTVIMMVGLQGSGKTTTAAKLAYFKKGYRVLLVAADTFRPGAIEQLKELGEQIGVPVYSEEKDPVEIVKNALHAKDVVIIDTAGRLHIDEELMELKEIKKAVKPDETLLVVDAMTGQDAVNQAKAFNEAVGITGVILTKLDGDAKGGAALSIKAVTKKPIKFIGTGEKIEDLEPFDPDRFVSRLLGMGDIASLVEKAEEAIDEEEAEKTVEKMKKGKFTLEDFYEQLEEIKKMGSLESIMEMIPGMGKQIPEEAVEVDEKEMKRYKAIIQSMTKEELRNPEIINGSRIKRIARGSGTSVQDVNELLKQYKQMKKMMKQMKKGGAKKKRKMQRMMKKMRKMMKRFFRLPPPLPRLKKKFRAAAAAAAAAAAAA
>LUCA_SRPsystem_Ffh_Indels90_46
MNILSFAAFKFFGREKLAAAAAAAAAAAAAAAAKNAVDKFSKDIDENAETIVEIAELREKLKDLEKESTTKKKPWAKVKKYFLKTEEAKEQLKKEQAKEAKKSEKFFKSFKKKLKIHKKKVLEKLMEELLAAAAAAAAAAAAFKAFLYSELERVLLFDEIVEKEAEPVEEVVEEQAKESELKLEELYVLQGEFGKAAKICEKVQEEEKAIESKEKAEEALEEVPEEKEPEEELAAAAAAAAAAAAAPSRLRLKLKSEYFIIGEALLTLKQLVSRLEIKAKIEAELQEEKEPEKKEEEKKKTVFEKLKDKLQNIFKKLRGKSTLSEKNIEELLKEIQMALLEADVNVKVVKELIVKERAKQKVLKGVTPAEQVIKILYEELVELLGGEILESKKPNVIMMVGLQGSGKTTTAAKLAYLKKGRKVLLVAADTYRPAAIEQLKQLGEQIVPVYGEEKDPVKIVKALAKEGDVVIIDTAGRLHIDEDLMELKQINKAVKPDEILLVIDATTGQDAVEQAKAFNEAIGITGVILTKLDGTAKGGAALSIRSVTGKPIKFIGTGEKIDDLEPFDPDRFVSRLLGMGDLASLVEKAEEAIDEEEAEKLEEKIRKGKFDLEDFYEQLEAIKKMGSLESIMEMIPGMGKMKPEDEVEVDEKKMKRIEAIINSMTKEERENPEIINGSRRKRIARGSGTSVQDVNELLKQYEQMKKMMKQMKKGGGKKKKKMMKMMKKMGGGMPPGKRMPPKMGRAGKKLRRPAAGASNPAAAA
>LUCA_SRPsystem_Ffh_Indels90_47
MFGFFWKRKPAAAAAAAAAAAAAAAAAAAAAAAAAAAAAAAAAAAAAAAAAAAAAAAAAAAAAAAAAAAAAAAAAAAAAAAAAAAAAAALAVALPKLEDEKKAEASNHEQLFSLYKKVFSLPPTSTILVVVERKEEPAEEVEEEAQSELEAEKAPADTDNAAVAAAAAAAEPKVSEEAKIEYKEEEEEAEKPVEVESEPEPDEAAAAAAAAAAAAAAAAAALSFLEENEEESVEVKVEEESLNAEVEKEAELEWTAAGALPEEEDVKIVFEKLKSLKNIFKKLRGKSKLTEENIEELLREIQLALLEADVNVKVVKEIIIKEKAVKQKVPKGVTPGEQVIKIVYDELVNLLGGELLESKKPNVIMMVGLQGSGKTTTAAKLALKKGKRVLLVAADTFRPAAIEQLKVLGEQIGVPVYGESKDPVKIAKEALAEDVVIIDTAGRLHIDEELMELKKIKKAVKPDETLLVLDATTGQDAVEQAKAFNEAIGITGVILTKLDGTAKGGAALSIRAVTKKPIKFIGVGEKIDDLEPFDPDRFVSRLLGMGDLVSLVEKAEEAISEEEAEKMAEKIRKNKFDLKDFLQQLEAMKKMGSLDSIMGMIPGMGGMKPEDDLEVDEKKLKRVEAIINSMTPEERENPEIINGSRRKRIAKGSGTSEQDVNELLKQYKQMKKMMKQMKKGKGKKKKQMMKMMKKMGGMMKPGGGMKGKLGRVGKR
>LUCA_SRPsystem_Ffh_Indels90_48
MFGFFFKRKPAAAAAAAAAAAAAAAAAAAAAAAAAAAAAAAAAAAAAAAAAAAAAAAAAAAAAAAAAAAAAAAAAAAAAAAAAAAAAAATKEQKPSEKKKKAAFKKKKEKLFSLYKKVFSLPPESVILAVVEEKVKEIEELEEEEQEEVVVKTDGDMSVEGAAAAAAAAAAKAAAEEVEQEYKKKEKEEANELPAELEPQPTVVAPEPEPVAVEPESEPEPLPFLEAYHIAAAASLVEGTAGEKAPTKAKSEKELKEEAEKALPEEEKRHTVFEKLKRLQNILKKLRSKGLLSEKDIEELLKEIQLALLEADVNVKVVKEIIKVKEKALKEKVLKSITPQEQIIKILYDELVEILGEESLLASKKPNVIMMVGLQGSGKTTTAAKLAYLKKGYKVLLVAADTYRPAAIEQLKQLGERIVPVYKENKDPVKIVKNALAKNGDVVIIDTAGRLHIDEELMELKEIKKAVKPDETLLVLDATTGQDAVNQAKAFNEAIGITGVILTKLDGDAKGGAALSIRAVTGKPIKFIGVGEKIEDLEPFDPERFVSRLLGMGDIESLVEKAQEAIDEEEAEKTAKKIRKGKFTLEDFLEQLEAIKKMGSLESIMSMIPGMGKLKPEEEPEVDEKELKRMKAIIQSMTKEERRNPEIINGSRKKRIAKGSGTSVQDVNRLLKQFEQMKKMMKQMKKMGMKKMKKMMKMMGRMGRGGKGGVKLPSKMGRAGA
>LUCA_SRPsystem_Ffh_Indels90_49
MFGFFWKRKVAAAAAAAAAAAAAAAAAAAAAAAAAAAAAAAAAAAAAAAAAAAAAAAAAAAAAAAAAAAAAAAAAAAAAAAAAAAAAAAVLTAPPSLKTEKKKEKSNSEQLFSLYKSVFSLPAESTILVVIEKKEEELEEVVAESQAEAEVKPAPKDILNAAVAAAAAAAEPVAQEESAIEYEEKIEEAEEEEPAEAEAEDAALEFKEASLIAAAATLDAKEDAESAAAKVEIEEELTWTAEGALPEEGDVKTVFEKLSEKLSNVLKKLRGKSKLTEENIEELLKEIQMALLEADVNVKVVKEIIIKERALKEKVPKGVSPREQVIKIVYEELVELLGGELLSSKKPNVIMMVGLQGSGKTTTAAKLAYLKKGYKPLLVAADTFRPAAIEQLKELGEQIVPVYSEEDPVKIVKEALAKEGDVVIIDTAGRLHIDEELMELKQIKEAVKPDETLLVVDAMTGQDAVEQAKAFNEAVGITGVILTKLDGDAKGGAALSIKSVTGKPIKFIGTGEKIDDLEPFDPERFVSRILGMGDVESLVEKAEEAIDEEEAEKTQKKMRKNEFTLEDFLEQLEQIKKMGSLDSIMEMIPGMGKKIPEDAVEVDEKQMKRIKAIIQSMTKEELRNPEIINGSRIKRIARGSGTSVQDVNKLLKQFKQMKKMMKQMKKMKAKKKRKMQKMMKKMGMKGRPFKRRRGKLGRAGPF
>LUCA_SRPsystem_Ffh_Indels90_50
MNLLSFAAFGFFWRKRLAAAAAAAAAAAAAAAAAAAAAAAAAAAAAAAASTVNEKELRKELKDLKKEIKKKAAAAAAAAAAAAKNPWAVVAAYFLASKLAKSKEEKELKKESSRKGKLFEKFKKKLKSHKKSVLEKLKESLLAAAAAAAAAAAAFKAFLYSESERLLLVEAHIEKEAKTVEEAIIAEAKESEEKLEMLYVKQGEFGKAAKICEELVAEEVALEYEEKVEEAAEEVSEALEALESLAAAAAAAAAAAAAPSRLRLKLLEEYYIIGEVPRAVKEVASHLAAEAKIEAEVQEEEAEKEKEEEKRHTVFEKLKDKLKNVLKKLRSKTKISEKNIEELLKEIQLALLEADVNVKLVKEIIVKERAGEKVPKGITPREQVIKIVYEELVELLGGELELNSKKPNVIMLVGLQGSGKTTTAAKLALKKGYKVLLVAADTYRPAAIEQLKQLGEQIVPVYSEEKDPVKIVKNALAKGDVVIIDTAGRLHIDEELMELKNIKKAVKPDETLLVMDATTGQDAVEQAKAFNEAVGITGVILTKLDGTAKGGAALSIASVTGKPIKFIGTGEKIDDLEPFDPDRFVSRLLGMGDLESLVEKAQEAISEEEAEKMAEKMRKGKFDLKDFLEQLESMKKMGPLEKIMGMIPGMGKMKPEDDAEVDEKKLKRMKAIINSMTKEERENPEIINGSRRKRIAKGSGTSVQDVNQLLKQFEQMKKMMKQMKKKGMKKMKKMQKMMKKMGGGMKMMKRMPLKMGRAGKDFKFAGEGSDTPEVER
>LUCA_SRPsystem_Ffh_Indels90_51
MVFEKLSDRLKGILKKLRGKGVLTEKNIEELLREIQMALLEADVNLKVVKEIIIKERAVKEKVPKSVTPREQVIKIVYEELVELLGGEILSSKKPTVIMMVGLQGSGKTTTAAKLAYLKKGYKVLLVAADTFRPGAIEQLKELGEQIVPVYSEEKDPVKIVKKALHAKKKDVVIIDTAGRLHIDEELMELKEIKEVVKPDETLLVVDAMTGQDAVEQAKAFNEAVGITGVILTKLDGDAKGGAALSIAAVTGKPIKFIGTGEKIDDLEPFDPDRFVSRILGMGDIEALVEKAQEAIDEEEAEETAKKMRKNKFTLEDFLKQLQAIKKMGSLESLMSMIPGMGKQKPEDDVEVDEKEMKRIKAIIQSMTKEERKNPEIINGSRRKRIAKGSGTSVQDVNQLLKQFKQMKKMMKQMKKGKSGGMKKMMKMMKKMGGSMRSGFKRPPKGRKSRKKLRRPAAAAAAAAAAA
>LUCA_SRPsystem_Ffh_Indels90_52
MVFEKLSDRLQNIFKKLRGKSKLSEKNIEELLKEIQLALLEADVNVKLVKELIIKERALKEKVLKGITPAEQVIKIVYDELVELLGGEALLESKKPNVIMMVGLQGSGKTTTAAKLAYLKKRGYKVLLVAADTYRPAAIEQLKQLGEKIVPVYSEEKDPVKIVNALHAKEDVVIIDTAGRLHIDEELMELKKINKAVKPDETLLVIDATTGQDAVNQAKAFNEAVGITGVILTKLDGTAKGGAALSIRAVTGKPIKFIGVGEKIEDLEPFDPDRFVSRLLGMGDLASLVEKAQEAISEEEAEKLVKKMKKGKFTLEDFYEQLEQMKKMGPLEKIMEMIPGMGKKKPEKDVEIDEKKLKRMKAIINSMTKEELENPEIINSSRIKRIAKGSGTSEQDVNELLKQYEQMKKMMKQMKKKGPKKKKKMQKMMKKMGGKMKGGKGGMGKMGKMGKKFKFAAAAAAAAAAAA
>LUCA_SRPsystem_Ffh_Indels90_53
MAAAAAGLFGFLWKKKLFGKTKKAEDSKKISEKKKETKKVSKVTKKPVKSIKKAKKETFKIKSPEKEKVEKKGIFTQIKDAILPSKKVKEEAPKSVTKEQKSPEEKKKEEEKSNHEQLFSIYKKVFSLEPESVILVVIEKREEAAEEVVAEEQREEEESLEAAAAAAAAAAAAAAAAAAAVKEEVKTELPEEEEEEKEEVPAEPEEEPAEKEEVEAAAAATGAVPEVEEEVQVEKEIEKELKETAEEALPEEEDKKKVFEKLSKLKDILKKLRGQGLLTEKNIEELLEEIQRALLQADVNVKVVKEIIIKERAKEKVLKGVTPREQVIKIVYDELVNLLGKELLSSKKPNVIMMVGLQGSGKTTTAAKLAYLKKGYKVLLVAADTFRPGAIEQLKVLGEQIVPVYSESKDPVKIAKKALANDVVIIDTAGRLHIDKDLMELKKIKEVVKPDETLLVVDATTGQDAVEQAKAFNEAVGITGVILTKLDGDAKGGAALSIAAVTGKPIKFIGTGEKIDDLEPFDPERFVSRLLGMGDVKSLVEKAQEAIDEEEAEETAKKMRKGKFTLKDFLEQMEAIKKMGPLDSIMGMIPGMGKKMKEDDMEVDEKQLKRIKAIIQSMTKEERRNPEIIDGSRRKRIAKGSGTSVQDVNQLLKQFKMMKKMMKQMKKGGGKKKKKMMKMMKKMGMKMRRKGGGPSKLGRAGKR
>LUCA_SRPsystem_Ffh_Indels90_54
MVFEKLSDSLKDVFKKLRGKGKLTEKDIEELLKEIQMALLEADVNVKVVKELIIKEKALKEKVLKGVTPAEQVIKILYEELVEILGEESLKLESKKPNVIMMVGLQGSGKTTTAAKLAYLKKRGYKVLLVAADTYRPAAIEQLKQLGEKIGVPVYSENKDPVKIVKNALYAKKKGDVVIIDTAGRLHIDEELMELKEINKAVKPDETLLVVDATTGQDAVNQAKEFNEAVGITGVILTKLDGDAKGGAALSIKAVTGKPIKFIGVGEKIEDLEPFDPDRFVSRLLGMGDLKSLVEKAEEAISEEEAEKLAKKMKKGKFDLKDFYEQLESMKKMGPLDKILEMIPGMGKKINEDDVEVDEKEMKRMKAIIQSMTKEERRNPEIINGSRRKRIARGSGTSVQDVNRLLKQFEQMKKMMKQMKKGGPGKKKKLMKMMKKMGGGMRRKFGGMGRKGRAGAKADLTGARRAAAAAAA
>LUCA_SRPsystem_Ffh_Indels90_55
MNILSFGGFGFFKKRKAAAAAAAAAAAAAAAAAAAAAAAAAAAAAAAAAAAAAAAAAAAAAAAAAAAAAAAAAAAAAAAAAAAAAAAAAAEREPSYRPIPRVVLERKKKQEAANHTQIHSRFKTVFSVLPPSLILVLIEERKEPIEEVAPAEAAEEAIKPEEKQILAAAAAAAAAAAASVVREEAKLEYKEEVKKPEKEAEVELEALEAEVAPEPEPVAVEPESEPEPLPFKEALYIAAAAPVPVKAAPEEAKVEAEKEKELQWTAAGALPEEADTRLVFEKLKRLQDVFKKLRSKGKLTEEDIEELLREIQMALLEADVNVKVVKELIVKEKALKEKVLKGVTPREQVIKILYDELVNILGEELIESKKPNVIMMVGLQGSGKTTTAAKLAYLKKGYKVLLVAADTYRPAAIEQLKVLGEKIVPVYSESKDPVKIVKEALYAKKDVVIIDTAGRLHIDEELMELKKIKEVVKPDETLLVVDATTGQDAVNQAKAFNEAVGITGVILTKLDGDAKGGAALSIVAVTGKPIKFIGVGEKIDDLEPFDPERFVSRLLGMGDLESLVEKAQEAIEEEEAEKLVEKIRKGKFTLEDFLEQLQSIKKMGSLESIMDMIPGMGQMKPEDNLEVDEKELKRMKAIINSMTKEELRNPEIINGSRRKRIARGSGTSVQDVNQLLKQYKQMKKMMKQMKKGGSKKMKKMQKMMKKMGGKGRMFLKRRGKSRRAGAKLSQAAAGADTPEVER
>LUCA_SRPsystem_Ffh_Indels90_56
MAAAAAAAFGFFWDDKAAAAAAAAAAAAAAAAAAAAAAAAAAAAAAAAAAAAAAAAAAAAAAAAAAAAAAAAAAAAAAAAAAAAAAAAAAEREPSYRPIPRVVEEKKAKQEKKSGEGFFCKFKKKLKIHKKSLSKKLKEEAAALPTESTRRDAEVVEEAVEAQEQVVQEEENVEEEEKEVEEVEVEQVSEEEKKLEEKQIKAAAAAAAAAAAAKKVEEEAKIEAAIEEAEVAKEEEAAESEIEQEEEKNLEAAAENKEASQEEKQAKVEAEIEEALEEAEPEKEKEEEEKKTVFENLKDRLKNVLKKLRSKSKLSEKNIEELLREIQMALLEADVNVKVVKELIKIKERALKEKVPKGITPAEQVIKIVYDELVNILGGESLNIESKKPNVIMMVGLQGSGKTTTAAKLAYLKKQGRKVLLVAADTFRPAAIEQLKVLAEQIGVPVYGEEKDPVKIVKEALYAKKDVVIIDTAGRLHIDEELMELKNIKKAIKPDETLLVVDATTGQDAVKQAKAFNEAIGITGVILTKLDGTAKGGAALSIAAVTGKPIKFIGVGEKIDDLEPFNPERFVSRLLGMGDLASLVEKAEEAIDEEEAEKLAEKMRKNKFDLEDFYKQLEAIKKMGSLESIMEMIPGMGGMKPEDDVEVDEKKLKKFEAIIDSMTKEERRNPEIINGSRRKRIAKGSGTSEQDVNRLLKQYKMMKKMMKQMKKGGGKKMKQMMKMMKRMGRMMRPKGKRKSKKGRAGAKAPRPAAAAAAAAAAA
>LUCA_SRPsystem_Ffh_Indels90_57
MAAAAAAAFGFFGKEKLAAAAAAAAAAAAAAAAKNAVDKFSKDIDENAETIVEIAELEEKLKKLEKESTTKKKPWTKVKKYFLKTEEAKEQKKKEAAKEASKHTKVFSIYKKVFSLPPESVLLKVIEKRKEPLEKVVEEQAEEEELKLEELYVLQGEFGKAAKICEKVQEEEVALEAKEKAKEALKTVEVPEEPAPALAAAAAAAAAAAAAPSRLRLKLTEAYHIIGEALLPLKAAASTAEIKAEVEEELAWTEEGELKEEEEKHTVFEKLKDSLKNVLKKLRNRTTLTEKNIKELLKEIQLALLESDVNVKVVKEIIVKERALKEKVLKGITPREQVIKIVYDELVELLGGELLSSKKPNVIMMVGLQGSGKTTTAAKLAYLKKGYRVLLVAADTYRPAAIEQLKQLGEQIVPVYSEEKDPVKIVEALAKDVVIIDTAGRLHIDEELMELKEIKKAVKPDETLLVADATTGQDAVEQAKAFNEAVGITGVILTKLDGDAKGGAALSIASVTGKPIKFIGTGEKIDDLEPFDPERFVSRLLGMGDIKSLLEKAQEAIEEEEAEKTAKKIRKGKFDLEDFLEQMEAIKKMGSLSSIMSMIPGMSKMKPEDDVEVDEKKLKRMKAIINSMTKEERRNPEIINGSRRKRIARGSGTSVQDVNQLLKQFEQMKKMMKQMKKGKMMKMKKMMKMMGKMGGGMKPGFKMPGKMRRGGKR
>LUCA_SRPsystem_Ffh_Indels90_58
MFGFLWKEKLAAAAAAAAAAAAAAAAKNAVDKFSKDIDENAETIEEIAEVEEKIKKTEKESTTKAAAAAAAAAAAASKADTKEKKSKKKTEEKKELKKRKKSAEKKKHEKLFSLYKKVFSLHPESTILVVIEKREEEVEEVVAEQLAEEEEKLEEKQIKAAAAAAAAAAAAKCEKKEVKLELKEEEEEKSASAKAEPEPEPKAAAAAAAAAAAAAAAAAAAEEYTEASIAAAAAEIAVREVVAHVEVEKEVQKELQEAEEKKLKEEEDKKIVFEKLKSLKNIFKKLRGKSKLSEKDIEELLREIQMALLEADVNVKVVKELIVKERAKQKVPKGVTPAEQVIKILYDELVNILGGELKIESKKPNVIMMVGLQGSGKTTTAAKLAYLKKGRRVLLVAADTYRPAAIEQLKVLAEKIVPVYGESDPVEIVKKALAGDVVIIDTAGRLHIDEELMELKKIKKAVKPDEILLVVDATTGQDAVNQAKAFNEAVGITGVILTKLDGDAKGGAALSIAAVTGKPIKFIGVGEKIDDLEPFDPDRFVSRLLGMGDLASLVEKAEEAISEEEAEELVEKMRKNKFDLEDFYEQLEAIKKMGPLDSIMEMIPGMGGMKPEEDVEIDEKKMKKYEAIIDSMTKEERRNPEIINGSRRKRIAKGSGTSVQDVNELLKQYEQMKKMMKQMKKKGAKKKKKMMKMMKKMGGGMPRGFRMPPRLGRAGKKFRQAAAGASNPAAAA
>LUCA_SRPsystem_Ffh_Indels90_59
MAAAAAAAIGFFGKEKLAAAAAAAAAAAAAAAAAAAAAAAAAAAAAAAASTVNEKELRKELKDLKKEIKKKAAAAAAAAAAAAKNPWAVVAAYFLYLPLASVVEDKETKAEASSSTQIHSRFKKVFSVLVPSLILVVIEEQEEEVEEEAKEEPAEAEQKLAELYVKQGEFGKAAKICEKLEKVEVKIESSEEKEEKLKEVKSESEALEALAAAAAAAAAAAAAPSRLRLKLKEELFNIGEVPRPVKAVAAQAKVAAEKEAELEWKEEGALPEEEEKKSVFEKLKDSLKDVLKKLRGKGRLTEENIEELLREIQMALLEADVNVKVVKEIIIKEKAKEKVLKGLTPREQVIKIVYEELVLLGEELISSKKPNVIMLVGLQGSGKTTTAAKLAYLKKGYKVLLVAADTFRPGAIEQLKVLGEQIVPVYSEEKDPVKIVKKALHAKDVVIIDTAGRLHIDEELMELKKIKEVVKPDETLLVVDATIGQDAVEQAKAFNEAVGITGVILTKLDGDAKGGAALSIRAVTKKPIKFIGVGEKIDDLEPFDPERFVSRLLGMGDIESLVEKAQEAISEEEAEKLVKKMRKGKFTLKDFLEQLQAMKKMGSLNSIMSMIPGMGKMMPEDNFDVDEKEMKRMKAIINSMTKEERENPEIINGSRRKRIAKGSGTSVQDVNQLLKQFKQMKKMMKQMKKMKGKGKKKMMKMMKKMKGMMRPGFKMPPKMRRKKKKFRLPGARRAAAAAAA
>LUCA_SRPsystem_Ffh_Indels90_60
MNLLSFAAFGLFLKERLAAAAAAAAAAAAAAAAAAAAAAAAAAAAAAAASTVNEKELRKELKDLKKEIKKKAAAAAAAAAAAAKNPWAVVAAYFLAFLLAASKEEMETPAEAGDASSFFCSFKKKLKIHKEKVLEKLEEPLPEPVAEAEPIAAAFKAFLVDELEEALEFDEYVEKEEEEAEEVVKEQVSESEEKLAELYVKQGEFGKAAKICEKLEQEEAAIESYLESGDLKKCRELVSKVDISELKIKLAVALVDEEEEEEAKKEVPAESEPEESEAAAAAAAAAAAAAPSRLRLKLKEEYINIGEVPRAVPEVVSQVEVEEEKEAEVEEEEAEKEKEEEKRRSVFENLKEKLENVFKKLRSKGKLSEENIEELLREIQLALLEADVNVKVVKDLIIKERAVGEKVPKGITPGEQVIKIVYEELVELLGEEIKIEPKKPNVIMMVGLQGSGKTTTAGKLAYLKKGYKVLLVAADTYRPGAIEQLKVLGERIVPVYKESKDPVKIVKEALAKQDVVIIDTAGRLHIDEDLMEELKEIKEVVKPDETLLVIDATTGQDAVEQAKAFNEAVGITGVILTKLDGTAKGGAALSIRAVTGKPIKFIGVGEKIDDLEPFDPERFVSRLLGMGDVESLVEKAQEAIDEEEAEKLVKKMRKGKFDLKDFLEQLQAMKKMGPLKSIMGMIPGMGQMKPEEDVEIDEKQLKKIEAIINSMTKEERENPEIINGSRRKRIAKGSGTSPQDVNQLLKQYEQMKKMMKKMKGGGPKKMGNMMKMMKKMGGMMKPKKKLPPGMGKVGKKFRFAAAGASGPAAAA
>LUCA_SRPsystem_Ffh_Indels90_61
MAAAAAAAFGFFGREKLAAAAAAAAAAAAAAAAKNAVDKFSKDIDENAETTVEIAELRKKLKDLKKEIKKKKKPWAVVAKYFLAFKLAKEKEKKETKKEAKKSEALFCKFKKKLKIHAESLSEKLKEPLLEPVAEAEPIAAAFKAFLYSELERVLLFEETVEEKEEAVEEEEKEAASEEEQKKAPADVKNGAFGKAAKICEKEAAKEAALESKEKEAPALSPKKSEKESLDALAAAAAAAAAAAAAPSRLRLKLASEYFIIGEAPLALKTVAEQLAAAVLAEKESEEEEAKEKEEEEKKKTVFESLKDRLKSILKKLRSKGKLSEKNIKELLREIQLALLEADVNVKVVKDIIIKERAKQKVLKGVTPGEQVIKIVYEELVNLLGGESLLEPNKPNVIMMVGLQGSGKTTTAAKLAYLKKGRKVLLVAADTYRPAAIDQLKQLGEQIVPVYGEEKDPVKIAKEALHAKKNDVVIIDTAGRLHIDEELMELKKIKKAVKPDETLLVIDATTGQDAVNQAKAFNEALGITGVILTKLDGTAKGGAALSIRSVTGKPIKFIGVGEKIDDLEPFDPDRFVSRLLGMGDLAALVEKAQEAISEEEAEKLAEKIQKGKFTLNDFLEQLEAMKKMGSLESIMQMIPGMGKMKPEDDVEVDEKKLKRTEAIINSMTKEELENPEIINGSRIKRIAKGSGTSVQDVNQLLKQYEQMKKMMKQMKKNKGKGMKKMQKMMKKMGGKMRRGFRRRGKMRKKGKKFRRPAAAAAAAAAAA
>LUCA_SRPsystem_Ffh_Indels90_62
MVFEKLKDRLQEIFKKLRGKTTLTEKDIEELLREIQRALLEADVNVKVVKELIIKERALKEKVLKGLTPREQVIKILYEELVNILGEESIKISSKKPTVIMMVGLQGSGKTTTAAKLAYLKKGYKVLLVAADTYRPGAIEQLKVLAEKIGVPVFSESKDPVKIVKEALAKDVVIIDTAGRLHIDKELMELKKIKEVVKPDETLLVVDATTGQDAVNQAKAFNEAVGITGVILTKLDGDAKGGAALSIRAVTGKPIKFIGVGEKIDDLEPFDPDRFVSRLLGMGDIESLVEKAQEAIEEEEAEKLEKKIRKGKFTLEDFLEQMQAMKKMGSLEQIMEMIPGMGQMKPEDNLEVDEKELKKMKAIINSMTKEELRNPEIINGSRIKRIAKGSGTSVQDVNRLLKQYKQMKKMMKQMKKGKRKKKNKMQKMMKRMGGMMKFFKRRPPGMGRAGKKFRLAGAGASNPAAAA
>LUCA_SRPsystem_Ffh_Indels90_63
MGLLSFGLFGFIWKKKLFGKTKKAEDSKKISEKKKETKKVSKVTKKPVKSIKKAKKETFKIKSPEKEKVEKKGIFTQIKDAILPSKKVKEEAPKSVSKSVKKPKETKTAAEKKNSTQLFSLYKKVFSLEKESVILVVIEKKEEPAEEVVEEQESETELKEEEKQIKAAAAAAAAAAAAKKVQEEAKAEYKEEVKEAKEELEVEKEPQPEEAAAAAAAAAAAAAAAAAALSFKEEEEIAAAASIVAKQEEEELVIETLKEKELEWTEEGALPEEEDTKIVFEKLKESLQNVLKKLRSKTVLSEEDIEELLREIQMALLEADVNVKVVKELIKVKEKALKEKVPKSVTPREQVIKILYEELVELLGGELKLESKKPNVIMMVGLQGSGKTTTAAKLAYLKKRGRKVLLVAADTFRPAAIEQLKQLGEKIGVPVYGEEKDPVKIVKEALAKKKDVVIIDTAGRLHIDEELMEELKEINKVVKPDETLLVLDATTGQDAVNQAKAFNEAVGITGVILTKLDGTAKGGAALSIRAVTGKPIKFIGVGEKIDDLEPFDPDRFVSRLLGMGDLASLVEKAQEAISEEEAEKLAEKIRKGKFDLKDFYEQLEAIKKMGPLSKIMSMIPGMGKMKKEDMAEIDEKKLKRMEAIIDSMTKEERENPEIINGSRKKRIAKGSGTSVQDVNELLKQYEQMKKMMKQMKKMGMKKKKKMMKMMKKMGKGMKRGFRMPPKGGRAGAGLSAAGEGSDTPEVER
>LUCA_SRPsystem_Ffh_Indels90_64
MNLLSFAAFGFFGRRKLAAAAAAAAAAAAAAAAAAAAAAAAAAAAAAAASTVNEKELRKELKDLKKEIKKKAAAAAAAAAAAAKNPWAVVAAYFLAFKLANPKLEKEKKKEPSQSEKFFGKFKKKLKIETKKVSEKLMDGLLESTDDEARRAAAVVAFLVQEEERVKEFEEILEEKEEPLEEVEIEKQEEEDLKPEEKMVLEGAFGKAAKICEKVQEEEKKIEYKEEKKKALKALEAPKEPQPTLAAAAAAAAAAAAAPSRLRLSFLEAYFIIGEASRVAKTIGDKLQTKAESEEESSEEEENKEEEEEKRHTVFENLTESLKDVLRKLRGKGKLTEKDIEELLKEIQLALLEADVNVKVVKELIVKEKALKEEVPKGLTPAEQVIKILYEELVNLLGGETLKLSSKKPNVIMMVGLQGSGKTTTAAKLAYLKKRGYKVLLVAADTFRPAAIEQLKQLGEQIVPVYSENKDPVKIVKKALAKKNDVVIIDTAGRLHIDKELMELKEINKAVKPDEILLVVDATTGQDAVEQAKAFNEAVGITGVILTKLDGDAKGGAALSIKAVTGKPIKFIGTGEKIEDLEPFDPDRFVSRLLGMGDLKSLVEKAQEAISEEEAEKLAEKMKKGKFTLEDFLEQLEQMKKMGSLSKIMEMIPGMGKQKPEENVEVDEKELKRMKAIIQSMTKEELKNPEIINGSRIKRIAKGSGTSVQDVNQLLKQFKQMKKMMKQMKKNGSKKMKKMQKMMKRMGGKMRPGFRGRGKMRKAGA
>LUCA_SRPsystem_Ffh_Indels90_65
MAAAAAGLFGFFGKKKLFGKTKKAEDSKKISEKKKETKKVSKVTKKPVKSTVKEKELRKELKDLKKEIKKKKGIFTQIKDAILPSPWAVVAAYFLAFKLAKKKKEEEVDEEPSNSTQFFSLYKKVFSLEPESVILKVIEKKEEAVEEVVEEQVKEAEEKLAELYVKQGEFGKAAKICEKSVQEEVKIESKEEVKEKSEEVPAEPEAEEDEAAAAAAAAAAAAAPSRLRLKFKEAYFIIGEATITAKEEVQRIAIEKEKESELEETEENALPEEEKRRLVFENLKDKLEGVLKKLRGKGRLTEENIEELLREIQMALLEADVNLKVVKEIIRVKEKAVKEKVPKGVTPREQVIKIVYDELVELLGEELISSKKPNVIMMVGLQGSGKTTTAAKLAYLKKGYKVLLVAADTYRPAAIEQLKVLGEKIVPVYSESKDPVKIVKEALYAKKNDVVIIDTAGRLHIDEELMELKKIKEAVKPDETLLVLDATTGQDAVNQAKAFNEAVGITGVILTKLDGDAKGGAALSIRSVTGKPIKFIGVGEKIDDLEPFDPERFVSRLLGMGDIKSLVEKAQEAISEEEAEKLLKKIRKGKFDLNDFLEQLQAMKKMGSLESIMGMIPGMGKMKSEDNVEVDEKQMKRMKAIINSMTKEERRNPEIINGSRRKRIAKGSGTSVQDVNKLLKQFKQMKKMMKKMKKKGPKGMKKMMKMMKKMGGMMQPSKRMQPKMGRAGAGLSQAAAGADTPEVER
>LUCA_SRPsystem_Ffh_Indels90_66
MAAAAAGLFGFFWKRKLFGKTKKAEDSKKISEKKKETKKVSKVTKKPVKSIKKAKKETFKIKSPEKEKVEKKGIFTQIKDAILPSKKVKEEAPPSYSPIPKVVKEEKKKEEPSKHTQLFPLYKKVFSLHPTSTILVLIEKEKEEVEEVVPAEAKESEVAPEEKQILAAAAAAAAAAAASVVQEEKAIEYKEEVKEKEEEVEAELEALEALAAAAAAAAAAAAAAAAAALSFREEEAIAAAALLAVPEASEQVAAEAELEAELKEEEEGALPEEEDVKTVFEKLKDRLKNIFKKLRSKGKISEKDIEELLREIQMALLEADVNVKVVKELIVKERALKEKVLKGVTPREQVIKILYEELVELLGEESLKLESKKPNVIMLVGLQGSGKTTTAAKLAYFKKGRKVLLVAADTFRPAAIEQLKVLGEQIGVPVYKEEKDPVKIVNALAKEQDVVIIDTAGRLHIDEELMELKEIKKVVKPDETLLVLDATTGQDAVKQAKAFNEAVDITGVILTKLDGTAKGGAALSIRAVTGKPIKFIGVGEKIDDLEPFDPERFVSRLLGMGDLASLVEKAQEAISEEEAEKLEEKIRKGKFTLEDFYEQLQAIKKMGSLESIMSMIPGMGKMKPEDDLEIDEKKLKKMEAIINSMTKEERENPEIINGSRRKRIAKGSGTSVQDVNRLLKQYKMMKKMMKQMKKGGGKKKKKMMKMMKKMGGGMKRKFGVKGKKGKAGA
>LUCA_SRPsystem_Ffh_Indels90_67
MGLLSFAAFGFFLRRKLAAAAAAAAAAAAAAAAAAAAAAAAAAAAAAAASTVNEKELRKELKDLKKEIKKKAAAAAAAAAAAAKNPWAVVAAYFLAFLLAAPKEEVEKKKSPSNHEQLFPIYKKVFSLPPESTILVLIEKREEEVEEVVEEEVEESEEKLAELYVKQGEFGKAAKICEKSAQEEVKSECYLESGDLKKCRELVSKVDISELKIKLAVALVDTEEVKEASKEVPVESEAEESDAAAAAAAAAAAAAPSRLRLKFLEAYYIIGEASIATPEAVSHVAVEEEKESELEETEEGKLPEEEDKKIVFEKLKERLKNILKKLRSKGKLSEKDIKELLREIQMALLEADVNVKVVKELIKIKERALKEKVLKGITPAEQIIKILYEELVEILGEEKLNLNSKKPNVIMMVGLQGSGKTTTAAKLAYLKKQGRKPLLVAADTYRPAAIEQLKQLGEKIGVPVYGEEKDPVKIVKNALYAKKKDVVIIDTAGRLHIDEELMEELKDIKKAIKPDETLLVLDATTGQDAVNQAKAFNEAIGITGIILTKLDGTAKGGAALSIRAVTGKPIKFIGVGEKIDDLEPFNPERFVSRLLGMGDIASLVEKAEEAISKEEAEKLAKKIKKGKFDLEDFYEQLQAIKKMGSLSKIMEMIPGMGKMKKEEELEVDEKQLKRMEAIINSMTPEERENPEIINGSRKKRIAKGSGTSVQDVNRLLKQYEQMKKMMKQMKKMGMGKMKQMMKMMKKMGGGGKPKMKLKGKKRKKRKKAPRPAAAAAAAAAAA
>LUCA_SRPsystem_Ffh_Indels90_68
MNILSFGGFGLFKKKKAAAAAAAAAAAAAAAAAAAAAAAAAAAAAAAAAAAAAAAAAAAAAAAAAAAAAAAAAAAAAAAAAAAAAAAAAAAAAAAACLLTKKKLEVEAAQEKKKSEYLFSRFQKAFSVLVPSLLEKLQEEQAALPTESTRRDAEVVEEAYENQELIVAAEENVEEKEEPEEEVVEEQQEELEIKPEEKQILAAAAAAAAAAAASVVQEEKPIEYKEKVKEAAKEPPTKSSPQPKEAAAAAAAAAAAAAAAAAALSFESKNLEENKAIPAEEKHVSLEALHEEEEKKAEEEKKKQEEKKKKVFEKLKDRLKGVLKKLRSAGSLTEKNIEDLLKEIQLALLEADVNVKVVKEIIVKERAKKEKVLKGITPREQVIKIVYDELVNLLGEELLSSKKPNVIMLVGLQGSGKTTTAAKLAYLKKGYKVLLVAADTYRPAAIEQLKQLGEQINVPVYSNKDPVKIVKALAKNGDVVIIDTAGRLHIDEDLMELKNIKEAVKPDETLLVADATTGQDAVEQAKAFNEAVGITGVILTKLDGDAKGGAALSIRAVTGKPIKFIGTGEKIDDLEPFDPERFVSRLLGMGDIKGLVEKAQEAISEEEAEKTAKKMRSGKFTLEDFLEQLESIKKMGSLSSIMEMIPGMGKKKPEDDVEVDEKELKRMKAIINSMTKEELRNPEIINSSRIKRIARGSGTSVQDVNQLLKQFEMMKKMMKQMKKNKGGKMKKMQKMMKKMGGMMRPGFRRKGKMRRAGA
>LUCA_SRPsystem_Ffh_Indels90_69
MVFEKLSDKLKDVLKKLRGKGVLTEKNIEELLKEIQMALLEADVNVKVVKEIIRIKERAKEKVLKGVTPREQVVKIVYEELVEILGEESLKLSSKKPNVIMMVGLQGSGKTTTSAKLAYLKKRGYKVLLVAADTYRPAAIEQLKELGEQIVPVYSESKDPVKIVKNALAKKNDVVIIDTAGRLHIDEDLMELKKIKEAVKPDETLLVVDAMTGQDAVEQAKAFNEAVGITGVILTKLDGDAKGGAALSIKAVTGKPIKFIGTGEKIDDLEPFDPDRFVSRILGMGDVESLIEKAEEAIDEEEAEKTVEKMRKGEFTLEDFLEQLEQIKKMGPLKSIMEMIPGMGKKIPEDDVEVDEKQMKRIKAIIQSMTKEERRNPEIINGSRRKRIAKGSGTSVQEVNRLLKQFKQMKKMMKQMSGGGSGKKKKMMKMMKKMGMGMRPKKRRRPKGGKAGAGLAKAAAGASNPAAAA
>LUCA_SRPsystem_Ffh_Indels90_70
MVFEKLTRLKDIFKKLRGKSKLTEKNIEELLREIQQALLEADVNVKVVKELIRIKERALKEKVLKGITPREQIIKIVYDELVELLGGELKLSSKKPNVIMMVGLQGSGKTTTAAKLAYLKKGYKVLLVAADTFRPAAIEQLKVLGEKIGVPVYSEEKDPVKIVKKALAKKGDVVIIDTAGRLHIDEELMELKKIKEAVKPDETLLVVDATTGQDAVNQAKEFNEAVGITGVILTKLDGDAKGGAALSIKAVTGKPIKFIGVGEKIEDLEPFDPDRFVSRILGMGDIESLVEKAEEAISEEEAEKTQEKMRKGKFDLEDFYKQLEQIKKMGPLDSIMEMIPGMGKKINEDDVEVDEKEMKRMKAIIQSMTPEERRNPEIINGSRRKRIARGSGTSVQDVNRLLKQFKQMKKMMKQMNKGGSKKMKKMMKMMGKMGRGMRRKGKRMGKMGRARKRLAAAAAAAAAAAAAA
>LUCA_SRPsystem_Ffh_Indels90_71
MFGFFFKKKLAAAAAAAAAAAAAAAAKNAVDKFSKDIDENAETIEEIAEVEEKIKKTEKESTTKAAAAAAAAAAAASKADTKEKKSKKKTEEKKPSKKREKAKEKKKAEALFCKFKKKLSIHKEKVSEKLIEEKARLAEEQTRRDAEAAEQAYLAEEQVEEFDEILEEEEEEAEEVVEEQQRESEIKPEEKQILAAAAAAAAAAAASCEQEEAKIEYAEEEKEAEKEAPSEKEAEEEALEFKSASHIAAAALLTASEELARVAIEAEKEEESKEEEEEEKKEKEEKKEVFEKLSEKLKNVFKKLRSKGTLTEENIEELLREIQMALLESDVNVKVVKEIIRVKERAVKEKVPKGITPREQVIKIVYEELVELLGEESLKISSKKPNVIMMVGLQGSGKTTTAAKLAYLKKGYKVLLVAADTFRPGAIEQLKELGEQIGVPVYSEEKDPVKIVKEAIYAKKGDVVIIDTAGRLHIDEELMELKEIKEAVKPDETLLVADATIGQDAVNQAKAFNEAVGITGVILTKLDGDAKGGAALSIRSVTGKPIKFIGVGEKIDDLEPFDPERFVSRLLGMGDIESLVEKAQEAIAEEEAEKLQKKIRKGKFDLKDFLEQLQSIKKMGSLKSIMSMIPGMGQMIPEDNAEVDEKQMKRMKAIINSMTKEERENPEIINGSRRKRIAKGSGTSVQDVNKLLKQFKQMKKMMKQMKGGGRKGMKKMMKMMKKMGGGMRPGFGMMPRMGRAGKKLRLAGAGASNPAAAA
>LUCA_SRPsystem_Ffh_Indels90_72
MFGFFFKEKLAAAAAAAAAAAAAAAAKNAVDKFSKDIDENAETIEEIAEVEEKIKKTEKESTTKAAAAAAAAAAAASKADTKEKKSKKKTEEKKPKKEAKQAKEKSNQEQIHSRFKKVFSVLVPSVILVVIQEKEEDVEEVVEEEQEEEEVKPAPKDILNAAVAAAAAAAEPVVQEKAPSECKKKAKEASAEPPAELEAAPAALEFLETSYIAAAAEIDAPADAENAEAKAEHEKELAWEADGELPEEAKVHTVFEKLKESLKDVLKKLRRKSRLTEKNIEELLKEIQLALLEADVNVKVVKEIIIKRAKEKVLKGITPREQVIKIVYEELVKLLGEELLSSKKPNVIMLVGLQGSGKTTTAAKLAYLKKGYKVLLVAADTFRPAAIDQLKQLGEKIVPVYSSKDPVKIVKKALAKDVVIIDTAGRLHIDKELMELNIKKAVKPDETLLVIDATTGQDAVEQAKAFNEAVGITGVILTKLDGDAKGGAALSIKAVTGKPIKFIGTGEKIDDLEPFDPERFVSRLLGMGDLKGLVEKAQEAISEEEAEKTAKKMRKGKFTLKDFLEQLEAIKKMGSLSSIMSMIPGMGKQMKDDDVDVDEKQLKRMKAIIQSMTKEERRNPEIINGSRRKRIAKGSGTSVQDVNQLLKQFEMMKKMMKQMKKRKGKKMKKMMKMMGKMGKMGRRGGRVKGKMGRMGPF
>LUCA_SRPsystem_Ffh_Indels90_73
MVFEKLKEKLQDVFKKLRGKSKLTEKNIEELLREVQRALLEADVNVKVVKELIRVKEKALKEEVPKSLTPREQVIKILYEELVNILGEESLNIESKKPNVIMMVGLQGSGKTTTAAKLAYLKKRGYRVLLVAADTFRPAAIEQLKVLAERIVPVYSEEKDPVKIVKEALAKQGDVVIIDTAGRLHIDEELMELKKIKEAVKPDEILLVVDATTGQDAVNQAKAFNEAVGITGVILTKLDGDAKGGAALSIAAVTGKPIKFIGVGEKIDDLEPFDPERFVSRLLGMGDIESLVEKAEEAISEEEAEKLEKKIRKGKFDLEDFYEQLQAMKKMGSLESIMSMIPGMGQMKPKDNVEVDEKELKRMKAIIQSMTPEERENPEIINGSRRKRIAKGSGTSVQDVNQLLKQYKQMKKMMKKMKKMGKKKSKMMRMMKRMGGGMPPGFRGKPGMGGLKKKFRLPGARRAAAAAAA
>LUCA_SRPsystem_Ffh_Indels90_74
MYLFSRLKKKFSVLVPSLSEKAEEEAAALPTESTRRDAEAAEQARKEEEQAPREEVVVKEEEEAVEEVEAEVEAEEEVASAPADTDNAAVAAAAAAAEPEVSEESPLEASEKQAEAETEAEAELEAVEAAKEEEVAAAAAAAEAPAEAEQASAAAEAEEESQEEEAKKKEEEARKRRVFEKLKDSLEDVFKKLRGKGTLSEEDIEELLREVQLALLEADVNVKVVKELIVKEKAKEKVPKSVTPGEQVIKIVYEELVNLLGEEIIKSKKPNVIMLVGLQGSGKTTTAAKLAYFKKGYKVLLVAADTYRPGAIEQLKVLGERIVPVYKDSKDPVKIVKDALAEDVVIIDTAGRLHIDEELMEELEIKEAVKPDEILLVIDATTGQDAVNQAKAFNEAVGITGVILTKLDGTAKGGAALSIRAVTGKPIKFIGVGEKIDDLEPFDPDRFVSRLLGMGDIESLVEKAQEAISEEEAEKLEKKMRKGKFTLEDFYEQLQAMKKMGPLESILDMIPGMGQQKPEDNLEVDEKKLKKFEAIIDSMTKEERENPEIINGSRRKRIAKGSGTSVQDVNRLLKQYFQMKKMMKQMKKGKSKKKKQMMKMMKKMGGMMGPGFKGMGGMGKMGKKFRFAGAGASNPAAAA
>LUCA_SRPsystem_Ffh_Indels90_75
MAAAAAAAFGFFWDDKPAAAAAAAAAAAAAAAAAAAAAAAAAAAAAAAAAAAAAAAAAAAAAAAAAAAAAAAAAAAAAAAAAAAAAAAAAAAAAAATQLKLVTADTETAAEKKKSEAFFNLFKKKLKIEKEKVSEKVQEEKPEPVEEAEPIDAEAAEEIYSEEEKIKAFEEAVKKQEEPIEEVVEEQASEKEKKKEEKQIKAAAAAAAAAAAAKKVQEEVKVEYEKKAKEAAEPVEVAKEPQPTEAAAAAAAAAAAAAAAAAALSFLETYYIAAAASIAVKEVVSHVAVKAKAEKEVKEKEANAKKEEEKKKKVFENLKERLQNILKKLRGKSKLSEKNIEELLREIQLALLEADVNVKLVKELIIKERALKEKVLKGVTPAEQVIKIVYEELVELLGGELLSSKKPNVIMLVGLQGSGKTTTAAKLAYLKKGYKVLLVAADTYRPAAIEQLKQLGERIVPVYSEEKDPVKIVREALAKDVVIIDTAGRLHIDEELMELKKINEAVKPDETLLVIDATTGQDAVNQAKAFNEAVGITGVILTKLDGTAKGGAALSIRAVTGKPIKFIGVGEKIDDLEPFDPDRFVSRLLGMGDLAALVEKAQEAISEEEAEKLEEKIKKGKFDLEDFYEQLEAMKKMGPLEKIMDMIPGMGKQKKEDNVEIDEKEMKRIKAIINSMTKEERRNPEIINGSRRKRIARGSGTSEQDVNQLLKQFEQMKKMMKQMKKGGRKGKKKMMKMMKKMGGGMKGGFRRMGKMGKAGKKFKFAAAGASNPAAAA
>LUCA_SRPsystem_Ffh_Indels90_76
MNLLSFGAFDFFGKKKLFGKTKKAEDSKKISEKKKETKKVSKVTKKPVKSTVKEKELRFELKDLKKEIKKKKGIFTQIKDAILPSPWAVVAAYFLAFKLAKKKKEDEVDEEASNSTQLFPLYKKVFSLEPESTILVLVERKEEEVEEVEEEAAKEEEVKEAGKMVKEGAFGKAAKICEKAVAKEVKLESKEEVKEALEEVEVEKEPQPSLAAAAAAAAAAAAAPSRLRLKLTEEYYIIGEAPVALKTVGDEVVTEALKEKELQWTEEEALPEEEEKHTVFEKLKDSLEGVLKKLRGKGSLTEKNIEELLKEIQLALLEADVNVKVVKEIIRIKERALKEKVLKSITPREQVIKIVYDELVELLGEESIKLDSKKPNVIMMVGLQGSGKTTTAAKLAYLKKRGYKVLLVAADTYRPAAIEQLKQLGEQIVPVYSEENKDPVKIVKKALHAKKNDVVIIDTAGRLHIDEELMELKEIKEVVKPDETLLVIDATTGQDAVEQAKAFNEAVGITGVILTKLDGDAKGGAALSIKAVTGKPIKFIGTGEKIDDLEPFDPERFVSRLLGMGDLKSLIEKAQEAIEEEEAEETAKKMRKGKFTLEDFLEQLESIKKMGSLSSIMSMIPGMGKKKPEEDLEVDEKEMKRMKAIINSMTKEERRNPEIINGSRRKRIAKGSGTSVQDVNQLLKQFEQMKKMMKKMKKGGSKKMKKMMKMMKKMGGMGRRKFRLKGKMRRKRKKAAAAAAAAAAAAAAA
>LUCA_SRPsystem_Ffh_Indels90_77
MVFEKLSDKLKDVLKKLRGQGILTEKNIEELLKEIQRALLQADVNVKVVKEIIIKKAKEKVPKGITPREQVIKIVYEELVELLGGELLESKKPNVIMMVGLQGSGKTTTAAKLAYLKKGYKVLLVAADTYRPGAIEQLKVLGEQIVPVYSENKDPVKIVKNALAKDVVIIDTAGRLHIDKELMELKKIKKAVKPDETLLVVDATTGQDAVNQAKAFNEAVGITGVILTKLDGDAKGGAALSIAAVTGKPIKFIGVGEKIDDLEPFDPERFVSRLLGMGDVESLVEKAQEAIDEEEAEKTQKKMRKGKFDLKDFLEQLEAIKKMGSLKSIMEMIPGMGKKMKEDDAEVDEKELKRIKAIIQSMTKEERRNPEIINGSRRKRIAKGSGTSVQDVNRLLKQFKMMRKMMKQMSKGKGMGKKKMMKMMGKMGGGMRPRFKGMGKKGKAGAKADLTGARRAAAAAAA
>LUCA_SRPsystem_Ffh_Indels90_78
MFGFFWKRKPAAAAAAAAAAAAAAAAAAAAAAAAAAAAAAAAAAAAAAAAAAAAAAAAAAAAAAAAAAAAAAAAAAAAAAAAAAAAAAATKEQKPSLRKKKKEEPKKAEKFFNKFKKKLKIEKEALLKKLIEGQAELTDDEARRDAEAVGEAYLAEEEVEEFDEIVEEKAEELEEVVVEQQRESEESLEAAAAAAAAAAAAAAAAAACVSEEAKQELKEKVAEEQEPKPAAPEPEEEEAAAAAAAAAAAAAAAAAALEFKEASQIAAAAPVTAKEELARISIEKEIEEESEEEEEKKKKEKEEKKTVFDNLSRLKNIFKKLRGKSTLSEKNIEELLKEIQLALLEADVNVKVVKELIVKERALKEKVPKGVTPGEQVIKIVYEELVEILGGELLESKKPNVIMMVGLQGSGKTTTAAKLAYLKKGKKVLLVAADTFRPAAIEQLKVLGEQIVPVFGEEKDPVKIVNALAKEDVVIIDTAGRLHIDEDLMELKKIKNVVKPDETLLVLDATTGQDAVEQAKAFNEAVGITGVILTKLDGDAKGGAALSIRAVTGKPIKFIGVGEKIDDLEPFDPERFVSRLLGMGDLASLVEKAEEAISEEEAEELAEKIQKNKFDLEDFYEQLEAIKKMGSLEKIMEMIPGMGGMKKEEMVEVDEKKMKRYEAIIDSMTKEERRNPEIINGSRKKRIAKGSGTTVQDVNELLKQYKQMKKMMKQMKKGGGMGKKQMMKMMKRMGGMMKPGKRLPGKMRRGGKR
>LUCA_SRPsystem_Ffh_Indels90_79
MNILSFAAFGYFGKERLAAAAAAAAAAAAAAAAAAAAAAAAAAAAAAAASTVNEKELRKELKDLKKEIKKKAAAAAAAAAAAAKNPWAVVAAYFLAFKLANVLEQKEAAAEARKSEYIFSRFKKKFSVLKPSLLEKLEEALLAPPTESTPAAAAFKAFLVHELEEQPEFDEYLEEKEEPAEEVVEEEQEEEELKLEELYVLQGEFGKAAKICEKVQEEEEKIESKEEAKEPLKEVESEKELEPAEVAPEPEPVAVEPEPSPLPLPLPEEIFNIGEVPPAVKQPASRLEIEALIEAESSEKEEKEKKEEEEKRKVFEKLKRLQNVLKKLRGKSRLSEKDIEELLREIQLALLEADVNVKVVKELIIKERALKEKVPKGLTPREQVIKILYEELVLLGEELLEPKKPNVIMLVGLQGSGKTTTAAKLALKKGKKVLLVAADTYRPAAIEQLKVLGEKIVPVFKESKDPVKIVNAAKKDVVIIDTAGRLHIDKDLMELKNIKEAVKPDETLLVLDATTGQDAVKQAKAFNEAVGITGVILTKLDGTAKGGAALSIRAVTGKPIKFIGVGEKIDDLEPFDPERFVSRLLGMGDLASLVEKAQEAISEEEAEKLVEKIRKGKFTLEDFYEQLQAIKKMGSLESILEMIPGMSQMKPDDALEVDEKKMKKTEAIIDSMTKEELENPEIINGSRIKRIAKGSGTSEQDVNRLLKQYKQMKKMMKQMKGGGRKKMKKMQKMMKKMGRSMRPFKRVKPKMGKAGAKASQAGAGADTPEVER
>LUCA_SRPsystem_Ffh_Indels90_80
MNLLSFGLFGFFWKRKLFGKTKKAEDSKKISEKKKETKKVSKVTKKPVKSIKKAKKETFKIKSPEKEKVEKKGIFTQIKDAILPSKKVKEEAPPSYRKIVKVKKEDKKKEEPKSSEALFDKFKKKLNEHKEKVLEKLEEGHARLADDEARRDAEAVGQAYLEEEKVIEEEEKVEEKEEPVEEVVLEEQKEEIVSPEEKQILAAAAAAAAAAAASVEKEEVKIEYKEEIEEAKEEVEEESEELEAEAAAAAAAAAAAAAAAAAALSFKEELEIAAAATGTAKTEEEELKVEAEKEKELKEEEEEKEKEKERRRSVFEKLKDKLKDVLKKLRGKGKLTEENIEELLRELQMALLEADVNVKVVKELIRIKERALGEKVLKGVTPGEQVIKIVYEELVELLGEESLKIDPNKPNVIMMVGLQGSGKTTTAAKLAYLKKGYKVLLVAADTFRPGAIEQLKVLGEQIGVPVYKEEKDPVKIADAVHAKEGDVVIIDTAGRLHIDEDLMELKNIKEVVKPDETLLVIDATTGQDAVNQAKAFNEAVGITGVILTKLDGTAKGGAALSIASVTKKPIKFIGVGEKIDDLEPFDPERFVSRLLGMGDIESLVEKAQEAISEEEAEKMVKKMRKGKFTLEDFLEQLQQMKKMGSLESIMEMIPGMGKMKPDDNAEVDEKKMKKIEAIINSMTKEELENPEIINGSRIKRIAKGSGTSVQDVNRLLKQYEQMKKMMKQMKGGKGKGKKKMQKMMKKMGRPMKRFKRMKGKMRRAGKDFKFPAAAAAAAAAAA
>LUCA_SRPsystem_Ffh_Indels90_81
MVFENLSDRLKNILKKLRGKGTLTEKNIEELLREIQQALLEADVNVKVVKELIRIKERALKEKVLKGITPREQIIKIVYDELVEILGGESLKLSDKKPTVIMMVGLQGSGKTTTAAKLAYLKKQGRRVLLVAADTFRPGAIDQLKVLGEQIGVPVYSEEKDPVKIVKEALHAKNDVVIIDTAGRLHIDEELMEELKEIKKAVKPDETLLVVDAMTGQDAVNQAKAFNEAVGITGVILTKLDGDAKGGAALSIKAVTGKPIKFIGTGEKIDDLEPFDPDRFVSRLLGMGDIESLVEKAEEAISEEEAEKLAKKMRKNKFDLEDFYKQLQAIKKMGPLEQIMGMIPGMGKQINEEDVEVDEKELKRFKAIIQSMTKEERRNPEIINGSRRKRIARGSGTSVQDVNRLLKQFKQMKKMMKQMNKMGMKKMKKMMKMMKKMGGGMRGGKRMPPAGGRAGKKLRAAGEGSDTPEVER
>LUCA_SRPsystem_Ffh_Indels90_82
MFGLFFKKKISLAAASEEEVESTAEKSNSTQLFSIYKKVFSLPPTSVILAVVEEKVKAAEEVVEEEQEEEEVKPAPKDILNAAVAAAAAAAEPEESEEAKKEYPEEVKEAKKEASSESEAAPAAAAAAAAAAAAAAAAAAAALSFKSKLYIAAAAPVDTPAEAEEEAAAAEAESELKWTADGALPEEEERRLVFEKLKKLKGVFKKLRGKSRLSEENIEELLREIQMALLEADVNVKVVKELIIKERALGEKVPKGVTPGEQVIKIVYEELVNLLGEELISSKKPNVIMLVGLQGSGKTTTAAKLAYFKKQGYKVLLVAADTYRPGAIEQLKVLGERIVPVYKDSDPVKIAKEALHAKKDVVIIDTAGRLHIDEELMELKKINKAVKPDETLLVLDATTGQDAVKQAKAFNEAVGITGVILTKLDGTAKGGAALSIRSVTGKPIKFIGVGEKIDDLEPFDPERFVSRLLGMGDVESLVEKAQEAISEEEAEEMAKKMRKGKFTLNDFLEQLQSMKKMGSLDSILEMIPGMGKMKPEDNMEVDEKKMKKIEAIINSMTKEELENPEIINGSRIKRIAKGSGTSEQDVNQLLKQYKQMKKMMKQMKGGKRKKKKKMQKMMKKMGGGMAGGKGGMGKLGRAGPDLKFAGAGASNPAAAA
>LUCA_SRPsystem_Ffh_Indels90_83
MVFEKLSDSLKDILKKLRGKGTLTEEDIEELLREVQLALLEADVNVKVVKELIVKERAKEEVLKGLTPREQVIKILYEELVNILGEELLSDKKPNVIMLVGLQGSGKTTTAAKLAYLKKGYKVLLVAADTYRPGAIEQLKVLGERIVPVYSDSKDPVKIVKEALAEEDVVIIDTAGRLHIDKELMELKKIKEAVKPDEILLVVDATTGQDAVEQAKEFNEAVGITGVILTKLDGDAKGGAALSIKAVTGKPIKFIGVGEKIDDLEPFDPERFVSRLLGMGDIEALVEKAQEAISEEEAEELVKKIRKGKFTLEDFYEQMQSIKKMGPLESILEMIPGMGQMKPEDNVEVDEKKMKKMKAIIQSMTKEELENPEIINGSRIKRIARGSGTSVQDVNRLLKQYKQMKKMMKQMKKKGAKKMKKMQKMMKKMGGKMKPFKGMPPKLGRSGPR
>LUCA_SRPsystem_Ffh_Indels90_84
MAAAAAGLFGFFKKKKLFGKTKKAEDSKKISEKKKETKKVSKVTKKPVKSIKKAKKETFKIKSPEKEKVEKKGIFTQIKDAILPSKKVKEEAPKSVSKSVKKPLEEKAAQEKSNSTKFFSFYKKVFSLPPTSTILVVVEKKEEAVEEVVAEEQAEEEVEPAPKDILNAAVAAAAAAAEPEAKEEKKVEAKEKVEEAKEAVPAEEEAEPAEAAAAAAAAAAAAAAAAAALSFKSEEAIAAAASIDAPAEAEEAKAEAEVEEELKWEAEGALPEEEKVHTVFEKLSKLKGVLKKLRGKGKLTEKNIEELLKEIQLALLEADVNVKVVKEIIIKERAKKEKVLKGVTPREQVIKIVYEELVELLGEELLSSKKPNVIMMVGLQGSGKTTTAAKLAYLKKGYKVLLVAADTYRPAAIEQLKQLGEQIVPVYSEKDPVKIAKEALAKKEDVVIIDTAGRLHIDEELMELKEIKKAVKPDETLLVVDATTGQDAVEQAKAFNEAVGITGVILTKLDGDAKGGAALSIKSVTGKPIKFIGTGEKIDDLEPFDPDRFVSRILGMGDLKSLVEKAQEAISEEEAEKTAKKMRKGEFNLEDFLEQMESMKKMGSLESIMSMIPGMSKMKPEDDLEVDEKQMKRMKAIIQSMTKEERKNPEIINGSRRKRIAKGSGTSVQDVNQLLKQFEQMKKMMKQMKKMGGKKMKKMMKMMGKMGGMMRGMGGMKSKMGRAGKR
>LUCA_SRPsystem_Ffh_Indels90_85
MGLLSFAAYGLFGKERLAAAAAAAAAAAAAAAAAAAAAAAAAAAAAAAASTVNEKELRKELKDLKKEIKKKAAAAAAAAAAAAKNPWAVVAAYFLYFKLPRVVEEKEARQEASNSSALFSIYKKVFSLHATSTILVVIEEKEEEEEKVVAAELEEAELKLEELYVLQGEFGKAAKICESLEQEEAKIEPKEEEKEPETEPESELEALEAAVAPEPEPVAVEPEPSPLPLPLPEAYIEIGEEPKPVTATEKPAKVEAKREEELKWTADGALPEEEDTKTVFENLSEKLKNIFKKLRNKTTLSEKDIEELLREIQMALLEADVNVKVVKELIKIKEKALKEKVPKGVTPREQVIKILYDELVKILGEELKISSKKPTVIMMVGLQGSGKTTTAGKLAYLKKGYKVLLVAADTYRPAAIEQLKVLGEKIGVPVYKESKDPVKIVKNALYAKEDVVIVDTAGRLHIDEELMEELKKIKKAVKPDETLLVIDATTGQDAVNQAKAFNEAVGITGIILTKLDGDAKGGAALSIRAVTGKPIKFIGVGEKIDDLEPFDPERFVSRLLGMGDIESLVEKAQEAISEEEAEKLAKKIRKGKFDLEDFLEQMQAIKKMGSLSSIMEMIPGMGQMKPEENLDVDEKELKRMKAIIQSMTKEELRNPEIINGSRIKRIAKGSGTSVQDVNQLLKQYKQMKKMMKQMKKGGPKKMKKMMKMMKKMGGKMRFGMRGRGKVRRLRKKFRAAAAGASGPAAAA
>LUCA_SRPsystem_Ffh_Indels90_86
MAAAAAAAFKFFGREKLAAAAAAAAAAAAAAAAKNAVDKFSKDIDENAETIVEIAELRKKLKDLKKEIKKKKKPWAVVKKYFLKTKLKKEKEKKELKKEASKSTKVHSRFKKVFSVLVPSTILVVIEKREEEIEKVVEEQQKEAEQKLEMLYVKQGEFGKAAKICEKLLLKEVKLESKEEKKEELTEEEVAQEAQESEAAAAAAAAAAAAAPSRLRLSFTEAYYIIGEAPIPVKAEASTLGIKALKEAELQWTEEEALKEEAKKHTVFENLSDSLKDVFKKLRGKGLLSEKDIEELLREIQMALLEADVNVKVVKEIIVKERAVKEEVLKGITPQEQIIKILYEELVELLGGELKLSSKKPNVIMMVGLQGSGKTTTAAKLAYLKKGYKVLLVAADTFRPAAIEQLKQLGEQIVPVYSEEKDPVKIVKKALAKDVVIIDTAGRLHIDEELMELKEIKKAVKPDETLLVVDATTGQDAVEQAKAFNEAVGITGVILTKLDGDAKGGAALSIASVTGKPIKFIGVGEKIDDLEPFDPERFVSRLLGMGDIEALVEKAQEAISEEEAEKLVKKMKSGKFDLEDFYEQLEAIRKMGSLSKIMSMIPGMGKQKKDEEVDVDEKEMKRMKAIINSMTKEERRNPEIINGSRKKRIAKGSGTSVQDVNRLLKQFEQMKKMMKQMKKGGRGKKKKMMKMMKRFGGMMKPKFRRKPKMGRAGKKFRAAAAAAAAAAAAA
>LUCA_SRPsystem_Ffh_Indels90_87
MVFEKLSDKLKNVFKKLRGKSTITEENIEELLREIQLALLQADVNVKVVKELIKIKERALGEKVPKGITPGEQVIKIVHDELVELLGGESILESKKPNVIMMVGLQGSGKTTTAAKLAYFKKGRKVLLVAADTFRPAAIEQLKVLGEQIVPVYSEEKDPVKIAKNALHAKKKDVVIIDTAGRLHIDEDLMELKKIKKAVKPDETLLVVDATTGQDAVNQAKAFNEAVGITGVILTKLDGDAKGGAALSIAAVTGKPIKFIGVGEKIDDLEPFDPDRFVSRLLGMGDVVSLVEKAQEAISEEEAEEMAKKMRKGKFTLEDFLEQLQQIKKMGPLDSIMGMIPGMGKKMKEDDADIDEKKLKRIEAIIQSMTPEERENPEIINGSRRKRIAKGSGTSVQDVNELLKQFEQMRKMMKQMSKGKAMGMGKMMKMMKGMGGGMKGGGGGPGGMRKMGPKLRFTGARRAAAAAAA
>LUCA_SRPsystem_Ffh_Indels90_88
MNILSFGGFDLFLKRKIAAAAAAAAAAAAAAAAAAAAAAAAAAAAAAAAAAAAAAAAAAAAAAAAAAAAAAAAAAAAAAAAAAAAAAAAAEREPSYTLAAKSEEEKKSREEKKKHTQLFSIYKKVFSLPPTSTILVVVEEKAEEAEEAVAEEEPEEEESLEAAAAAAAAAAAAAAAAAACEQEEAKVELEKEEAPALEEAPAESEAEEKAAAAAAAAAAAAAAAAAAAEEYIEESEPVAVGETEEQEQAEALVEEELKWTEDEALPEEEKRRLVFEKLSDRLKEVLKKLRGKTKLTEKDIEELLREVQLALLEADVNVKVVKELIKVKEKALKEKVLKGITPREQVIKILYDELVNILGGELKISSKKPNVIMMVGLQGSGKTTTAAKLAYLKKQGYKPLLVAADTYRPAAIEQLKVLGEQIGVPVYSEEKDPVKIIKDALYAQDVVIIDTAGRLHIDEELMELKEIKEAVKPDETLLVVDATTGQDAVEQAKEFNEAVGITGVILTKLDGDAKGGAALSIAAVTGKPIKFIGVGEKIDDLEPFDPERFVSRLLGMGDIESLVEKAQEAIEEEEAEKTAKKMRKGKFDLEDFLEQLEQIKKMGPLSSIMEMIPGMGKQKPEENVEVDEKELKKMKAIIQSMTKEELRNPEIINGSRRKRIAKGSGTSVQDVNRLLKQYKQMKKMMKQMKKKGRKKMKKMMKMMKRLKGKMKRFFKLPSKSRRGRKR
>LUCA_SRPsystem_Ffh_Indels90_89
MAAAAAAAFGFFWRRKPAAAAAAAAAAAAAAAAAAAAAAAAAAAAAAAAAAAAAAAAAAAAAAAAAAAAAAAAAAAAAAAAAAAAAAAAAAAAAAATQSKHPSLKEEKAKEKKKSEGFFNLFKKKLKIEKESLSEKIIEEQARLAEEQTRRDAEVVEEAYLAEEQVEEFDETVEEKAEELEEVVLESQPEEEIGPEEKQILAAAAAAAAAAAASCVQEEAKEELEEKIAKAAEPEEVKKNPEESEAAAAAAAAAAAAAAAAAALSFLETSLIAAAALLPVKEALAQAQIKKEIEEESSEEEAEEKKEEERRREVFESLKDKLENILKKLRSKTSLSEKNIEELLREIQMALLEADVNVKVVKEIIVKERAKEKVLKGLTPREHVIKIVYEELVELLGKESLLSKKKPNVIMMVGLQGSGKTTTAAKLAYLKKGYKVLLVAADTYRPGAIEQLKVLAEQIGVVYSEEKDPVKIVKDALADVVIIDTAGRLHIDKDLMELKNIKEVVKPDETLLVVDATIGQDAVEQAKEFNEAVGITGVILTKMDGDAKGGAALSIRAVTGKPIKFIGTGEKIDDLEPFDPERFVSRLLGMGDIKSLVEKAQEAISEEEAEELVKKIRKGKFTLEDFLEQMQQIKKMGPLSSIMEMIPGMGQMKPEENAEVDEKQMKRMKAIIQSMTKEELENPEIINGSRIKRIAKGSGTSVQDVNRLLKQYKQMKKMMKKMKGNKMKKKKKMQKMMKKMGGKMKPGFRGPGPSGRPGKKAALTGARRAAAAAAA
>LUCA_SRPsystem_Ffh_Indels90_90
MFGLALKKSIAAAAAAAAAAAAAAAAAAAAAAAAAAAAAAAAAAAAAAAAAAAAAAAAAAAAAAAAAAAAAAAAAAAAAAAAAEREPSYTKVAKSEEEKKSRAEKKKKEYLFSRFKKKFSVLVKSLLEKEEEPIPRLAEEATPRDAEAAEQARDEEEQARPEELYVEKEAEAAEEAEIEEESESEFSLEAAAAAAAAAAAAAAAAAAAEAEEAALELAEKAEEAVEEASAEEEALEKAKEEIEAAAAAAAAVPETEEQAKAAAKVEKEIKPEPAEEEKEEERTRKVFEKLKEKLKDVLKKLRGKSKLTEENIEELLREIQLALLEADVNVKVVKEIIRIKERAVKEKVLKGITPREQVIKIVYDELVELLGEESLELSSKKPNVIMMVGLQGSGKTTTAAKLAYLKKKGYRVLLVAADTFRPGAIEQLKVLGEQIGVPVYSEEKDPVKIVKEALYAKKEDVVIIDTAGRLHIDEDLMELKNIKEAVKPDETLLVVDATIGQDAVNQAKAFNEAVGITGVILTKLDGDAKGGAALSIRSVTGKPIKFIGVGEKIDDLEPFDPERFVSRLLGMGDIESLVEKAQEAIDEEEAEKLLKKIRKGKFDLKDFLEQLQSMKKMGSLSSIMGMIPGMGQMMKEDDVEVDEKKLKRMKAIINSMTKEERENPEIINGSRRKRIAKGSGTSVQDVNRLLKQFKQMKKMMKQMKKMGAKKMKKMMKMMKKMGKGMPPMGGMKSKMRRPPKKLAAAGEGSDTPEVER
>LUCA_SRPsystem_Ffh_Indels90_91
MAAAAAAANNYFGKKSLAAAAAAAAAAAAAAAAAAAAAAAAAAAAAAAASTVNEKELRKELKDLKKEIKKKAAAAAAAAAAAAKNPWAVVAAYFLYLKLPNVVEEKEKAKEKKSSGALFSRFKTKFSVLVPSLLEKVKDELLAAAAAAAAAAAAFVAFLVQESVRVLLIEQHLEKQAEPVEEAVLESLAEAKEKLEELYVLQGEFGKAAKICESLEQEEKAIESEKKEKEKLEEVEKELELLEALAAAAAAAAAAAAAPSRLRLKLLEAYLNIGEVPRAVKAAEETAKAAAIVEEEVQAEEEEEVKEEAYKKKVFEKLSDSLQNILKKLRSKGKLSEENIEELLREIQLALLEADVNVKVVKELIVKERALKEKVPKSITPREQVIKIVYEELVEILGEEILESKKPNVIMLVGLQGSGKTTTAAKLAYFKKGRKVLLVAADTYRPAAIDQLKVLGEQIVPVYGEEKDPVKIVKNALAKDVVIIDTAGRLHIDEELMEELKDIKKAVKPDETLLVLDATTGQDAVNQAKAFNEAIGITGVILTKLDGTAKGGAALSIRAVTGKPIKFIGVGEKIDDLEPFDPERFVSRLLGMGDIASLVEKAQEAINEEEAEELEEKIRKGKFTLEDFYEQLEAIKKMGSLEKIMEMIPGMGQMKPDDELEIDEKKLKRIEAIINSMTKEERENPEIINGSRKKRIAKGSGTSEQEVNRLLKQYEQMKKMMKKMKKKGAKKMKKMMKMMKKMGGGMKPMKGMKPKLKGLKKKFRLAGAGASNPAAAA
>LUCA_SRPsystem_Ffh_Indels90_92
MVFEKLTDRLESVLKKLRGKSILTEKNIEELLKEIQRALLEADVNVKVVKELIIKEKALKEKVLKGITPREQVVKIVYEELVELLGGEAILSSKKPTVIMMVGLQGSGKTTTAAKLAYLKKGYRVLLVAADTYRPGAIEQLKVLGEQINVPVYSEEKDPVKIVKALAKKEDVVIIDTAGRLHIDKELMELKKIKEAVKPDEILLVVDAMTGQDAVNQAKAFNEAVGITGVILTKLDGDAKGGAALSIVAVTGKPIKFIGTGEKIDDLEPFDPERFVSRLLGMGDVKSLVEKAQEAIDEEEAEETAEKIRKNQFTLEDFLEQMEQMKKMGSLESIMEMIPGMGKQMPEDMVEVDEKKMKRIKAIIQSMTKEELRNPEIINGSRIKRIARGSGTSVQDVNQLLKQFKQMKKMMKQMKKGGRKKMKKMQKMMKKMGGMMGPFFRMPPGMGRAGKKFRQAAAGASGPAAAA
>LUCA_SRPsystem_Ffh_Indels90_93
MVFEKLKEKLEDVFKKLRSKGILTEENIEELLREIQMALLEADVNVKVVKEIIKVKERAVKEKVPKSLTPGEQVIKIVYEELVNLLGEELISSKKPNVIMMVGLQGSGKTTTAAKLAYLKKKGYKVLLVAADTYRPGAIEQLKVLGERIVPVYSEEKDPVKIVKEALHAKGDVVIIDTAGRLHIDKDLMELKNIKEAVKPDETLLVADATTGQDAVNQAKAFNEAVGITGVILTKLDGDAKGGAALSIRSVTGKPIKFIGVGEKIDDLEPFDPERFVSRILGMGDIESLVEKAQEAISEEEAEKLAKKIRKGQFDLNDFLEQLQAMKKMGSLSSIMSMIPGMGQMKNEDDFEIDEKQLKRMKAIINSMTKEERRNPEIINGSRRKRIAKGSGTSVQDVNRLLKQFKQMKKMMKQMKKNKRGGMKKMMKMMKRMGGGMRPGFKGKGKMGRAGKKFRQAAAGADTPEVER
>LUCA_SRPsystem_Ffh_Indels90_94
MALFSRFKTAFSVLVPSLLEKLEEEQARLAEEQTRRDAEAAEQAYHADEQSEEFEEEVEKEEEEVEEVEVEQVSESEEKLEEKQIKAAAAAAAAAAAAKSESEEPAVEYEKKVEEAAEEAEESEESLETELEFLEESEIAAAAEITASEEEEQLEAETEKEKEQKEEEAEKEKEEEKKKTVFEKLKDKLQGILKKLRGKSKLSEENIEELLREIQLALLEADVNVKVVKEIIKIKRAVKQKVLKGVTPGEQVIKIVYEELVNLLGGESLLESKKPNVIMMVGLQGSGKTTTAAKLAYLKKRGRKVLLVAADTFRPAAIDQLKQLGEQIGVPVYGEEKDPVKIAKKALAKKDVVIIDTAGRLHIDEDLMELKEIKEVVKPDETLLVIDATTGQDAVEQAKAFNEAVGITGVILTKLDGTAKGGAALSIRSVTGKPIKFIGVGEKIDDLEPFDPDRFVSRLLGMGDLESLVEKAQEAISEEEAEELAKKMRKGKFTLEDFLQQLEAMKKMGPLDSIMEMIPGMGKMKPEDAMEVDEKKLKRTEAIINSMTKEELENPEIINGSRIKRIARGSGTSEQDVNQLLKQYEQMKKMMKKMKKKKRKKMKKMQKMMKKMGGMMGPGGGGPGGLGGLGKKFRQAAAGASNPAAAA
>LUCA_SRPsystem_Ffh_Indels90_95
MFGFFFKKKVAAAAAAAAAAAAAAAAAAAAAAAAAAAAAAAAAAAAAAAAAAAAAAAAAAAAAAAAAAAAAAAAAAAAAAAAAEREPSYRPIPRVVLEEKARQEKSKHSQVFSIYKKVFSLPAKSVILVLIEEREEPVEEVEEEQVAELEEKLEEKQIKAAAAAAAAAAAAKKVAEEAKLEAKVEEAEKEAEEEVESSALEAEAAAAAAAAAAAAAAAAAALSFLESNLEENKAVSAEEKQVSVEAQKEKELEWTEPEALPEEEKKHTVFENLSESLKNVLKKLRGKSLLSEKDIEELLKEIQLALLEADVNVKVVKEIIIKERALKEKVPKSVTPREQIIKILYEELVELLGGESLKLSSNKPNVIMLVGLQGSGKTTTAAKLAYLKKQGYKVLLVAADTFRPAAIEQLKQLGEKIVVYKEEKDPVKIVNALAKKKDVVIIDTAGRLHIDEELMELKEIKKAVKPDETLLVLDATTGQDAVEQAKAFNEAVGITGIILTKLDGDAKGGAALSIAAVTGKPIKFIGVGEKIEDLEPFDPERFVSRLLGMGDIKGLVEKAQEAISEEEAEKLAKKIRKGKFDLKDFYEQLQAIKKMGSLSKIMSMIPGMGKMKKEDNLDVDEKELKRMKAIINSMTKEERRNPEIINGSRKKRIAKGSGTSVQDVNRLLKQFEQMKKMMKQMKKGGLKKMKKMMKMMKKMGGGGRPGKKRPGKMGRLGKKFRRPAAGASNPAAAA
>LUCA_SRPsystem_Ffh_Indels90_96
MAAAAAAAFKFFGKEKLAAAAAAAAAAAAAAAAKNAVDKFSKDIDENAETIVEIAELRKKLKDLKKEIKKKKKPWAVVAKYFLATELKKVQEEREKRQESSKHTAVFSIYKKVFSIHATSTILVVIEEKKEPAEEVVVEEESEAEEKLEELYVLQGEFGKAAKICESVEQEEEKLESSEEEKEKLIEEQEELELLEAAAAAAAAAAAAAAAPSRLRLKLAEEYINIGEVPRAVGATEAQAEAEAELEAELKWTEEKKLPEEEDKKIVFEKLKDKLQNVFKKLRGKGKLSEKDIEELLREIQMALLEADVNVKVVKELIKVKEKALKEKVPKGVTPAEQVIKILYEELVNLLGEELKLESKKPNVIMMVGLQGSGKTTTAAKLAYLKKQGKKVLLVAADTYRPAAIEQLKVLGEQIGVPVYKESKDPVKIVKNALAKQDVVIIDTAGRLHIDEDLMELKKINEVVKPDEVLLVLDATTGQDAVKQAKAFNEAIGITGVILTKLDGTAKGGAALSIRAVTGKPIKFIGVGEKIDDLEPFDPERFVSRILGMGDIASLVEKAQEAISEEEAEKLVEKIKKGKFDLEDFYEQLQAIKKMGSLESIMEMIPGMGQMKKEENVEIDEKQLKKVEAIINSMTKEERENPEIINGSRRKRIAKGSGTSVQDVNRLLKQYEQMKKMMKQMKKGGPKKKKQMMKMMKKMGGGMKPSKGGKPKMRKSGKKLRQANENSDTPEVER
>LUCA_SRPsystem_Ffh_Indels90_97
MAAAAAAAFGLLFKKSTLYELSVLIEVEKAKEKKNSSQIHSRLKKVFSVLVPSLILVVVEEKEEEVEEVEIEEESESEVKTDGDMIVEGAAAAAAAAAAKAAEEEEKIESLKKEAEAAEEEPAEPEAEEAEAAAAAAAAAAAAAAAAAAEEYKEAALAAAAATGVAGTTGEKEQPEAQVEERLEWTAEGALPEEANTVSVFEKLSDRLKDILKKLRNKSLLTEKDIEELLREIQRALLEADVNVKVVKELIKVKERALKEKVLKGVTPREQVIKIVYDELVNILGGELLSSKKPTVIMMVGLQGSGKTTTAAKLAYLKKGYKVLLVAADTYRPAAIEQLKVLGEQIGVPVYSEGKDPVKIVKNALAKDVVIIDTAGRLHIDEELMELKKIKKAVKPDETLLVVDAMTGQDAVNQAKAFNEAVGITGVILTKLDGDAKGGAALSIAAVTGKPIKFIGTGEKIDDLEPFDPERFVSRLLGMGDIKSLVEKVEEAISEEEAEKTAKKMKKGKFDLEDFYEQMEAIKKMGSLSSIMEMIPGMGKQIKEDDVEVDEKELKRFKAIIQSMTKEERRNPEIINGSRRKRIAKGSGTSVQDVNKLLKQFKMMKKMMKQMSKGGPKKKKKMMKMMKKMGGKMKGGFKGMGRLGRAGAF
>LUCA_SRPsystem_Ffh_Indels90_98
MVFENLKDSLKGVFKKLRSKGRLTEENIEELLREVQMALLEADVNVKVVKEIIIKERAKEKVLKGVTPREQVIKIVYEELVELLGEKLNIDSKKPNVIMLVGLQGSGKTTTAAKLAYFKKGYKPLLVAADTFRPGAIEQLKVLGEKIVPVYSEEKDPVKIVKDALAKKNDVVIIDTAGRLHIDEELMELKEIKKAVKPDETLLVVDATIGQDAVEQAKAFNEAVGITGVILTKLDGDAKGGAALSIAAVTGKPIKFIGVGEKIDDLEPFDPERFVSRLLGMGDIKSLVEKAQEAISEEEAEKTAKKMRKGKFDLKDFLEQMQAIKKMGPLSSIMEMIPGMGKMMKPDNLEVDEKQMKRMKAIIQSMTKEERENPEIINGSRRKRIAKGSGTSVKDVNQLLKQFKMMKKMMKQMKGGGLGGKKKMMKMMKKMGGGMRGGFGMKPKSGRAGPGLALAGAGASNPAAAA
>LUCA_SRPsystem_Ffh_Indels90_99
MNILSFAAFGFFWKERLAAAAAAAAAAAAAAAAAAAAAAAAAAAAAAAASTVNEKELRKELKDLKKEIKKKAAAAAAAAAAAAKNPWAVVAAYFLAFLLAAEKEDTEAKQSAAKSEALFDKFKKKLNIHEKSVSEKLKEALLASPDDEARRAAAFKGFLYSEEEEQLLVDEILEEAEEEAEEVVEEQEEESEQKLAELYVKQGEFGKAAKICEKKVAEEAKLESKEEKKEEAKEKEVELEPQPTLAAAAAAAAAAAAAPSRLRLKLASEYYIIGEASRAAKEEAPELAIETLKEKEVEEEETKKKKEEEKKKTVFEKLKRLKNIFKKLRGKTTLSEENIKELLREIQMALLEADVNVKVVKEIIIKERALKEEVLKGITPGEQVIKIVYEELVNLLGEELLKSKKPNVIMMVGLQGSGKTTTAAKLAYLKKGYKVLLVAADTYRPAAIEQLKQLGKQIGVPVYGEEKDPVKIVKKALAKKEDVVIIDTAGRLHIDEDLMELKNIKKAVKPDETLLVIDATTGQDAVNQAKAFNEAVGITGVILTKLDGTAKGGAALSIRAVTGKPIKFIGVGEKIDDLEPFDPDRFVSRLLGMGDLESLVEKAQEAISEEEAEKLAEKIRKGKFTLKDFLEQLESIKKMGSLSSIMSMIPGMGGMMPEEEVEVDEKQLKRIEAIINSMTKEERENPEIINGSRRKRIAKGSGTSEQDVNQLLKQYEQMKKMMKQMKGMGSKGMKQMMKMMKKFGGMMRPGFKAKGKMRRGRKR
>LUCA_SRPsystem_FtsY_Indels10_0
MFNKLKKKLKEEKEKLLEKVEKKEEEVEKVVKEQASEAEAEEAKLEKEEVKEALKTEPVESEPEEKAAVKEVLSHVEVEKAKEEESEEEEEEKKKEEEEKKSVFEKLKERLEKTKKGLLEKLKSIVTLTEKDLEELLEELELALLESDVGLEVTEEIILKKRAIKKKVKRGKNAEELVIELLREELLEILSEELKSENKPNVILFVGVNGTGKTTTIAKLAYLKKGYSVLLAAGDTFRAGAIEQLEVWGERLGVPVIKQGADPAAVVDAIAKDVVIIDTAGRMHTNENLMELKKIKRVVKPDETLLVLDATTGQDAVEQAKEFNEAVGITGIILTKLDGDAKGGAAISIAAVTKKPIKFIGVGEKIEDLQPFDPERFVERLLGES
>LUCA_SRPsystem_FtsY_Indels10_1
MFGKFKKKLKEEKEKVSEKVEEKEEPTEEVVEKEAEEQQEEKKSEKEKVKEAAKEEEQEEEVLEAEKESQAEEQAKAAALIEKELEEKEENEKKEEEEKKEVFEKLKEKLQKTKKNLFSKLKSLFSLSEKDLEELLRELEMALLESDVGLEVVEEIILKRAVKQKVKRSKDAEELIIELLREELLEILSEELKLSENKPNVILFVGVNGSGKTTTIAKLAYFKKGYKVLLAAGDTFRAAAIEQLEIWAERLVPVIKHGADPAAVVFDAAKRDVVIIDTAGRLHTNENLMELKKIKRVVKPDETLLVLDATTGQDAVEQAKEFNEAVGITGIILTKLDGDAKGGAAISIAAVTGKPIKFIGVGEKIEDLEPFDPERFVDRLLG
>LUCA_SRPsystem_FtsY_Indels10_2
MFNLFKKKLKSEKEKVLEKIEKKEEAVEEVEAEQESESAEEESKSEKESVAEAEEEVPAEKEAEDAADAPADAEDAEAKKESEAESEEEEEAAKEEEEEVKEVFEKLKESLEKKKKGLLEKLKSISTISEEDLEELLRELEMALLESDVGVEVVEEIIEIKKKAVKKKVPRGSNAEELVIELLREELLEILSGTVLESKKPNVILFVGVNGTGKTTTIAKLAYFKKGYKVLLAAGDTFRAAAIEQLEIWGERLGVPVIKQGADPAAVVFDAIYAANDVVIIDTAGRMHTNENLMELKKIKRVVKPDETLLVLDATTGQDAVEQAKEFNEAVGITGIILTKLDGTAKGGAALSIAAVTKKPIKFIGVGEKIEDLEPFDPERFVERLLGE
>LUCA_SRPsystem_FtsY_Indels10_3
MFNLFKKKLKSAKEKVLKKLVKKKEAVVEEVEKEQQSEAVEEEAALEEEKLEEAAEPVPAEKEAEEELVMKTIGDEQQVEVQVEEEVEAEEEEAKKEEEKKKEVFEKLKEKLKKKKKNLVEKLKSLTTISEKNIEELLEELEMALLESDVGVEVVEEIIELKKRAKGKKVKRGKNPEELVLELLREELLEILSEELLEDKKPNVILFVGVNGTGKTTTIAKLAYLKKGYSVILAAGDTFRAGAIEQLEIWAERLGVPVIKQGADPAAVVFDAIAKRGDVVIIDTAGRMHTNENLMEELKKIKRVIKPDETLLVLDATTGQDAVEQAKEFNEAVGITGVILTKLDGTAKGGAAISIAAVTKKPIKFIGVGEEIDDLEPFDPEKFVDRILG
>LUCA_SRPsystem_FtsY_Indels10_4
MFGLFKKKLSSFKESTTEKVLEKQEEPVEEVVIEQQSESEQEEEKIEAEEVKEKAKEEQAVLEPEPEAPVPEVEEHVEVEAEIEKELEEEEEKEEKEEAEKKEVFEKLKESLKKTKKNLFEKLKSLFLISEKDIEELLEELEMALLEADVGVEVVEEIILKKAKEKIPRGKNPEELVIELLREELLILSETSINSKKPNVILLVGVNGTGKTTTIAKLAYFKKGYKVLLAAGDTFRAAAIEQLEEWAERLVPIIKQGADPAAVVFDAAKDVVIIDTAGRMHTNENLMELKIKRVIKPDETLLVLDATTGQDAVEQAKEFNEAVGITGIILTKLDGDAKGGAAISIAAVTKKPIKFIGVGEGIDDLKPFDPERFVDRLFGKN
>LUCA_SRPsystem_FtsY_Indels10_5
MFGLFKKKLKEEKEKVLKKLIEEKEEPVEEVEEAEEEEAEQEKAETEKEKEAKAATEPETKSESLDAEPVTAAEQPAAAEAKHEEKVKKEKPSKKKEEEKKKEVFEKLKNKLEKKKKNLLSKLKSLFSLSEKDLEELLEELEEALLESDVGLEVVEEIIELKKRAVKKKVKRGKNPEEIIIELLRNELLEILSETLKLEEKKPNVILFVGVNGTGKTTTIAKLAYLKKQGYSVLLAAGDTFRAAAIEQLEIWGERLGVPVIKQGADPAAVVFDAIHAKARDVVIIDTAGRMHTNKNLMELKKIKRVVKPDETLLVLDATTGQDAVEQAKEFNEAVGITGIILTKLDGDAKGGAAISIAAVTGKPIKFIGVGEGIEDLEPFDPERFVDRLLGEE
>LUCA_SRPsystem_FtsY_Indels10_6
MFGKFKKKLKSAVEKVLIEEKEEAVEEAEKEAEAEAAAEESALESEKEKEADAEAPAKEEALDAVAAKAAAESLSAATEIEEEEEPEEAKKEEEEEKKKSVFEKLKERLEKKKKNLFSKLKSLTTLSEKDLEELLRELEMALLEADVGLEVVEEIILKEKAVKQKVKKGKDSEELVIELLREELLEILSEEIEESKKPNVILLVGVNGTGKTTTIAKLAYFKKGYSVLLAAGDTFRAAAIEQLEIWAERLVPVIKQGADPAAVVFDAIARDVVIIDTAGRLHTNENLMELKIKRVVKPDETLLVLDATTGQDAVEQAKAFNEAVGITGIILTKLDGDAKGGAAISIAAVTKKPIKFIGVGEGIEDLEPFDPERFIDRLLGEDE
>LUCA_SRPsystem_FtsY_Indels10_7
MFNKLKKKLKAFKEKVSEKVEEEAEEAEEAEAAAQEEEAQEEAKIEKEEEKKKPREEQSELTPAESEVLGAIGDKGETEAEFEEELKEKEEEGKKEEEEVKEEFEKLEKLEKKKKGLLQKLKSVVTLSEKDLEELLWELELALLESDVALEVAEEIVELKRLVGKKIPRGKNIEELVKEALREALLILSAEQLPMISKDKPFVILFVGVNGTGKTTTIAKIAYLKKGYSVVLAAGDTFRAAAIEQLEEHAKRLVKVIKHGADPAAVVDAIAKRDVVLIDTAGRMHTNKNLMELKIKRVVKPDLKIFVGDAITGNDAVEQAKQFNEAVGIDGIILTKVDADAKGGAALSIAHVTGKPILFLGVGQGYEDLEPFDPEWFVERLLE
>LUCA_SRPsystem_FtsY_Indels10_8
MPEKTSKRPWSPAKLQEVLLPVAAISVIFVMLIPIPSLLLDLLLAASITASVLVFLSAVQVRRAVDFSVFPTLLLLLTLFRLSLNLASSRRILLHGHEGTAAAGKVIEAFGQFVVGGNYVVGFVLFLALIAIQFLVVSHGAVRTAEVTARFTLDALPGKQMAIDADMNAGLIDEQARKRRQAIAREAEFYGAMDGAARFNQRDSLATILITAINIVAGLLIGVLVALEAVKTYTILVGDGLVTMIPSLLVSVAGGMVLTRASSAEALGELGSQLFRSNTLWIASGVLVALALVPGLPKLAFLLLAAGLALLARRLQQAADAAAEAAQTKAAGEELASLLKDELSLEIGFQLIPLVDEKQGGQLLRVRALRRHLAQELGFIVPPVHITDNLRLKPREYVISLRGVEIARWQTEQNSLLAVNSDAKARPLPGIETREPAFGVPAKWIQPALEEQALAAGYSVVDQTTVIATHLGEMIRQHAHELLGRQETKRLLDGLNESHPKLVEELVPKLLSLGEVQKVLQQLLREQVSIRDLGTILETLVEAAPQSKSLVHLVESVRQALGRGLVQPLLDRDGGLKVVMLEPAIEEELTATFHPQGAGLLLADGSGAPADFIRRIVDSLKQLIGSGTSSARPVLLCPSPARYHLRRWLEPFLPKITVLSPAEIPPEVRVRSIGVVR
>LUCA_SRPsystem_FtsY_Indels10_9
MFNKFKKKLKSFTKKVLEKVEEEAEEVEEVEEEEEEEVAEESAVEEEKVEEAVSAPEKVSEQLSTVAEKTVEDPGQTEAKHEAEVEEEKPPKEKEEEKKKSVFEKLKEALKKTKKSLFEKLKSLFTISEKNLEELLEELELALLESDVGLEVVEEIILKKRAVKKKVKRGKNSEEFVIELLREELLEILSEEIKNSDKKPNVILFVGVNGSGKTTTIAKLAYLKKGYKVLLAAGDTFRAAAIEQLEEWGERLVPVIKQGADPAAVVFDAIAKADVVIIDTAGRLHTNKNLMELKKIKRVVKPDETLLVLDATTGQDAVEQAKEFNEAVGITGIILTKLDGDAKGGTAISIAAVTKKPIKFIGTGEKIEDLEPFDPERFIERLFG
>LUCA_SRPsystem_FtsY_Indels10_10
MNAFIFLAKKSDILVAVAVISILMVMIIPLPPFLLDLLLTFSITLSIIILLVSMYIRKPLDFSVFPSVLLITTLFRLSLNVASTRLILLHGNEGTEAAGEVIEAFGNFVVGGNYVVGLIIFLILVIINFIVITKGAGRIAEVAARFTLDAMPGKQMSIDADLNAGLINEARKRREISREADFYGAMDGASKFVRGDAIAGIIITLINIIGGILIGVIQMSIDAVQTYTILTIGDGLVAQIPALIISTAAGIVVSRAASESNLGDITKQLFNPKTLFTAAGVLFFFGLIPGLPHLPFLLIAAAGGIAYLMTKEKKEEEVAAEAEEKEENVESLLPDPMELEIGYGLIPLVDGEQGLLRIRSIRRQLALEMGFIVPPIHIRDNLQLKPNEYAILIKGVEVARGELMPGRYLAINPGGAQKIEGIPTKEPAFGLPALWIEEEEKEKAQMAGYTVVDAATVIATHLTEIIRKHAHELLGRQEVQRLLDNLAKTHPKVVEELVPNLLSLGTVQKVLQNLLRERVSIRDLRTILETLADYASMTKDPDILTEYVRQALARTITKQYLNPDGNLSVITLDPSLEQTITESIQQTEQGSYLALDPVLAQKIISKIKQAVEKATSKGYQPVLLCSPAIRRHLRRLIERFLPNLPVLSPNEIAPNVKIQSIGTVKLD
>LUCA_SRPsystem_FtsY_Indels10_11
MFNKFKKKLKEAVEKVSKKLEEKEEPAEEVVIEQQAAEASEEKKTEKEKIEEAKKAVEAKEEPEEAEAVPEVIEEVAVEAAHEEKQKKEQEDEKKEEEKKKKVFEKLKEKLEKKKKNLFEKLKSLFTLSEKDIEELLRELEMALLESDVGVEVVEEIIELKKKAVKKKVKKGSDPEELVIELLREELLEILSGTLLEDNKPNVILFVGVNGTGKTTTIAKLAYLKKGYSVLLAAADTFRAAAIEQLEIWGERLGVPVIKQGADPAAVVDAIAKARDVVIIDTAGRMHTNKNLMELKKIKRVVKPDETLLVLDATTGQDAVEQAKAFNEAVGITGIILTKLDGDAKGGAALSIAAVTGKPIKFIGVGEEIEDLKPFDPERFVERLLGEE
>LUCA_SRPsystem_FtsY_Indels10_12
MSSATSSAAATKKAGSFIGRLKDLALPVAAISVIFVMLIPIPAAVLDLLLACSMAASVLVFLSAVQVRRAVDFSVFPTLLLLLTLFRLSLNIASSRRILLHGSEGTAAAGKVIEAFGQFVVGGNYVVGFVLFLALIAIQFLVVSHGAVRTAEVTARFTLDALPGKQMAIDADMNAGLIDEARKRRQAIAQEAEFYGAMDGAARFNQRDSLATILITAINIVAGLLIGVLQVALEAVKTYTILVGDGLVTMIPSLLVSVAGGIVLTRASTSGALSELGTQLLRGTTLYIASGVLGALCLVPGLPKLAFLLPAALAAAGRRMAQSAEAAPAAEKAAAAGENLASLLKDELSLEIGFQLIPLVDEKQGGQLLRIRALRRHLASELGFLVPAVHISDNLRLKPREYVFSLRGMEIGRWQTEGNSLLAVSSDPKARPLPGRETREPAFGVPARWIQPSLEEQALAAGYSVVDAVTVITTHLGEMIRQHAHELLGRAETKRLLDALNESHPKLVEELVPKLLTLGEVQKVLQQLLREQVSIRDLGTILETLVEAAPQNKSLAHLVEAVRQALGRRIVQPLLDGDGTLRVLMLDPALEEELMAAFSPETAARLLADGRGPGAPLIRRLVDSVKQLIGSSPSSAPPVLLCPSPARYYLRRWLEPILPKVTVLSPAEIPPEVRLRSIGTVR
>LUCA_SRPsystem_FtsY_Indels10_13
MFDKLKKKLKEAKEALSKKVKQKAEPAEEVAEEKPESAEEVELEKAEEAPEATEKEAKAKKEKERKKAEEKEKKEEEKKKEFEKLEKKLEKKKKGLLSKKKSLVSLSEKDLEDLLWELEMALLESDVALEVVEEIILKKKLVGKKVRRGKNTEELVKEALREALLEILSAEEDLEMIKAKEKPFVILFVGVNGTGKTTTIAKLAYLKKGYSVVLAAGDTFRAGAIEQLEIHAERLVRVIKHGADPAAVVDAIADVVLIDTAGRMHTNKNLMELKKIKRVVKPDLTIFVGDALTGNDAVEQAKQFNEAVGIDGIILTKADADAKGGAALSIAYVTKKPILFLGVGQGYEDLEPFDPEKFVDRLLE
>LUCA_SRPsystem_FtsY_Indels10_14
MFEKFKKKLKEFVKKLEEKVEKEEEPAEDVEEAEEEEVAAEEKALEKEEEKEKVEAVEKELEALEALAEKTIGDQGQAEAEVEAEVQAEEKEEEKEEEKKSVFEKLKEKLKKKKKGLFEKLKSLFTLSEKDIEELLEELEMVLLESDVGVEVVEEIILKERAVKQKISRGKDAEELVLELLREELLEILSEQLKLSDNKPNVILFVGVNGTGKTTTIAKLAYLKKQGKSVLLAAGDTFRAAAIEQLEVWAERLGVPVIKQGADPAAVVFDAIHAKAKDVVIIDTAGRMHTNENLMELKKIKRVIKPDETLLVLDATTGQDAVEQAKEFNEAVGITGIILTKLDGTAKGGAAISIAAVTKKPIKFIGVGEKIDDLKPFDPERFVERIFG
>LUCA_SRPsystem_FtsY_Indels10_15
MFERLKEAVKKKKKSIVEKKKTITTLSEKNLEELLEELEMALLESDVALEVAEEIVLKKRLVGKKVRRGKNVEELVKEALREALLEILSAETLDLIKNRKKKKPFVILFVGVNGTGKTTTIAKLAYLKKGYSVVLAAGDTFRAAAIEQLEKHAERLGVKVIKHGADPAAVVYDAIAAGDVVLIDTAGRMHTNVNLMELKKIVRVIKPDLKIFVGDAITGNDAVEQAREFNEAVGIDGIILTKVDADAKGGAALSIAHVTGKPILFLGVGQGYEDLKPFDPEWFVDRLLE
>LUCA_SRPsystem_FtsY_Indels10_16
MFNKFKKKLKSEEEKLSEKVEEKKEPAEEVEEAEAEESEEAKVEKDKEAPAQKEVPSKAEAAPAAELPAEAEPENAAVKAEAKQEEEESDEKAEEEKKKEVFEKLKEKLKKTKKSLVEKLKSLTTLSEKNIEELLRELELALLEADVGVEVVEEIILKEKAKKKVKKGKNSEELVIEVLREELLEILSEELISDKKPNVILLVGVNGSGKTTTIAKLAYLKKGYKVLLAAGDTFRAGAIEQLEVWGERLVPVIKQGADPAAVVFDAYARDVVIIDTAGRLHTNENLMELKKIKRVVKPDETLLVLDATTGQDAVEQAKAFNEAVGITGIILTKLDGDAKGGAALSIAAVTGKPIKFIGVGEKIEDLEPFDPERFVERLLG
>LUCA_SRPsystem_FtsY_Indels10_17
MFNLFKKKLKEAKEKLLEKLVEKEEEEVEKEVEQQKEEASEEAKLEKEKVSPELEPKPAEKEPEETEAAKQVAERIQIEKKAEEELKKEEENKKKEEEKKKSVFDKLKEKLKKKKKGLFSKLKNLTTLSEKDIEELLRELEMALLESDVGVEVVEEIIELKKRAKQKIRRGKNPEELVIELLREELLEILSETLLEENKPNVILFVGVNGTGKTTTIAKLAYLKKGYKVLLAAGDTFRAAAIEQLEIWGERLVVIKHGADPAAVVYDAIYAARDVVIIDTAGRLHTNKNLMELKKIKRVIKPDETLLVLDATTGQDAVEQAKEFNEAVGITGIILTKLDGDAKGGAAISIAAVTKKPIKFIGVGEKIEDLKPFDPEKFVDKLLG
>LUCA_SRPsystem_FtsY_Indels10_18
MFDKLKKKLKEAKEKVSSKVEEKAEAVEHEAEAEADEASEEAAEEKEAESEASAEAPSKEDAVDAADEPADEEQSSAAAEAEEESEKEEAEEEKEEEEKKAAFEKLKEALEKKKKGLLSKKKTLTTLSEKDLEELLWELEMALLESDVALEVVEEIILKEKLGKKVKRGENTEEIVKEALRDALLEILSEEQLDLIKERKDKPFVIVFVGINGTGKTTTIAKLAYLKKGYSVVLAAGDTFRAGAIEQLEEHAEKLVKVIKHGDPAAVVYDAIAKHDVVLIDTAGRMHTNKNLMELKKIVRVVKPDLTIFVGDALTGNDAVEQARQFNEAVGIDGIILTKADADAKGGAALSIAYVTGKPILFLGVGQGYDDLEPFDPEKFVERLLG
>LUCA_SRPsystem_FtsY_Indels10_19
MFDFFKKKLKSEEEKVLEKVKEEEEAAEEVIEKQEAEAQEEKPVEKEKAEEAEEAVEAELEEQEAVAAPEELEQVAAEAKHEEEQKEEEEPEKKKEEKKTVFEKLKEKLKKKKKNLFEKLKSLTTISEKNLEELLEELEMALLESDVGLEVVEEIIKLKKRAVGQKVKRGKDSEEFVLELLREELLEILSEKISAEGKPNVIMFVGVNGSGKTTTIAKLAYLKKGKKVLLAAGDTFRAAAIEQLEVWAERLVPVIKHGADPAAVVFDAIAAKDVVIIDTAGRLHTNKNLMELKKIKRVVKPDETLLVLDATTGQDAVEQAKAFNEAVGITGIILTKLDGDAKGGAAISIAAVTKKPIKFIGVGEKIEDLEPFDPDRFIERLLG
>LUCA_SRPsystem_FtsY_Indels10_20
MFNLFKKKLSNFAEKVLEKLIEEKEEPVEEVEAEAEEEEAAEEAKLEKEEAKEPEEEAEVEKTSLEAAVEGTVEDELQTEALAEKELQEEENNEKKEEEETKAVFEKLKERLKKPKKGLFSKLKSIFTLSEKNIEELLRELEMALLESDVGLEVVEEIILKKKAVKQKIPRGKDAEELVIELLRDELLEILSGELLEDNKPNVILFVGVNGTGKTTTIAKLAYLKKGKSVLLAAGDTFRAAAIEQLEVWGERLVPVIKQGADPAAVVFDAIAARDVVIIDTAGRMHTNENLMEELKKIKRVVKPDETLLVLDATTGQDAVEQAKEFNEAVGITGIILTKLDGTAKGGAAISIAAVTGKPIKFIGVGEEIDDLEPFDPERFVDRLLGEGEEEE
>LUCA_SRPsystem_FtsY_Indels10_21
MSEKTSILNFLMSKAADWIIPIAAVSIVFVMLVPMPSFLLDLLLAISITASVLVLLTAVHVLRPVQFSVFPSLLLLLTLFRLSLNLASSRRILLHGNEGTSAAGNVIEAFGQFVVGGNYVVGFVLFLALIAIQFLVVSHGAVRTAEVTARFTLDALPGKQMAIDADLNAGLIDEAKKRREQVAREAEFYGAMDGAARFNQRDSMATILITAINIVAGLLIGVFQVPLEALKTYTILTVGDGLVTMIPSLLVSVAGGMVVTRASSDDSLGDIGRQLFNPKPLWIAGGVLLALALVPGLPKLSFFLLAGGVGFVARRMQETASAAAEAAAAAKAAAATEPLDALLKDELSLEVGLGLVPLVDAKQGGQLLRVRSIRKNLAQQLGFIVPSVHITDNLRLKPREYVILLRGVEIARWELNQDSLLAISSDPNAAALPGVPTREPAFGVSAKWIAPQLQEQALAAGYTVVDPTSVLATHLGEVIKQHAHELLSRQETKRLLDRLTESHPKLTEELVPKLMSLGEVQKVLQQLLREQVSIRDLGTILETLVEAAPATKNPVLLVESVRQALGRALVHPLLGKDGELKVVTLDPAIEEELTKSFNPTAAALPLPAEPAFVRRLLDSLKRLIGGAASTAPPVLLCSSPARFHLRRLLEPFLPKVVVLSPGEIPPVVRVQSIGTVR
>LUCA_SRPsystem_FtsY_Indels10_22
MFNKLKKKLKSFKKKVSEKVKKEEEEVEEVVVEQIREKVQEEEKIEEAEEKEKAEEVQVEPEPEEKEAVPEVLSHVSVEKEVEKEVKEEEEKKKKEEEKKTEFEKLKKRLKKPKKGLFEKIKSLITLSEKDIEELLWELEMSLLESDVAVEVVEEIVLKKRLVGKKIKRGENIEELVKNSLREILLEILSTETLDLIEKKKKKKPFVILFVGVNGTGKTTTIAKLAYLKKGYSVVLAASDTFRAGAIEQLEEHAERLVKVIKHGADPAAVVYDAIAKDVVLIDTAGRMHTNRNLMELKKIKRVTKPDLTIFVGDAITGNDAVEQAKQFNEAVGIDGIILTKIDADAKGGTAISIAYVTKKPILFIGVGQEYDDLKKFDPEKFVEKIFG
>LUCA_SRPsystem_FtsY_Indels10_23
MKTPSPPSMSKLQAILLPVAAISVVFVMIIPIPSIVLDLLLAASITASVIVFLTAVQVRRAVDFSVFPTLLLLLTLFRLSLNLASSRRILLHGHEGTAAAGAVIESFGQFVVGGNYVVGFVLFLALIAIQFLVVSHGAVRTAEVTARFTLDALPGKQMAIDADMNAGLIDELARKRRQAIAREAEFYGAMDGAARFNQRDSMATILITAINIVAGLLIGVLQADLTAVKTYTILVGDGLVTMIPSLLVSVAGGMVLTRASSAESLDELGTQLFSRNTLWIACGVLVGLALIPGLPKLSFILLAALGLIARRLPQASVSTAESEAAASAKAAETAGENLASLLKDELTLEIGFQLIPMVDEKQGGQMLRVRALRRHLATELGFIVPPIHITDNLRLKPREYVVSLRGVEIARWQTEQNCLLAVNADPKARPLPGIETREPAFGVSAQWIQPGLEEQALAAGYSVVDQTTVIGTHLGELIRRHAHELLGRQEVKRLLDSMNESHPKLVEELVPKLMSLGEVQRVLQQLLREQVSIRDLGAILETLVEAAQQSKNLVHLVESVRQSLGRGLVHPLLDRDGGLKVLMLEQGIENELIRTFDPQGAGLLLGDGSRSGMPADFLRRVVDSVKRLTGSASPSALPVLLCPSPARYHVRRWLEPFLPKVTVLSPGEIPPEVRVRSVGTVG
>LUCA_SRPsystem_FtsY_Indels10_24
MNLLDLLKKREDVFIALLVVSIVGVMILPIPAFFLDILLSLSISLSITIIVTSIYIRKPLDFSVMPSVLLMATLYRLALNIASTRLILLKGNEGADAAGHVIMSFGNFVIGGNYAVGIIIFLILVIINFVVITKGSGRIAEVAARFTLDAMPGKQMAIDADLNAGLIDDARRRREEIAQEADFYGAMDGASKFVRGDAIAGLVITAINIIGGLIIGVLQMSVDAAVTYTILTVGDGLVSQIPALLTSTAAGIVVSRAGKESDIGDITQQILNPKALATVAGVLMVLGFVPGLPHIPFFLISAGAGGIAYALTTPAGEEEKEVSAQPAVEQKIEAYLEDPLGLEIGYGLIPLVDEPHGDLLKKIKAMRRQIASEIGFVVSPIHIKDNLQLRPHEYSFLIRGVEIARGEVMMGSWLAVASGETEKIDGIPTKEPAFGLPALWIDERDVERAQLSGYMVVDTATVIATHLTELIRSHAWELLSRQEVQKLLDNISKSYPKIVEELVPSLLTLGAVQRVLQNLLKERVPIKDIITVLETLLDYAPNIKDPDMLTEYVRQALGRTITKQYVAEDGRLPVFTLDPRFEKLISRSVQTGEQADTGALNPDIINRLVKSIEKVMEKGSLKGVQPVILCSANIRRYLRRLVERFLPSIVVLSNSEISSTTRLDTLGMVRYED
>LUCA_SRPsystem_FtsY_Indels10_25
MFNKFKKKLSNEKEKLLKKVEEKEEEVEEVIEAQKEEEQEESKLEKEKKAEELEPEESKSESQESVATKEVLSHVSAEALHEEEKKKEEENKEKEKEKKKKVFEKLKEKLKKKKKSLLEKLKSLFSLTEKNIEELLEELEMALLESDVGLEVVEEIIEIKKRAVKKKIPRGKNPEELVIELLREELLDILSKELKLKKNKPNVILFVGVNGTGKTTTIAKLAYLKKQGYSVLLAAGDTFRAAAIEQLEIWGERLVPVIKQGADPAAVVFDAIAKARNDVVIIDTAGRMHTNKNLMEELKKIKRVVKPDETLLVLDATTGQDAVEQAKAFNEAVGITGIILTKLDGDAKGGAALSIAYVTKKPIKFIGTGEKIEDLEPFDPERFIERLLG
>LUCA_SRPsystem_FtsY_Indels10_26
MFGLFKKKLKEFEESVTEKLIEEEAEAVEEVKEAGAEESEEVALEKEAIEEKLKEVESEEEAVDAAAAKAVAEEASVAVEKEAESEEEEEEKEEEEAEKKEVFEKLKEALKKTKKGLLEKLKSLFTLSEKNIEELLRELEMALLESDVGVEVVEEIIEIKEKAKKKKIPRGKDPEELVIEVLREELLEILSEQLKLKEKKPNVILLVGVNGTGKTTTIAKLAYLKKGYSVVLAAGDTFRAAAIEQLEVWGERLGVPVIKQGADPAAVVFDAIAARNDVVIIDTAGRMHTNKNLMELKKINRVVKPDETLLVLDATTGQDAVEQAKEFNEAVGITGIILTKLDGDAKGGAALSIAAVTKKPIKFIGVGEGIDDLKPFDPERFVDRLLGEE
>LUCA_SRPsystem_FtsY_Indels10_27
MFEKLKEKLKKTKKNLFEKLKSLFTLSEKNVEELLRELEEALLQSDVGVEVTEEIILKKRAVKKKIKRGKNAEEVVIELLREELLEILSEALKISEGKPNVILFVGVNGSGKTTTIAKIAYLKKGKKVLLAAGDTFRAGAIEQLEVWAERLVPVIKQGADPAAVVFDAIAKDVVIIDTAGRLHTNKNLMELKKIKRVVKPDETLLVLDATTGQDAVEQAKEFNEAVGITGIILTKLDGDAKGGAAISIAAVTKKPIKFIGVGEGIDDLEPFDPERFVDKLFG
>LUCA_SRPsystem_FtsY_Indels10_28
MKTSSPPQMSKLQALLLPVAAISVIFVMLIPVPSVVLDLLLAASITASVIVFLTAVQVRRAVDFSVFPTLLLLLTLFRLSLNLASSRRILLHGHEGTAAAGSVIEAFGFVVGGNYVVGFVLFLALIAIQFLVVSHGAVRTAEVTARFTLDALPGKQMAIDADMNAGLIDEARRRAIAREAEFYGAMDGAARFNQRDSATILITAINIVAGLLIGVLQADLTAVKTYTILVGDGLVTMIPSLLVSVAGGMVLTRASSAESLDLGTQLFSRNTLWIACGVLLGLALIPGLPKLAFILLAALGLIARRLPKAQVSAAESEAAAAKAGENLASLLKDELTLEIGFQLIPLVDEKQGGQMLRVRALRRHLATELGFIVPSIHITDNLRLKPREYVVSLRGVEIARWQTEQNCLLAVNADPKARPLPGIETREPAFGVSARWIQPGLEEQALAAGYSVVDQTTVIGTHLGELIRRHAHELLGRQEVKRLLDSMNESHPKLVEELVPKLLSLGEVQRVLQQLLREQVSIRDLGAILETLVEAAQQSKNLVHLVESVRQSLGRGLVHPLLDRDGGLKVLMLEQGLENELIRTFSPQGAGLLLGDGSRSGMPADFLRRVVDSVKRLTGSASASALPVLLCPSPARYHVRRWLEPFLPKVTVLSPGEIPPEVRVRSVGTVG
>LUCA_SRPsystem_FtsY_Indels10_29
MFGKFKKKLSEFKESLLKKLVEEKEKAAEEAAEAEAASASEEAKAEPEAEAEKQTEVEAEAEAVEAAEAPTPEEESSAAAEVEEESESEEQAAKEEEEEVKKVFEKLKSLKKTKKNLLSKLKSLFTISEKNIEELLEELEMALLESDVGLEVVEEIILKEKAVKEKVKRGKDPEELVIELLREELLEILSEELLESKKPNVILFVGVNGTGKTTTIAKLAYLKKGYSVLLAAGDTFRAAAIEQLEEWGERLVPVIKQGADPAAVVDAIYAAHGDVVIIDTAGRLHTNKNLMELKKIKRVVKPDETLLVLDATTGQDAVEQAKEFNEAVGITGIILTKLDGDAKGGAAISIAYVTGKPIKFIGVGEGIEDLEPFDPERFVDRLLGEE
>LUCA_SRPsystem_FtsY_Indels10_30
MFEKLKRLKKKKKSLVEKLKSIFILTEKDIEELLRELEEALLQSDVGLEVVEEIILKKRAKKKIPRGKNPEELVIELLREELLILSGVLISSNKPNVILFVGVNGTGKTTTIAKLAYLKKGYSVLLAAGDTFRAGAIEQLEVWGERLVPVIKGADPAAVVFDAAKARDVVIIDTAGRMHTNKNLMELKKIKRVVKPDETLLVLDATTGQDAVEQAKEFNEAVGITGVILTKLDGDAKGGAALSIAAVTKKPIKFIGVGEKIEDLEPFDPERFVDRLLG
>LUCA_SRPsystem_FtsY_Indels10_31
MFNKLKKKLKSEKEKLLEKVEEEEKAVEEVVEEEQAEEEKEAKEELEKVEEAASPKEAEPEEEEKETASQEVERIKVEAEKEEESKKEEEEKKKEKEKKKEVFEKLKKLEEKKKGLFEKLKSLFSLSEKNLEELLEELEMALLESDVGLEVVEEIILKKRAVGKKVKRSSNPEELVIELLREELLEILSETSIKNEKKKPNVILFVGVNGSGKTTTIAKLAYLKKGYSVLLAAGDTFRAGAIEQLEIWAERLVVIKHGADPAAVVDAIHAGDVVIIDTAGRLHTNENLMELKKIKRVVKPDETLLVLDATTGQDAVEQAKKFNEAVGITGIILTKLDGTAKGGAALSIAAVTGKPIKFIGVGENIEDLEPFDPERFVDRLLG
>LUCA_SRPsystem_FtsY_Indels10_32
MFNKFKKKLSNEKEEVSVEEQEEEVEEEEKESASEAEQEEAALEEEEEKEALSEAQSELEAVDALAAKAAAEQSSAAAEVEEESEEEEAKKEKEEEEKRSVFEKLKERLKKSKKGLLSKLKSIFTLSEKNLEELLEELELALLESDVGVEVAEEIIIKKRAVKKKVKRGKDAEELVIELLKEELLEILNEELKLSNKPNVILFVGVNGTGKTTTIAKLAYFKKGYSVLLAAGDTFRAGAIEQLEVWGERLVPVIKQGADPAAVVFDAIARDVVIIDTAGRMHTNENLMELKKIKRVVKPDETLLVLDATTGQDAVEQAKAFNEAVGITGIILTKLDGDAKGGAAISIAAVTKKPIKFIGVGEKIEDLEPFDPEKFVDRLLG
>LUCA_SRPsystem_FtsY_Indels10_33
MFEKLKKAVKKPKESLSSKKKSLVTLSEKDIEELLWELEMALLESDVALEVAEEIVLKEKLVGKKIRRGKDVEELVKEALREALLEILSEEQDLDMINKEGKPFVILFVGINGTGKTTTIAKIAYLKKGYSVVLAAGDTFRAGAIEQLEVHAERLVKVIKHGADPAAVVFDAIAKSRKDVVLIDTAGRMHTNKNLMEEMKKIVRVAKPDLKIFVGDALTGNDAVEQAKEFNEAVGIDGIILTKVDADAKGGAALSIAYVTGKPILFIGTGQGYDDLEPFDPERFVERLLG
>LUCA_SRPsystem_FtsY_Indels10_34
MNKSLFLAKRSDIVVAVGIIAILVVMIIPIPPFLLDLLLTFSITLSIVILLVSLYVRKPLDFSVFPSILLITTLFRLSLNVASTRLILLHGNEGTEAAGKVIQAFGNFVVGGNYVVGLIIFLILVIINFVVITKGAGRIAEVAARFTLDAMPGKQMSIDADLNAGLINEARRREEISREADFYGAMDGASKFVRGDAIAGIIITVINIIGGIIIGVLQMSIDALQTYTILIGDGLVAQIPALIISTAAGIVVSRAASESNLGDITKQLFNPKTLFTASGVLFVFGLIPGLPHLPFLLIAAAGAIAYLMTKEKKEEEVAPEEAAPEENVESLLQDPMELEIGYGLIPLVDGEQGLLRIKSIRRQLAMEMGFIVPPIHIRDNLQLKPNEYAILIKGVEIARGEIMPGHFLAINPGNVQEIEGIPTKEPAFGLPALWISESQKEKAQMLGYTVVDPATVIATHLTEIIKKHAHELLGRQEVQRLLDNLAKTHPKVVEELVPNLLSLGTVQKVLQNLLRERVSIRDLLTILETLADYASMTKDPDILTEYVRQALSRTITKQYQNEDGTLSVITLDPSLEQMLAESIQQTEQGSYLALDPNVAEKLLTSIKEVAEKATQKGYQPVLLCSPAIRRHLRRLIERFLPNLPVLSPNEISPNVKIQSLGTVRLN
>LUCA_SRPsystem_FtsY_Indels10_35
MSWSILLSKRSDVLIAVSVIMILVVMIIPLPPFLLDLLLTISITLSIIILLVSMYVKKPLDFSVFPSLLLIVTLFRLSLNIASTRLILLRGHEGPEAAGKVIKAFGNFVVGGNYVVGLIVFLILVIINFIVITKGAGRIAEVAARFTLDAMPGKQMSIDADLNAGLIDEARRRREEISQEADFYGAMDGASKFVRGDAIAGIIITVINIIGGLLIGVLQGMSIEAAQTYTILIGDGLVAQIPALIISTAAGIIVTRAASESNLGELTKQLFNPKALFIAAGVLLLLGLIPGLPHLPFLLLAALGALAYMMRKEQEEKAEAPPEAKPAPEEKVESLLPDPLELEIGYGLIPLVDGEQGLLRIKSIRRQLAMEMGFIVPPIHIRDNLQLKPNEYSILIKGVEIARGELMPGHYLAINPGSAQEIEGIPTKEPAFGLPAVWISESQKEQAQMAGYTVVDPATVIATHLSEIIKRHAHELLGRQEVQRLLDNLAKTHPKVVEELVPNLLSLGTVQKVLQNLLRERVSIRDLRTILETLADYAPMTKDPDILTEYVRQALARTITKQYQNEDGTLSVITLDPKLEQTITESIQQTEQGSHLALEPSVAEKIINKIKQAVEKATSKGYQPVLLCSPAIRRHLRRLIERILPNLVVLSHNEIASNVRIQSIGTVKLD
>LUCA_SRPsystem_FtsY_Indels10_36
MFEKLKKKLKSAVEKLSEKVEEKAEAVEPVIEQQPESECESEEAEEEAEKESPAAKPKESKKLEKGKVPEVVSHASAEAKKEAEEKKSEPDKEKEEEKKKEFEKLKKKLKKKKKGLLEKVKSTTTISEKDLEELLWELEMALLESDVALEVVEEIIIKKLGKKIKRGENTEELIKEALREALLEILSAETLDLIQKKKKPYVILFVGVNGTGKTTTIAKIAYLKKGYSVVLAAGDTFRAGAIEQLEIHAERLVKVIKHGADPAAVVFDAIYANDVVLIDTAGRMHTNKNLMELKKIKRVTKPDLTIFVGDAITGNDAVEQAKEFNEAVGIDGIILTKVDADAKGGAALSIAYVTKKPILFLGVGQGYDDLEPFDPERFVEKLFGE
>LUCA_SRPsystem_FtsY_Indels10_37
MFNLFKKKLKSEKEKTLKKVIEKKEEEVEEVVIEQQKEEVQEEKKLEKEEVKEEAEEVEAKKEEEEDVAVKEEASHVSVEAEHEEELSEEEEKEKKEEEELKKVFEKLKERLKKTKKNLFEKLKSLTTLSEKNIEELLEELEMALLEADVGLEVAEEIIELKKRAVGKKIPKGKDSEELVIELLREELLEILSETSIKNSEKKPNVILFVGVNGTGKTTTIAKLAYLKKGYKVLLAAGDTFRAAAIEQLEIWAERLGVPVIKHGADPAAVVFDAIAAKNDVVIIDTAGRLHTNENLMELKKIKRVVKPDETLLVLDATTGQDAVEQAKAFNEAVGITGVILTKLDGTAKGGAALSIAAVTKKPIKFIGTGEKIEDLEPFDPERFVDRLLGG
>LUCA_SRPsystem_FtsY_Indels10_38
MFNKFKKKLKNAKEKLLEKVEEKEKEVEEAEQESEAEEENEESKLEEEEVAPAQEEAPEASEAEEAEPEAEAPAQAQAEAKIEEESEKAEPEEEKEEEKKKSVFEKLKERLEKTKKGLFEKLKAIFTLSEKNIEELLRELEMALLESDVGLEVTEEIIIKERAVGQKIPRGKNAEELVIELLREELLEILSEESLLESNKPNVILFVGVNGTGKTTTIAKLAYLKKGYSVLLAAGDTFRAAAIEQLEVWGERLVPVIKHGADPAAVVFDAARNDVVIIDTAGRMHTNENLMELKKINRVVKPDETLLVLDATTGQDAVEQAKEFNEAVGITGIILTKLDGTAKGGAAISIAAVTGKPIKFIGVGEGIEDLEPFDPEEFIDRLFE
>LUCA_SRPsystem_FtsY_Indels10_39
MFNKFKKKLKSFVKKVLKKLVEEKEEAEEEVVAEEEEESQEERPVEEEKEEEKEEEVEAESEAEEAQAVPTVEKQAKAEAKVEEKVEAEEEPAKKEEEKKTVFEKLKKLKKKKKNLLEKIKSLTSLSEKNIEELLEELEMALLESDVGVEVVEEIIEIKKRAVKKKIRRGKNPEEFVIELLREELKEILSNQILSDKKPNVILFVGVNGTGKTTTIAKLAYLKKRGYKVVLAAGDTFRAAAIEQLEEWGERLVPVIKQGADPAAVVFDAIAKDVVIIDTAGRMHTNKNLMELKKIKRVVKPDETLLVLDATTGQDAVEQAKEFNEAVGITGIILTKLDGDAKGGAAISIAAVTKKPIKFIGVGEKIEDLEPFDPERFIDRLLG
>LUCA_SRPsystem_FtsY_Indels10_40
MFDKLKEALKKPKKGLFQKKKSIKTLSEKDIEELLWELELALLESDVAVEVAEEIILKKKLVGKKIPRGKDTEELVKEALREVLLEILSAEQDLDMINRKKPFVILFVGVNGTGKTTTIAKLAYLKKGYSVVLAAGDTFRAAAIEQLEEHAERLVKVIKHGADPAAVVYDAIARDVVLIDTAGRMHTNKNLMELKKIVRVVKPDLTIFVGDAITGNDAVEQAKEFNEAVGIDGIILTKVDADAKGGAALSIAYVTKKPILFLGVGQGYEDLEPFDPERFVERLLG
>LUCA_SRPsystem_FtsY_Indels10_41
MSILLAKHSDVVIAVGIIAILVVMIIPLPPFLLDLLLTFSITLSIIILLVSMYVRKPLEFSVFPSLLLIVTLFRLSLNIASTRLILLHGHEGPDAAGKVIEAFGNFVVGGNFVVGLIVFLILVIINFIVITKGAGRIAEVAARFTLDAMPGKQMSIDADLNAGLIDEEARRRREEISREADFYGAMDGASKFVRGDAIAGIIITVINIIGGLLIGVLQMSIEAAQTYTILIGDGLVAQIPALIISTAAGIIVTRAASEENLGDITKQLFSNPKALAIAAGILLLLGLIPGLPHLPFLLLAAVLGVVAYMMSKEQKEEAVAAEPAEAPAPQEEQVESLLPDPMELEIGYGLIPLVDGEQGLLRIKSLRRQFAQEMGFIVPPIHIRDNLQLKPNEYSILIKGVEVARGEVMPGHYLAINPGPGQKIEGIPTKEPAFGLPALWIEESDVEKAQMLGYTVVDASTVIATHLTEIIRKHAYELLGRQEVQKLLDNLAKTYPKVVEELVPNLLSLGTVQKVLQNLLRERVPIRDLLTILETLADYAPMTKDPDILTEYVRQALGRQITKQYMAQDGSLPVITLDPRLEQKIAESLQTTEQGSSLALDPTIMQKLIEKVKKLVDKATIKGIQPVLLCSPAIRRFLKRLIERFLPNLVVLSHNEIPSDVRIFTIGVVRID
>LUCA_SRPsystem_FtsY_Indels10_42
MFEKLKEKLSKTKKGLFEKLKSLFTISEKNLEELLEELEMALLESDVGLEVVEEIILKRAVGQKIPRGSDAEELVIELLREELLEILSGTILKSKKPNVILFVGVNGTGKTTTIAKLALKKGYSVLLAAGDTFRAAAIEQLETWGERLVVIKQGADPAAVAFDAIADVVIIDTAGRMHTNENLMELKKIKRVVKPDETLLVLDATTGQDAVEQAKEFNEAVGITGVILTKLDGDAKGGAAISIAAVTGKPIKFIGVGEKIEDLEPFDPERFVDRILE
>LUCA_SRPsystem_FtsY_Indels10_43
MFDKLKKKLKKKKKSLFQKKKSTVTLSEKDIEDLLWELEMALLESDVAVEVAEEIVELKKKLVGKKVKRGSDTEELVKESLREALLEVLSKEQDLDIINKKGKPYVIVFVGINGTGKTTTIAKVAYLKKRGYSVVLAASDTFRAGAIEQLEVHAEKLGVKVIKHGADPAAVVFDAIAARGDVVLIDTAGRMHTNKNLMEEMKKIIRVVKPDLKIFVGDAITGNDAVEQAKEFNEAVGIDGVILTKVDADAKGGAALSIAYVTKKPILFLGVGQGYEDLEKFDPERFVEKLLG
>LUCA_SRPsystem_FtsY_Indels10_44
MFNKFKKKLKNEKEKVLEKIEEEEEEVEEAQEEEEAASEEAAIEKEKKEEKLEEVEEAEELEEALPVKEAAATAEPEAKVEAEVEEEEANKKKEEEKKEEFEKLKERLKKTKKGLLEKLKSIFTLTEKNLEELLRELEEVLLESDVGIEVVEEIILKKRAVKKKVKRSKNAEELVIELLREELLEILSGELLSDNKPNVILFVGVNGTGKTTTIAKLAYLKKGHSVLLAAGDTFRAGAIEQLEEWGERLVPVIKQGADPAAVVYDAIHAKDVVIIDTAGRMHTNENLMELKKIKRVVKPDETLLVLDATTGQDAVEQAKEFNEAVGITGIILTKLDGDAKGGAAISISAVTKKPIKFIGTGEKIEDLEPFDPDRFVERLLE
>LUCA_SRPsystem_FtsY_Indels10_45
MFKKFKKKLKEFIKKVLEKVEKEEEAIEEAAAEKNAEAEEEAALEEKKEEEELEEVSSEQEKAEKEVEEEEAEKEEEEEKKSVFEKLKEKLKKTKKNLLEKLKSLFTLSEKDLEELLEELEEALLQADVGVEVVEEIILKERAVKQKVKRGKNPEELVIELLREELLEILSAQIKLSEKKPNVILLVGVNGTGKTTTIAKLAYFKKGYSVLLAAGDTFRAGAIEQLEEWAERLGVPVIKQGADPAAVVFDAIHAKDVVIIDTAGRMHTNKNLMELKKIKRVVKPDETLLVLDATTGQDAVEQAKAFNEAVGITGIILTKLDGDAKGGAAISIAAVTKKPIKFIGTGEKIEDLEPFDPERFVDRLLG
>LUCA_SRPsystem_FtsY_Indels10_46
MFKSFKKKLKSEKKKVLEKLEKEEEEVEEVVKEQAKESQEEEKAIEKEKAEEAVEEVPEPKEPEEEETLKQLVSRIEIKAKKEAEIQEEKEPEKKEEEKKEVFEKLKEKLKKKKKSLFEKLKSLFTLSEKNIEELLEELEMALLESDVGVEVVEEIILKKRAKQKVKRGKNSEEFVLEVLREELLEILSGTILEDKKPNVILFVGVNGTGKTTTIAKLAYFKKGYSVLLAAGDTFRAAAIEQLEIWAERLVPVIKHGADPAAVVDAIAAKGDVVIIDTAGRMHTNENLMELKKIKRVVKPDETLLVLDATTGQDAVEQAKAFNEAVGITGIILTKLDGTAKGGAAISIASVTGKPIKFIGTGEKIDDLEPFDPERFIDKLFG
>LUCA_SRPsystem_FtsY_Indels10_47
MFGLFKKKLKSAEEKTLEKLVEEKEEAAEEVEEEAQSELSEEAKIEKEEEEEAEKEVEVESEPEPDEEVKVEEESLNAEVEKEAELEEEEAKKKPEEEEVKEVFEKLKSLKKKKKNLFKKLKSLFTLTEKNLEELLEELEMALLESDVGLEVVEEIILKEKAVKKKVPKGSNPEELVIELLREELLEILSGELLEKKKPNVILFVGVNGTGKTTTIAKLALKKGKSVLLAAGDTFRAAAIEQLEIWGERLGVPVIKQGADPAAVAYDAIARDVVIIDTAGRMHTNENLMELKKIKRVVKPDETLLVLDATTGQDAVEQAKQFNEAVGITGIILTKLDGTAKGGAAISIAAVTKKPIKFIGVGEGIEDLEPFDPERFVDRLLGED
>LUCA_SRPsystem_FtsY_Indels10_48
MFNLFKKKLKSAKEKVLKKVEEEVKEIEEPEEEEQEEVAEEVEQEKKKEKEEANELPAELEPQPTVVEGTAGEKAQTKAKSEKELKEEEEKEKEEEEKKKKEFEKLKRLKKTKKGLLEKLKSIFTLSEKDIEELLEELELALLEADVGLEVVEEIIELKEKAVKKKVKRSKNTEELIIELLREELLEILSESSLLAEKKPNVILFVGVNGTGKTTTIAKLAYLKNGYKVLLAAGDTFRAAAIEQLEIWGERLVPVIKQGADPAAVVFDAIAAKNDVVIIDTAGRMHTNKNLMELKKIKRVIKPDETLLVLDATTGQDAVEQAKAFNEAVGITGIILTKLDGDAKGGAALSIAAVTGKPIKFIGVGENIEDLEPFDPERFVEKLLG
>LUCA_SRPsystem_FtsY_Indels10_49
MFNLFKKKLKSEAEKTSEKVEKKEEELEEVVAESQAEAAQEESKIEEEKIKEAEEEEPAEAEAEDPADAKEDAESAAAKVEIEEESSAEEEPAKKEEEKVKTVFEKLKEKLSKSKKGLLEKLKSLFTISEKNLEELLEELEMALLESDVGIEVVEEIILKKRAVKRKVPRGKDPEELVIELLREELLEILSGELLSSKKPNVILFVGVNGTGKTTTIAKLAYLKKGYSVLLAAGDTFRAAAIEQLEEWGERLVPVIKQGDPAAVVFDAIAARGDVVIIDTAGRMHTNENLMELKKIKRVVKPDETLLVLDATTGQDAVEQAKAFNEAVGITGIILTKLDGDAKGGAAISIAAVTGKPIKFIGTGEKIEDLEPFDPERFIDRILG
>LUCA_SRPsystem_FtsY_Indels10_50
MFEKFKKKLKSEKEKVLEKIEKEEKTVEEAIAEAKESVAEEVALEEEKVEEEAEEVSEALEAQESLAVKEVASHLAAEAKIEAEVQEEEAEKEKEEEKKTVFEKLKEKLKKTKKNLLEKLKSLFTISEKNLEELLEELEMVLLEADVGLEVVEEIILKKRAGQKVPKGKNPEELVLELLREELLEILSGELELEEKKPNVILFVGVNGTGKTTTIAKLALKKGYSVLLAAGDTFRAAAIEQLEEWGERLVPVIKQGADPAAVVFDAIAAGDVVIIDTAGRMHTNENLMELKKIKRVVKPDETLLVLDATTGQDAVEQAKEFNEAVGITGIILTKLDGTAKGGAAISIASVTKKPIKFIGTGEKIEDLEPFDPERFIDRLLGEE
>LUCA_SRPsystem_FtsY_Indels10_51
MFNLLKKKLKSEKKKVQEKIEKETEEAEEAAIEEVAESEAEEAAIESEKEKEELEEASSELEELEAEIKEEEAKKEKEEEKKTVFEKLKERLKKKKKGILEKLKSIFTLSEKNVEELLEELEMVLLESDVGLEVVEEIILKKRAVKKKVPRSENPEELVLEVLREELLEILSEQILKEKKPNVILFVGVNGTGKTTTIAKLAYLKKGYSVLLAAGDTFRAGAIEQLEEWGERLVPVIKHGADPAAVVFDAIHAKAKDVVIIDTAGRMHTNENLMELKKIKRVVKPDETLLVLDATTGQDAVEQAKEFNEAVGITGIILTKLDGDAKGGAAISIAAVTGKPIKFIGTGEGIDDLEPFDPERFVDKLFD
>LUCA_SRPsystem_FtsY_Indels10_52
MAAATARAAASKSSAVKKPRARAAAKAKDLLLPVAAISVIFVMLIPIPAAVLDLLLAASITASVLVFLSAVQVRRAVDFSVFPTLLLLLTLFRLSLNIASSRRILLHGNEGTAAAGKVIEAFGQFVVGGNYVVGFVLFLALIAIQFLVVSHGAVRTAEVTARFTLDALPGKQMAIDADMNAGLIDEARKRRQAIAQEAEFYGAMDGAARFNQRDALATILITAINIVAGLLIGVIQGVALEAVRTYTILVGDGLVTMIPSLLVSVAGGMVLTRASSAGALSELGTQLFRKRTTLYIASGVLAALALVPGLPKLAFLLLAALAWAARRIPQAPESAAAPERAKGGGENLASLLKDDLSLEIGFQLIPLVDEKQGGQMLRVRALRRHLASELGFIVPPIHISDNLRLRPREYVVSLRGIEIGRWQTEQNSLLAVNAGPQTRPIPGKETREPAFGVPARWIQAGLEDQAIAAGYSVVDAATVISTHLGELIRRHAHELLGRAETKRLLDALNETHPKLVEELVPKLLTLGEVQKVLQQLLREQVSIRDLGTILEALVEAAQVNKSLPHLVETVRQALGRRIVQPLLDRDGSLRVIMLDPGIEEELMSSFSPESAALLLSDGHALSAGWLRRIVDSVKQLIGPSSSSAPPVLLCSSPARYYLRRWLEPILPRVTVISPMEIPPDVRVRSIGTVR
>LUCA_SRPsystem_FtsY_Indels10_53
MFEKLKKKLKAEKEKVSEKAEKAAEAAEEVAEQQPEEKEEVKTEPEEEKKEKREVPAEPEPEPDEAVPEVIEEVQVEKEKEKELKEKEEEGKKEEEEKKKEFEKLKKVKKKKKGLLQKKKTLVTLSEKDLEELLWELEMVLLESDVALEVVEEIIIKKRLGKKVKRGENVEEIIKEALREALLEILSEEKLDLINKSKKPFVILFVGVNGTGKTTTIAKLAYLKKGFSVVLAAGDTFRAGAIEQLEEHAERLVKVIKHGADPAAVAFDAIAKDVVLIDTAGRMHTNKNLMEMKKIKRVVKPDLTIFVGDAITGNDAVEQAKEFNEAVGIDGIILTKVDADAKGGAALSIAYVTKKPILFLGVGQGYDDLEPFDPEWFVDKLLG
>LUCA_SRPsystem_FtsY_Indels10_54
MFNKLKKKLKEEKEKLSKKVEEEEKEVEEVEKEEIAEAKKEAKSEAEKLAPPVSEAPAEKESEEAEPVTAAEQQAKVEAEKEEESEKEEAKKKKEEEKKKSVFEKLKEALKKKKKNLFEKLKSLTTLSEKDLEELLEELEMALLEADVGVEVVEEIILKKKAVKKKVKRGKNPEELVIELLREELLEILSETSLKLEEKKPNVILFVGVNGTGKTTTIAKLAYLKKRGYSVLLAAGDTFRAAAIEQLEIWAERLGVPVIKQGADPAAVVFDAIYAKARGDVVIIDTAGRMHTNENLMELKKIKRVIKPDETLLVLDATTGQDAVEQAKEFNEAVGITGIILTKLDGDAKGGAAISIAKVTGKPIKFIGVGEGIEDLEPFDPERFIDRLLG
>LUCA_SRPsystem_FtsY_Indels10_55
MNWLIMLSKRSDVLLAVGIIMILVVMILPMPPFLLDLLLTISITLSVVILLVSMYIRKPLDFSVFPSLLLIVTLFRLSLNIASTRLILLRGHEGPEAAGKVIKAFGFVVGGNYVVGLIVFLILVIINFIVITKGAGRIAEVAARFTLDAMPGKQMSIDADLNAGLIDEARRRREEIAREADFYGAMDGASKFVRGDAIAGIIITLINIIGGLLIGVLQMSIEAAQTYTILIGDGLVAQIPALIVSTAAGIVVTRAASESNLGDITKQLFNPKALAIAAGILFFLGLIPGLPHLPFLLLAALGLIAYMMRKEQKEKEEAPAEAAEAAPEEQVESLLPDPLELEIGYGLIPLVDAEQGLLRIKSIRRQIAMEMGFIVPPIHIRDNLQLKPNEYAILIKGVEVARGEVMPGRFLAINPGPAQRLEGIPTKEPAFGLPALWISEQQKEKAQMAGYTVVDPSTVIATHLTEIIKRHAHELLGRQEVQRLLDNLAKTHPKVVEELVPNLLSLGTVQKVLQNLLRERVSIRDLRTILETLADYAPQTKDPDVLTEYVRQALSRTITKQYQAPDGTLSVITLDPSLEQTLAESIQQTPQGSYLALDPSLAQKLIEKLKEAAEKVTSRGYQPVLLCSPAIRRHLRRLIERFLPNLPVLSPNEIPPNVKIQAIATVKLD
>LUCA_SRPsystem_FtsY_Indels10_56
MFNKFKKKLKNEKKKLSKKVEEEEEEVEEVEVEQVSEEEEEAKIEAKEEEEAAKEAEAAESQIEQEEASQEEKQAKVEAEVEEALEEAEPEKEKEEEEKKSVFEKLKERLKKTKKGLLEKLKSISTLSEKNLEELLRELEMALLESDVGLEVTEEIIEIKKRAVKKKIPKGKNTEELVIELLREELLEILSGESLNLEEGKPNVILFVGVNGTGKTTTIAKLAYLKKKGKSVLLAAGDTFRAAAIEQLEIWGERLGVPVIKQGADPAAVVFDAIYAARDVVIIDTAGRMHTNKNLMELKKIKRVIKPDETLLVLDATTGQDAVEQAKEFNEAVGITGIILTKLDGTAKGGAAISIAKVTKKPIKFIGVGEGIEDLEPFDPERFIERLLG
>LUCA_SRPsystem_FtsY_Indels10_57
MFNLFKKKLKEEKEKVLTKLIEKKKEPLEKVVEEQAEEEQEEEVALEKEKAKEALKTVEVPQEPAPAEPVKAAASTAEIKAEVEEELEEEEEEEKKEEEEKKSVFEKLKERLKKKKKNLLSKLKNLITLSEKNLEELLEELELALLQSDVGVEVVEEIILKERAVKKKVKRGKDSEELVIELLREELLEILSEELLENKPNVILFVGVNGTGKTTTIAKLAYFKKGYSVLLAAGDTFRAAAIEQLEIWGERLVPVIKQGADPAAVVDAIAKDVVIIDTAGRMHTNKNLMELKKIKRVVKPDETLLVLDATTGQDAVEQAKEFNEAVGITGIILTKLDGDAKGGAALSIASVTKKPIKFIGVGEGIEDLKPFDPERFVERLLE
>LUCA_SRPsystem_FtsY_Indels10_58
MFDKLKKKLKSFKEKVSEKIEKKTEEVEEVVAEQIAEEEEKLEEKQIKKKEQKEVKLEKEEEKEKSASAQAKPEPEPKAAVPEVISHVSVEKEKQKESEEAEEKKKKEEEEKVEFEKLKAVKKTKKGFSSKKKSLITLSEKDIEDLLWELEMVLLESDVAVEVAEEIVLKERLGQKIPRGKDVEELVKEALREALLEILSEEQLDMIKNKEGKPFVILFVGINGTGKTTTIAKLAYLKKGFSVVLAAGDTFRAGAIEQLEEHAERLVKVIKHGDPAAVVFDAIAGDVVLIDTAGRMHTNKNLMEMKKIVRVVKPDLKIFVGDAIAGNDAVEQAKEFNEAVGIDGVILTKVDADAKGGAALSIAHVTGKPILFLGVGQGYDDLEPFDPERFVEKLLG
>LUCA_SRPsystem_FtsY_Indels10_59
MFNKFKKKLSSFVEKVLKKLIEEQEEEVEEEKEEPAEAEKAEVEIESEEKEEKLKEVKSESEAEEAEPVKAVAAQAKVAAEKEKESEEKEENKEKEEEEKKEVFEKLKEKLKKKKKNLVKKLKSLVSLSEKNIEELLRELEMALLESDVGLEVVEEIIIKKKAKKKVRRGKDPEELVIELLKEELLILSETLNSEKKPNVILFVGVNGTGKTTTIAKLAYLKKGYKVLLAAGDTFRAGAIEQLEIWGERLVPVIKQGADPAAVVFDAIHAKDVVIIDTAGRMHTNENLMELKKIKRVIKPDETLLVLDATTGQDAVEQAKEFNEAVGITGIILTKLDGDAKGGAALSIAYVTKKPIKFIGVGEGIEDLKPFDPERFVDKLLG
>LUCA_SRPsystem_FtsY_Indels10_60
MFNKLKKKLKSFKEKVSEKVEKEAEEAEEVVKEQVSESEQEERAIEEEEEEEKKKEVPAPQEPEEDEAVPEVVSHVEVEEEKEAEVEEEEEEKEKEEEKKEEFEKLKKKLEKPKKGLFEKIKSLITISEEDLEELLWELEMVLLESDVALEVAEEIILKKRLVGKKIPRGENIEELVLEALREALLEILSAEKLDMIKEKKREKKPFVILFVGVNGTGKTTTIAKLALLKKGYSVVLAAGDTFRAGAIEQLEEHAERLVKVIKHGADPAAVVYDAIAARDVVLIDTAGRMHTNKNLMEELKKIKRVVKPDLTIFVGEAITGNDAVEQAKEFNEAVGIDGIILTKVDADAKGGAAISIAYVTKKPILFLGVGQDYEDLEPFDPEWFIDRLLG
>LUCA_SRPsystem_FtsY_Indels10_61
MFNKFKKKLKEEAEKLSEKVEEQEEAVEEEKEAASEEAEKEAALEKEKEAPALSPKKSEKESLDALALKTVAEQMAAAVMAEEESEEEEAKEKEEEEKKKAVFEKLKERLKKTKKGLLEKLKSLFTLSEKNIEELLRELEMALLESDVGLEVVEEIIIKKRAKKKIKRGKDAEELVIELLREELLDILSEQSLLEDNKPNVILFVGVNGTGKTTTIAKLAYLKKGKSVLLAAADTFRAAAIEQLEVWGERLVPVIKQGADPAAVVFDAIHAKAKDVVIIDTAGRLHTNENLMELKKIKRVVKPDETLLVLDATTGQDALSQAKAFNEAVGITGIILTKLDGTAKGGAAISIASVTGKPIKFIGVGEKIDDLEPFDPEKFVERLLG
>LUCA_SRPsystem_FtsY_Indels10_62
MAAPSTATKSSNRKFMLGKAGDWVVPVAAVSVVFVMLVPMPSFLLDLLLAVSITASVLVLLTAVQILRPVEFSVFPSLLLLLTLFRLSLNLASSRRILLHGNEGTAAAGNVIEAFGQFVVGGNYVVGFVLFLALIAIQYLVVSHGAVRTAEVTARFTLDALPGKQMAIDADLNAGLIDEARKRREQVAREAEFYGAMDGAARFNQRDSLATILITAINIIAGLLIGVFQGIPLEAVKTYTILTVGDGLVTMIPSLLVSVAGGIVVTRASSEDSLGDLRKQLLRPRPLWIASGVLLALALIPGLPKLAFFLLAAGLGFLAWRMQETASAAVEAAATAKAAATEALDSVLKDELSLEVGLGLVPLVDAKQGGQLLRVRALRKNLAQQLGFLVPSVHITDNLKLRPREYVILLRGVEIARWELNQGSLLAISSDPDAPDLPGVETREPAFGVPAKWISADLQEQALASGYAVVDQTSVLATHLGELIKRHAYELLSRQETKRLLDRLNESHPKLVEELVPKLLSLGEVQKVLQQLLREQVSIRDLGTILETLVDAAPQTKNPVLLVESARQALGRALVRPLLDADGELRVVTLDSAIEEELTKAFHPQAGQLPSSALEPNFVRRLLDSLKTLIGGQTSEAPPVLLCSSPARFHLRRLLEPFLPKIVVLSPAEIPPVVRVQSIGVVR
>LUCA_SRPsystem_FtsY_Indels10_63
MFEKLKESLKKKKKGLLEKLKSITVLTEKDIEELLRELEMALLESDVGLEVAEEIIELKKKAVKKKVPRSSDSEELVIELLREELLEILSGELKLEDKKPNVILFVGVNGTGKTTTIAKLAYLKKKGKSVLLAAGDTFRAAAIEQLEIWGERLGVPVIKQGADPAAVVFDAIAKARDVVIIDTAGRMHTNENLMEELKKINRVIKPDETLLVLDATTGQDAVEQAKEFNEAVGITGIILTKLDGTAKGGAAISIAKVTKKPIKFIGVGEKIEDLEPFDPERFVDRLLG
>LUCA_SRPsystem_FtsY_Indels10_64
MFGKFKKKLKEETEKVSEKLEEKEEPLEEVVEKQEEEDLKPKVQEEEKKIEKEEKKEALKALEAPKEPQPSLVAKTIGDKMQTEAESEEESSEEEENKEEEEEKKKSVFEKLKERLKKSKKNLLEKLKSLFSLSEKDLEELLEELEMALLESDVGLEVVEEIILKEKAVKKKIPKGKDAEELVIELLREELLDILSGENLKLSDKKPNVILFVGVNGTGKTTTIAKLAYLKKRGYSVLLAAGDTFRAAAIEQLEIWGERLVPVIKQGADPAAVVFDAIAKARDVVIIDTAGRMHTNKNLMELKKINRVVKPDETLLVLDATTGQDAVEQAKEFNEAVGITGIILTKLDGDAKGGAAISIAAVTKKPIKFIGVGEGIEDLEPFDPERFVDRLLG
>LUCA_SRPsystem_FtsY_Indels10_65
MAPATARAAASSASAAEKRRAKLAGKAKDLLLPVAAISIIFVMLIPVPAALLDLLLAASITASVLVFLSAVQVRRAVDFSVFPTLLLLLTLFRLSLNIASSRRILLHGNEGTAAAGNVIEAFGQFVVGGNYVVGFVLFLALIAIQFLVVSHGAVRTAEVTARFTLDALPGKQMAIDADMNAGLIDEAARKRRQAIAQEAEFYGAMDGAARFNQRDALATILITAINIVAGLLIGVLQVALEAVRTYTILVGDGLVTMIPSLLVSVAGGMVLTRASSAGSLSELGTQLFKRTTLYIASAVLAALALVPGLPKLAFLLLAALAWAAWRIPKALEAAAAEEEQAVDAATENLASLLKDDLSLEIGFQLIPLVDEKQGGQMLRVRALRRHLASELGFVVPAIHISDNLRLRPREYVVSLRGIEIGRWQTEQNSLLAVSADPQTRSIPGKETKEPAFGVPARWIQAGLEEQAIAAGYSVVDQTTVISTHLGELIRRHAHELLGRAETKRLLDALNESHPKLVEELVPKLMTLGEVQKVLQQLLREQVSIRDLGTILEVLVEAAQVNKNLPHLVETVRQALGRRIVQPLLDEDGSLRVIMLDPALEEELVSSFQPESAALLLSDGRAMSAGFLRRLVDSVKQLIGGAPSSATPVLLCQSPARYYLRRWLEPILPRVTVIAPAEIPPDVRVRSLGTVR
>LUCA_SRPsystem_FtsY_Indels10_66
MFELFKKKLKEFAEKVWEKLIEKEKEEVEEVVPAEAKESVQEEKAIEKEEVKEKEEEVEKELEAEEALAVPEASEQVAAEAEKEAELKEEEEEEIKEEEKKKVFEKLKERLKKKKKNLFEKLKSLFTISEKDIEELLEELEMVLLEADVGVEVVEEIILKKRAVKKKIKRGENPEELILELLREELLEILSEKSLKLEEGKPNVILFVGVNGTGKTTTIAKLAYFKKGKSVLLAAGDTFRAAAIEQLEIWGERLGVPIIKQGADPAAVVDAIAKAKNDVVIIDTAGRMHTNENLMELKKIKRVIKPDETLLVLDATTGQDAVEQAKEFNEAVGITGIILTKLDGTAKGGAAISIAAVTKKPIKFIGVGEKIDDLKPFDPERFIERLLG
>LUCA_SRPsystem_FtsY_Indels10_67
MFELFKKKLKSEEEKTSEKLIEEEEEEVEEVVEEEVEESAQEEVKSESEEVKEASKEVEAESEAEESDATPEAVSHVAVEEEKESELEEKEEKKKKEEEKKKKVFEKLKERLKKKKKNLLEKLKSITTLSEKDIEELLRELEMALLESDVGVEVVEEIIEIKERAIKKKIKRGSNPEELVIELLREELLEILSETNLNLEDKKPNVILFVGVNGTGKTTTIAKLAYLKKQGKSVLLAAGDTFRAAAIEQLEIWGERLGVPVIKQGADPAAVVFDAIYAKARDVVIIDTAGRMHTNENLMEELKKIKRVIKPDETLLVLDATTGQDAVEQAKEFNEAVGITGIILTKLDGTAKGGAAISIAAVTKKPIKFIGVGEGIDDLKPFDPERFVDKLLGG
>LUCA_SRPsystem_FtsY_Indels10_68
MFEKLKKKLQKKKEGLLQKKKTTVTLSEKDIEDLLWELEMALLESDVALEVAEEIVVKKKLVGKKVKRGENVEEIVKEALRDALLEVLSEEQLVMINKKKKPFVIVFVGVNGTGKTTTIAKIAYLKKGYSVVIAASDTFRAAAIEQLEEHAERLGVKVIKGADPAAVVDAIAAHNDVVLIDTAGRMHTNKNLMELKKIKRVVKPDLKIFVGDALTGNDAVEQAKEFNEAVGIDGVILTKADADAKGGAALSIAYVTKKPILFLGVGQDYEDLKPFDPEKFVDKLLG
>LUCA_SRPsystem_FtsY_Indels10_69
MFDFLKKKLKSFVEKVSKKVEKEEEKALEEEKEEEKAEEAEAEVEEVEEEVESEEAKEKKEEEKKAVFEKLEKKLKKPKKGLLSKKKTITLSEKDIEELLWELEMALLESDVALEVVEEIIELKKRLGRKIKRGEDIEELVKEALREILLEILSTEQDLDMIKEKKKKGKPFVILFVGVNGTGKTTTIAKLAYLKKRGYSVVLAAGDTFRAGAIEQLEEHAKRLVKVIKHGADPAAVVYDAIAKAHDVVLIDTAGRMHTNKNLMELKKIKRVVKPDLTIFVGDALTGNDAVEQAKQFNEAVGIDGIILTKLDADAKGGAAISIAYVTGKPILFIGVGQGYDDLEPFDPERFIERIFG
>LUCA_SRPsystem_FtsY_Indels10_70
MFEKLKRLKKKKKSLFEKLKSLSTLSEKNIEELLRELEMALLESDVGIEVVEEIIEIKERAVKKKVRRGSNPEELIIELLREELLEILSGTLKLEDKKPNVILFVGVNGTGKTTTIAKLAYLKKGYSVLLAAGDTFRAAAIEQLEIWGERLGVPVIKQGADPAAVVFDAIAKANDVVIIDTAGRMHTNENLMELKKIKRVIKPDETLLVVDATTGQDAVEQAKEFNEAVGITGIILTKLDGDAKGGAALSIAAVTKKPIKFIGVGEEIEDLKPFDPERFVDKILG
>LUCA_SRPsystem_FtsY_Indels10_71
MFDKFKKKLKSFKEKVSEKLEEEEEEAEEVVEEQQRESEQEEAKTEKEEEKEAEKEAPSEKEAEEEATASEELARVAIEAEKEEESKEEEEEEKKEKEEKKEVFEKLKEKLKKKKKNLFKKLKSLFTLSEKNIEELLEELEMALLESDVGLEVAEEIIELKKRAVKKKIPRGKDPEELVIELLREELLEILSEASLKISKNKPNVILFVGVNGTGKTTTIAKLAYLKKGYSVLLAAGDTFRAGAIEQLEEWGERLGVPVIKQGADPAAVVFDAIYAARGDVVIIDTAGRMHTNKNLMELKKIKRVVKPDETLLVLDATTGQDAVEQAKEFNEAVGITGIILTKLDGDAKGGAAISIASVTKKPIKFIGVGEGIEDLEPFDPERFIDRLFGG
>LUCA_SRPsystem_FtsY_Indels10_72
MFDKLKKKLKSAVEKVSEKIEEKAEEAEEVVEEEQEEEEIKPAPKDILPVVQEKAPSEKEKAKEASAEPPAELEAADAADAPADAESSSAKAEHEEESAAEKEAEEKKEEKVKEEFEKLKEKLKKKKKSLLEKKKTTTTISEKDIEELLEELEMALLESDVALEVAEEIVLKRLGKKVRRGSDVEELVKEALREALLEILSEESLDMIEKKNKPFVILFVGVNGTGKTTTIAKIAYLKKGYSVVLAAGDTFRAAAIEQLEKHAERLVKVIKGADPAAVVFDAIAKDVVLIDTAGRMHTNKNLMELKIKRVVKPDLTIFVGDALTGNDAVEQAKEFNEAVGIDGVILTKVDADAKGGAALSIAYVTGKPILFIGVGQGYEDLEKFDPERFVERLLG
>LUCA_SRPsystem_FtsY_Indels10_73
MFNKFKKKLKSEKEKFSKKIEEQEEEVEEVVEEQAKESVQEEVKSETEKVSEASTEKPVPPEAQEKEAAKQEVSRLSIKTLKEEEVQEEKEEKKKEAEKKKEVFEKLKERLEKKKKNLFEKLKSLTTLSEKNLEELLRELEMALLEADVGLEVVEEIIELKKKAVKKKVPRGSDPEELVIELLREELLDILSEENLKLEKKKPNVILFVGVNGTGKTTTIAKLAYLKKKGYSVLLAAGDTFRAAAIEQLEVWAERLVPVIKQGADPAAVVFDAIAKRGDVVIIDTAGRMHTNKNLMELKKIKRVVKPDETLLVLDATTGQDAVEQAKKFNEAVGITGIILTKLDGDAKGGAALSIAAVTKKPIKFIGVGEKIEDLEPFDPERFIDRLLGE
>LUCA_SRPsystem_FtsY_Indels10_74
MFNRLKKKLKEAVEKVSEKVKEEEEAAEEVAETEAEESEESPLESEKQAEAETEAESEAEAVEAAEAPAEAEQASAAAEAEEESQEEEAKKKEEEEKKKGVFEKLKERLEKTKKGLFSKLKSLVSLSEKDLEELLRELEMALLESDVGLEVVEEIILKKKAKQKVPRSKDAEEIVIELLREELLDILSEQISSNKPNVILFVGVNGSGKTTTIAKLAYFKKGYKVLLAAGDTFRAGAIEQLEVWAERLVPVIKHGADPAAVVFDAIARDVVIIDTAGRLHTNENLMEELKIKRVVKPDETLLVLDATTGQDAVEQAKQFNEAVGITGIILTKLDGTAKGGAAISIAAVTGKPIKFIGVGEKIDDLEPFDPEKFVERLLG
>LUCA_SRPsystem_FtsY_Indels10_75
MFNLFKKKLKSEKEKVSEKVKKQEEPVEEVVEEQASEKVQEEKKVEEKKAKEAAEPVEVAKEPQPTEAVKEVVSHVAVKAKAEKEVKEKEANKKKEEEKKKVFEKLKERLQKTKKGLLEKIKSLFTLSEKNLEELLEELEMALLESDVGLEVVEEIILKKRAVKKKVKRGKNAEELVLELLREELLEILSGKLLREKKPNVILLVGVNGTGKTTTIAKLAYLKKGYSVILAAGDTFRAAAIEQLEEWAERLVPVIKHGADPAAVVYDAIASDVVIIDTAGRMHTNENLMELKKINRVVKPDETLLVLDATTGQDAVEQAKQFNEAVGITGIILTKLDGTAKGGAAISIAAVTKKPIKFIGVGEGIEDLEPFDPERFVERLLG
>LUCA_SRPsystem_FtsY_Indels10_76
MFELLKKKLKEEKEKTLEKLVEKKEEEVEEVEEEAEKEEVEKEVKLEKEEVKEELEEVEVEKEPQPALALKTVGDEVQTEAEKEKEVQEKEEEAEKEEEEKKEVFEKLKERLEKSKKGLLEKLKSLFSLSEKNLEELLEELELALLEADVGLEVVEEIIELKERAIKQKVKRGSNPEELVIELLKEELLEILSEENIKLESNKPNVILFVGVNGTGKTTTIAKLAYLKKRGYSVLLAAGDTFRAAAIEQLEIWGERLVPVIKQEGADPAAVVYDAIHAKAHDVVIIDTAGRMHTNENLMELKKIKRVIKPDETLLVLDATTGQDAVEQAKKFNEAVGITGIILTKLDGDAKGGAAISIAAVTKKPIKFIGVGEGIDDLKPFDPERFVDKLLEE
>LUCA_SRPsystem_FtsY_Indels10_77
MFNLFKKKLKAEKEKVSEKLIEQKEEAVEEVVEEQESESVEEEVKTEVEEVAEAAREEPAAPEAEEKETARQAVAQISIEAKIEEESQEKEEEAKKEEEKVKEVFEKLKEKLKKKKKSLLEKLKSLSILSEKNLEELLEELEMALLQADVGLEVVEEIILKKAKKKVPRGSNPEELVIELLREELLEILSGALLEDKKPNVILFVGVNGTGKTTTIAKLAYLKKGYSVLLAAGDTFRAGAIEQLEIWGERLVPVIKQGADPAAVVFDAIAADVVIIDTAGRMHTNKNLMELKKIKRVVKPDETLLVLDATTGQDAVEQAKKFNEAVGITGVILTKLDGDAKGGAALSIAAVTGKPIKFIGVGEGIEDLEPFDPERFVDKLLG
>LUCA_SRPsystem_FtsY_Indels10_78
MFNKFKKKLKSEKEALLKKVEEKEEEVEEVVVEQQRESVSEEAKQEKEKEAEEQEPKPAAPEPEEEETAKEELARISIEKEIEEESEEEEEEKEKEKEEKKEVFEKLKRLKKKKKNLFEKLKSLTTLSEKNIEELLEELELALLESDVGVEVVEEIILKKRAVKKKVPRGSDPEELVIELLREELLEILSGVLLEDKKPNVILFVGVNGTGKTTTIAKLAYLKKGKSVLLAAGDTFRAAAIEQLEVWGERLVPVIKQGADPAAVVDAIAKRDVVIIDTAGRMHTNENLMELKKIKRVVKPDETLLVLDATTGQDAVEQAKQFNEAVGITGIILTKLDGDAKGGAALSIAAVTGKPIKFIGVGEGIEDLEPFDPERFVDRLLG
>LUCA_SRPsystem_FtsY_Indels10_79
MFNKFKKKLKAEKEKLLEKLEEKEEPAEEVVEEEQEEEQEEEEKIEKEEAKEPLKEVESEKELEPAETVKQPASRMEIEALIEKESSEKEEKEKKEEEEKKKIFEKLKRLQKKKKGLLKKLKSLFTLSEKDIEELLEELEMALLESDVGVEVVEEIIIKKRAVKKKVPRGKNAEELVIELLREELLILNEVLLEKNKPNVILFVGVNGTGKTTTIAKLALKKGKSVLLAAGDTFRAAAIEQLKIWGERLVPVIKQGADPAAVVDAAKADVVIIDTAGRMHTNKNLMELKKIKRVVKPDETLLVLDATTGQDAVEQAKEFNEAVGITGIILTKLDGTAKGGAAISIAAVTGKPIKFIGVGEKIEDLKPFDPEKFVDRLLG
>LUCA_SRPsystem_FtsY_Indels10_80
MFDKFKKKLKEEKEKVLEKVEEKEEPVEEVVPEEQKEEKEEVKIEKEEIEEKKEEVEEESEELEAETAKTEEEELKVEAEKEKELKEEEEEKEKEKEEKKKEFEKLKEKLKKKKKGLLEKLKSIFTLSEKNLEELLEELEMALLESDVGLEVVEEIIEIKKRAVGKKVKRGKNPEELVIELLREELLEILNETNLKLEKNKPNVILFVGVNGTGKTTTIAKLAYLKKGYSVLLAAGDTFRAGAIEQLEVWGERLGVPVIKQGADPAAVVDAIHAKRNDVVIIDTAGRMHTNKNLMELKKIKRVIKPDETLLVLDATTGQDAVEQAKVFNEAVGITGIILTKLDGTAKGGAAISIASVTKKPIKFIGVGEGIEDLKPFDPEKFVDRLLGRE
>LUCA_SRPsystem_FtsY_Indels10_81
MNWSIMLAKRSDVLVAVGVIMILVIMILPIPPFLLDILLTISITLSVIILLVSMYIRKPLDFSVFPSILLIVTLFRLSLNIASTRLILLRGNEGPEAAGKVIKAFGNFVVGGNYVVGLIVFLILVIINFIVITKGAGRIAEVAARFTLDAMPGKQMSIDADLNAGLIDEEARRRREEISQEADFYGAMDGASKFVRGDAIAGIIITVINIIGGLLIGVLQGMSIEAAQTYTILTIGDGLVAQIPALIISTAAGIIVTRAASESNLGEITKQLFSNPKALAIAAGILLFLGLIPGLPHLPFLILAAVAGLIAYMMSKEQKEKEEAAPEEAEAAPEEEVESLLPDPLELEIGYGLIPLVDGEQGLLERIKSIRRQLAMEMGFIVPPIHIRDNLQLKPNEYAILIKGVEVARGELMPGRFLAINPGPAQELEGIPTKEPAFGLPALWISEEQKEKAQMLGYTVVDASTVIATHLTEIIKKHAHELLGRQEVQRLLDNLAKTHPKVVEELVPNLLSLGTVQKVLQNLLRERVSIRDLRTILETLADYAPVTKDPDILTEYVRQALSRTITKQYLAEDGSLSVITLDPRLEQMITESIQQTEQGSILALDPALAQKIISKIKQAVEKATSKGYQPVLLCSPAIRRHLRRLIERFLPNLPVLSPNEISPNVKIQSLGTVKLN
>LUCA_SRPsystem_FtsY_Indels10_82
MFDFFKKKLNEATEKVSEKVEEKEKAAEEVEEEQEEESEEAKKEPEEVKEAKKEASSESEAQPAADTPAEAEEEAAAAEAESELKEEEAEKIAEEEKKKAVFEKLKKLKKTKKGLFKKLKSIFTLSEKNLEELLRELEMALLESDVGLEVAEEIILKKKAVGKKIKKGKDSEELVIELLREELLEILSEELSSKKKPNVILFVGVNGSGKTTTIAKLAYFKKQGYKVLLAAGDTFRAGAIEQLEVWGERLVPVIKQGDPAAVVFDAIYAKRDVVIIDTAGRLHTNENLMELKKINRVVKPDETLLVLDATTGQDAVEQAKVFNEAVGITGIILTKLDGTAKGGAAISIAYVTKKPIKFIGVGEGIEDLEPFDPEKFVDRLLG
>LUCA_SRPsystem_FtsY_Indels10_83
MFDKLKKKLSEAKEKLSEKVEAKAEPAEPAVAAEEETAAEEAKEEAEEEAPPQKEEQSEKELEAMAEGTIEEQGQTEAQAEKELEEKEAEAEKEEEEKQKEFEKLKEALKKPKKGLLSKIKTLVTLSEKDIEELLWELEMALLESDVAVEVVEEIILKKKLGKKVKRGKNTEELIKDALREALLEILSEEELEMINKDKPFVILFVGVNGTGKTTTIAKLAYLKKGYSVVLAAGDTFRAGAIEQLEEHAERLVKVIKHGADPAAVVFDAIASHDVVLIDTAGRMHTNKNLMELKKIKRVVKPDLTIFVGDALTGNDAVEQAKQFNEAVGIDGIILTKADADAKGGAALSIAHVTGKPILFLGVGQGYDDLKPFDPEKFVDRLLG
>LUCA_SRPsystem_FtsY_Indels10_84
MFNFFKKKLKEAVEKVEEAVEKKEEAVEEVAEEQAEEAQEEKKVEKEKVEEAKEAVPAEEEAEPAEDAPAEAEEAKAEAEVEEESKAEEQPEEKEEEKKKTVFEKLKKLSKTKKGLLEKLKSLFTISEKNLEELLEELELALLESDVGLEVVEEIILKERAKKRKIKKGKDPEELVIELLREELLEILSEELLSDKKPNVILFVGVNGTGKTTTIAKLAYLKKGYKVLLAAGDTFRAAAIEQLEEWGERLVPVIKGADPAAVVFDAIAKAKDVVIIDTAGRMHTNKNLMELKKIKRVVKPDETLLVLDATTGQDAVEQAKEFNEAVGITGIILTKLDGDAKGGAAISIASVTKKPIKFIGVGEKIEDLEPFDPERFVERILG
>LUCA_SRPsystem_FtsY_Indels10_85
MFEKLKKKLSNFVEKLSKKIEEKKEEEEPAVAAEQEEAQQEEAKIEKEEEKPPETEPESEMIALEAAPVTATEKTAGVEAEREEELEKEEPKKKKEEEETKEEFEKLEKKVEKPKTGLFSKLKTLVTEKEITLSEKDIEELLWELEMALLESDVALEVAEEIIEIKKKLVGKKIPRGKDIEELVKEALREALLEILSEETLDMIKNKEKPFVILFVGVNGTGKTTTIAKIAYLKKGYSVVLAAGDTFRAGAIEQLEVHAERLGIKVIKHGADPAAVVFDAIYAAHDVVLIDTAGRMHTNRNLMEELKKIVRVTKPDLKIFVGEAITGNDAVEQAKEFNEAVGIDGIILTKIDADAKGGAAISIAYVTKKPILFLGVGQGYDDLEPFDPEWFIDRLFGE
>LUCA_SRPsystem_FtsY_Indels10_86
MNWLIFIKEKSDIVVAVGVISILGVMIIPLPPFLLDLLLTISITLSIVILLVSIYIRKPLDFSVFPSVLLLTTLFRLSLNVASTRLILVHGNEGTEAAGDVIMAFGNFVVGGNYAVGLIIFLILVIINFVVITKGAGRIAEVAARFTLDAMPGKQMSIDADLNAGLINEARKRREEIAREADFYGAMDGASKFVRGDAIAGIIITGINIIGGIFIGVIQMPIDALQTYTILTIGDGLVTQIPALIISTAAGIVVSRAAKESDLGDITSQLLNPKTLFTASGVLFLFGLIPGLPHLPFLLIAAAGGLAYLLTKKKEKEVAAAEEAAPEEKVESLLPDPLELEIGYGLIPLVDGEQGLLRIKSLRRQLALEMGFIVPPIHIRDNLQLKPNEYAILIKGVEVARGEVMPGRYLAINPGPAQRIEGIPTKEPAFGLPALWISEEDIEKAQMLGYTVVDPSTVIATHLTEIIRRHAYELLGRQEVQRLLDNLAKTYPKVVEELVPNLLSLGTVQKVLQNLLRERVPIRDLLTILETLADYAPTTKDPDILTEYVRQALGRQITKQYQAQDGSLPVITLDPRLEQTIAESVQTTEALDPDLMQKLIKKVKQLVDKATLKGVQPVLLCSPAIRRFLKRLLERFVPNVPVLSHNEISSVRIFTIGVVRLD
>LUCA_SRPsystem_FtsY_Indels10_87
MFNKFKKKLKSEKKKILNKVKEEEEPVEEVEEEVQEEVAEEAELELEKEKEAAKVLESKLEAQESAAEKTIGDALQTKAQSEEEEQEEEKEKEEEEEKKKKVFEKLKEKLKKKKKNLFEKLKSLTTLSEKNLEELLEELEMALLQADVGLEVVEEIIELKERAVGKKVRRGKNSEELVIELLREELLEILSGTSIAEKKKPNVILLVGVNGSGKTTTIAKLAYFKKGKSVLLAAGDTFRAAAIEQLEIWAERLVPVIKQGADPAAVVFDAIHAKSKDVVIIDTAGRLHTNENLMELKKIKRVIKPDETLLVLDATTGQDAVSQAKAFNEAVGITGVILTKLDGDAKGGAALSIAAVTKKPIKFIGVGEGIEDLEPFDPEKFVDKLLE
>LUCA_SRPsystem_FtsY_Indels10_88
MFNLFKKKLKEEKEKELKKVEEKAEEAEEAAEEEPEEEQEEAKVEEKEESPAQEEAPAESEAEEKAAVGETEQQEQAEAKAEEEQKKSEPEEEKEEEKKKSVFEKLKERLKKTKVGLLSKLKSLTTLSEKDIEELLRELEMALLEADVGLEVVEEIIELKERAVKKKVKRGKNAEELVIEVLREELLEILSETIKSSSKKPNVILLVGVNGTGKTTTIAKLAYFKKQGYSVLLAAGDTFRAAAIEQLEVWAERLGVPVIKHGADPAAVVFDAIYARDVVIIDTAGRLHTNENLMELKKIKRVIKPDETLLVLDATTGQDAVEQAKEFNEAVGITGIILTKLDGDAKGGAAISIAAVTGKPIKFIGVGEKIEDLKPFDPERFVEKLFG
>LUCA_SRPsystem_FtsY_Indels10_89
MTAKRSASMAKAKSLLLPVAAISMVFVMLVPLPSFLLDLLLAVSITASVIVFLTAVQVRRATDFSVFPTLLLLLTLFRLSLNLASSRRILLHGNEGTSAAGDVIEAFGQFVVGGNYVVGFVLFLALIAIQFLVVSHGAVRTAEVTARFTLDALPGKQMAIDADMNAGLIDEARKRRSIAREAEFYGAMDGAARFNQRDAMATILITAINIIAGLLIGVLQGVDLTAVKTYTILVGDGLVTMIPSLLVSMAGGLVLTRASSAGSLDEIGTQLFNRNVLWIAAGVLLALALIPGLPKIPFFLMAAGVLIARRLPKNKAAEDDAAAAAKAASENLASLLKDELTLEIGFQLIPMVDEKQGGQMLRVRALRRHLATELGFIVPPVHITDNLRLKPREYVVSLRGVEIARWQTEQNCLLAVNSDPKARALPGVETREPAFGVAARWIDPGLEEQALAAGYSVVDQTTVIGTHLAELIRRNAHELLGRQETKRLLDSMNDSHPKLVEELVPKLMTLGEVQKVLQQLLREQVSIRDLGTILETLVEAAPQSKDLVCLTESVRQSLGRNIVHPLLDGEGGLRVLTLDQALEEELVRTFDPEGAALLLGDGGRPGGLSADFLRRLLDSVKRLTGDAMPMALPVLLCPSPARYHLRRWLEPFLPKVTVLSPSEIPPEVRVRSLGTVG
>LUCA_SRPsystem_FtsY_Indels10_90
MFNKFKKKLKEAKKKLSEKVEKEEEAAEEAIEEESESEAEEAALEAEKAEEAVEEASAEEEAEEKAAVPETEEQAKAAAKVEKEIKPEPAEEEKEEEKKKVFEKLKEKLKKKKKGLLEKLKSISTLSEKNLEELLEELEMVLLESDVGLEVVEEIIELKKRAVKKKVKRGSNSEELVIEVLREELLEILSETNIELSEKKPNVILFVGVNGTGKTTTIAKLAYLKKKGYSVLLAAGDTFRAGAIEQLEIWGERLGVPVIKQGADPAAVVFDAIYAKSRDVVIIDTAGRMHTNENLMELKKIKRVIKPDETLLVLDATTGQDAVEQAKAFNEAVGITGIILTKLDGDAKGGAAISIAYVTGKPIKFIGVGEEIEDLEPFDPERFVERLLG
>LUCA_SRPsystem_FtsY_Indels10_91
MSEAAATPNHGFSIAKLQDLLLPVAAISVVFVMLIPIPSLLLDLLLAASITASVIVFLSAVQVRRAVDFSVFPTLLLLLTLFRLSLNLASSRRILLHGNEGTAAAGKVIEAFGQFVVGGNYVVGFVLFLALIAIQFLVVSHGAVRTAEVTARFTLDALPGKQMAIDADMNAGLIDEARKRRQAIAREAEFYGAMDGAARFNQRDSLATILITAINIVAGLLIGVLQVDLEAVKTYTILVGDGLVTMIPSLLVSVAGGMVLTRASSAGSLDELGSQLFRSNTLWIASGVLLALALVPGLPKLSFLLLAAVALLARRLEKNAAAAVDAAPEEKAAASENLASLLKDELSLEIGFQLIPLVDEKQGGQLLNRVRALRRHLATELGFIVPPVHITDNLRLKPREYVISLRGVEIARWQTEQNSLLAVSSDAKARALPGVETREPAFGVPAKWIQPALEEQALAAGYSVVDQTTVIATHLGEMIRQHAHELLSRQETKRLLDSLNESHPKLVEELVPKLLSLGEVQKVLQQLLREQVSIRDLGTILETLVEAAPQSKDVVHLVESVRQALGRGLVQPLLDGDGGLRVVMLDPALEEELAATFHPQGAALLLADGAGMSADFIRRLVESLKQLIGGATTSARPVLLCQSPARYHLRRWLEPFLPKITVLSPAEIPPEVRVRSIGVVR
>LUCA_SRPsystem_FtsY_Indels10_92
MFNKFKKKLKEFKEKLLKKIEEKEEPVEEAVQEEEKESEQEEAKLEKEEEKPAATEAEAELESEESAAVPETAQELAAEAEHEEEIKKEEAKKKKEEEKKKKVFEKLKERLEKKKTNLLSKLKSLFTLSEKNIEELLEELEEALLESDVGLEVVEEIIIKKKAVKKKIKRGKNPEELVVELLREELLEILSEENILESKKPNVILFVGVNGTGKTTTIAKLAYLKKGYSVLLAAGDTFRAGAIEQLEIWGERLGVPIIKQGADPAAVVDAIAKAKDVVIIDTAGRMHTNKNLMELKKIKRVVKPDETLLVLDATTGQDAVEQAKEFNEAVGITGIILTKLDGDAKGGAAISIAKVTKKPIKFIGVGEGIEDLKPFDPEEFIEKLFGEEEEEEA
>LUCA_SRPsystem_FtsY_Indels10_93
MFNKLKKKLKSEKEKVSEKIEKEAEEAEEVVEQQRETAQEEVKIEEEKKEEKVEAESKPEEPAESMVEGTIGDKGQTEAEVEAEVKEEEEEAEKEEVKKAEFEKLKKKLEKPKKGIFEKLKSIIILSEKDLEELLWELEMVLLESDVALEVAEEIIKLKERLVGKKVPRGENLEELVKEALREALLEILSEETLDMIEKKKQKKPFVILFVGVNGTGKTTTIAKLAYLKKKGYSVVLAAGDTFRAGAIEQLEEHAERLVKVIKHGADPAAVVYDAIHAAGDVVLIDTAGRMHTNKNLMELKKIKRVVKPDLTIFVGDAITGNDAVEQAKEFNEAVGIDGVILTKLDADAKGGAALSIAYVTGKPILFIGVGQEYDDLEPFDPEWFVDRILE
>LUCA_SRPsystem_FtsY_Indels10_94
MNLLKLLKKRADIVVAIAVVSILGVMIIPIPPFLLDILLSLSISLSIVILITSIYIRKPLDFSVFPSVLLLATLFRLALNIASTRLILLHGNEGADAAGHVIMSFGNFVVGGNYAVGLIIFLILVIINFVVITKGSGRIAEVAARFTLDAMPGKQMSIDADLNAGLINEEARRREEIAQEADFYGAMDGASKFVRGDAIAGLIITAINIIGGLIIGVLQGMSIDALQTYTILIGDGLVSQIPALLISTAAGIVVSRAGKESDMGDITQQILINPKALFTAAGVLFVFGLIPGLPHIPFLLIAAAAGGIAYLLTTTKEEEEAEVSAQPVEQKIEAYLEDPLGLEIGYGLIPLVDEPHGDLLKIKAMRRQIASEIGFVVSPIHIKDNLQLRPHEYSFLIRGVEIARGEVMMGSWLAVASGETEKIDGIPTKEPAFGLPALWIDERDVERAQLSGYMVVDTATVIATHLTELIRSHAWELLSRQEVQKLLDNISKTYPKIVEELVPSLLTLGAVQRVLQNLLKERVPIKDIVTVLETLLDYAPNIKDPDMLTEYVRQALGRTITKQYVAEDGSLPVFTLDPRFEKLISKSVQQGEQADTGALNPDIINRLVRSIEKVLEKGSLKGVQPVILCSANIRRYLRRLLERFLPSIVVLSNSEIASTTRLDTLGMVRYED
>LUCA_SRPsystem_FtsY_Indels10_95
MFNLFKKKLKEEAKKVLKKLIEEEEEPVEEVEEEQVAELVAEEAKLEKVEEAEKEAEEEVETEALEAEEVSAEEKQVSVEAQKEKELEEEEPEKKPEEEKKQSVFEKLKESLSKKKKNLLSKIKSITTLSEKDLEELLEELEMALLEADVGVEVVEEIIIKERAVKQKIPRSSNPEELVIEVLKEELLEILSGTSLKLSDNKPNVILFVGVNGTGKTTTIAKLAYLKKQGYKVLLAAGDTFRAAAIEQLEIWGERLVVIKQGADPAAVVDAIAKSKDVVIIDTAGRMHTNENLMELKKIKRVIKPDETLLVLDATTGQDAVEQAKEFNEAVGITGIILTKLDGDAKGGAALSIAAVTKKPIKFIGVGEKIEDLEPFDPEKFVDRLLG
>LUCA_SRPsystem_FtsY_Indels10_96
MFEKLKEKLKKKKKNLFKKLKSLFTLSEKDIEELLRELEMALLESDVGVEVTEEIIELKERAVKKKIPRGKNPEELVIELLKEELLEILSETLKLEDNKPNVILFVGVNGTGKTTTIAKLAYLKKQGKSVLLAAGDTFRAAAIEQLKIWGERLGVPVIKQGADPAAVVFDAIAKKDVVIIDTAGRMHTNENLMELKKIKRVVKPDETLLVLDATTGQDAVEQAKEFNEAIGITGIILTKLDGTAKGGAALSIAAVTKKPIKFIGVGEKIEDLEPFDPERFVDKLLG
>LUCA_SRPsystem_FtsY_Indels10_97
MFEKLKEAVKKKKKGLLEKKKSTTTLSEKDLEELLWELELALLESDVALEVAEEIVELKKRLVGKKVRRGKNTEELVKEALREALLEILSKEVLEMINEKKPFVILFVGVNGTGKTTTIAKLAYLKKGYSVVLAASDTFRAAAIEQLEIHAERLGVKVIKHGADPAAVVFDAIAKDVVLIDTAGRMHTNKNLMELKKIKRVVKPDLKIFVGDALTGNDAVEQAKQFNEAVGIDGIILTKIDADAKGGAAISIAHVTKKPILFLGTGQNYEDLEPFDPEWFVDRLLG
>LUCA_SRPsystem_FtsY_Indels10_98
MFEKFKKKLKEEAEKVSEKVEEKEEAEEEVAEAAADLVSEEVKEEKEAEEEAEAEVESESEALDAAEAKAEEEPESVAAKAEKEVQEEEAEKEEEEEEKKEVFEKLKESLKKKKKGLFSKLKSLFTLSEKNLEELLRELEMALLESDVGLEVVEEIIIKERAKKRVKRGKNPEEVVIELLREELLEILSEKLNIEKKKPNVILFVGVNGTGKTTTIAKLAYFKKGYSVLLAAGDTFRAAAIEQLEVWGERLVPVIKQGADPAAVVYDAIAKSHDVVIIDTAGRMHTNENLMELKKIKRVVKPDETLLVLDATTGQDAVEQAKKFNEAVGITGIILTKLDGDAKGGAAISIAAVTKKPIKFIGVGEGIEDLEPFDPEKFVDRLLGED
>LUCA_SRPsystem_FtsY_Indels10_99
MFEKLKRLKKKKKNLLEKLKSLFTLSEKNIEELLEELEMALLESDVGVEVVEEIILKKRAVKKKVRRGSDPEELVIELLREELLEILSETLLEDKKPNVILFVGVNGTGKTTTIAKLAYLKKGYSVLLAAGDTFRAAAIEQLEVWGKRLGVPVIKQGADPAAVVFDAIAKSRDVVIIDTAGRMHTNKNLMELKKIKRVIKPDETLLVLDATTGQDAVEQAKEFNEAVGITGIILTKLDGTAKGGAAISIAKVTKKPIKFIGVGEGIEDLKPFDPERFVDRLLG
>LUCA_SRPsystem_FtsY_Indels50_0
MFGFFRRKLSTVNEKELRKELKDLKKEIKKKKNPWAVVAAYFLAFKLANPSLKKENKKEAKKAEAFFNKLKKKLKEEKEKLLEKQIESLPEPVIEAEPIFKAFLFSPAVVKLLFAETVEKKEEEVEKVVKEQASEAEQKLAELYVKQGEFGKAAKICEKSEAEEAKLEKEEVKEALKTEPVESEPEEKALKFLEAYIPLAVKEVLSHVEVEKAKEEESEEEEEEKKKEEEEKKSVFEKLKERLEKTKKGLLEKLKSIVTLTEKDLEELLEELELALLESDVGLEVTEEIINANALKKRAIKKKVKRGKNAEELVIELLREELLEILSEENANANALKSSENKPNVILFVGVNGTGKTTTIAKLANAYLKKNAGYSVLLAAGDTFRAGAIEQLEVWGERLGVPVIKQNANAGADPAAVVNADAINANAAKNANANANADVVIIDTAGRMHTNENLMNAELKKIKRVVKPDETLLVLDATTGQDAVEQAKEFNEAVGITGIILTKLDGDAKGGAAISIAAVTKKPIKFIGVGEKIEDLQPFDPERFVERLLGESEEEEEAISEAEEAVEKMKKGKFTLEDFLEQMQELKKMGSLESIMEMIPGMGQPKPEETVEVPEKEMKKTKAIINSMTKEELENPEIINGSRFKRIAKGSGTSVQDVGKLLKQYKQMKKMMKQMKDGGSKKIKKMEKMMKKMGGRMGPFFRMKPKMGKARKKLR
>LUCA_SRPsystem_FtsY_Indels50_1
MFKFLWKKSLKNAVDKFSKDIDENAETIEEIAEVEEKIKKTEKESTTKSKADTKEKKSKKKLYEKKVLKERKQATEKKKSEAVFGKFKKKLKEEKEKVSEKAVEEKEEPTEEVVVEKEAEEDLKPEEKQILKVQQEEKKSEKEKVKEAAKEEEQEEEVLEAEKESQAEEQAKAAALIEKELEEKEENEKKEEEEKKEVFEKLKEKLQKTKKNLFSKLKSLFSLSEKDLEELLRELEMALLESDVGLEVVEEIINANALKNARAVKQKVKRSKDAEELIIELLREELLEILSEENANANALKLSENKPNVILFVGVNGSGKTTTIAKLANAYFKKNAGYKVLLAAGDTFRAAAIEQLEIWAERLNAVPVIKHNANAGADPAAVVFDANANANAAKNARNANADVVIIDTAGRLHTNENLMNAELKKIKRVVKPDETLLVLDATTGQDAVEQAKEFNEAVGITGIILTKLDGDAKGGAAISIAAVTGKPIKFIGVGEKIEDLEPFDPERFVDRLLG
>LUCA_SRPsystem_FtsY_Indels50_2
MFGFFKRKLFGKTKKAEDSKKISEKKKETKKVSKVTKKPVKSIKKAKKETFKIKSPEKEKVEKKGIFTQIKDAILPSKKVKEEAPKSVSKSVKPPLEDKKKESKKKSEKFFNLFKKKLKSEKEKVLEKVEEAQAAQAEEEARRDAEAVGQAYSEEEEVEEVEEIIEKKEEAVEEVEAEQESESEAEKAPADTDNAAVEPSAEEESKSEKESVAEAEEEVPAEKEAEDAAKEEEVTIDAPADAEDAEAKKESEAESEEEEEAAKEEEEEVKEVFEKLKESLEKKKKGLLEKLKSISTISEEDLEELLRELEMALLESDVGVEVVEEIINAEIKKKAVKKKVPRGSNAEELVIELLREELLEILSGTNANANAVNALESKKPNVILFVGVNGTGKTTTIAKLANAYFKKNAGYKVLLAAGDTFRAAAIEQLEIWGERLGVPVIKQNANAGADPAAVVFDAINAYANAANANNADVVIIDTAGRMHTNENLMNAELKKIKRVVKPDETLLVLDATTGQDAVEQAKEFNEAVGITGIILTKLDGTAKGGAALSIAAVTKKPIKFIGVGEKIEDLEPFDPERFVERLLGENEEAEAA
>LUCA_SRPsystem_FtsY_Indels50_3
MAAFGFFGRKRLSTVNEKELRKELKDLKKEIKKKKNPWAVVAAYFLAFKLANPSLKKELKKEASNSEKFFNLFKKKLKSAKEKVLKKLMDELLFKAFLVQEQERVILVEKTVKKKEAVVEEVEKEQQSEAEKKTAEKMVKEGAFGKAAKICEKAVEEEAALEEEKLEEAAEPVPAEKEAEEELLETYFIIGEVLRVMKTIGDEQQVEVQVEEEVEAEEEEAKKEEEKKKEVFEKLKEKLKKKKKNLVEKLKSLTTISEKNIEELLEELEMALLESDVGVEVVEEIINAELKKRAKGKKVKRGKNPEELVLELLREELLEILSEENANANALNALEDKKPNVILFVGVNGTGKTTTIAKLANAYLKKNAGYSVILAAGDTFRAGAIEQLEIWAERLGVPVIKQNANAGADPAAVVFDAINANAAKNARGNADVVIIDTAGRMHTNENLMEELKKIKRVIKPDETLLVLDATTGQDAVEQAKEFNEAVGITGVILTKLDGTAKGGAAISIAAVTKKPIKFIGVGEEIDDLEPFDPEKFVDRILG
>LUCA_SRPsystem_FtsY_Indels50_4
MFGFAWQKSTLLAAASEEDTEAAQEKKNSEGFFGLFKKKLSSFKESTTEKVEHEEEEAPEAEEALEKQEEPVEEVVIEQQSESEEQEEEKIEAEEVKEKAKEEQAVLEPEPEAPVPEVEEHVEVEAEIEKELEEEEEKEEKEEAEKKEVFEKLKESLKKTKKNLFEKLKSLFLISEKDIEELLEELEMALLEADVGVEVVEEIINANALKNAKANAKEKIPRGKNPEELVIELLREELLNAILSETNASNAINANKSKKPNVILLVGVNGTGKTTTIAKLANAYFKKNAGYKVLLAAGDTFRAAAIEQLEEWAERLNAVPIIKQNANAGADPAAVVFDANANANAANANAKNANADVVIIDTAGRMHTNENLMNAELNAKIKRVIKPDETLLVLDATTGQDAVEQAKEFNEAVGITGIILTKLDGDAKGGAAISIAAVTKKPIKFIGVGEGIDDLKPFDPERFVDRLFGKNEEEESAASEEEAEKAAKKMRKGKFDLKDFYEQLEAIKKMGPLSKIMSMIPGMGKMKKEDDVEVDEKELKRMKAIIQSMTKEERRNPEIINGSRRKRIARGSGTSVQDVNQLLKQFEMMKKMMKQMRKMGAKKKKKMMKMMKKMGGSMRPKGRVKSKSGR
>LUCA_SRPsystem_FtsY_Indels50_5
MFGFFLRRKLSTVNEKELRKELKDLKKEIKKKKNPWAVVAAYFLYSPLARVKEEKEKRKEPAQSEAVFGLFKKKLKEEKEKVLKKLEPGLLESTDDEARRFVGFLYDNDERVVQVTEIIEEKEEPVEEVEEAEEEEAEEKLEEKYILSVEQEKAETEKEKEAKAATEPETKSESLDAEPVTAAEQPAAAEAKHEEKVKKEKPSKKKEEEKKKEVFEKLKNKLEKKKKNLLSKLKSLFSLSEKDLEELLEELEEALLESDVGLEVVEEIINAELKKRAVKKKVKRGKNPEEIIIELLRNELLEILSETNANANALKLEEKKPNVILFVGVNGTGKTTTIAKLANAYLKKQGYSVLLAAGDTFRAAAIEQLEIWGERLGVPVIKQNANAGADPAAVVFDAINAHAKARNANADVVIIDTAGRMHTNKNLMNAELKKIKRVVKPDETLLVLDATTGQDAVEQAKEFNEAVGITGIILTKLDGDAKGGAAISIAAVTGKPIKFIGVGEGIEDLEPFDPERFVDRLLGEEE
>LUCA_SRPsystem_FtsY_Indels50_6
MGLFDFFKKKLFGKTKKAEDSKKISEKKKETKKVSKVTKKPVKSTVKEKELRKELKDLKKEIKKKKGIFTQIKDAILPNPWAVVAAYFLAFKLAKEPEEKKKDEEASNSGAFFNLFKKKLKSEKEKVLEKLEEGLLESTDDEARRFVGFLVKEEERIVQEEENIEEKEETVEEVEEEEEEEAEVKPEEKQILEGAFGKAAKICEKVVQEERAVEKEKAEEPETEVPKEKEPEEDAEEENIEEPKAEKTVGDPEQTEAKHEAKVQAEEAPAEPEEEEKKTVFEKLKEKLEKKKKNLFEKIKSLFTISEKNLEELLEELEMVLLEADVGLEVVEEIINAKLKERAVKKKIPKGKNPEELVLEVLREELLEILSENANANANALNALEEKKPNVILLVGVNGTGKTTTIAKLANAYLKKNAGYSVLLAAGDTFRAGAIEQLEIWGERLGVPVIKQNANAGADPAAVVNADAINANAANANANANANADVVIIDTAGRMHTNKNLMNAELKKIKRVIKPDETLLVLDATTGQDAVEQAKEFNEAVGITGVILTKLDGDAKGGAAISIAAVTGKPIKFIGVGEKIEDLEPFDPERFIDRIFGEEEKEEEAASEEEAEKLVKKMRKGKFDLKDFLEQLQSMKKMGSLDSIMSMIPGMGKMKPEDDIEVDEKQLKRMKAIIQSMTKEERENPEIINGSRRKRIAKGSGTSVKDVNRLLKQFKMMKKMMKQMSGGKPGGKKKMMKMMKRMGGMMKPKFKRRGKMGRAGA
>LUCA_SRPsystem_FtsY_Indels50_7
MIRLFWQPSTLLAAAVEEDTESAAEKKNSEQFFNLFKKKLKSEKEKTLEKVEDEEEQAVQEEEYVEKKEEAAEEAEEEEESELEVAEEEKIEEEEEAPAAEEAPAESTAEEEEVVGMPEEEAQTEAQAEEEVEEEKAEGKKEEEEKKEVFEKLKEKLKKKKKGLLEKLKNITTLSEKDIEELLRELEMALLESDVGLEVVEEIINANALKKRANAKKKVKRGKNPEELVIEVLREELLEILSETNANANALKLSDNKPNVILLVGVNGTGKTTTIAKLANAYLKKNAGYSVLLAAGDTFRAGAIEQLEIWAERLNAVPVIKHNANAGADPAAVVFDAINANAANANANANANADVVIIDTAGRLHTNENLMNAELKKIKRVVKPDETLLVLDATTGQDAVEQAKEFNEAVGITGVILTKLDGDAKGGAAISIAAVTKKPIKFIGVGEKIDDLEPFDPEKFVDKLLG
>LUCA_SRPsystem_FtsY_Indels50_8
MFGFFKEKLKNAVDKFSKDIDENAETIEEIAEVEEKIKKTEKESTTKSKADTKEKKSKKKTEEKKVQLEEKQKQEKKKQEALFEKFKKKLKEFVKKLEEKLREEKPRPVEEAEPIDAEAAEQAYSAEKLVLLFDEAVEKEEEPAEDVEEAEEEEVVIKPDGKQILSAAAEEKALEKEEEKEKVEAVEKELEALEALAEKTIGDQGQAEAEVEAEVQAEEKEEEKEEEKTKSVFEKLKEKLKKKKKGLFEKLKSLFTLSEKDIEELLEELEMVLLESDVGVEVVEEIINANALKERAVKQKISRGKDAEELVLELLREELLEILSEQNANANALKLSDNKPNVILFVGVNGTGKTTTIAKLANAYLKKQGKSVLLAAGDTFRAAAIEQLEVWAERLGVPVIKQNANAGADPAAVVFDAINAHAKAKNANADVVIIDTAGRMHTNENLMNAELKKIKRVIKPDETLLVLDATTGQDAVEQAKEFNEAVGITGIILTKLDGTAKGGAAISIAAVTKKPIKFIGVGEKIDDLKPFDPERFVERIFG
>LUCA_SRPsystem_FtsY_Indels50_9
MIGLFFKERLTKAAKSEEEKETSAEASDKSKFFGLFKKKLKEAKKSTLEKLEEPLLEPVEAEPIFKAFLYDELEVSLAFAEHIEEKEEPAEEVEEEQEKETALKLDGLYVVEGAFGKAAKICEKAEAEEVKLEEEKVEEARSEIPAESEPQPAALEEYFIIGEAPIVTGEPGSELETEAEKEAEQEEEEEAEEEEEEKKKSVFERLKEALKKKKKNIFEKLKSITTLSEKNIEELLEELEMALLESDVGVEVVEEIINANALKERAVKKKVRRGKNPEELVIELLREELLEILSGTNANANALNLEEKKPNVILFVGVNGTGKTTTIAKLANAYLKKNAGKSVLLAAGDTFRAAAIEQLEIWGERLGVPVIKQNANAGADPAAVVFDAINANAANAANAGNADVVIIDTAGRMHTNENLMNAELKKINRVIKPDETLLVLDATTGQDAVEQAKVFNEAVGITGIILTKLDGTAKGGAAISIAKVTGKPIKFIGVGEGIEDLKPFDPERFVDRLLEEGE
>LUCA_SRPsystem_FtsY_Indels50_10
MIGFFGKERLTKEAKSEEQKEAAAEAKKKEKFFNKFKKKLKSEEEKLSEKLKEALLAQPTESAAAAAAFKAFLVEEQERQLLADEYVEEKKEPAEEVEEEAEAEEEVSEEAKVEKDKEAPAQKEVPSKAEAAPAAELPAEAEPENAAVKAEAKQEEEESDEKAEEEKKKEVFEKLKEKLKKTKKSLVEKLKSLTTLSEKNIEELLRELELALLEADVGVEVVEEIINANALKEKANAKKKVKKGKNSEELVIEVLREELLEILSEENANANALNAISDKKPNVILLVGVNGSGKTTTIAKLANAYLKKNAGYKVLLAAGDTFRAGAIEQLEVWGERLNAVPVIKQNANAGADPAAVVFDANANAYANANARNANADVVIIDTAGRLHTNENLMNAELKKIKRVVKPDETLLVLDATTGQDAVEQAKAFNEAVGITGIILTKLDGDAKGGAALSIAAVTGKPIKFIGVGEKIEDLEPFDPERFVERLLG
>LUCA_SRPsystem_FtsY_Indels50_11
MGLFDFFKKKLFGKTKKAEDSKKISEKKKETKKVSKVTKKPVKSTVKEKELRFELKDLKKEIKKKKGIFTQIKDAILPNPWAVVAAYFLATKSAKKKERKKVDEEAKREEKFFNLFKKKLKEAKEKLLEKLKPGLLESTDDEARRFKGFLVKEEERVKEFEEVVEKEEEEVEKEVVEQQKEEEQKLEMLYVKQGEFGKAAKICEKVASEEAKLEKEKVSPELEPKPAEKEPEETETEESVPRAAKQVAERIQIEKKAEEELKKEEENKKKEEEKKKSVFDKLKEKLKKKKKGLFSKLKNLTTLSEKDIEELLRELEMALLESDVGVEVVEEIINAELKKRANAKQKIRRGKNPEELVIELLREELLEILSETNANANALNALEENKPNVILFVGVNGTGKTTTIAKLANAYLKKNAGYKVLLAAGDTFRAAAIEQLEIWGERLNAVNAVIKHNANAGADPAAVVYDAINAYANAARNANADVVIIDTAGRLHTNKNLMNAELKKIKRVIKPDETLLVLDATTGQDAVEQAKEFNEAVGITGIILTKLDGDAKGGAAISIAAVTKKPIKFIGVGEKIEDLKPFDPEKFVDKLLGE
>LUCA_SRPsystem_FtsY_Indels50_12
MFGFFKRKAAAAAAAAAAAAAAAAAAAAAAAAAAAAAAAAAAAAAAAAAAAAAAAAAAAAAAAAAAAAAAAAAAAAAAAAAAEREPSYRPIPRPKLETKKKKEAKKSKKFFNLFKKKLSNFAEKVLEKLEDAQAEPAEEQTRRAAEPAYSEEEKLKEFEEVIEEKEEPVEEVEAEAEEEEALKPDGKQILKVAAEEAKLEKEEAKEPEEEAEVEKTSLEAAPEEVEPVVEGTVEDELQTEALAEKELQEEENNEKKEEEETKAVFEKLKERLKKPKKGLFSKLKSIFTLSEKNIEELLRELEMALLESDVGLEVVEEIINANALKKKAVKQKIPRGKDAEELVIELLRDELLEILSGENANANALNALEDNKPNVILFVGVNGTGKTTTIAKLANAYLKKNAGKSVLLAAGDTFRAAAIEQLEVWGERLNAVPVIKQNANAGADPAAVVFDAINANAANAARNANADVVIIDTAGRMHTNENLMEELKKIKRVVKPDETLLVLDATTGQDAVEQAKEFNEAVGITGIILTKLDGTAKGGAAISIAAVTGKPIKFIGVGEEIDDLEPFDPERFVDRLLGEGEEEEEAISEEEAEKAAEKIRKNKFTLKDFLDQLEAIKKMGPLSSIMGMIPGMGGMKPDEDVEIDEKQLKKIEAIIDSMTKEERENPEIINGSRRKRIAKGSGTSEQDVNELLKQYEQMKKMMKQMKGGKMMGKKKMMKMMGKMKGGMRGGFGMPGKSRR
>LUCA_SRPsystem_FtsY_Indels50_13
MFGLFLKRKISLAAAVLVEVEKTAEKADSSKFFDLFKKKLKEEKEKVSEKLEEGHARLADDEARRDAEAVGQARDEDEKAREFEEIVEEKEEPAEEEVQEQEEEEELKPAPKDILNAAVEPVAEEEAKTESEKVSEALKEAPSESEAEPAEAAPAASEPESAAAEAEEKLEEEKASEKEEEEEVKEVFEKLKEKLEKKKKNLLSKLKSLVSISEKNLEELLRELEMALLESDVGLEVVEEIINANALKERAVKKKVKRGKDPEELVIELLREELLEILSEENANANALKLEENKPNVILFVGVNGTGKTTTIAKLANAYFKKNAGKSVLLAAGDTFRAAAIEQLEIWGERLGVPVIKQNANAGADPAAVVYDAINANAANAAKNANADVVIIDTAGRMHTNENLMNAELKKIKRVVKPDETLLVLDATTGQDAVEQAKEFNEAVGITGIILTKLDGTAKGGAAISIAAVTGKPIKFIGVGEGIDDLEPFDPEKFVDRLLGEDE
>LUCA_SRPsystem_FtsY_Indels50_14
MGLFGFFKKKKLFGKTKKAEDSKKISEKKKETKKVSKVTKKPVKSIKKAKKETFKIKSPEKEKVEKKGIFTQIKDAILPSKKVKEEAPKSVSKSVKKKKEEELKEEKKKSESFFNKFKKKLKSFKKKVSEKIEEEKIRLAEEQTRRDAEAAEQAYLEEEVIEEVEETVKKQEEEVEEVVVEQIREEEESKEEKQIKKSVQEEEKIEEEEVKEKAEEVEVEEEEEEKEKEEEVIANIAVPEELEHVAVEKEVEKEVKEEEEKKEKEEEKKKKVFEKLKERLKKPKKGLFEKLKSIFTLSEKDIEELLEELEEALLESDVGVEVVEEIINANAIKKRAVKKKIKRGKNPEELVIELLREELLEILSGTNANANAINALSDKKPNVILFVGVNGTGKTTTIAKLANAYLKKNAGYSVLLAAADTFRAAAIEQLEVWGERLNAVPVIKQNANAGADPAAVVFDAINANAANANAKNANADVVIIDTAGRMHTNENLMNAELKKIKRVIKPDETLLVLDATTGQDAVEQAKQFNEAVGITGIILTKLDGDAKGGTAISIAAVTKKPIKFIGVGEKIDDLKPFDPERFVEKLFG
>LUCA_SRPsystem_FtsY_Indels50_15
MFGLFFKRSTTKEQASEEEVKKTASKGDSSKLFNKFKKKLKSAAEKVSKKLEEGHARLADDEARRDAEAVGQARDAKEEAVEAEEIVEEEAKEAEEVVEEQEAESASEEAKTESEKEAEAVREEPAESEPEEEEAVPEATQQVKVEAEEEAEQKEEKEAEKKEQEKKKEVFEKLKEKLKKKKKSLFEKLKSLTTLSEKNIEELFEELEMALLESDVGVEVVEEIINAELKKRAVGKKVPRGSDPEELVIELLREELLEVLSEVNANANALNATSKKKPNVILFVGVNGSGKTTTIAKLANAYLKKNAGYSVLLAAGDTFRAAAIEQLEIWGERLNAVPVIKQNANAGADPAAVVFDAINANAAKARNANADVVIIDTAGRMHTNENLMNAELKKIKRVVKPDETLLVLDATTGQDAVEQAKAFNEAVGITGVILTKLDGTAKGGAALSIAAVTKKPIKFIGVGEGIEDLEPFDPERFVDKLLGENE
>LUCA_SRPsystem_FtsY_Indels50_16
MFKFFKEKLKNAVDKFSKDIDENAETIVEIAELRKKLKDLKKEITTKKKPWAVVAKYFLAFKLPKEKEERKASQEAKKSEGLFNKFKKKLSNEKEKLLKKLMEALLAPPTEAEPIFKAFLYSESVRQLEFEETVEEKEEEVEEVVIEAQKEEAEKLEELYILSVEQEESKLEKEKKAEELEPEESKSESQESVATKEVLSHVSAEALHEEEKKKEEENKEKEKEKKKKVFEKLKEKLKKKKKSLLEKLKSLFSLTEKNIEELLEELEMALLESDVGLEVVEEIINAEIKKRAVKKKIPRGKNPEELVIELLREELLDILSKENANANALKLKKNKPNVILFVGVNGTGKTTTIAKLANAYLKKQGYSVLLAAGDTFRAAAIEQLEIWGERLNAVPVIKQNANAGADPAAVVFDAINANAAKARNNADVVIIDTAGRMHTNKNLMEELKKIKRVVKPDETLLVLDATTGQDAVEQAKAFNEAVGITGIILTKLDGDAKGGAALSIAYVTKKPIKFIGTGEKIEDLEPFDPERFIERLLG
>LUCA_SRPsystem_FtsY_Indels50_17
MFGFFREKLSTVNEKELRKELKDLKKEIKKKKNPWAVVAAYFLATKLAKPKERKKLKKEAGRKEKFFGLFKKKLKEFEESVTEKLMPALLEPVIESTPAFKAFLFSESERVILVEKTIEEEAEAVEEVEKEAGAEEASEEVALEKEAIEEKLKEVESEEEAVDAAAAKAVAEEASVAVEKEAESEEEEEEKEEEEAEKKEVFEKLKEALKKTKKGLLEKLKSLFTLSEKNIEELLRELEMALLESDVGVEVVEEIINAEIKEKAKKKKIPRGKDPEELVIEVLREELLEILSEQNANANALKLKEKKPNVILLVGVNGTGKTTTIAKLANAYLKKNAGYSVVLAAGDTFRAAAIEQLEVWGERLGVPVIKQNANAGADPAAVVFDAINANAANAARNNADVVIIDTAGRMHTNKNLMNAELKKINRVVKPDETLLVLDATTGQDAVEQAKEFNEAVGITGIILTKLDGDAKGGAALSIAAVTKKPIKFIGVGEGIDDLKPFDPERFVDRLLGEEEKEQ
>LUCA_SRPsystem_FtsY_Indels50_18
MFNFFKEKLKNAVDKFSKDIDENAETIEEIAELEEKLKKLEKESTTKKKPWTKEKKYFLKFELKKEKKKKEKSTEAKKAEKFFGKFKKKLKEEEEKVLEKIKEELLFKAFLVREKVRKILEDKIVEEAEEAIEEVAKEEQAEKEKKTAEKMVKEGAFGKAAKICEKAVEEEVKTEPEEEEEPVKEVPSESEPEEDLKEELFNIGEVPRAEKTIGDEEQTEAETEKEVQEQEEEKEEEEEKKKEVFEKLKEKLKKTKKNLFEKLKSLFTLSEKNVEELLRELEEALLQSDVGVEVTEEIINANALKKRAVKKKIKRGKNAEEVVIELLREELLEILSEANANANALKISEGKPNVILFVGVNGSGKTTTIAKIANAYLKKNAGKKVLLAAGDTFRAGAIEQLEVWAERLNAVPVIKQNANAGADPAAVVFDAINANAANANAKNANADVVIIDTAGRLHTNKNLMNAELKKIKRVVKPDETLLVLDATTGQDAVEQAKEFNEAVGITGIILTKLDGDAKGGAAISIAAVTKKPIKFIGVGEGIDDLEPFDPERFVDKLFG
>LUCA_SRPsystem_FtsY_Indels50_19
MFGFLWKRLITKAAKSEEDKKKKQESAQKEHVFGKFKKKLSEFKESLLKKLENEEEEAREADEIVEEKEKAAEEAAAEAEAASASEEAKAEPEAEAEKQTEVEAEAEAVEAAEAPTPEEESSAAAEVEEESESEEQAAKEEEEEVKKVFEKLKNASLKKTKKNLLSKLKSLFTISEKNIEELLEELEMALLESDVGLEVVEEIINANALKEKAVKEKVKRGKDPEELVIELLREELLEILSEENANANALNALESKKPNVILFVGVNGTGKTTTIAKLANAYLKKNAGYSVLLAAGDTFRAAAIEQLEEWGERLNAVPVIKQNANAGADPAAVVNADAINAYANAAHGNADVVIIDTAGRLHTNKNLMNAELKKIKRVVKPDETLLVLDATTGQDAVEQAKEFNEAVGITGIILTKLDGDAKGGAAISIAYVTGKPIKFIGVGEGIEDLEPFDPERFVDRLLGEEEEAEAAASEAEKAAKKMRKGKFTLEDFLEQMEEIKKMGPLEPIMEMIPGMSKPKPEDEVDVPEKKLKRMKAIINSMTKEERRNPEIINGSRFKRIARGSGTSVQDVGKLLKQFKQMKKMMKKMKDGGMMGMKKMQKMMKKMGGKGKGGFRRRGKMGKAGA
>LUCA_SRPsystem_FtsY_Indels50_20
MFGFFDRKATLYELSVSLKEEKKKEKKKSEQFFNLFKKKLKNEKEKVSEKLKEEQARLAEEQTRRDAEVVEEIYEGEELVVSFEETVEEKEEPEEEVEVEQQEELAVKPDGKQILSAVAEEEKKEEEEEKEAATEPPAKETAEEALLESNLEELKAMKTEEDPEQTEAQHEEKSEKEEEEAKPEEEEVKEVFEKLKNARLKKKKKSLVEKLKSIFILTEKDIEELLRELEEALLQSDVGLEVVEEIINANALKKRANAKKKIPRGKNPEELVIELLREELLNAILSGVNANANALNAISSNKPNVILFVGVNGTGKTTTIAKLANAYLKKNAGYSVLLAAGDTFRAGAIEQLEVWGERLNAVPVIKNANANAGADPAAVVFDANANANAAKARNANADVVIIDTAGRMHTNKNLMNAELKKIKRVVKPDETLLVLDATTGQDAVEQAKEFNEAVGITGVILTKLDGDAKGGAALSIAAVTKKPIKFIGVGEKIEDLEPFDPERFVDRLLGEEEEEEEAASEEEAEKTVEKMKKGKFDLKDFYKQMEAIKKMGPLESILEMIPGFGKQLKEEAVEVDEKEMKRFKAIIQSMTKEERKNPEIINGSRRKRIAKGSGTSVQDVNELLKQYKQMKKMMKQMKKGGMKKKKMMRMMKKMGGMMRPGFKLMGKLGRMGKK
>LUCA_SRPsystem_FtsY_Indels50_21
MFGFFKKKKLKNAVDKFSKDIDENAETIEEIAEVEEKIKKTEKESTTKSKADTKEKKSKKKTEEKKKKKEREQSTEKKKSEKFFNKLKKKLKSEKEKLLEKLQEEQARLAEEQTRRDAEAAEQAYLKEEQVVLVEKIVEEEEKAVEEVVEEEQAEEEESLEEKQIKKKVEKEAKEELEKVEEAASPKEAEPEEEEKEKSELYIANITASQEVERIKVEAEKEEESKKEEEEKKKEKEKKKEVFEKLKNAKLEEKKKGLFEKLKSLFSLSEKNLEELLEELEMALLESDVGLEVVEEIINANALKKRAVGKKVKRSSNPEELVIELLREELLEILSETNASNAIKNEKKKPNVILFVGVNGSGKTTTIAKLANAYLKKNAGYSVLLAAGDTFRAGAIEQLEIWAERLNAVNAVIKHNANAGADPAAVVNADAINAHANANANAGNADVVIIDTAGRLHTNENLMNAELKKIKRVVKPDETLLVLDATTGQDAVEQAKKFNEAVGITGIILTKLDGTAKGGAALSIAAVTGKPIKFIGVGENIEDLEPFDPERFVDRLLGE
>LUCA_SRPsystem_FtsY_Indels50_22
MFGFFKKKLKNAVDKFSKDIDENAETIEEIAEVEEKIKKTEKESTTKSKADTKEKKSKKKTEEKKKKKERKQSADAKKSEKLFGKFKKKLKEFKEKVSEKLQEEKPRPVEEAEPIDAEAAEQAYLEEEQVKEFEEVVEKLEEPVEEVVEEQQEEEELKPQEKQILKVQQEEAKIEKEEVKEAAKPEEVEKEPEEKETSEYYIAPVTAKQEVAQLSIKALKEKESSEEEENEEKEKEKKKEVFEKLKESLKKKKKGLLEKLKSLFTLSEKDIEELLEELEMALLESDVGLEVVEEIINANAIKNARAVKQKIKRGKDAEELVIELLREELLEILSETNANANALNALSSNKPNVILFVGVNGTGKTTTIAKLANAYLKKNAGYKVLLAAADTFRAAAIEQLEEWGERLNAVPVIKQNANAGADPAAVVNADAINANAANANARNANADVVIIDTAGRLHTNENLMNAELKKINRVIKPDETLLVLDATTGQDAVEQAKEFNEAVGITGIILTKLDGDAKGGAAISIAAVTKKPIKFIGTGEKIEDLKPFDPERFVERLLGE
>LUCA_SRPsystem_FtsY_Indels50_23
MFGFFLRKKITPVAKSEEEKELKQEKKKSEAFFEKFKKKLKSEVEKLLEKLQEEQARLAEEQTRRDAEAAEQAYSEEELARSFKEKVEEKAEAIEEVEIEEEAESEESLEAAAAAAAAAAAAAAAAAACEAEESEEESEKESPAAEEKEAKSEAQEKEKTPEAVSQAAAEALKEAEEKKSEPEKEAEEEKKKKVFEKLKERLKKKKKGLLEKLKSTTTISEKDLEELLRELEMALLESDVGLEVVEEIINANAIKNAKANAKKKIKRGENSEELVIELLREELLEILSETNANANALNALSDKKPNVILFVGVNGTGKTTTIAKLANAYLKKNAGYSVVLAAGDTFRAGAIEQLEIWGERLNAVPVIKQNANAGADPAAVVFDAINAYANANANANNADVVIIDTAGRMHTNENLMNAELKKIKRVIKPDETLLVLDATTGQDAVEQAKEFNEAVGITGIILTKLDGDAKGGAALSIAAVTKKPIKFIGVGEKIDDLEPFDPERFVEKLFGE
>LUCA_SRPsystem_FtsY_Indels50_24
MGLFDFFGKKRLFGKTKKAEDSKKISEKKKETKKVSKVTKKPVKSTVKEKELRKELKDLKKEIKKKKGIFTQIKDAILPNPWAVVAAYFLAFKLANEPEEKEVDEEKKKSEKFFNLFKKKLKSEKEKTLKKVEEELLFKAFLYREEERVELVDEIIEKKEEEVEEVVIEQQKEEEVKLEELYILSVVQEEKKLEKEEVKEEAEEVEAKKEEEEDVKEEYFIIGEAPIAVKEEASHVSVEAEHEEELSEEEEKEKKEEEELKKVFEKLKERLKKTKKNLFEKLKSLTTLSEKNIEELLEELEMALLEADVGLEVAEEIINAELKKRAVGKKIPKGKDSEELVIELLREELLEILSETNASNAIKNSEKKPNVILFVGVNGTGKTTTIAKLANAYLKKNAGYKVLLAAGDTFRAAAIEQLEIWAERLGVPVIKHNANAGADPAAVVFDAINANAANAAKNNADVVIIDTAGRLHTNENLMNAELKKIKRVVKPDETLLVLDATTGQDAVEQAKAFNEAVGITGVILTKLDGTAKGGAALSIAAVTKKPIKFIGTGEKIEDLEPFDPERFVDRLLGG
>LUCA_SRPsystem_FtsY_Indels50_25
MFGFFWKRSIRLVPSVVEDTKKTEESAKGSHVFNKFKKKLKSFVKKVLKKLEEEQAELADDEARRDAEAVGQARNEEEEAVEEDEIVEEKEEAEEEVVAEEEEESEIKPEEKQILSVVQEERPVEEEKEEEKEEEVEAESEAEEAQAVPTVEKQAKAEAKVEEKVEAEEEPAKKEEEKVKTVFEKLKNAKLKKKKKNLLEKIKSLTSLSEKNIEELLEELEMALLESDVGVEVVEEIINAEIKKRAVKKKIRRGKNPEEFVIELLREELKEILSNQNANANAINALSDKKPNVILFVGVNGTGKTTTIAKLANAYLKKRGYKVVLAAGDTFRAAAIEQLEEWGERLNAVPVIKQNANAGADPAAVVFDAINANAANANAKNANADVVIIDTAGRMHTNKNLMNAELKKIKRVVKPDETLLVLDATTGQDAVEQAKEFNEAVGITGIILTKLDGDAKGGAAISIAAVTKKPIKFIGVGEKIEDLEPFDPERFIDRLLG
>LUCA_SRPsystem_FtsY_Indels50_26
MFGFFKKKLFGKTKKAEDSKKISEKKKETKKVSKVTKKPVKSTVKEKELRFELKDLKKEIKKKKGIFTQIKDAILPSPWAVVEAPPSVSKLAKKKEEKKLREEPSKSEKLFGKFKKKLSEFVPKVIEKQEPGLLESTDDEARRFVGFLYSEDERVVEEEEKVEEEEEPVEEVAEEEEKEAEAESAPLDTDNGAVGKAAKICEPEASEEAKLEKEEEAEKQNEVEVEAEEVDAEKEEYYIIGEASSAAPAEAEQEKAAVESEKESEEKEAKKEEEEAKTKAVFDKLKEKLKKPKKNLFEKLKSISTLSEKNIEELLRELELALLESDVGVEVVEEIINANALKKKAVKKKIPRGKDPEELVIELLREELLEILSGENANNALNALESNAKPNVILFVGVNGTGKTTTIAKLANAYLKKNAGKSVLLAAGDTFRAAAIEQLKVWGERLNAVPVIKQNANAGADPAAVVFDAINANAANANARNANADVVIIDTAGRLHTNENLMNAELKKIKRVVKPDETLLVLDATTGQDAVEQAKAFNEAVGITGIILTKLDGTAKGGAALSIAAVTKKPIKFIGVGEGIEDLEPFDPERFVDRLLGE
>LUCA_SRPsystem_FtsY_Indels50_27
MFKFFKKKLKNAVDKFSKDIDENAETIEEIAEVEEKIKKTEKESTTKSKADTKEKKSKKKREIKKVLKERKKRAEKKKQSQVFNLFKKKLKEEKEKLSKKLQEPIPRLAEEATPRDAEAAEQARLPVAEVLEFDEAVEEKAEEAEEAAAAEQAEEAKEEAKEEQEEESPEAAPAPAESEYLEAMAEGTTGEQGQTEAQVEEEKSEEEPEKEPEEEEKKSVFEKLKERLKKKKKSLLEKLKSLTTLSEKNIEELLEELEMALLESDVGLEVVEEIINAEIKKRAVKKKVKRGKNAEELVIKVLREELLEILSKTNANANALNALSKGKPNVILFVGVNGTGKTTTIAKLANAYLKKQGYSVLLAAGDTFRAAAIEQLEIWAERLGVPVIKQNANAGADPAAVVFDAINAYAKAHGNADVVIIDTAGRMHTNENLMNAELKKIKRVIKPDETLLVLDATTGQDAVEQAKQFNEAVGITGIILTKLDGDAKGGAALSIAYVTGKPIKFIGVGEGIEDLEPFDPERFVEKLLGEEEEEEEAIEEAEKTAKKMRKGKFDLNDFLEQLEAIKKMGPLSKILKMIPGMGKMIPEDDMEVDEKELKRMKAIIQSMTKEERENPEIINGSRRKRIARGSGTSVQDVNELLKQFEQMKKMMKQMKKGKGGKMKKMMKMMKKLGGKKKPKFRMKPKGRRAGA
>LUCA_SRPsystem_FtsY_Indels50_28
MFKFFREKLKNAVDKFSKDIDENAETIVEIAELEEKLKKLEKESTTKKKPWTKVKKYFLKTEEAKEQLKKEQAKEAKKSEKFFKSFKKKLKSEKKKVLEKLMEELLFKAFLYSELERVLLFDEILEKEEEEVEEVVKEQAKESELKLEEKYILKVQEEEKAIEKEKAEEAVEEVPEPKEPEEEEKSEYFIIGEALLTLKQLVSRIEIKAKKEAEIQEEKEPEKKEEEKKKEVFEKLKEKLKKKKKSLFEKLKSLFTLSEKNIEELLEELEMALLESDVGVEVVEEIINANALKKRANAKQKVKRGKNSEEFVLEVLREELLEILSGTNANANAINALEDKKPNVILFVGVNGTGKTTTIAKLANAYFKKNAGYSVLLAAGDTFRAAAIEQLEIWAERLNAVPVIKHNANAGADPAAVVNADAINANAANAAKGNADVVIIDTAGRMHTNENLMNAELKKIKRVVKPDETLLVLDATTGQDAVEQAKAFNEAVGITGIILTKLDGTAKGGAAISIASVTGKPIKFIGTGEKIDDLEPFDPERFIDKLFG
>LUCA_SRPsystem_FtsY_Indels50_29
MFGFFKRKPKLEDEKKAEASNEEQFFGLFKKKLKSAEEKTLEKLEEEQPEPVEEAEPIDAEAAEEIYQELEEVVEEEENVEEKEEAAEEVEEEAQSELEAESAPADTDNAAVEPKVSEEAKIEKEEEEEAEKEVEVESEPEPDELEENEEESVEVKVEEESLNAEVEKEAELEEEEAKKKPEEEEVKEVFEKLKNASLKKKKKNLFKKLKSLFTLTEKNLEELLEELEMALLESDVGLEVVEEIINANALKEKAVKKKVPKGSNPEELVIELLREELLEILSGENANANALNALEKKKPNVILFVGVNGTGKTTTIAKLANANALKKNAGKSVLLAAGDTFRAAAIEQLEIWGERLGVPVIKQNANAGADPAAVAYDAINANAANANARNANADVVIIDTAGRMHTNENLMNAELKKIKRVVKPDETLLVLDATTGQDAVEQAKQFNEAVGITGIILTKLDGTAKGGAAISIAAVTKKPIKFIGVGEGIEDLEPFDPERFVDRLLGEDE
>LUCA_SRPsystem_FtsY_Indels50_30
MFGFFKRKPSLKEEKKKEKKNSEKFFNLFKKKLKSEAEKTSEKIIEEQAELTDDEARRDAEAVGEIYLAEEEVEEFDEIVEKKEEELEEVVAESQAEAEIKPAPKDILNAAVEPVAQEESKIEEEKIKEAEEEEPAEAEAEDPAKEASHTLDAKEDAESAAAKVEIEEESSAEEEPAKKEEEKVKTVFEKLKEKLSKSKKGLLEKLKSLFTISEKNLEELLEELEMALLESDVGIEVVEEIINANALKKRAVKRKVPRGKDPEELVIELLREELLEILSGENANANALNALSSKKPNVILFVGVNGTGKTTTIAKLANAYLKKNAGYSVLLAAGDTFRAAAIEQLEEWGERLNAVPVIKQNANAGNADPAAVVFDAINANAANAARGNADVVIIDTAGRMHTNENLMNAELKKIKRVVKPDETLLVLDATTGQDAVEQAKAFNEAVGITGIILTKLDGDAKGGAAISIAAVTGKPIKFIGTGEKIEDLEPFDPERFIDRILG
>LUCA_SRPsystem_FtsY_Indels50_31
MFGFFWRKRLSTVNEKELRKELKDLKKEIKKKKNPWAVVAAYFLASKLAKSKEEKELKKESSRKEKLFEKFKKKLKSEKEKVLEKLKESLLFKAFLYSESERLLLVEEHIEKEEKTVEEAEIAEAKESVAEEVALEEEKVEEEAEEVSEALEAQESLAVKEVASHLAAEAKIEAEVQEEEAEKEKEEEKKKTVFEKLKEKLKKTKKNLLEKLKSLFTISEKNLEELLEELEMVLLEADVGLEVVEEIINANALKKRANAGQKVPKGKNPEELVLELLREELLEILSGENANANALELEEKKPNVILFVGVNGTGKTTTIAKLANANALKKNAGYSVLLAAGDTFRAAAIEQLEEWGERLNAVPVIKQNANAGADPAAVVFDAINANAANAANAGNADVVIIDTAGRMHTNENLMNAELKKIKRVVKPDETLLVLDATTGQDAVEQAKEFNEAVGITGIILTKLDGTAKGGAAISIASVTKKPIKFIGTGEKIEDLEPFDPERFIDRLLGEE
>LUCA_SRPsystem_FtsY_Indels50_32
MFKFFGKEKLKNAVDKFSKDIDENAETIVEIAELREKLKDLEKEITTKKKPWTKVAKYFLALKEAKEQEQKKQSAEAKKKSGFFNLLKKKLKSEKKKVQEKQPEPLLEPVEAEPIFKAFLVTPVLRKLLFANYIEKETEEAEEAAIEEVAESEAEEAAIESEKEKEELEEASSELESLEAAALPTVVSQVEAAAELEAEIKEEEAKKEKEEEKKKTVFEKLKERLKKKKKGILEKLKSIFTLSEKNVEELLEELEMVLLESDVGLEVVEEIINANALKKRAVKKKVPRSENPEELVLEVLREELLEILSEQNANANAINALKEKKPNVILFVGVNGTGKTTTIAKLANAYLKKNAGYSVLLAAGDTFRAGAIEQLEEWGERLNAVPVIKHNANAGADPAAVVFDAINAHAKAKNANADVVIIDTAGRMHTNENLMNAELKKIKRVVKPDETLLVLDATTGQDAVEQAKEFNEAVGITGIILTKLDGDAKGGAAISIAAVTGKPIKFIGTGEGIDDLEPFDPERFVDKLFD
>LUCA_SRPsystem_FtsY_Indels50_33
MFGFFKKKKLFGKTKKAEDSKKISEKKKETKKVSKVTKKPVKSIKKAKKETFKIKSPEKEKVEKKGIFTQIKDAILPSKKVKEEAPPSYTKELKKKEEEKKKQEPKRSEKFFGKFKKKLKSEAEKVSKKLQEGHARLADDEARRDAEAVGQAYSEEEKVIKEEKKVKEEEKAVEEVAAEEEAEAEESLEAAAAAAAAAAAAAAAAAASAAEEVAVEKAKAEEAEPEVSAEAEELEAEKEEEAIATGKAKQESEEAKVEAKKEAEVKKEEAEKEKEEEKKKEVFEKLKERLEKKKKNLFEKLKSLFTLSEKNLEELLEELEMALLESDVGVEVVEEIINANALKERAVKRKVKRGKNPEELVIELLREELLEILSEENANNAINALEDKKPNVILFVGVNGTGKTTTIAKLANAYLKKRGYSVLLAAGDTFRAAAIEQLEEWGERLNAVPVIKQNANAGADPAAVVNADAINAHANASKNANADVVIIDTAGRMHTNENLMNAELKKIKRVVKPDETLLVLDATTGQDAVSQAKKFNEAVGITGIILTKLDGTAKGGAAISIAAVTKKPIKFIGVGEEIEDLKPFDPEKFVDRLLGEGE
>LUCA_SRPsystem_FtsY_Indels50_34
MGLFGFLKKKLFGKTKKAEDSKKISEKKKETKKVSKVTKKPVKSIKKAKKETFKIKSPEKEKVEKKGIFTQIKDAILPSKKVKEEAPKSVTKEQKSPEEKKKEEELKNEEKFFELFKKKLKAEKEKVSEKVEEEQAELADDEARRDAEAVGQARLEEEEVIEEEEIAEKAEEAAEEVVAEEQPEEEESLEAAAAAAAAAAAAAAAAAAAVKEEVKTEPEEEEEEKEEVEAEPEEEPAEKEEVETGAVPEVEEEVQVEKEKEKELKEKEEEGKKEEEEKKKEFEKLKNAKLKKKKKGLLEKLKSLFTLSEKNIEELLEELEMVLLQADVGVEVVEEIINANAIKKRANAKKKVKRGKNPEEVVIELLREELLEILSEKNANANAINALSSKKPNVILFVGVNGTGKTTTIAKLANAYLKKNAGYKVLLAAGDTFRAGAIEQLEIWGERLNAVPVIKQNANAGADPAAVVFDAINANAANANAKNANADVVIIDTAGRMHTNKNLMNAELKKIKRVVKPDETLLVLDATTGQDAVEQAKEFNEAVGITGIILTKLDGDAKGGAAISIAAVTKKPIKFIGVGEGIDDLEPFDPERFVDKLLGES
>LUCA_SRPsystem_FtsY_Indels50_35
MFGFLKKKLKNAVDKFSKDIDENAETIEEIAEVEEKIKKTEKESTTKSKADTKEKKSKKKTEIKKELLERKKREESKKSEAFFNKLKKKLKEEKEKLSKKLEEEHAELTDDEARRDAEAVGQAYSADEKVVLEEKKVEEEEKEVEEVEKEEIAEAAKKEAKSEAEKLAPPVSEAPAEKESEEAEPVTAAEQQAKVEAEKEEESEKEEAKKKKEEEKKKSVFEKLKEALKKKKKNLFEKLKSLTTLSEKDLEELLEELEMALLEADVGVEVVEEIINANALKKKAVKKKVKRGKNPEELVIELLREELLEILSETNASNALKLEEKKPNVILFVGVNGTGKTTTIAKLANAYLKKRGYSVLLAAGDTFRAAAIEQLEIWAERLGVPVIKQNANAGADPAAVVFDAINAYAKARGNADVVIIDTAGRMHTNENLMNAELKKIKRVIKPDETLLVLDATTGQDAVEQAKEFNEAVGITGIILTKLDGDAKGGAAISIAKVTGKPIKFIGVGEGIEDLEPFDPERFIDRLLGEDE
>LUCA_SRPsystem_FtsY_Indels50_36
MFGFFKRKAAAAAAAAAAAAAAAAAAAAAAAAAAAAAAAAAAAAAAAAAAAAAAAAAAAAAAAAAAAAAAAAAAAAAAAAAAEREPSYRPIPRVKLERKKKQEAAQQEQVFEKFKKKLKEFTESLLEKLKEAQAEPAEEETRRAAEPAYSAEEKVIYVEKKIEEKKEPIEEVAPAEAAEEAIKPEEKQILSVVREEAKQEKEEVKKPENEAEVESESQEAEPVKAAPEEAKVEAEKEKELQEAEAEKEKEEAKTKEFFEKLKNARLKKKKKGLFSKLKSLVTLSEKDVEELLEELEMVLLESDVGLEVVEEIINANALKKKAVKKKIKRGKDPEELVIELLRNELLEILSEANANANALNATEENKPNVILFVGVNGTGKTTTIAKLANAYLKKNAGYSVLLAAGDTFRAAAIEQLEIWGERLNAVPVIKHNANAGADPAAVVFDAINAYANAAKNANADVVIIDTAGRMHTNENLMNAELKKIKRVVKPDETLLVLDATTGQDAVSQAKEFNEAVGITGIILTKLDGDAKGGAAISIAAVTGKPIKFIGVGEGIEDLKPFDPEKFVDKLLGGGEEEEEAAEEAPKAVEKIRKGKFTLEDFLEQLQEPKKMGSLEPIMDMIPGMGQPKPEDTLEVPEKELKRTKAIISSMTKEELRNPEIINSSRFKRIARGSGTSVQDVGQLLKQYKQMKKMMKQMKDGGSKKMKKMQKMMKKMGGRGGFFLR
>LUCA_SRPsystem_FtsY_Indels50_37
MFGFFKEKLKNAVDKFSKDIDENAETIEEIAELEEKLKKLEKESTTKKKPWTKEKKYFLKTEEAKEQKKKEASKEAKKSEKVFNLFKKKLKEEKEKVLTKLMEALLAQPTESAAAAAAFKAFLYSELERQKLFAETIEKKKEPLEKVVEEQAEEEELKLEELYILQGEFGKAAKICEKVQEEEVALEKEKAKEALKTVEVPQEPAPAETEAYHIIGEALLPVKAAASTAEIKAEVEEELEEEEEEEKKEEEEKKSVFEKLKERLKKKKKNLLSKLKNLITLSEKNLEELLEELELALLQSDVGVEVVEEIINANALKERAVKKKVKRGKDSEELVIELLREELLEILSEENANANALNALSENKPNVILFVGVNGTGKTTTIAKLANAYFKKNAGYSVLLAAGDTFRAAAIEQLEIWGERLNAVPVIKQNANAGADPAAVVNADAINANAANANAKNANADVVIIDTAGRMHTNKNLMNAELKKIKRVVKPDETLLVLDATTGQDAVEQAKEFNEAVGITGIILTKLDGDAKGGAALSIASVTKKPIKFIGVGEGIEDLKPFDPERFVERLLEE
>LUCA_SRPsystem_FtsY_Indels50_38
MFGFLKEKLKNAVDKFSKDIDENAETIEEIAEVEEKIKKTEKESTTKSKADTKEKKSKKKTEEKKELKKRKKSAEKKKQEKFFDLFKKKLKSEKEKTLEKVKEPIPRPVEEAEPIDAEAAEQARLEEPVILEFEETIEKKEEEVEEVVAEQLAEEEEKLEEKQIKKCEQKEVKLEKEEEEEKSASAKAEPEPEPKAAVREVVAHVEVEKEVQKESQEAEEKKEKEEEEKKVVFEKLKNAKLKKTKKGLFSKLKSLFTLSEKDIEELLEELEMALLESDVGVEVTEEIINANALKERANAKQKIPRGKDPEELVIEVLREELLEILSEQNANANAIKNEEGKPNVILLVGVNGTGKTTTIAKLANAYLKKNAGKKVLLAAGDTFRAAAIEQLEVWAERLNAVPVIKHNANAGNADPAAVVFDAINANAANANANAGNADVVIIDTAGRLHTNENLMNAELKKIKRVVKPDETLLVLDATTGQDAVEQAKEFNEAVGITGIILTKLDGTAKGGAAISIAAVTGKPIKFIGVGEKIDDLEPFDPERFVDKLLG
>LUCA_SRPsystem_FtsY_Indels50_39
MFGFFREKLKNAVDKFSKDIDENAETTVEEKELRKKLKDLKKEIKKKKKPWAVVAKYFLAFKLAKEKEKKEQKKEAKKSEAFFNKFKKKLKEEAEKLSEKLKEPLLEPVEAEPIFKAFLYSELERVLLFEETVEEQEEAVEEEEKEAASEEEQKKAPADVKNGAFGKAAKICEKEAEKEAALEKEKEAPALSPKKSEKESLDALALKTVAEQMAAAVMAEEESEEEEAKEKEEEEKKKAVFEKLKERLKKTKKGLLEKLKSLFTLSEKNIEELLRELEMALLESDVGLEVVEEIINANAIKKRANAKKKIKRGKDAEELVIELLREELLDILSEQNASNALNALEDNKPNVILFVGVNGTGKTTTIAKLANAYLKKNAGKSVLLAAADTFRAAAIEQLEVWGERLNAVPVIKQNANAGADPAAVVFDAINAHAKAKNANADVVIIDTAGRLHTNENLMNAELKKIKRVVKPDETLLVLDATTGQDALSQAKAFNEAVGITGIILTKLDGTAKGGAAISIASVTGKPIKFIGVGEKIDDLEPFDPEKFVERLLGEDEAAEAAISEAEEAAEKIQSGKFTLEDFLEQLEAMKKMGSLESIMEMIPGMGKMKPEDTLEVDEKKLKRTEAIINSMTKEELTNPEIINSSRIKRIAKGSGTSVQDVNQLLKQYEQMKKMMKQMKDNKGKGMKKMEKMMKKMGGRMRRGFRRRGKMRKKGKKFR
>LUCA_SRPsystem_FtsY_Indels50_40
MFGFFGRKKLSTVNEKELRKELKDLKKEIKKKKNPWAVVAAYFLAFKLANKKLEEEKKQEASKSEKFFDFFKKKLKEAEKKVIEKLMTALLESTDESARRAAAFLFSPDPRQVLFTEHVEEEEEPAEEVVEEEEEEAEAKPAEADIKNGAFGKAAKICEPVVAEEAAVEKDKEKEAETALQSELEPQPAAALKAEAQSAAAKAKSEEKVKAEEEPEEPEEEKVKSVFEKLKERLKKTKEGIFEKLKSLTTLSEKDIEELLEELEMALLESDVGVEVVEEIINANALKKRAVKQKVKKGKNSEELVIELLREELLEILSETNASNAIKTEDGKPNVILFVGVNGTGKTTTIAKLANAYLKKNAGYSVLLAAGDTFRAGAIEQLEVWAERLGVPVIKQNANAGADPAAVVYDAINANAANANAKNANADVVIIDTAGRLHTNKNLMNAELKKIKRVVKPDETLLVLDATTGQDAVEQAKEFNEAVGITGIILTKLDGDAKGGAAISIAAVTKKPIKFIGVGEGIEDLEPFDPERFVDRLLG
>LUCA_SRPsystem_FtsY_Indels50_41
MGLFGFIKKKLFGKTKKAEDSKKISEKKKETKKVSKVTKKPVKSIKKAKKETFKIKSPEKEKVEKKGIFTQIKDAILPSKKVKEEAPKSVSKSVKKPKETKTAAEKKNSEKFFNLFKKKLNEEKEKVLEKVEEEKPRLAEEATPRDAEAAEQAYNEEEKVKEFEEVIEKEEEPAEEVVEEQESETELKEEEKQIKKKVQEEAKAEKEEKKEAKEELEAEKEPQPEETEEEEIASIVAKQEEEELVVETEKEKELEEEEEAAKAEEEKKKEVFEKLKESLKKKKKGLLEKLKSITVLTEKDIEELLRELEMALLESDVGLEVAEEIINAELKKKAVKKKVPRSSDSEELVIELLREELLEILSGENANANALKLEDKKPNVILFVGVNGTGKTTTIAKLANAYLKKKGKSVLLAAGDTFRAAAIEQLEIWGERLGVPVIKQNANAGADPAAVVFDAINANAAKARNANADVVIIDTAGRMHTNENLMEELKKINRVIKPDETLLVLDATTGQDAVEQAKEFNEAVGITGIILTKLDGTAKGGAAISIAKVTKKPIKFIGVGEKIEDLEPFDPERFVDRLLGENEEEEEAISEAEKAAEKIRKGKFDLKDFYEQLEAIKKMGPLSKIMSMIPGMGKMKKEDEAEIDEKKLKRMEAIIDSMTKEERENPEIINGSRKKRIAKGSGTSVQDVNELLKQYEQMKKMMKQMKKMGLKKKKKMMKMMKKMGKGMKRGFRMPPKGGRAGA
>LUCA_SRPsystem_FtsY_Indels50_42
MFGFFRRKLSTVNEKELRKELKDLKKEIKKKKNPWAVVAAYFLAFKLANPKLEKEKKKEPSQSEKFFGKFKKKLKEETEKVSEKLMDGLLVVAFLVQEEERVKEFEEILEEKEEPLEEVEVEKQEEEDLKPEEKMILEGAFGKAAKICEKVQEEEKKIEKEEKKEALKALEAPKEPQPSLLEAYFIIGEASRVAKTIGDKMQTEAESEEESSEEEENKEEEEEKKKSVFEKLKERLKKSKKNLLEKLKSLFSLSEKDLEELLEELEMALLESDVGLEVVEEIINANALKEKAVKKKIPKGKDAEELVIELLREELLDILSGENANNALKLSDKKPNVILFVGVNGTGKTTTIAKLANAYLKKRGYSVLLAAGDTFRAAAIEQLEIWGERLNAVPVIKQNANAGADPAAVVFDAINANAAKARNANADVVIIDTAGRMHTNKNLMNAELKKINRVVKPDETLLVLDATTGQDAVEQAKEFNEAVGITGIILTKLDGDAKGGAAISIAAVTKKPIKFIGVGEGIEDLEPFDPERFVDRLLGEG
>LUCA_SRPsystem_FtsY_Indels50_43
MFGFFGKKKLFGKTKKAEDSKKISEKKKETKKVSKVTKKPVKSTVKEKELRKELKDLKKEIKKKKGIFTQIKDAILPNPWAVVAAYFLAFKLANKKKEEEVDEEPKKSEQFFNLFKKKLKSEKEKVLEKIEEGLLESTDDEARRFVGFLYSEDKRIEEVTETIEEEEEAVEEVVEEQEKEAEEKLAELYVKQGEFGKAAKICEKSAQEEVKIEKEEVKEKSEEVPAEPEPEEDEKEAYFTITAKEEVQRIAIEKEKESELEEKEENKKKEEEKKKEVFEKLKERLEKKKKGFLEKLKSIFTLSEKNIEELLRELEMALLESDVGLEVTEEIINAELKEKAVKKKVPKGENTEELVIELLREELLEILSETNANANALNALEEGKPNVILFVGVNGTGKTTTIAKLANAYLKKNAGYSVILAAGDTFRAAAIEQLEIWGERLNAVPVIKQNANAGADPAAVVFDAINAYAKARNANADVVIIDTAGRMHTNKNLMNAELKKIKRVVKPDETLLVLDATTGQDAVSQAKEFNEAVGITGVILTKLDGDAKGGAAISIAYVTGKPIKFIGVGEGIDDLEPFDPERFVDKLLGESEEEEEAISEEEAEKALKKIRKGKFDLNDFLEQLQAMKKMGSLESIMGMIPGMGKMKSEDNVEVDEKEMKRMKAIINSMTKEERRNPEIINGSRRKRIAKGSGTSVQDVNKLLKQFKQMKKMMKKMKGKGPKGMKKMMKMMGKMGGMMKPGKRM
>LUCA_SRPsystem_FtsY_Indels50_44
MFGFFKRKLFGKTKKAEDSKKISEKKKETKKVSKVTKKPVKSIKKAKKETFKIKSPEKEKVEKKGIFTQIKDAILPSKKVKEEAPPSYSPIPKVVKEEKKKEEPKKSEALFELFKKKLKEFAEKVWEKLKEAQAAQAEEEARRDAEAVGQAYSEEELVESFEEAIEKEKEEVEEVVPAEAKESEVSPQEKQILSVVQEEKAIEKEEVKEKEEEVEKELEAEEALAVPEASEQVAAEAEKEAELKEEEEEEIKEEEKVKKVFEKLKERLKKKKKNLFEKLKSLFTISEKDIEELLEELEMVLLEADVGVEVVEEIINANALKKRAVKKKIKRGENPEELILELLREELLEILSEKNASNALKLEEGKPNVILFVGVNGTGKTTTIAKLANAYFKKNAGKSVLLAAGDTFRAAAIEQLEIWGERLGVPIIKQNANAGADPAAVVNADAINANAAKAKNNADVVIIDTAGRMHTNENLMNAELKKIKRVIKPDETLLVLDATTGQDAVEQAKEFNEAVGITGIILTKLDGTAKGGAAISIAAVTKKPIKFIGVGEKIDDLKPFDPERFIERLLGGN
>LUCA_SRPsystem_FtsY_Indels50_45
MFGFFLRRKLFLLANPKEEVEKKKSPAQAEKFFELFKKKLKSEEEKTSEKLIPGLLESTDDEARRFVGFLYSEDERSEEVEETIEEEEEEVEEVVEEEVEESEEKLAELYVKQGEFGKAAKICEKSAQEEVKSESEEVKEASKEVEAESEAEESDLEAYYSIATPEAVSHVAVEEEKESELEEKEEKKKKEEEKKKKVFEKLKERLKKKKKNLLEKLKSITTLSEKDIEELLRELEMALLESDVGVEVVEEIINAEIKERAIKKKIKRGSNPEELVIELLREELLEILSETNANNALNLEDKKPNVILFVGVNGTGKTTTIAKLANAYLKKQGKSVLLAAGDTFRAAAIEQLEIWGERLGVPVIKQNANAGADPAAVVFDAINAYAKARNANADVVIIDTAGRMHTNENLMEELKKIKRVIKPDETLLVLDATTGQDAVEQAKEFNEAVGITGIILTKLDGTAKGGAAISIAAVTKKPIKFIGVGEGIDDLKPFDPERFVDKLLGGSE
>LUCA_SRPsystem_FtsY_Indels50_46
MFGLFKKKKKKLEVEAAQEKKKSEKFFEKFKKKLKEAEEKLLEKLQEEQAALPTESTRRDAEVVEEAYENQELIVAAEENVEEKEEAEEEVVEEQQEEEEIKPEEKQILSVVQEEKPIEKEKVKEAAKEPPTKSSPQPQEESKNIEENKAIPAEEKHVSLEAKHEEEEKKAEEEKKKEEEKKKKFFEKLKERLKKKKKGLLEKLKSIVSLSEKNIEDLLEELELALLESDVGLEVVEEIINANALKKRAKKKKVKRGKNPEELVIELLRDELLEILSETNANANALNALSDNKPNVILFVGVNGTGKTTTIAKLANAYFKKNAGYSVILAAADTFRAAAIEQLEEWGERLGVPVIKNANANAGADPAAVVNADAINANAANAAKNNADVVIIDTAGRMHTNENLMNAELKKIKRVIKPDETLLVLDATTGQDAVEQAKEFNEAVGITGVILTKLDGDAKGGAALSIAAVTKKPIKFIGVGEKIEDLKPFDPEKFVDKLLG
>LUCA_SRPsystem_FtsY_Indels50_47
MFNFFREKLKNAVDKFSKDIDENAETIVEIAELRKKLKDLKKEIKKKKKPWAVVAKYFLALEEKKEQEKKEQKKESSKSEALFGLFKKKLKEFAEKVLKKLIEKEEEAAEEVAKETEAEAEKKSAPADVKNGAFGKAAKICEEKASEEKALEQKKEEEKLEEAEAELEAVDALAAKTTAEQSAAAVKVEEEVESEEEKEKKEEEKTKSVFEKLKEKLKKTKKGLLSKLKSIFTLSEKNIEELLEELEMALLQSDVGLEVVEEIINAELKKRANAKRKIKRGKDPEELVVELLREELLEILSEQNANNALKLSDNKPNVILFVGVNGTGKTTTIAKLANAYLKKRGYSVLLAAGDTFRAAAIEQLEEWGERLNAVPVIKQNANAGADPAAVVFDAINANAAKSHNANADVVIIDTAGRMHTNENLMNAELKKIKRVVKPDETLLVLDATTGQDAVEQAKAFNEAVGITGIILTKLDGDAKGGAAISIAAVTGKPIKFIGVGEKIDDLEPFDPDRFVDRLFGEDE
>LUCA_SRPsystem_FtsY_Indels50_48
MFGFFKKKLFGKTKKAEDSKKISEKKKETKKVSKVTKKPVKSTVKEKELRKELKDLKKEIKKKKGIFTQIKDAILPNPWAVVEAPPSVTKLAKKKEEKKLKEEPARSEKFFNKFKKKLKSEAEKVLKKLKPGLLESTDDEARRFVGFLYKEEERIEEFTEVVEEEEEEIEKEEEAVEEEEEVKEDGDYSVEGAFGKAAKICEKAAAEEVALEKEKESEELTEVPAEKEKLEAMKEAYYIIGEASRAEKTEGDEGQAEAKSEEEVKEEEKEKEEEEEKKKEVFEKLKNARLKKKKKSLFEKLKSLSTLSEKNIEELLRELEMALLESDVGIEVVEEIINAEIKERAVKKKVRRGSNPEELIIELLREELLEILSGTNANANALKLEDKKPNVILFVGVNGTGKTTTIAKLANAYLKKNAGYSVLLAAGDTFRAAAIEQLEIWGERLGVPVIKQNANAGADPAAVVFDAINANAAKANANNADVVIIDTAGRMHTNENLMNAELKKIKRVIKPDETLLVVDATTGQDAVEQAKEFNEAVGITGIILTKLDGDAKGGAALSIAAVTKKPIKFIGVGEEIEDLKPFDPERFVDKILGE
>LUCA_SRPsystem_FtsY_Indels50_49
MFGFFKEKLKNAVDKFSKDIDENAETIEEIAEVEEKIKKTEKESTTKSKADTKEKKSKKKTEEKKPQKERKQSKEKKKQEAFFDKFKKKLKEAVEKVLEKLIEEAAALPTESTRRDAEAAEQAYSADELKETFEEAVEEKEEDAEEVVEEEQEEEEIKPAPKDILNAAVEPVVQEKAPSEKKKAKEASEEPPAELEAAPAALETSYIAEIDAPADAENEEAKAEHEKESAEEEDAEEPEEEKVKEVFEKLKERLKKKKKNLLEKLKSLTTLSEKNIEELLEELEMALLESDVGVEVVEEIINANALKNARANAKKKIRRGSNPEELVIELLREELLEILSESNANANALNALKDNKPNVILFVGVNGTGKTTTIAKLANAYLKKNAGYSVLLAAGDTFRAAAIEQLEVWGERLNAVPVIKNANANAGADPAAVVFDAINANAAKNANANANADVVIIDTAGRMHTNKNLMNAELNAKIKRVVKPDETLLVLDATTGQDAVEQAKEFNEAVGITGVILTKLDGDAKGGAALSIAAVTGKPIKFIGVGEGIEDLEPFDPERFVERLLGEEEEAEEAASEEEAEKAAKKMRKGKFTLKDFLEQLEAIKKMGSLSSIMSMIPGMGKQMKDDDLDVDEKQLKRMKAIIQSMTKEERRNPEIINGSRRKRIAKGSGTSVQDVNQLLKQFEMMKKMMKQMKKGKGKKMKKMMKMMGKFGKMGRRGGRVKGKMGRMGPF
>LUCA_SRPsystem_FtsY_Indels50_50
MAAFGFFGRKRLSTVNEKELRKELKDLKKEIKKKKNPWAVVAAYFLAFKLAKKKEEKELKKEAKRKEKFFNKFKKKLKSEKEKFSKKLLDELPFVAFLVQESERIKLFEETIEEQEEEVEEVVEEQAKESEQKLEMLYVKQGEFGKAAKICEKVVQEEVKSETEKVSEASTEKPVPPEAQEKELETYFIIGEAPSAAKQEVSRLSIKTLKEEEVQEEKEEKKKEAEKKKEVFEKLKERLEKKKKNLFEKLKSLTTLSEKNLEELLRELEMALLEADVGLEVVEEIINAELKKKAVKKKVPRGSDPEELVIELLREELLDILSEENANNALKLEKKKPNVILFVGVNGTGKTTTIAKLANAYLKKKGYSVLLAAGDTFRAAAIEQLEVWAERLNAVPVIKQNANAGADPAAVVFDAINANAAKNARGNADVVIIDTAGRMHTNKNLMNAELKKIKRVVKPDETLLVLDATTGQDAVEQAKKFNEAVGITGIILTKLDGDAKGGAALSIAAVTKKPIKFIGVGEKIEDLEPFDPERFIDRLLGEEEEAETAASEAEKAEKKIKKGKFTLEDFYEQLQAMKKMGSLESILSMIPGMGQPKPKDDVEVDEKELKRMKAIIQSMTPEERENPEIINGSRRKRIAKGSGTSVQDVNQLLKQYKQMKKMMKKMKKGGKKKSKMMRMMKRMGGGMPPGFKGKPGMGGLKKKFR
>LUCA_SRPsystem_FtsY_Indels50_51
MIRLFWKPLITKAQASEEDMESAAEEKDAEKFFNLFKKKLKAEKEKVSEKLEEEKARLAEEQTRRDAEAAEQARDEEEKAREFEEIIEQKEEAVEEVVEEQESESEVEEEVKTEVEEVAEAAREEPAAPEAEEKETARQAVAQISIEAKIEEESQEKEEEAKKEEEKVKEVFEKLKEKLKKKKKSLLEKLKSLSILSEKNLEELLEELEMALLQADVGLEVVEEIINANALKNAKANAKKKVPRGSNPEELVIELLREELLEILSGANANANALNALEDKKPNVILFVGVNGTGKTTTIAKLANAYLKKNAGYSVLLAAGDTFRAGAIEQLEIWGERLNAVPVIKQNANAGADPAAVVFDAINANAANAANANANADVVIIDTAGRMHTNKNLMNAELKKIKRVVKPDETLLVLDATTGQDAVEQAKKFNEAVGITGVILTKLDGDAKGGAALSIAAVTGKPIKFIGVGEGIEDLEPFDPERFVDKLLG
>LUCA_SRPsystem_FtsY_Indels50_52
MFGFFKRKLFGKTKKAEDSKKISEKKKETKKVSKVTKKPVKSIKKAKKETFKIKSPEKEKVEKKGIFTQIKDAILPSKKVKEEAPPSYRKIVKVKKEDKKKEEPGSSEAFFDKFKKKLKEEKEKVLEKLEEGHARLADDEARRDAEAVGQAYLEEEKVIEEEEKVEEKEEPVEEVVPEEQKEEIVSPEEKQILSVEKEEVKIEKEEIEEKKEEVEEESEELEAEKEELEIATGTAKTEEEELKVEAEKEKELKEEEEEKEKEKEEKKKEFEKLKEKLKKKKKGLLEKLKSIFTLSEKNLEELLEELEMALLESDVGLEVVEEIINAEIKKRAVGKKVKRGKNPEELVIELLREELLEILNETNANNALKLEKNKPNVILFVGVNGTGKTTTIAKLANAYLKKNAGYSVLLAAGDTFRAGAIEQLEVWGERLGVPVIKQNANAGADPAAVVNADAINAHAKNARNNADVVIIDTAGRMHTNKNLMNAELKKIKRVIKPDETLLVLDATTGQDAVEQAKVFNEAVGITGIILTKLDGTAKGGAAISIASVTKKPIKFIGVGEGIEDLKPFDPEKFVDRLLGREEEADAAASESPKAEKKMRKGEFTLEDFLEQLQEMKKMGSLEPIMEMIPGMGKPKPEDNAEVPEKKLKKTPAIINSMTKEELENPEIINSSRFKRIAKGSGTSASDVGRLLKQYKQMKKMMKQMKGGKEKGKHKMQKMMKKMGKRMGRFKR
>LUCA_SRPsystem_FtsY_Indels50_53
MFNFFGKEKLKNAVDKFSKDIDENAETIVEIAELRKKLKDLKKEIKKKKKPWAVVAKYFLALEEKKELEERKKRAEASKQEAFFNLFKKKLKNEAKKLLKKLEEPLLEPVEAEPIFKAFLVHELVRKLLEAEPVEEEEEEVEEAAQEEVAESEQKLAELYVKQGEFGKAAKICEKLEEEEAKLESEEEAEELTPKPAELEELEAATLSTTAAQVEAAAELEEESEEEEEEEKKEEEKKKSVFEKLKERLKKKKKNLLSKIKSLFTLSEKDIEELLRELEEVLLQADVGLEVVEEIINAEIKKRAVKKKVRRGKNPEELVIEALREELLEILSETNASNALKLEDNKPNVILLVGVNGTGKTTTIAKLANAYLKKQGYSVLLAAGDTFRAAAIEQLEIWGERLGVPVIKQNANAGADPAAVVFDAINAHANAAKNANADVVIIDTAGRMHTNENLMEELKKIKRVIKPDETLLVLDATTGQDAVEQAKEFNEAVGITGIILTKLDGDAKGGAALSIAAVTKKPIKFIGVGEGIDDLEPFDPEKFVDKLLGEN
>LUCA_SRPsystem_FtsY_Indels50_54
MFGLFFKKKISLAAASEEEVESTAEKGDSEKLFDFFKKKLNEATEKVSEKQEEPIPRLAEEATPRDAEAAEQAYDAKEKVVSEEKKVEEKEKAAEEVVEEEQEEEEIKPAPKDILNAAVEPEESEEAKKEPEEVKEAKKEASSESEAQPAAKSKLYIAPVDTPAEAEEEAAAAEAESELKEEEAEKIAEEEKKKAVFEKLKNAKLKKTKKGLFKKLKSIFTLSEKNLEELLRELEMALLESDVGLEVAEEIINANALKKKAVGKKIKKGKDSEELVIELLREELLEILSEENANANALNASSKKKPNVILFVGVNGSGKTTTIAKLANAYFKKQGYKVLLAAGDTFRAGAIEQLEVWGERLNAVPVIKQNANAGNADPAAVVFDAINAYAKNARNANADVVIIDTAGRLHTNENLMNAELKKINRVVKPDETLLVLDATTGQDAVEQAKVFNEAVGITGIILTKLDGTAKGGAAISIAYVTKKPIKFIGVGEGIEDLEPFDPEKFVDRLLGENE
>LUCA_SRPsystem_FtsY_Indels50_55
MFGFLWKKKITLAAKSEEDMKKKEESAKKEQVFEIFKKKLSEEKEKLSEKLEEAQAAQAEEEARRDAEAVGQARDEEEKSREFEEVVEKKAEPAEPAEAAEEEETELKEDGDMSVEGAKVAAEEAKEEAEEEAEPQKEEESEKEALEALAEGTIEEEGQTEAQAEKELEEKEAEAEAEEEEKQKEFEKLKEALKKTKKNLLSKIKSLFTLSEKDIEELLEELEMALLESDVGVEVVEEIINANALKKRANAKKKVKRGKNPEELVIELLKEELLEILSEENANANALNALSENKPNVILFVGVNGTGKTTTIAKLANAYLKKNAGYSVLLAAGDTFRAAAIEQLEVWGERLNAVPVIKHNANAGADPAAVVFDAINANAANASRNANADVVIIDTAGRLHTNKNLMNAELKKIKRVIKPDETLLVLDATTGQDAVEQAKEFNEAVGITGIILTKLDGDAKGGAAISIAKVTGKPIKFIGVGEGIDDLKPFDPEKFVDRLLG
>LUCA_SRPsystem_FtsY_Indels50_56
MFGFFKKKLFGKTKKAEDSKKISEKKKETKKVSKVTKKPVKSIKKAKKETFKIKSPEKEKVEKKGIFTQIKDAILPSKKVKEEAPKSVSKSVKKPLEEKAKQEKKKSEKFFNFFKKKLKEAVEKVEEAVQEAAARLPEEQTRRDAEAAEQAYLEEEEVIKEEEKVEKKEEAVEEVVAEEQAEEEVEPAPKDILNAAVEPEAQEEKKVEKEKVEEAKEAVPAEEEAEPAEKSEEAIASIDAPAEAEEAKAEAEVEEESKAEEQPEEKEEEKKKTVFEKLKNAKLSKTKKGLLEKLKSLFTISEKNLEELLEELELALLESDVGLEVVEEIINANALKERAKKRKIKKGKDPEELVIELLREELLEILSEENANANALNALSDKKPNVILFVGVNGTGKTTTIAKLANAYLKKNAGYKVLLAAGDTFRAAAIEQLEEWGERLNAVPVIKNANANAGADPAAVVFDAINANAAKAKNANADVVIIDTAGRMHTNKNLMNAELKKIKRVVKPDETLLVLDATTGQDAVEQAKEFNEAVGITGIILTKLDGDAKGGAAISIASVTKKPIKFIGVGEKIEDLEPFDPERFVERILG
>LUCA_SRPsystem_FtsY_Indels50_57
MAAFGLFGKERLSTVNEKELRKELKDLKKEIKKKKNPWAVVAAYFLYFKLPRVVEEKEARQESSNSGALFELFKKKLSEEAKKVLKKLEEALLAPPTESTPAFKAFLVEPLVRQVLEQEHIEEEEEEEEKVEAAELEEAEQKLEEKYILSVEQEEAKIEKEEEKEPETEPESELEAEEAAPVTATEKPANVEAKREEELKKEESEKKKEEEETKSVFEKLKEKLKKTKKGLFEKLKSLFTLSEKDIEELLRELEMALLESDVGLEVTEEIINAEIKKKAVKKKIPRGKNPEELVIEVLREELLEILSETNANANALKLSSKKPNVILFVGVNGTGKTTTIAKLANAYLKKNAGYKVLLAAGDTFRAAAIEQLEIWGERLGVPVIKQNANAGADPAAVVFDAINAYANAARNANADVVIIDTAGRMHTNENLMEELKKIKRVIKPDETLLVLDATTGQDAVSQAKEFNEAVGITGIILTKLDGDAKGGAAISIAAVTKKPIKFIGVGEGIDDLEPFDPERFIDRLFGE
>LUCA_SRPsystem_FtsY_Indels50_58
MFNFFGREKLKNAVDKFSKDIDENAETIVEIAELRKKLKDLKKEITTKKKPWAVVKKYFLKTKLKKEKEKKELKKEFSKSEKVFNKFKKKLSELVEKVLEKLLPSLLFKAFLYSELERILLFTEHIEKKEEEIEKVEEEQQKEAEQKLEMLYVKQGEFGKAAKICEKVLLKEAKLEKEEKKEELKEEEVAQEAQESETEAYYIIGEAPIPVKAEASTMGIKAQKEAELQEKEEEAEKEEEKKKEVFEKLKESLKKTKKSLFKKLKSLITLSEKDIEELLRELEMALLEADVGVEVVEEIINANALKKRAVKKKVRRGSNSEELIIELLKEELLEILSKTNANANALKNEKKKPNVILLVGINGSGKTTTIAKLANAYLKKNAGYSVLLAAGDTFRAAAIEQLEIWAERLNAVPVIKHNANAGADPAAVVFDAINANAANANARNANADVVIIDTAGRLHTNENLMNAELKKIKRVVKPDETLLVLDATTGQDAVEQAKAFNEAVGITGIILTKLDGDAKGGAALSIAAVTKKPIKFIGVGEGIEDLEPFDPERFVDRLLG
>LUCA_SRPsystem_FtsY_Indels50_59
MFDLFFKRKITLAAKSEEEKKSREEKKKKSGFFNLFKKKLKEEKEKELKKEEDEEEQAREFEEYVEEKAEEAEEAAAEEEPEEEQEEAKVEEKEESPAQEEAPAESEAEEKAAVGETEQQEQAEAKAEEEQKKSEPEEEKEEEKKKSVFEKLKERLKKTKVGLLSKLKSLTTLSEKDIEELLRELEMALLEADVGLEVVEEIINAELKERAVKKKVKRGKNAEELVIEVLREELLEILSETNANANAIKSSSKKPNVILLVGVNGTGKTTTIAKLANAYFKKQGYSVLLAAGDTFRAAAIEQLEVWAERLGVPVIKHNANAGADPAAVVFDAINAYANANARNANADVVIIDTAGRLHTNENLMNAELKKIKRVIKPDETLLVLDATTGQDAVEQAKEFNEAVGITGIILTKLDGDAKGGAAISIAAVTGKPIKFIGVGEKIEDLKPFDPERFVEKLFGEDEEAETAAEETEKAAKKMRKGKFTLEDFLEQLPEIKKMGPLESIMEMIPGMGKPTPEPTVEVPEKELKKMKAIIQSMTKEELRNPEIINSSRFKRIAKGSGTSVQDVGKLLKQYKQMKKMMKQMKKDGEKKMKKMQKMMKRLKGKMKRFFRLPSKSRRGRKR
>LUCA_SRPsystem_FtsY_Indels50_60
MFGFFWRRKPSLKEEKKKEKKKSEGFFNKFKKKLKSEKEKLSEKIIEEQARLAEEQTRRDAEVVEEIYLAEEQVEEFDETVEEKAEELEEVVLESQPEEEIGPEEKQILSCVQEEEKEEEEEIAKAAEPKEAKKEPEESEKETSLIALLPVKEALAQAQIKKEIEEESSEEEAEEKKEEEKKKEVFEKLKEKLKKKKKNLLEKLKSLTTLSEKNIEELLEELELALLEADVGLEVVEEIINANALKKRANAKKKVRRGKNAEEFVIELLREELLEILSKENASNAINANSKEKPNVILLVGVNGSGKTTTIAKLANAYLKKNAGYKVLLAAGDTFRAAAIEQLEIWAERLGVNAVIKHNANAGADPAAVVFDAINANAANANANANANADVVIIDTAGRLHTNKNLMNAELKKIKRVVKPDETLLVLDATTGQDAVEQAKEFNEAVGITGIILTKLDGDAKGGAALSIAAVTKKPIKFIGTGEKIEDLKPFDPERFVDRLLG
>LUCA_SRPsystem_FtsY_Indels50_61
MFGFFRRKLSTVNEKELRKELKDLKKEIKKKKNPWAVVAAYFLYSPLARVKEEKEKRKESAKGGGFFNKFKKKLKEFKEKLLKKLEEGLLESTDDEARRFKGFLYDESERSPEVTEYIEEKEEPVEEAVQEEEKESEQKLEEKYILSVEQEEAKLEKEEEKPAATEAEAELESEESAAVPETAQELAAEAEHEEEIKKEEAKKKKEEEKKKKVFEKLKERLEKKKTNLLSKLKSLFTLSEKNIEELLEELEEALLESDVGLEVVEEIINANAIKKKAVKKKIKRGKNPEELVVELLREELLEILSEENANNAINALESKKPNVILFVGVNGTGKTTTIAKLANAYLKKNAGYSVLLAAGDTFRAGAIEQLEIWGERLGVPIIKQNANAGADPAAVVNADAINANAAKAKNANADVVIIDTAGRMHTNKNLMNAELKKIKRVVKPDETLLVLDATTGQDAVEQAKEFNEAVGITGIILTKLDGDAKGGAAISIAKVTKKPIKFIGVGEGIEDLKPFDPEEFIEKLFGEEEEEEAAKEEAEEAAEKIRKGEFTLEDFLEQLEEMKKMGSLESIMEMIPGMGKPTPEDTVEVPEKKMKRTKAIIQSMTKEELRNPEIINSSRFKRIARGSGTSVQDVGELLKQFKQMKKMMKQMKKGGEKKMKKMQKMMKKMGGMMGPFKRMPPGMGRAGK
>LUCA_SRPsystem_FtsY_Indels50_62
MFGFFFKKKAAAAAAAAAAAAAAAAAAAAAAAAAAAAAAAAAAAAAAAAAAAAAAAAAAAAAAAAAAAAAAAAAAAAAAAAAAEREPSYRPIPRVVLEEKKRQEKAKKSAFFNLFKKKLKEEAKKVLKKLQEEQPALATEATPRDAEAAEEIYENQELIVLFEENIEEEEEPVEEVEEEQVAELVAEEAKLEKVEEAEKEAEEEVETEALEAEEVSAEEKQVSVEAQKEKELEEEEPEKKPEEEKKQSVFEKLKESLSKKKKNLLSKIKSITTLSEKDLEELLEELEMALLEADVGVEVVEEIINANAIKERAVKQKIPRSSNPEELVIEVLKEELLEILSGTNASNALKLSDNKPNVILFVGVNGTGKTTTIAKLANAYLKKQGYKVLLAAGDTFRAAAIEQLEIWGERLNAVNAVIKQNANAGADPAAVVNADAINANAAKSKNANADVVIIDTAGRMHTNENLMNAELKKIKRVIKPDETLLVLDATTGQDAVEQAKEFNEAVGITGIILTKLDGDAKGGAALSIAAVTKKPIKFIGVGEKIEDLEPFDPEKFVDRLLG
>LUCA_SRPsystem_FtsY_Indels50_63
MAAFKFFGKEKLKNAVDKFSKDIDENAETIVEIAELRKKLKDLKKEITTKKKPWAVVAKYFLATEEKKVQEEREKRQESSKQGAVFDLFKKKLSNEVEKTLEKLEEELLFKAFLVHELVRKVLFKDHIEEEKEDAEETAVEEESEAEEKLEELYILSVEQEEEKLESEEEKEKLIEEQEELELLEAAAVGATEAQAEAEAELEAELQEEEEEKEKEEEKKKAVFEKLKEKLKKKKKNLFKKLKSLFTLSEKDIEELLRELEMALLESDVGVEVTEEIINAELKERAVKKKIPRGKNPEELVIELLKEELLEILSETNANANALKLEDNKPNVILFVGVNGTGKTTTIAKLANAYLKKQGKSVLLAAGDTFRAAAIEQLKIWGERLGVPVIKQNANAGADPAAVVFDAINANAAKNAKNANADVVIIDTAGRMHTNENLMNAELKKIKRVVKPDETLLVLDATTGQDAVEQAKEFNEAIGITGIILTKLDGTAKGGAALSIAAVTKKPIKFIGVGEKIEDLEPFDPERFVDKLLG
>LUCA_SRPsystem_FtsY_Indels50_64
MALFNKFKKKLKEAVEKVSKKLKEAQAESAEEETRRAAEPAYLAEEEVIEVEETLEEKEEPAEEVVIEQQAAEEIKPEEKQILSVASEEKKTEKEKIEEAKKAVEAKEEPEEAEKSALHLLAVPEVIEEVAVEAAHEEKQKKEQEDEKKEEEKKKKVFEKLKEKLEKKKKNLFEKLKSLFTLSEKDIEELLRELEMALLESDVGVEVVEEIINAELKKKAVKKKVKKGSDPEELVIELLREELLEILSGTNANANALNALEDNKPNVILFVGVNGTGKTTTIAKLANAYLKKNAGYSVLLAAADTFRAAAIEQLEIWGERLGVPVIKQNANAGADPAAVVNADAINANAAKARNANADVVIIDTAGRMHTNKNLMNAELKKIKRVVKPDETLLVLDATTGQDAVEQAKAFNEAVGITGIILTKLDGDAKGGAALSIAAVTGKPIKFIGVGEEIEDLKPFDPERFVERLLGEE
>LUCA_SRPsystem_FtsY_Indels50_65
MAFFNLFKKKLKEAEEALLKKLEEEQPALATESTPRDAEAAEEIYHEQEEIPEVEETIKQKEEPVEEVVAEEEPESAEEVKLEKAKEAEEATEKEAKSEKQDEAAVPEVEEQLSVEAKSEKEQKEAEEKKKKEEEKKKKVFEKLKEKLEKKKKNLLEKLKSLFSLSEKNLEELLRELEMALLESDVGLEVVEEIINANALKKRAVGKKVRRGKNPEELVIELLREELLEILSGENANNAIKLEDEKPNVILFVGVNGTGKTTTIAKLANAYLKKNAGYSVLLAAGDTFRAGAIEQLEIWGERLNAVPVIKQNANAGADPAAVVNADAINANAANANANANANADVVIIDTAGRMHTNENLMNAELKKIKRVVKPDETLLVLDATTGQDAVEQAKVFNEAVGITGIILTKLDGTAKGGAAISIAAVTKKPIKFIGVGEGIEDLEPFDPEKFVDRLLEEE
>LUCA_SRPsystem_FtsY_Indels50_66
MAFFDKFKKKLKEEKEKESEKIEEEKARLAEEQTRRDAEAAEQARLEEEVVEEFEEVVEEKEEAVEDEEAEAEADEASEEAAIESEAESEASEEAASKEEAVEAADEPADEEQSEAAAEAEEESKEEEAEEEKEEEEKKSVFEKLKEALEKKKKNLLSKLKSLTTLSEKNLEELLEELEMALLEADVGLEVVEEIINANALKEKANAKKKVKRGKNAEEVVIELLRDELLEILSEENANANALKLDENKPNVILFVGVNGTGKTTTIAKLANAYLKKNAGYSVLLAAGDTFRAGAIEQLEVWGERLNAVPVIKQNANAGNADPAAVVFDAINANAAKNARNANADVVIIDTAGRMHTNENLMNAELKKIKRVVKPDETLLVLDATTGQDAVEQAKAFNEAVGITGIILTKLDGDAKGGAALSIAYVTGKPIKFIGVGEGIDDLEPFDPEKFVERLLG
>LUCA_SRPsystem_FtsY_Indels50_67
MAFFDFFKKKLKSEEEKVLEKAEEAQAAQAEEEARRDAEAVGQAYSEEEVAEEFEEAVKEEEEAAEEVVIEKQEAEEVSPQEKQILSCAQEEKPVEKEKAEEAEEAVEAELEEQEAVKEEEVTIAAPEELEQVAAEAKHEEEQKEEEEPEKKKEEKKKTVFEKLKEKLKKKKKNLFEKLKSLTTISEKNLEELLEELEMALLESDVGLEVVEEIINAKLKKRAVGQKVKRGKDSEEFVLELLREELLEILSEKNANANAINASAEGKPNVIMFVGVNGSGKTTTIAKLANAYLKKNAGKKVLLAAGDTFRAAAIEQLEVWAERLNAVPVIKHNANAGADPAAVVFDAINANAANAAKNANADVVIIDTAGRLHTNKNLMNAELKKIKRVVKPDETLLVLDATTGQDAVEQAKAFNEAVGITGIILTKLDGDAKGGAAISIAAVTKKPIKFIGVGEKIEDLEPFDPDRFIERLLG
>LUCA_SRPsystem_FtsY_Indels50_68
MAFFEKFKKKLKSEKEKVWEKLQEEQARLAEEQTRRDAEAAEQAYLEKEKVIYVEKKAKEQEKAAEEVVEEEEEESEVKEEVKVEKEKEEEKKKEVEVAQEAAEAEAVPEVVEEVAVEAKKEAEVQEKEEEKKKEEEEKKEVFEKLKERLEKKKKNILEKLKSIFTLSEKDLEELLEELEMVLLESDVGVEVVEEIINANALKKRAIKKKVKRGSNPEELVIELLREELLEILSETNANANALKLEEKKPNVILFVGVNGTGKTTTIAKLANAYLKKNAGKSVLLAAGDTFRAAAIEQLEIWGERLGVPVIKQNANAGADPAAVVFDAINANAAKSKNANADVVIIDTAGRMHTNENLMEELKKIKRVIKPDETLLVLDATTGQDAVEQAKKFNEAVGITGIILTKLDGTAKGGAAISIAAVTGKPIKFIGVGEGIEDLKPFDPERFVDRLLE
>LUCA_SRPsystem_FtsY_Indels50_69
MGFFNKFKKKLKEEKEKLLEKLEEAQAAQAEEEARRDAEAVGEAVHEQEESPEFEEAVEEKAEPAEEVVLESQSEEEIKPEEKQILSCAQEESPVEEKKESEAAEEEPAELEPEPAEIEEVETGPVGAAEETAEIEAEHEEESEKEKAEEEKEEEEKKSVFEKLKNARLEKKKKGLLEKLKSIFTLSEKDLEELLRELELVLLEADVGLEVVEEIINANAIKNARANAKKKVKRGKNPEELIFEVLREELNAEILSETNANANALNALEKNKPNVILLVGVNGTGKTTTIAKLANANALKKNAGYSVLLAAGDTFRAAAIEQLEIWGERLNAVPVIKQNANAGADPAAVVNADANANANAANANANANANADVVIIDTAGRMHTNKNLMNAELKKIKRVVKPDETLLVLDATTGQDAVEQAKEFNEAVGITGIILTKLDGTAKGGAALSIAAVTGKPIKFIGVGEKIEDLEPFDPEKFVDKLLGEEEEAEEAASEEEAEKAAEKIRKGKFDLKDFYEQLQAIKKMGPLSSIMEMIPGMGQMKPEDNVEVDEKKMKRWEAIIDSMTKEERENPEIINGSRRKRIAKGSGTSEQDVNRLLKQYKQMKKMMKQMKGGGMKKKKKMMKMMKKFGGMMPGGFGMPSKMGRGGKR
>LUCA_SRPsystem_FtsY_Indels50_70
MALFNKFKKKLSNEKEEVSEKLMESLPVKAFLVSDEEVVLLFEEHVEEQEEEVEEEEKESASEAEQKSAPADVKNGAVGKAAKICEESEQEEAALEEEEEKEALSEAQSELEAVDALAAKAAAEQSSAAAEVEEESEEEEAKKEKEEEEKRSVFEKLKERLKKSKKGLLSKLKSIFTLSEKNLEELLEELELALLESDVGVEVAEEIINANAIKKRAVKKKVKRGKDAEELVIELLKEELLEILNEENANANALKLSSNKPNVILFVGVNGTGKTTTIAKLANAYFKKNAGYSVLLAAGDTFRAGAIEQLEVWGERLNAVPVIKQNANAGADPAAVVFDAINANAANANARNANADVVIIDTAGRMHTNENLMNAELKKIKRVVKPDETLLVLDATTGQDAVEQAKAFNEAVGITGIILTKLDGDAKGGAAISIAAVTKKPIKFIGVGEKIEDLEPFDPEKFVDRLLGEDEKAQEAISEAEKAVKKIRKGKFTLKDFLEQLQSIKKMGSLKSIMEMIPGMGKMLKPDDVEVDEKQMKRMKAIIQSMTKEERENPEIINGSRRKRIAKGSGTSVQDVNKLLKQFKQMKKMMKQMKGGGPGKMKKMMKMMKRMGGPMQRGGGMRAKMGRAGKR
>LUCA_SRPsystem_FtsY_Indels50_71
MAFFDKFKKKLKNEKEKVLNKLLPALLEPVIESTPAFKAFLFSESLRILLVTETVKEEEEEVEEVEIEVASEAEQKLAELYVKQGEFGKAAKICEKKNAEEAKLEKEEMKEKLTTKESKSESQEAALEAYFIIGEVPRPVKAVASAAAVEAEKEKESQEEEANKKEEEEEKKEVFEKLKEALKKTKKSLFSKLKSIFSLSEKNIEELLRELEMALLEADVGLEVAEEIINANALKEKAVKKKIKRGKDAEELVIELLREELLEILSETNASNALNANSEGKPNVILFVGVNGSGKTTTIAKLANAYLKKNAGYKVLLAAGDTFRAGAIEQLEVWGERLNAVPVIKQNANAGADPAAVVFDAINANAAKSRNNADVVIIDTAGRLHTNKNLMEELKKIKRVVKPDETLLVLDATTGQDAVEQAKEFNEAVGITGIILTKLDGDAKGGAALSIASVTGKPIKFIGTGEGIDDLEPFDPERFVERLLG
>LUCA_SRPsystem_FtsY_Indels50_72
MQFFNKLKKKLKSFVEKVLEKLEEELLFKAFLYNDKERVILEEKKAKEEAEAIEEVEKEEEAESEKKSAPADVKNGAFGKAAKICEEKAEEEVALEKKKEEEKEKEVSSASEALDAAATKEEAEEEKAAAESEAESQSEEAEAKKEEEKKKAFFEKLKEKLKKPKKGLLEKLKSIFTLSEKNLEELLEELELVLLESDVGLEVVEEIINANALKKRAVKKKIPRSKNPEELVIELLREELLEILNEKNANANAINALSDNKPNVILFVGVNGTGKTTTIAKLANAYLKKNAGYSVLLAAGDTFRAAAIEQLEEWAERLNAVPVIKQNANAGADPAAVVYDAINANAAKAKNANADVVIIDTAGRMHTNENLMNAELKKIKRVVKPDETLLVLDATTGQDAVEQAKQFNEAVGITGIILTKLDGTAKGGAAISIAAVTGKPIKFIGVGEKIEDLEPFDPERFVERLLE
>LUCA_SRPsystem_FtsY_Indels50_73
MGVFNKFKKKLKNAKEKLLEKIEEEKARLAEEQTRRDAEAAEQARDEEEAARRFELYVEEKEKEVEEAEQESEAEEENEESKLEEEEVAPAQEEAPEASEAEEAEPEAEAPAQAQAEAKIEEESEKAEPEEEKEEEKKKSVFEKLKERLEKTKKGLFEKLKAIFTLSEKNIEELLRELEMALLESDVGLEVTEEIINANAIKERAVGQKIPRGKNAEELVIELLREELLEILSEENASNALNALESNKPNVILFVGVNGTGKTTTIAKLANAYLKKNAGYSVLLAAGDTFRAAAIEQLEVWGERLNAVPVIKHNANAGADPAAVVFDANANANAANANARNNADVVIIDTAGRMHTNENLMNAELKKINRVVKPDETLLVLDATTGQDAVEQAKEFNEAVGITGIILTKLDGTAKGGAAISIAAVTGKPIKFIGVGEGIEDLEPFDPEEFIDRLFEEGEEAESAASETEEAAKKMRKGEFTLEDFLEQLQQMKKMGPLESIMEMIPGMGKPKPEDTVEVPEKKMKRTPAIINSMTKEELENPEIINSSRFKRIAKGSGTSAQDVGQLLKQYKQMKKMMKQMKDMGPGKIKKMQKMMKKMGKRMGRGFRG
>LUCA_SRPsystem_FtsY_Indels50_74
MALFNKFKKKLKSFVEKVLEKQKEPLLEPVEAEPIFKAFLVEELERVLLMEEYVKEEEEPVEEVVEENEEESEEKLEEKYILQGEFGKAAKICESVENEEAAIESEKEEEAETEPESESEKLSQLAVPVVESQEKAAAKHEAEVQEEKAPKKKEEEKTKEVFEKLKEKLSKTKKGLFEKLKSLFTISEKNLEELLEELEMALLESDVGLEVVEEIINANALKNARAVGQKIPRGSDAEELVIELLREELLEILSGTNANANAINALKSKKPNVILFVGVNGTGKTTTIAKLANANALKKNAGYSVLLAAGDTFRAAAIEQLETWGERLNAVNAVIKQNANAGADPAAVAFDAINANAANANANANANADVVIIDTAGRMHTNENLMNAELKKIKRVVKPDETLLVLDATTGQDAVEQAKEFNEAVGITGVILTKLDGDAKGGAAISIAAVTGKPIKFIGVGEKIEDLEPFDPERFVDRILE
>LUCA_SRPsystem_FtsY_Indels50_75
MAFFNKFKKKLKNEKEKVLEKIEEELLFKAFLVNESVRKLEFEDYIEEEEEEVEEAEQEEEEAAESEEAAIEKEKKEEKLEEVEEAEELEEALPVKEAAATAEPEAKVEAEVEEEEANKKKEEEKKKEEFEKLKERLKKTKKGLLEKLKSIFTLTEKNLEELLRELEEVLLESDVGIEVVEEIINANALKKRAVKKKVKRSKNAEELVIELLREELLEILSGENANANALNALSDNKPNVILFVGVNGTGKTTTIAKLANAYLKKNAGHSVLLAAGDTFRAGAIEQLEEWGERLNAVPVIKQNANAGADPAAVVYDAINAHAKNANANANADVVIIDTAGRMHTNENLMNAELKKIKRVVKPDETLLVLDATTGQDAVEQAKEFNEAVGITGIILTKLDGDAKGGAAISISAVTKKPIKFIGTGEKIEDLEPFDPDRFVERLLE
>LUCA_SRPsystem_FtsY_Indels50_76
MAFFDKFKKKLKSFKEKVSEKLIEEKARLAEEQTRRDAEAAEQAYLAEEQVEEFDEILEEEEEEAEEVVEEQQRESEIKPEEKQILSCEQEEAKTEKEEEKEAEKEAPSEKEAEEEAKSASHIALLTASEELARVAIEAEKEEESKEEEEEEKKEKEEKKEVFEKLKEKLKKKKKNLFKKLKSLFTLSEKNIEELLEELEMALLESDVGLEVAEEIINAELKKRAVKKKIPRGKDPEELVIELLREELLEILSEANASNALKISKNKPNVILFVGVNGTGKTTTIAKLANAYLKKNAGYSVLLAAGDTFRAGAIEQLEEWGERLGVPVIKQNANAGADPAAVVFDAINAYANAARGNADVVIIDTAGRMHTNKNLMNAELKKIKRVVKPDETLLVLDATTGQDAVEQAKEFNEAVGITGIILTKLDGDAKGGAAISIASVTKKPIKFIGVGEGIEDLEPFDPERFIDRLFGG
>LUCA_SRPsystem_FtsY_Indels50_77
MSFFNRLKKKLKEAVEKVSEKAEEEAAALPTESTRRDAEAAEQARKEEEQAPREEVVVKEEEEAAEEVEAETEAEEEVASAPADTDNAAVEPEVSEESPLESEKQAEAETEAESEAEAVEAAEAPAEAEQASAAAEAEEESQEEEAKKKEEEEKKKGVFEKLKERLEKTKKGLFSKLKSLVSLSEKDLEELLRELEMALLESDVGLEVVEEIINANALKKKANAKQKVPRSKDAEEIVIELLREELLDILSEQNANANAINASKSNKPNVILFVGVNGSGKTTTIAKLANAYFKKNAGYKVLLAAGDTFRAGAIEQLEVWAERLNAVPVIKHNANAGADPAAVVFDAINANAANANARNANADVVIIDTAGRLHTNENLMEELNAKIKRVVKPDETLLVLDATTGQDAVEQAKQFNEAVGITGIILTKLDGTAKGGAAISIAAVTGKPIKFIGVGEKIDDLEPFDPEKFVERLLGENEEAESSAEETEEAEKKMRKGKFTLEDFYEQLQAMKKMGPLESILDMIPGMGQPKPEDNLEVPEKKLKKFPAIIDSMTKEERENPEIINGSRRKRIAKGSGTSVQDVNRLLKQYFQMKKMMKQMKGGKSKKKKQLMKMMKKMGGMKGPGFKGMGGMGKLGKK
>LUCA_SRPsystem_FtsY_Indels50_78
MAFFNLFKKKLKSEKEKVSEKVQEEQPEPVEEAEPIDAEAAEEIYQEEEKIKAFEETVKKQEEPVEEVVEEQASEKEKKKEEKQIKKKVQEEKKVEEKKAKEAAEPVEVAKEPQPTELETYYIASIAVKEVVSHVAVKAKAEKEVKEKEANKKKEEEKKKKVFEKLKERLQKTKKGLLEKIKSLFTLSEKNLEELLEELEMALLESDVGLEVVEEIINANALKKRAVKKKVKRGKNAEELVLELLREELLEILSGKNANANALNALREKKPNVILLVGVNGTGKTTTIAKLANAYLKKNAGYSVILAAGDTFRAAAIEQLEEWAERLNAVPVIKHNANAGADPAAVVYDAINANAANASNANANADVVIIDTAGRMHTNENLMNAELKKINRVVKPDETLLVLDATTGQDAVEQAKQFNEAVGITGIILTKLDGTAKGGAAISIAAVTKKPIKFIGVGEGIEDLEPFDPERFVERLLGENEEAEEAISEEEAEKAEEKIKKGKFDLKDFYEQLEAMKKMGPLEKILDMIPGMGKQKKEDNVEIDEKEMKRFKAIINSMTKEERENPEIINGSRRKRIARGSGTSEQDVNQLLKQFEQMKKMMKQMKKGGLKGKKKMMKMMKKMGGGMKGGFKRMGKMGKAGKK
>LUCA_SRPsystem_FtsY_Indels50_79
MKFFELLKKKLKEEKEKTLEKLKEPLLEPVEAEPIFKAFLYKELERILLFEEVVEKKEEEVEEVEEEAEKEEEVKEAGKMVKEGAFGKAAKICEKAVEKEVKLEKEEVKEELEEVEVEKEPQPALTEEYYIIGEAPVALKTVGDEVQTEAEKEKEVQEKEEEAEKEEEEKKEVFEKLKERLEKSKKGLLEKLKSLFSLSEKNLEELLEELELALLEADVGLEVVEEIINAELKERAIKQKVKRGSNPEELVIELLKEELLEILSEENANNAIKLESNKPNVILFVGVNGTGKTTTIAKLANAYLKKRGYSVLLAAGDTFRAAAIEQLEIWGERLNAVPVIKQNAEGADPAAVVYDAINAHAKAHNANADVVIIDTAGRMHTNENLMNAELKKIKRVIKPDETLLVLDATTGQDAVEQAKKFNEAVGITGIILTKLDGDAKGGAAISIAAVTKKPIKFIGVGEGIDDLKPFDPERFVDKLLEE
>LUCA_SRPsystem_FtsY_Indels50_80
MKFFNKFKKKLKAEKEKLLEKLEEAALAPPTESTPAFKAFLVHELEEQPEFDEYLEEKEEPAEEVVEEEQEEEELKLEEKYILKVQEEEEKIEKEEAKEPLKEVESEKELEPAEPEEIFNIGEVPPTVKQPASRMEIEALIEKESSEKEEKEKKEEEEKKKIFEKLKNARLQKKKKGLLKKLKSLFTLSEKDIEELLEELEMALLESDVGVEVVEEIINANAIKKRAVKKKVPRGKNAEELVIELLREELLNAILNEVNANANALNALEKNKPNVILFVGVNGTGKTTTIAKLANANALKKNAGKSVLLAAGDTFRAAAIEQLKIWGERLNAVPVIKQNANAGADPAAVVNADANANANAAKANANANADVVIIDTAGRMHTNKNLMNAELKKIKRVVKPDETLLVLDATTGQDAVEQAKEFNEAVGITGIILTKLDGTAKGGAAISIAAVTGKPIKFIGVGEKIEDLKPFDPEKFVDRLLGEGEEAEAAASESEEAVEKIRKGKFTLEDFYEQLQAIKKMGSLEPILEMIPGMSQPKPDPTLEVPEKKMKKTEAIIDSMTKEELENPEIINSSRFKRIAKGSGTSAQDVGRLLKQYIQMKKMMKQMKDDGEKKIKKMQKMMKKMKRRMGPFKRVKPKMGKAGA
>LUCA_SRPsystem_FtsY_Indels50_81
MAFFNKFKKKLKSEKKKILNKLMDELPFVAFLVRDEERLLLSEQHVKEEEEPVEEVEEEVQEEVEKKTAGKMVKEGAFGKAAKICEKAVAEEAELELEKEKEAAKVLESKLEAQESALETYFIIGEAPVAEKTIGDALQTKAQSEEEEQEEEKEKEEEEEKKKKVFEKLKEKLKKKKKNLFEKLKSLTTLSEKNLEELLEELEMALLQADVGLEVVEEIINAELKERAVGKKVRRGKNSEELVIELLREELLEILSGTNASNAINAAEKKKPNVILLVGVNGSGKTTTIAKLANAYFKKNAGKSVLLAAGDTFRAAAIEQLEIWAERLNAVPVIKQNANAGADPAAVVFDAINAHAKSKNANADVVIIDTAGRLHTNENLMNAELKKIKRVIKPDETLLVLDATTGQDAVSQAKAFNEAVGITGVILTKLDGDAKGGAALSIAAVTKKPIKFIGVGEGIEDLEPFDPEKFVDKLLE
>LUCA_SRPsystem_FtsY_Indels50_82
MGFFNKFKKKLKEAKKKLSEKEEEPIPRLAEEATPRDAEAAEQARDEEEQARSEELYVEKEEEAAEEAEIEEESESEAEEAALEAEKAEEAVEEASAEEEAEEKAAVPETEEQAKAAAKVEKEIKPEPAEEEKEEEKTKKVFEKLKEKLKKKKKGLLEKLKSISTLSEKNLEELLEELEMVLLESDVGLEVVEEIINAELKKRAVKKKVKRGSNSEELVIEVLREELLEILSETNANNAIELSEKKPNVILFVGVNGTGKTTTIAKLANAYLKKKGYSVLLAAGDTFRAGAIEQLEIWGERLGVPVIKQNANAGADPAAVVFDAINAYAKSRNANADVVIIDTAGRMHTNENLMNAELKKIKRVIKPDETLLVLDATTGQDAVEQAKAFNEAVGITGIILTKLDGDAKGGAAISIAYVTGKPIKFIGVGEEIEDLEPFDPERFVERLLG
>LUCA_SRPsystem_FtsY_Indels50_83
MALFNKFKKKLKEFVPKVLEKVKDELLFVAFLVQESVRVLLIEQHLEKQEEEVEEAALESLAEAEQEEKAIEEKKEKEKLEEVEKELELEEALAVKAAEETAKAAAIVEEEVQEEEEEEVKEEEEKKKVFEKLKEKLQKKKKGLLSKLKSLFTLSEKNLEELLEELEMVLLESDVGVEVVEEIINANALKKRAVKKKVPRSKNAEEIVIELLREELLEILNEKNANANAINALEENKPNVILFVGVNGTGKTTTIAKLANAYFKKNAGKKVLLAAGDTFRAAAIEQLEIWAERLNAVPVIKQNANAGADPAAVVFDAINANAANANAKNANADVVIIDTAGRMHTNENLMEELKKIKRVVKPDETLLVLDATTGQDAVEQAKAFNEAVGITGIILTKLDGTAKGGAAISIAAVTKKPIKFIGVGEKIEDLEPFDPERFIDRLFD
>LUCA_SRPsystem_FtsY_Indels50_84
MKFFNLLKKKLKTEKEKVLEKLIPALLEPVIESTPAFKAFLFSDAVRQELVANTIEKEEEELEEVEVEQERESAVKLDGDYSVEGAFGKAAKICEKAVQEEVKIEEEKKEEAVETESKNSESEESLLETYIPIVTKEIASKQQTEAEVEAEVEEEEEEAEKEEEKKKSVFEKLKEKLEKTKKGIFSKLKSIIILSEKNLEELLRELEMALLESDVGLEVAEEIINAKLKERAVKKKVPRGKNPEELVIELLREELLEILSETNANANAINATSENKPNVILFVGVNGTGKTTTIAKLANAYLKKKGYSVLLAAGDTFRAGAIEQLEVWAERLNAVPVIKQNANAGADPAAVVFDAINAHANAANAGNADVVIIDTAGRLHTNKNLMNAELKKIKRVVKPDETLLVLDATTGQDAVEQAKAFNEAVGITGIILTKLDGDAKGGAAISIAYVTGKPIKFIGVGEKIDDLEPFDPERFVDRLLE
>LUCA_SRPsystem_FtsY_Indels50_85
MALFDKLKKKLKEEVKKVLEKLEEEQARLAEEQTRRDAEAAEQAYHEDEQSEEFEEEVEKEEEEVEEVEVEQVSESEESLEEKQIKKSESEEPAVEEKKVEEKAEEAEESEESLEQETASEEEEQLEAEAEKEKEQKEEEAEKEKEEEKKKSFFEKLKEKLQKKKKGLLEKLKSIFTLSEKNLEELLEELELVLLESDVGLEVVEEIINAELKNARAVKKKVKRGSNPEELVIELLREELLEILSSKNASNALNALEDKKPNVILFVGVNGTGKTTTIAKLANAYLKKRGYSVLLAAGDTFRAAAIEQLEEWGERLGVPVIKQNANAGADPAAVVFDAINANAAKNARNANADVVIIDTAGRMHTNENLMNAELKKIKRVVKPDETLLVLDATTGQDAVEQAKKFNEAVGITGIILTKLDGTAKGGAAISIASVTKKPIKFIGVGEGIEDLEPFDPDRFVDRLLG
>LUCA_SRPsystem_FtsY_Indels50_86
MKFFNKLKKKLKEEVEKLLKKVEEGQEELTDDEARRDAEAVGEARDPDLRNEEFEDIVEEKEEEVEEVEIEEESESEVKTDGDMIVEGAKAAEEEEKIESEKEAEAAEEEPAEPEPEEAEKEAALTGVAGTTGEKEQPEAQVEESLEEAEEEAKKEEEKKKSFFEKLKERLKKKKKGLLEKLKNIFTLSEKDLEELLEELEEALLESDVGIEVVEEIINAELKKRAVKKKVRRGKNPEELVIELLREELLEILSGVNANANALNALSEKKPNVILFVGVNGSGKTTTIAKLANAYLKKNAGYKVLLAAADTFRAAAIEQLEIWGERLGVPVIKQNANAGADPAAVVFDAINANAANANAKNANADVVIIDTAGRMHTNENLMNAELKKIKRVIKPDETLLVLDATTGQDAVEQAKQFNEAVGITGIILTKLDGDAKGGAAISIAQVTKKPIKFIGTGEKIEDLEPFDPERFVDRLLG
>LUCA_SRPsystem_FtsY_Indels50_87
MAFFEKFKKKLKEEAEKVSEKLQEEQPRPVEEAEPRDAEAAEEIYQNEELIVLFEENVEEKEEAEEEVEAEAAADLVSEEVKEEKEAEEEAEAEVESESEALDAAEAKAEEEPESVAAKAEKEVQEEEAEKEEEEEEKKEVFEKLKESLKKKKKGLFSKLKSLFTLSEKNLEELLRELEMALLESDVGLEVVEEIINANAIKERANAKKRVKRGKNPEEVVIELLREELLEILSEKNANANALNIEKKKPNVILFVGVNGTGKTTTIAKLANAYFKKNAGYSVLLAAGDTFRAAAIEQLEVWGERLNAVPVIKQNANAGADPAAVVYDAINANAAKSHNANADVVIIDTAGRMHTNENLMNAELKKIKRVVKPDETLLVLDATTGQDAVEQAKKFNEAVGITGIILTKLDGDAKGGAAISIAAVTKKPIKFIGVGEGIEDLEPFDPEKFVDRLLGEDE
>LUCA_SRPsystem_FtsY_Indels50_88
MSGFFNKFKKKLKSFTKKVLEKLKTSLLEPTDDEAPRAAAFLFSNAERLVLVTENVEEEAEEVEEVEEEEEEEVAVKPEEKMILEGAFGKAAKICEKAAAEESAVEEEKVEEAVSAPEKVSEQLSTVAEKYIEAPKAEKTVEDPGQTEAKHEAEVEEEKPPKEKEEEKKKSVFEKLKEALKKTKKSLFEKLKSLFTISEKNLEELLEELELALLESDVGLEVVEEIINANALKKRAVKKKVKRGKNSEEFVIELLREELLEILSEENANANAIKNSDKKPNVILFVGVNGSGKTTTIAKLANAYLKKNAGYKVLLAAGDTFRAAAIEQLEEWGERLNAVPVIKQNANAGADPAAVVFDAINANAAKANANANADVVIIDTAGRLHTNKNLMNAELKKIKRVVKPDETLLVLDATTGQDAVEQAKEFNEAVGITGIILTKLDGDAKGGTAISIAAVTKKPIKFIGTGEKIEDLEPFDPERFIERLFG
>LUCA_SRPsystem_FtsY_Indels50_89
MSKVFKKFKKKLKEFIKKVLEKQEPSLLFKAFLYEELERLKEFEEHVEKEEEAIEEAAAEKNAEAEQKKAPADVKNGAFGKAAKICEKEAEEEAALEEKKEEEELEEVSSEQEALEAAAAKAEAEQLSAAAKAEKEVEEEEAEKEEEEEKTKSVFEKLKEKLKKTKKNLLEKLKSLFTLSEKDLEELLEELEEALLQADVGVEVVEEIINANALKERAVKQKVKRGKNPEELVIELLREELLEILSAQNANANAIKLSEKKPNVILLVGVNGTGKTTTIAKLANAYFKKNAGYSVLLAAGDTFRAGAIEQLEEWAERLGVPVIKQNANAGADPAAVVFDAINAHANANAKNANADVVIIDTAGRMHTNKNLMNAELKKIKRVVKPDETLLVLDATTGQDAVEQAKAFNEAVGITGIILTKLDGDAKGGAAISIAAVTKKPIKFIGTGEKIEDLEPFDPERFVDRLLG
>LUCA_SRPsystem_FtsY_Indels50_90
MEGFFNKFKKKLKNEKKKLSKKLQEEQAALPTESTRRDAEVVEEIVEAQEQVVQEEENVEEEEEEVEEVEVEQVSEEEKKLEEKQIKKKVEEEAKIEAKEEEEAAKEAEAAESQIEQEEASQEEKQAKVEAEVEEALEEAEPEKEKEEEEKKSVFEKLKERLKKTKKGLLEKLKSISTLSEKNLEELLRELEMALLESDVGLEVTEEIINAEIKKRAVKKKIPKGKNTEELVIELLREELLEILSGENASNALNLEEGKPNVILFVGVNGTGKTTTIAKLANAYLKKKGKSVLLAAGDTFRAAAIEQLEIWGERLGVPVIKQNANAGADPAAVVFDAINAYANAARNANADVVIIDTAGRMHTNKNLMNAELKKIKRVIKPDETLLVLDATTGQDAVEQAKEFNEAVGITGIILTKLDGTAKGGAAISIAKVTKKPIKFIGVGEGIEDLEPFDPERFIERLLGEEE
>LUCA_SRPsystem_FtsY_Indels50_91
MSSFFNKFKKKLKSEKEKVLEKQEEPLPEPVEAEPIFKAFLVDEIEEALEFDEYVEKEEEEAEEVVKEQVSESEEKLAELYVKQGEFGKAAKICEKLEQEEAAIEEEEEEEAKKEVPAESEPEESEKEEYINIGEVPRAVPEVVSQVEVEEEKEAEVEEEEAEKEKEEEKKKEVFEKLKEKLEKKKKNLFEKIKSLFTLSEENLEELLEELEMVLLEADVGLEVVEEIINANALKERAVGKKIPRGENPEELVLELLREELLEILSETNANANAIKSEEKKPNVILFVGVNGTGKTTTIAKLANAYFKKNAGYSVLLAAGDTFRAGAIEQLEVWGERLNAVPVIKQNANAGADPAAVVFDAINANAANAARNANADVVIIDTAGRMHTNENLMEELKKIKRVVKPDETLLVLDATTGQDAVEQAKEFNEAVGITGIILTKLDGTAKGGAAISIAAVTKKPIKFIGVGEGIEDLEPFDPERFIDRLLGES
>LUCA_SRPsystem_FtsY_Indels50_92
MEKFFNKFKKKLKSEKEALLKKLIEEQAELTDDEARRDAEAVGEAYLAEEEVEEFDEIVEEKEEEVEEVVVEQQRESVSEEAKQEKEKEAEEQEPKPAAPEPEEEEKEASQPITAKEELARISIEKEIEEESEEEEEEKEKEKEEKKEVFEKLKNARLKKKKKNLFEKLKSLTTLSEKNIEELLEELELALLESDVGVEVVEEIINANALKKRAVKKKVPRGSDPEELVIELLREELLEILSGVNANANALNALEDKKPNVILFVGVNGTGKTTTIAKLANAYLKKNAGKSVLLAAGDTFRAAAIEQLEVWGERLNAVPVIKQNANAGADPAAVVNADAINANAAKNARNANADVVIIDTAGRMHTNENLMNAELKKIKRVVKPDETLLVLDATTGQDAVEQAKQFNEAVGITGIILTKLDGDAKGGAALSIAAVTGKPIKFIGVGEGIEDLEPFDPERFVDRLLGE
>LUCA_SRPsystem_FtsY_Indels50_93
MAFFGKFKKKLKSAVEKVLTKVQDELPFVAFLVQEQERVLAVDQIIEEKEEAVEEAEKEAEAEAEQKSAPADVKNGAVGKAAKICEEKAAEESALESEKEKEADAEAPAKEEALDAVAAKAAAESLSAATEIEEEEEPEEAKKEEEEEKKKSVFEKLKERLEKKKKNLFSKLKSLTTLSEKDLEELLRELEMALLEADVGLEVVEEIINANALKEKAVKQKVKKGKDSEELVIELLREELLEILSEENANANAINAEESKKPNVILLVGVNGTGKTTTIAKLANAYFKKNAGYSVLLAAGDTFRAAAIEQLEIWAERLNAVPVIKQNANAGADPAAVVFDAINANAANANARNANADVVIIDTAGRLHTNENLMNAELNAKIKRVVKPDETLLVLDATTGQDAVEQAKAFNEAVGITGIILTKLDGDAKGGAAISIAAVTKKPIKFIGVGEGIEDLEPFDPERFIDRLLGEDE
>LUCA_SRPsystem_FtsY_Indels50_94
MKFFNLLKKKLKEEKEKVLEKLMPALLEPVIESTPAFKAFLFAPALRKVLFDDHVEEEEEEVEEAEQAEQEEEIVKPEEKMILEGAFGKAAKICEKVAQEEAKIEEEEEKEELKEEPSELEPEESEAETSIPRVLGAVGDKEETEAEFEEELKEEEEEKKKEEEEVKSVFEKLKNARLKKKKKGLLEKLKSIFTLSEKDLEELLEELELALLEADVGLEVTEEIINAELKNARAVKKKIPRGKNPEELVIEVLREELLNAILSEENANANAINALEDNKPNVILFVGVNGTGKTTTIAKLANAYLKKNAGKSVLLAAGDTFRAAAIEQLEVWGERLNAVPVIKQNANAGADPAAVVNADAINANAAKNARNANADVVIIDTAGRMHTNKNLMNAELNAKIKRVVKPDETLLVLDATTGQDAVEQAKEFNEAVGITGIILTKLDGTAKGGAAISIAKVTGKPIKFIGVGEGIEDLEPFDPERFVERLLE
>LUCA_SRPsystem_FtsY_Indels50_95
MKFFNLFKKKLKSAKEKVLKKLEEAQAEPAEEETRRAAEPAYSPDEQLAAVEETVEEEVKEIEEPEEEEQEEVVVKTDGDMSVEGAKAAAEEVEQEKKKEKEEANELPAELEPQPTVLEAYHIASLVEGTAGEKAQTKAKSEKELKEEEEKEKEEEEKKKKEFEKLKNARLKKTKKGLLEKLKSIFTLSEKDIEELLEELELALLEADVGLEVVEEIINAELKEKAVKKKVKRSKNTEELIIELLREELLEILSESNASNALNALAEKKPNVILFVGVNGTGKTTTIAKLANAYLKNNAGYKVLLAAGDTFRAAAIEQLEIWGERLNAVPVIKQNANAGADPAAVVFDAINANAANAAKNNADVVIIDTAGRMHTNKNLMNAELKKIKRVIKPDETLLVLDATTGQDAVEQAKAFNEAVGITGIILTKLDGDAKGGAALSIAAVTGKPIKFIGVGENIEDLEPFDPERFVEKLLG
>LUCA_SRPsystem_FtsY_Indels50_96
MALFNKFKKKLSSFVEKVLKKLKEPLLEPVEAEPIFKAFLVNEKERVILMEEYIEEQEEEVEEEAKEEPAEAEQKLAELYIKQGEFGKAAKICEKLEKAEVEIESEEKEEKLKEVKSESEAEEAEPVKAVAAQAKVAAEKEKESEEKEENKEKEEEEKKEVFEKLKEKLKKKKKNLVKKLKSLVSLSEKNIEELLRELEMALLESDVGLEVVEEIINANAIKKKANAKKKVRRGKDPEELVIELLKEELLNAILSETNANANALNANSEKKPNVILFVGVNGTGKTTTIAKLANAYLKKNAGYKVLLAAGDTFRAGAIEQLEIWGERLNAVPVIKQNANAGADPAAVVFDAINAHANANAKNANADVVIIDTAGRMHTNENLMNAELKKIKRVIKPDETLLVLDATTGQDAVEQAKEFNEAVGITGIILTKLDGDAKGGAALSIAYVTKKPIKFIGVGEGIEDLKPFDPERFVDKLLG
>LUCA_SRPsystem_FtsY_Indels50_97
MFNFFKKKLKNFKSKVSEKLQEAAPRLAIESTPRDAEAAEPAFLPDLRIVEFEETVEKEEEEAEEEPLEEQAEQEKGFEEKQIKKCAQEEAKIEEEEEEEKVEEAKAEEEPEEAEPLSAAAATAEVEEEVEAESKEEEENKEKEEEKKKTVFDKLKDKLKKTKKGLFEKLKSLFTLSEKDIEELLEELELALLESDVGVEVVEEIINANALKKRAVKKKIKRGKNPEELVLELLREELLEILSETNANANALNALSEKKPNVILFVGVNGTGKTTTIAKLANAYLKKNAGKSVLLAAGDTFRAAAIEQLEVWAERLNAVPVIKHNANAGADPAAVVNADAINAHAKNAKNANADVVIIDTAGRMHTNENLMNAELKKINRVIKPDETLLVLDATTGQDAVEQAKAFNEAVGITGIILTKLDGTAKGGAAISIAAVTKKPIKFIGVGEGIEDLKPFDPDRFIDRLLG
>LUCA_SRPsystem_FtsY_Indels50_98
MFEKLKEKLKKKKKGLFEKLKSIVTLSEKNIEELLRELEMALLESDVGVEVVEEIINAELKKKAVKKKIKRGSDTEELVIELLREELLEILSKSNASNALNALKDNKPNVILFVGVNGTGKTTTIAKLANAYLKKRGYSVLLAAADTFRAAAIEQLEVWGERLGVPVIKQNANAGADPAAVVFDAINANAANAARGNADVVIIDTAGRMHTNENLMEELKKINRVVKPDETLLVLDATTGQDAVEQAKEFNEAVGITGIILTKLDGDAKGGAALSIAYVTKKPIKFIGVGEGIEDLEPFDPERFVDKLLGEGEEAEAAASEAEEAVKKIRKGEFTLEDFLEQLQEIKKMGSLEPIMEMIPGMGQQKPEDTVEVDEKELKRMKAIIQSMTKEELRNPEIINGSRFKRIAKGSGTSVQDVGKLLKQYKQMKKMMKQMKGMGGKGKKKMQKMMKKMGGRMRPGFR
>LUCA_SRPsystem_FtsY_Indels50_99
MFDKFKKKLNSEEKSVSEKLKEALLASPDDEARRFKGFLYSEEEEQLLVDEILEEAEEEAEEVVEEQEEESEQKLAELYVKQGEFGKAAKICEKKVAEEAKLEKEEKKEEAKEKEVELEPQPDLAAKEEAPELAIEELKEKEPQEEETKKKKEEEKKKEVFEKLKNARLKKKKKNLLEKLKSLFTLSEKNIEELLEELEMALLESDVGVEVVEEIINANALKKRAVKKKVRRGSDPEELVIELLREELLEILSETNANANALNALEDKKPNVILFVGVNGTGKTTTIAKLANAYLKKNAGYSVLLAAGDTFRAAAIEQLEVWGKRLGVPVIKQNANAGADPAAVVFDAINANAAKSRNANADVVIIDTAGRMHTNKNLMNAELKKIKRVIKPDETLLVLDATTGQDAVEQAKEFNEAVGITGIILTKLDGTAKGGAAISIAKVTKKPIKFIGVGEGIEDLKPFDPERFVDRLLG
>LUCA_SRPsystem_FtsY_Indels90_0
MAAAAAAAFGFFGRRKLAAAAAAAAAAAAAAAAAAAAAAAAAAAAAAAASTVNEKELRKELKDLKKEIKKKAAAAAAAAAAAAKNPWAVVAAYFLAFKLANPSLKKENKKEAKKAEAFFNKLKKKLKEEKEKLLEKQIESLPEPVIEAEPIAAAFKAFLFSPAVVKLLFAETVEKKEEEVEKVVKEQASEAEQKLAELYVKQGEFGKAAKICEKSEAEEAKLEKEEVKEALKTEPVESEPEEKAVAPEPEPVAVEPEPSPLPLKFLEAYIIIGEAPLAVKEVLSHVEVEKAKEEESEEEEEEKKKEEEEKKSVFEKLKERLEKTKKGLLEKLKSIVTLTEKDLEELLEELELALLESDVGLEVTEEIILKKRAIKKKVKRGKNAEELVIELLREELLEILSEELKSSENKPNVILFVGVNGTGKTTTIAKLAYLKKGYSVLLAAGDTFRAGAIEQLEVWGERLGVPVIKQGADPAAVVDAIAKDVVIIDTAGRMHTNENLMELKKIKRVVKPDETLLVLDATTGQDAVEQAKEFNEAVGITGIILTKLDGDAKGGAAISIAAVTKKPIKFIGVGEKIEDLQPFDPERFVERLLGESEEEEEAISEAEEAVEKMKKGKFTLEDFLEQMQELKKMGSLESIMEMIPGPMGQPKPEETVEAQPVPEKEMKKTKAIINSMTKEELENPEIINRLYGSRFKRIAKGSGTSVQDVGKLLKQYKQMKKMMAAPKQMKDGGSKKLIKKMEKMEMKKMGGRMGPFFRMKPKMGKARKKLRAAAAGASGPAAAA
>LUCA_SRPsystem_FtsY_Indels90_1
MAAAAAAAFKFLWKKSLAAAAAAAAAAAAAAAAKNAVDKFSKDIDENAETIEEIAEVEEKIKKTEKESTTKAAAAAAAAAAAASKADTKEKKSKKKLYEKKVLKERKQATEKKKSEAVFGKFKKKLKEEKEKVSEKAKDEQARLAEEQTRRDAEAAEQAREEEEKAKRFEEVVEEKEEPTEEVVVEKEAEEDLKPEEKQILAAAAAAAAAAAAKVQQEEKKSEKEKVKEAAKEEEQEEEVLEAETKAEEAAAAAAAKESQAEEQAKAAALIEKELEEKEENEKKEEEEKKEVFEKLKEKLQKTKKNLFSKLKSLFSLSEKDLEELLRELEMALLESDVGLEVVEEIILKRAVKQKVKRSKDAEELIIELLREELLEILSEELKLSENKPNVILFVGVNGSGKTTTIAKLAYFKKGYKVLLAAGDTFRAAAIEQLEIWAERLVPVIKHGADPAAVVFDAAKRDVVIIDTAGRLHTNENLMELKKIKRVVKPDETLLVLDATTGQDAVEQAKEFNEAVGITGIILTKLDGDAKGGAAISIAAVTGKPIKFIGVGEKIEDLEPFDPERFVDRLLGEGE
>LUCA_SRPsystem_FtsY_Indels90_2
MGLLSFGLFGFFWKRKLFGKTKKAEDSKKISEKKKETKKVSKVTKKPVKSIKKAKKETFKIKSPEKEKVEKKGIFTQIKDAILPSKKVKEEAPKSVSKSVKPPLEDKKKESKKKSEKFFNLFKKKLKSEKEKVLEKVEEAQAAQAEEEARRDAEAVGQAYSEEEEVEEVEEIIEKKEEAVEEVEAEQESESEAEKAPADTDNAAVAAAAAAAEPSAEEESKSEKESVAEAEEEVPAEKEAEDAALSFKEEEVIAAAATIDAPADAEDAEAKKESEAESEEEEEAAKEEEEEVKEVFEKLKESLEKKKKGLLEKLKSISTISEEDLEELLRELEMALLESDVGVEVVEEIIEIKKKAVKKKVPRGSNAEELVIELLREELLEILSGTVLESKKPNVILFVGVNGTGKTTTIAKLAYFKKGYKVLLAAGDTFRAAAIEQLEIWGERLGVPVIKQGADPAAVVFDAIYAANDVVIIDTAGRMHTNENLMELKKIKRVVKPDETLLVLDATTGQDAVEQAKEFNEAVGITGIILTKLDGTAKGGAALSIAAVTKKPIKFIGVGEKIEDLEPFDPERFVERLLGENEEAEAAISEEEAEKLVKKIRKGKFDLEDFYEQLQAIKKMGSLESIMEMIPGMSQMKPEDNVEVDEKKMKKFEAIIDSMTKEERENPDIINGSRRKRIAKGSGTSEQDVNRLLKQYFQMKKMIKQMKGKGLKKLKKNMMKMMKKMGKGMPGGGRGKGKLGRAGKKFKFAGAGASGPAAAA
>LUCA_SRPsystem_FtsY_Indels90_3
MGLLSFAAFGFFGRKRLAAAAAAAAAAAAAAAAAAAAAAAAAAAAAAAASTVNEKELRKELKDLKKEIKKKAAAAAAAAAAAAKNPWAVVAAYFLAFKLANPSLKKELKKEASNSEKFFNLFKKKLKSAKEKVLKKLMDELLFKAFLVQEQERVILVEKTVKKKEAVVEEVEKEQQSEAEKKTAEKMVKEGAFGKAAKICEKAVEEEAALEEEKLEEAAEPVPAEKEAEEELAAAAAAAAAAAAAPSRLRLKLLETYFIIGEVLRVMKTIGDEQQVEVQVEEEVEAEEEEAKKEEEKKKEVFEKLKEKLKKKKKNLVEKLKSLTTISEKNIEELLEELEMALLESDVGVEVVEEIIELKKRAKGKKVKRGKNPEELVLELLREELLEILSEELLEDKKPNVILFVGVNGTGKTTTIAKLAYLKKGYSVILAAGDTFRAGAIEQLEIWAERLGVPVIKQGADPAAVVFDAIAKRGDVVIIDTAGRMHTNENLMEELKKIKRVIKPDETLLVLDATTGQDAVEQAKEFNEAVGITGVILTKLDGTAKGGAAISIAAVTKKPIKFIGVGEEIDDLEPFDPEKFVDRILGEEKEAESAASEEEAEKAAKKMRKGKFDLKDFLEQLQSLKKMGPLSSIMGMIPGMGQMIPEDDVEVDEKKLKKIEAIIDSMTKEERENPEIINGSRRKRIAKGSGTSEQDVNRLLKQYEQMKKMMKQMKGKKGKGMKNMMKMMKKMGKMKMPKMRRKAKMGKAGKDFKFAGAGASGPAAAA
>LUCA_SRPsystem_FtsY_Indels90_4
MFGFAWQKSTLLAAASEEDTEAAQEKKNSEGFFGLFKKKLSSFKESTTEKVEEAAAALPTESTRRDAEAAEQARHEEEEAPEAEEALEKQEEPVEEVVIEQQSESEIKPEEKQILAAAAAAAAAAAASVEQEEEKIEAEEVKEKAKEEQAVLEPEPEAPEEIEAAAAAAAPVPEVEEHVEVEAEIEKELEEEEEKEEKEEAEKKEVFEKLKESLKKTKKNLFEKLKSLFLISEKDIEELLEELEMALLEADVGVEVVEEIILKKAKEKIPRGKNPEELVIELLREELLILSETSINKSKKPNVILLVGVNGTGKTTTIAKLAYFKKGYKVLLAAGDTFRAAAIEQLEEWAERLVPIIKQGADPAAVVFDAAKDVVIIDTAGRMHTNENLMELKIKRVIKPDETLLVLDATTGQDAVEQAKEFNEAVGITGIILTKLDGDAKGGAAISIAAVTKKPIKFIGVGEGIDDLKPFDPERFVDRLFGKNEEEESAASEEEAEKAAKKMRKGKFDLKDFYEQLEAIKKMGPLSKIMSMIPGMGKMKKEDDVEVDEKELKRMKAIIQSMTKEERRNPEIINGSRRKRIARGSGTSVQDVNQLLKQFEMMKKMMKQMRKMGAKKLKKGMLAGDAMKMMKMMKKMGGSMRPKGRVKSKSGRAGAKADLAGAGASNPAAAA
>LUCA_SRPsystem_FtsY_Indels90_5
MGLLSFAAFGFFLRRKLAAAAAAAAAAAAAAAAAAAAAAAAAAAAAAAASTVNEKELRKELKDLKKEIKKKAAAAAAAAAAAAKNPWAVVAAYFLYSPLARVKEEKEKRKEPAQSEAVFGLFKKKLKEEKEKVLKKLEPGLLESTDDEARRAAAFVGFLYDNDERVVQVTEIIEEKEEPVEEVEEAEEEEAEEKLEEKYILQGEFGKAAKICESVEQEKAETEKEKEAKAATEPETKSESLDAEAAAAAAAAAAAAAPSRLRLKFKDAYYEIGEASKPVTAAEQPAAAEAKHEEKVKKEKPSKKKEEEKKKEVFEKLKNKLEKKKKNLLSKLKSLFSLSEKDLEELLEELEEALLESDVGLEVVEEIIELKKRAVKKKVKRGKNPEEIIIELLRNELLEILSETLKLEEKKPNVILFVGVNGTGKTTTIAKLAYLKKQGYSVLLAAGDTFRAAAIEQLEIWGERLGVPVIKQGADPAAVVFDAIHAKARDVVIIDTAGRMHTNKNLMELKKIKRVVKPDETLLVLDATTGQDAVEQAKEFNEAVGITGIILTKLDGDAKGGAAISIAAVTGKPIKFIGVGEGIEDLEPFDPERFVDRLLGEEEEEEEAASEEEAEKAVEKIRKGKFDLEDFYEQLEQIKKMGPLESILGMIPGMGKKINEENVEVDEKEMKRYKAIIQSMTKEERRNPEIINGSRRKRIARGSGTSVQDVNRLLKQFKQMKKMMKQMKKGGLKKLMKKMMKMMKKMGGGMKGGFGMPPKMRRSLKRLSAAAAGASGPAAAA
>LUCA_SRPsystem_FtsY_Indels90_6
MNLLSFAANNYFGRERLAAAAAAAAAAAAAAAAAAAAAAAAAAAAAAAASTVNEKELRKELKDLKKEIKKKAAAAAAAAAAAAKNPWAVVAAYFLYFKLARVVEEKEEKKEKKRSEAFFGKFKKKLKSAVEKVLTKVQDELPFVAFLVQEQERVLAVDQIIEEKEEAVEEAEKEAEAEAEQKSAPADVKNGAVGKAAKICEEKAAEESALESEKEKEADAEAPAKEEALDAVAAAAAAAAAAAAAPSRLRLKFLEEYFIIGEAPIAAKAAAESLSAATEIEEEEEPEEAKKEEEEEKKKSVFEKLKERLEKKKKNLFSKLKSLTTLSEKDLEELLRELEMALLEADVGLEVVEEIILKEKAVKQKVKKGKDSEELVIELLREELLEILSEEIEESKKPNVILLVGVNGTGKTTTIAKLAYFKKGYSVLLAAGDTFRAAAIEQLEIWAERLVPVIKQGADPAAVVFDAIARDVVIIDTAGRLHTNENLMELKIKRVVKPDETLLVLDATTGQDAVEQAKAFNEAVGITGIILTKLDGDAKGGAAISIAAVTKKPIKFIGVGEGIEDLEPFDPERFIDRLLGEDEEAESSASEAEKAVKKIKKGKFTLEDFYEQLQEIKKMGSLESIMEMIPGPMGQPKPEDTVEAQAVDEKEMKRMKAIINSMTKEERENPEIINKLYSSRFKRIAKGSGTSVQDVGKLLKQYKQMKKMMAAPKQMKGNGMKKLMKKMQKMEMKRMGGMMRRFKRLKLKMRRKRKKASLAGAGASGPAAAA
>LUCA_SRPsystem_FtsY_Indels90_7
MFNKLKKKLKAFKEKVSEKVEEEAEEAEEAEAAAQEEEIVKPQEKMILEGAFGKAAKICEKVAQEEAKIEKEEEKKKPREEQSELTPAESEVAPEPEPVAVEPEPSPLPEELAETSINIGEVPRVLGAIGDKGETEAEFEEELKEKEEEGKKEEEEVKEEFEKLEKLEKKKKGLLQKLKSVVTEKEITLSEKDLEELLWELELALLESDVALEVAEEIVELKRLVGKKIPRGKNIEELVKEALREALLILSAEQLPMISKEKKDKPFVILFVGVNGTGKTTTIAKIAYLKKGYSVVLAAGDTFRAAAIEQLEEHAKRLVKVIKHGADPAAVVDAIAKRDVVLIDTAGRMHTNKNLMELKIKRVVKPDLKIFVGDAITGNDAVEQAKQFNEAVGIDGIILTKVDADAKGGAALSIAHVTGKPILFLGVGQGYEDLEPFDPEWFVERLLE
>LUCA_SRPsystem_FtsY_Indels90_8
MAAAAAGLFDFFGKKKLFGKTKKAEDSKKLSEKKKETKKVSKVTKKPVKSLVKAKKLALKLKDLKKELVKKKGLFTALKDALLPSPWAVVAAPLLAFKIKLITGGSTATLLPEKTSKRPWSPAKLQEVLLPVAAISVIFVMLIPIPSLLLDLLLAASITASVLVFLSAVQVRRAVDFSVFPTLLLLLTLFRLSLNLASSRRILLHGHEGTAAAGKVIEAFGQFVVGGNYVVGFVLFLALIAIQFLVVSHGAVRTAEVTARFTLDALPGKQMAIDADMNAGLIDEQARKRRQAIAREAEFYGAMDGAARFNQRDSLATILITAINIVAGLLIGVLVALEAVKTYTILVGDGLVTMIPSLLVSVAGGMVLTRASSAEALGELGSQLFRSNTLWIASGVLVALALVPGLPKLAFLLLAAGLALLARRLQQAADAAAESEAAALAAQTKAAGEELASLLKDELSLEIGFQLIPLVDEKQGGQLLRVRALRRHLAQELGFIVPPVHITDNLRLKPREYVISLRGVEIARWQTEQNSLLAVNSDAKARPLPGIETREPAFGVPAKWIQPALEEQALAAGYSVVDQTTVIATHLGEMIRQHAHELLGRQETKRLLDGLNESHPKLVEELVPKLLSLGEVQKVLQQLLREQVSIRDLGTILETLVEAAPQSKSLVHLVESVRQALGRGLVQPLLDRDGGLKVVMLEPAIEEELTATFHPQGAGLLLADGSRSGAPADFIRRIVDSLKQLIGSGTSSARPVLLCPSPARYHLRRWLEPFLPKITVLSPAEIPPEVRVRSIGVVR
>LUCA_SRPsystem_FtsY_Indels90_9
MGLLSFAAFGFFGKKRLAAAAAAAAAAAAAAAAAAAAAAAAAAAAAAAASTVNEKELRKELKDLKKEIKKKAAAAAAAAAAAAKNPWAVVAAYFLYFPLPRVVEEKKKKQEASKSSGFFNKFKKKLKSFTKKVLEKLKTSLLEPTDDEAPRAAAFLFSNAERLVLVTENVEEEAEEVEEVEEEEEEEVAVKPEEKMILEGAFGKAAKICEKAAAEESAVEEEKVEEAVSAPEKVSEQLSTVVAPEPEPVAVEPEPSPLPLSLAEKYIEIGEAPKAEKTVEDPGQTEAKHEAEVEEEKPPKEKEEEKKKSVFEKLKEALKKTKKSLFEKLKSLFTISEKNLEELLEELELALLESDVGLEVVEEIILKKRAVKKKVKRGKNSEEFVIELLREELLEILSEEIKNSDKKPNVILFVGVNGSGKTTTIAKLAYLKKGYKVLLAAGDTFRAAAIEQLEEWGERLVPVIKQGADPAAVVFDAIAKADVVIIDTAGRLHTNKNLMELKKIKRVVKPDETLLVLDATTGQDAVEQAKEFNEAVGITGIILTKLDGDAKGGTAISIAAVTKKPIKFIGTGEKIEDLEPFDPERFIERLFG
>LUCA_SRPsystem_FtsY_Indels90_10
MAAATETTKSNAFIFLAKKSDILVAVAVISILMVMIIPLPPFLLDLLLTFSITLSIIILLVSMYIRKPLDFSVFPSVLLITTLFRLSLNVASTRLILLHGNEGTEAAGEVIEAFGNFVVGGNYVVGLIIFLILVIINFIVITKGAGRIAEVAARFTLDAMPGKQMSIDADLNAGLINEARKRREISREADFYGAMDGASKFVRGDAIAGIIITLINIIGGILIGVIQMSIDAVQTYTILTIGDGLVAQIPALIISTAAGIVVSRAASESNLGDITKQLFNPKTLFTAAGVLFFFGLIPGLPHLPFLLIAAAGGIAYLMTKKEKEKKEEEVAAEAEEKEENVESLLPDPMELEIGYGLIPLVDGEQGGELLRIRSIRRQLALEMGFIVPPIHIRDNLQLKPNEYAILIKGVEVARGELMPGRYLAINPGGAQKEIEGIPTKEPAFGLPALWIEEEEKEKAQMAGYTVVDAATVIATHLTEIIRKHAHELLGRQEVQRLLDNLAKTHPKVVEELVPNLLSLGTVQKVLQNLLRERVSIRDLRTILETLADYASMTKDPDILTEYVRQALARTITKQYLNPDGNLSVITLDPSLEQTITESIQQTEQGSYLALDPVLAQKIISKIKQAVEKATSKGYQPVLLCSPAIRRHLRRLIERFLPNLPVLSPNEIAPNVKIQSIGTVKLDNEDEKVPAEAAATEPSQAAAGASNPAAAA
>LUCA_SRPsystem_FtsY_Indels90_11
MGLLSFGGFGFFWKRKTLYELSVLLKEEKKKEPGQAEALFNKFKKKLKEAVEKVSKKLKEAQAESAEEETRRDAEAAEPAYLAEEEVIEVEETLEEKEEPAEEVVIEQQAAEEIKPEEKQILAAAAAAAAAAAASVASEEKKTEKEKIEEAKKAVEAKEEPEEAEVAPEPEPVAVEPESEPEPLPFKSALHIAAAALLAVPEVIEEVAVEAAHEEKQKKEQEDEKKEEEKKKKVFEKLKEKLEKKKKNLFEKLKSLFTLSEKDIEELLRELEMALLESDVGVEVVEEIIELKKKAVKKKVKKGSDPEELVIELLREELLEILSGTLLEDNKPNVILFVGVNGTGKTTTIAKLAYLKKGYSVLLAAADTFRAAAIEQLEIWGERLGVPVIKQGADPAAVVDAIAKARDVVIIDTAGRMHTNKNLMELKKIKRVVKPDETLLVLDATTGQDAVEQAKAFNEAVGITGIILTKLDGDAKGGAALSIAAVTGKPIKFIGVGEEIEDLKPFDPERFVERLLGEEEKAEAAASEAEEAEKKMKKGKFTLEDFYDQLQAIKKMGPLESIMSMIPGPMGQPKPDPNVEAKAVDEKKLKRMKAIIQSMTKEERENPEIINGSRRKRIAKGSGTSVQDVNRLLKQYKQMKKMMKQMKKKGMKKLMGKMMKMMKRMGKGMKRGKRLPLKMGRPGKKPPRAAAGASGPAAAA
>LUCA_SRPsystem_FtsY_Indels90_12
MNILSFGGYPPNRCLRSRQESASAAVSSATSSAAATKKAGSFIGRLKDLALPVAAISVIFVMLIPIPAAVLDLLLACSMAASVLVFLSAVQVRRAVDFSVFPTLLLLLTLFRLSLNIASSRRILLHGSEGTAAAGKVIEAFGQFVVGGNYVVGFVLFLALIAIQFLVVSHGAVRTAEVTARFTLDALPGKQMAIDADMNAGLIDEARKRRQAIAQEAEFYGAMDGAARFNQRDSLATILITAINIVAGLLIGVLQVALEAVKTYTILVGDGLVTMIPSLLVSVAGGIVLTRASTSGALSELGTQLLRGTTLYIASGVLGALCLVPGLPKLAFLLPAALAAAGRRMAQSAEAALEADAAAIEPAAEKAAAAGENLASLLKDELSLEIGFQLIPLVDEKQGGQLLRIRALRRHLASELGFLVPAVHISDNLRLKPREYVFSLRGMEIGRWQTEGNSLLAVSSDPKARPLPGRETREPAFGVPARWIQPSLEEQALAAGYSVVDAVTVITTHLGEMIRQHAHELLGRAETKRLLDALNESHPKLVEELVPKLLTLGEVQKVLQQLLREQVSIRDLGTILETLVEAAPQNKSLAHLVEAVRQALGRRIVQPLLDGDGTLRVLMLDPALEEELMAAFSPETAARLLADGRGPGAPLIRRLVDSVKQLIGSSPSSAPPVLLCPSPARYYLRRWLEPILPKVTVLSPAEIPPEVRLRSIGTVR
>LUCA_SRPsystem_FtsY_Indels90_13
MFDKLKKKLKEAKEALSKKVKQKAEPAEEVIAEEKPESEESLEAAAAAAAAAAAAAAAAAASVAEEVELEKAEEAPEATEKEAKAEKLEKGAAAAAAAAAAAAAAAAAALSFLEEYEIAAAASIAVPEVESQVSVEAKKEKERKKAEEKEKKEEEKKKKEFEKLEKKLEKKKKGLLSKKKSLVSKKEVTLSEKDLEDLLWELEMALLESDVALEVVEEIILKKKLVGKKVRRGKNTEELVKEALREALLEILSAEEDLEMIKAKKKKEKPFVILFVGVNGTGKTTTIAKLAYLKKGYSVVLAAGDTFRAGAIEQLEIHAERLVRVIKHGADPAAVVDAIADVVLIDTAGRMHTNKNLMELKKIKRVVKPDLTIFVGDALTGNDAVEQAKQFNEAVGIDGIILTKADADAKGGAALSIAYVTKKPILFLGVGQGYEDLEPFDPEKFVDRLLEEN
>LUCA_SRPsystem_FtsY_Indels90_14
MFGFFKKEKLAAAAAAAAAAAAAAAAKNAVDKFSKDIDENAETIEEIAEVEEKIKKTEKESTTKAAAAAAAAAAAASKADTKEKKSKKKTEEKKVQLEEKQKQEKKKQEALFEKFKKKLKEFVKKLEEKLREEKPRPVEEAEPIDAEAAEQAYSAEKLVLLFDEAVEKEEEPAEDVEEAEEEEVVIKPDGKQILEGAAAAAAAAAASAAAEEKALEKEEEKEKVEAVEKELEALEALAEKTIGDQGQAEAEVEAEVQAEEKEEEKEEEKTKSVFEKLKEKLKKKKKGLFEKLKSLFTLSEKDIEELLEELEMVLLESDVGVEVVEEIILKERAVKQKISRGKDAEELVLELLREELLEILSEQLKLSDNKPNVILFVGVNGTGKTTTIAKLAYLKKQGKSVLLAAGDTFRAAAIEQLEVWAERLGVPVIKQGADPAAVVFDAIHAKAKDVVIIDTAGRMHTNENLMELKKIKRVIKPDETLLVLDATTGQDAVEQAKEFNEAVGITGIILTKLDGTAKGGAAISIAAVTKKPIKFIGVGEKIDDLKPFDPERFVERIFGEGEEAETAAEETEKAEEKIRKPKFTLEDFYEQLEAIKKMGSLEPIMEMIPGPMGKPKPEPDLEAKPIPEKKLKKTEAIIDSMTKEERRNPEIINGSRRKRIAKGSGTSVQDVNELLKQYEMMKKMMKKMKKGGPKKLMKKMLKMMKKMGGMMRRKFKGKPRMGRPGKKPSAAAAGASGPAAAA
>LUCA_SRPsystem_FtsY_Indels90_15
MFDKLKKKLKEAKKKLSEKIEEKAKPAEEVEEEQEKETALKTDGDMSVEGAFGKAAKICEKAAAEEVKQEKEKAAKAARPEPAPPTPAPAAAAAAAAAAAAAAAPSRLRLKFLEEYFIIGEAPIVEGTPGDKLQTEAKHEEELEEQEEAEEEEEEKKKEVFERLKEAVKKKKKSIVEKKKTITTLSEKNLEELLEELEMALLESDVALEVAEEIVLKKRLVGKKVRRGKNVEELVKEALREALLEILSAETLDLIKNKRKKKKPFVILFVGVNGTGKTTTIAKLAYLKKGYSVVLAAGDTFRAAAIEQLEKHAERLGVKVIKHGADPAAVVYDAIAAGDVVLIDTAGRMHTNVNLMELKKIVRVIKPDLKIFVGDAITGNDAVEQAREFNEAVGIDGIILTKVDADAKGGAALSIAHVTGKPILFLGVGQGYEDLKPFDPEWFVDRLLEEGE
>LUCA_SRPsystem_FtsY_Indels90_16
MAAAAAAAIGFFGKERLAAAAAAAAAAAAAAAAAAAAAAAAAAAAAAAASTVNEKELRKELKDLKKEIKKKAAAAAAAAAAAAKNPWAVVAAYFLATKEAKSEEQKEAAAEAKKKEKFFNKFKKKLKSEEEKLSEKLKEALLAQPTESAAAAAAFKAFLVEEQERQLLADEYVEEKKEPAEEVEEEAEAEEEAELAPLDTDNGAVGKAAKICEPLVSEEAKVEKDKEAPAQKEVPSKAEAAPAAEEANIEIGEEPKELPAEAEPENAAVKAEAKQEEEESDEKAEEEKKKEVFEKLKEKLKKTKKSLVEKLKSLTTLSEKNIEELLRELELALLEADVGVEVVEEIILKEKAKKKVKKGKNSEELVIEVLREELLEILSEELISDKKPNVILLVGVNGSGKTTTIAKLAYLKKGYKVLLAAGDTFRAGAIEQLEVWGERLVPVIKQGADPAAVVFDAYARDVVIIDTAGRLHTNENLMELKKIKRVVKPDETLLVLDATTGQDAVEQAKAFNEAVGITGIILTKLDGDAKGGAALSIAAVTGKPIKFIGVGEKIEDLEPFDPERFVERLLG
>LUCA_SRPsystem_FtsY_Indels90_17
MGLFDFFGKKKLFGKTKKAEDSKKISEKKKETKKVSKVTKKPVKSTVKEKELRFELKDLKKEIKKKKGIFTQIKDAILPNPWAVVAAYFLATKSAKKKERKKVDEEAKREEKFFNLFKKKLKEAKEKLLEKLKPGLLESTDDEARRAAAFKGFLVKEEERVKEFEEVVEKEEEEVEKEVVEQQKEEEQKLEMLYVKQGEFGKAAKICEKVASEEAKLEKEKVSPELEPKPAEKEPEETETEESVNIGEVPRAAKQVAERIQIEKKAEEELKKEEENKKKEEEKKKSVFDKLKEKLKKKKKGLFSKLKNLTTLSEKDIEELLRELEMALLESDVGVEVVEEIIELKKRAKQKIRRGKNPEELVIELLREELLEILSETLLEENKPNVILFVGVNGTGKTTTIAKLAYLKKGYKVLLAAGDTFRAAAIEQLEIWGERLVVIKHGADPAAVVYDAIYAARDVVIIDTAGRLHTNKNLMELKKIKRVIKPDETLLVLDATTGQDAVEQAKEFNEAVGITGIILTKLDGDAKGGAAISIAAVTKKPIKFIGVGEKIEDLKPFDPEKFVDKLLGE
>LUCA_SRPsystem_FtsY_Indels90_18
MFDKLKKKLKEAKEKVSSKVEEKAEAVEHEEAEAEADEEAESAPADTDNAAVAAAAAAAEPEASEEAAEEKEAESEASAEAPSKEDAVDAAAAAAAAAAAAAAAAAAAAEEYKEEEVAAAAAEIDEPADEEQSSAAAEAEEESEKEEAEEEKEEEEKKAAFEKLKEALEKKKKGLLSKKKTLTTEKEVELSEKDLEELLWELEMALLESDVALEVVEEIILKEKLGKKVKRGENTEEIVKEALRDALLEILSEEQLDLIKEKRKKDKPFVIVFVGINGTGKTTTIAKLAYLKKGYSVVLAAGDTFRAGAIEQLEEHAEKLVKVIKHGDPAAVVYDAIAKHDVVLIDTAGRMHTNKNLMELKKIVRVVKPDLTIFVGDALTGNDAVEQARQFNEAVGIDGIILTKADADAKGGAALSIAYVTGKPILFLGVGQGYDDLEPFDPEKFVERLLGEDE
>LUCA_SRPsystem_FtsY_Indels90_19
MAAAAAGLFGFLWKKKLFGKTKKAEDSKKISEKKKETKKVSKVTKKPVKSIKKAKKETFKIKSPEKEKVEKKGIFTQIKDAILPSKKVKEEAPPSYSKSPRVPKETKKKQEKKKSEAFFDFFKKKLKSEEEKVLEKAEEAQAAQAEEEARRDAEAVGQAYSEEEVAEEFEEAVKEEEEAAEEVVIEKQEAEEVSPQEKQILAAAAAAAAAAAASCAQEEKPVEKEKAEEAEEAVEAELEEQEAVLEFKEEEVIAAAATIAAPEELEQVAAEAKHEEEQKEEEEPEKKKEEKKKTVFEKLKEKLKKKKKNLFEKLKSLTTISEKNLEELLEELEMALLESDVGLEVVEEIIKLKKRAVGQKVKRGKDSEEFVLELLREELLEILSEKISAEGKPNVIMFVGVNGSGKTTTIAKLAYLKKGKKVLLAAGDTFRAAAIEQLEVWAERLVPVIKHGADPAAVVFDAIAAKDVVIIDTAGRLHTNKNLMELKKIKRVVKPDETLLVLDATTGQDAVEQAKAFNEAVGITGIILTKLDGDAKGGAAISIAAVTKKPIKFIGVGEKIEDLEPFDPDRFIERLLG
>LUCA_SRPsystem_FtsY_Indels90_20
MFGFFWKRKAAAAAAAAAAAAAAAAAAAAAAAAAAAAAAAAAAAAAAAAAAAAAAAAAAAAAAAAAAAAAAAAAAAAAAAAAAEREPSYRPIPRPKLETKKKKEAKKSKKFFNLFKKKLSNFAEKVLEKLEDAQAEPAEEQTRRDAEAAEPAYSEEEKLKEFEEVIEEKEEPVEEVEAEAEEEEALKPDGKQILEGAAAAAAAAAAKVAAEEAKLEKEEAKEPEEEAEVEKTSLEAAVAPEPEPVAVEPESEPEPLPFPEEVEIAAAAPVVEGTVEDELQTEALAEKELQEEENNEKKEEEETKAVFEKLKERLKKPKKGLFSKLKSIFTLSEKNIEELLRELEMALLESDVGLEVVEEIILKKKAVKQKIPRGKDAEELVIELLRDELLEILSGELLEDNKPNVILFVGVNGTGKTTTIAKLAYLKKGKSVLLAAGDTFRAAAIEQLEVWGERLVPVIKQGADPAAVVFDAIAARDVVIIDTAGRMHTNENLMEELKKIKRVVKPDETLLVLDATTGQDAVEQAKEFNEAVGITGIILTKLDGTAKGGAAISIAAVTGKPIKFIGVGEEIDDLEPFDPERFVDRLLGEGEEEEEAISEEEAEKAAEKIRKNKFTLKDFLDQLEAIKKMGPLSSIMGMIPGMGGMKPDEDVEIDEKQLKKIEAIIDSMTKEERENPEIINGSRRKRIAKGSGTSEQDVNELLKQYEQMKKMMKQMKGGKMMGLKKKMMKMMGKMKGGMRGGFGMPGKSRRKRKKASLAGAGASGPAAAA
>LUCA_SRPsystem_FtsY_Indels90_21
MNILSFGGYPPNNSSPVVLTAPVVNSASAASSSEKTSILNFLMSKAADWIIPIAAVSIVFVMLVPMPSFLLDLLLAISITASVLVLLTAVHVLRPVQFSVFPSLLLLLTLFRLSLNLASSRRILLHGNEGTSAAGNVIEAFGQFVVGGNYVVGFVLFLALIAIQFLVVSHGAVRTAEVTARFTLDALPGKQMAIDADLNAGLIDEAKKRREQVAREAEFYGAMDGAARFNQRDSMATILITAINIVAGLLIGVFQVPLEALKTYTILTVGDGLVTMIPSLLVSVAGGMVVTRASSDDSLGDIGRQLFNPKPLWIAGGVLLALALVPGLPKLSFFLLAGGVGFVARRMQETASAAAEAAAAAKAAAATEPLDALLKDELSLEVGLGLVPLVDAKQGGQLLRVRSIRKNLAQQLGFIVPSVHITDNLRLKPREYVILLRGVEIARWELNQDSLLAISSDPNAAALPGVPTREPAFGVSAKWIAPQLQEQALAAGYTVVDPTSVLATHLGEVIKQHAHELLSRQETKRLLDRLTESHPKLTEELVPKLMSLGEVQKVLQQLLREQVSIRDLGTILETLVEAAPATKNPVLLVESVRQALGRALVHPLLGKDGELKVVTLDPAIEEELTKSFNPTAAALPLPAEPAFVRRLLDSLKRLIGGAASTAPPVLLCSSPARFHLRRLLEPFLPKVVVLSPGEIPPVVRVQSIGTVR
>LUCA_SRPsystem_FtsY_Indels90_22
MFNKLKKKLKSFKKKVSEKVKKEEEEVEEVVVEQIREKEESKEEKQIKAAAAAAAAAAAAKKVQEEEKIEEAEEKEKAEEVQVEPEPEEKELSFKEEEVIAAAAEIAVPEVLSHVSVEKEVEKEVKEEEEKKKKEEEKKTEFEKLKKRLKKPKKGLFEKIKSLITLSEKDIEELLWELEMSLLESDVAVEVVEEIVLKKRLVGKKIKRGENIEELVKNSLREILLEILSTETLDLIEKKKKKKPFVILFVGVNGTGKTTTIAKLAYLKKGYSVVLAASDTFRAGAIEQLEEHAERLVKVIKHGADPAAVVYDAIAKDVVLIDTAGRMHTNRNLMELKKIKRVTKPDLTIFVGDAITGNDAVEQAKQFNEAVGIDGIILTKIDADAKGGTAISIAYVTKKPILFIGVGQEYDDLKKFDPEKFVEKIFG
>LUCA_SRPsystem_FtsY_Indels90_23
MAAAAAAALGLFLKKASRQEFVLYTSAKAATSSVIKTPSPPSMSKLQAILLPVAAISVVFVMIIPIPSIVLDLLLAASITASVIVFLTAVQVRRAVDFSVFPTLLLLLTLFRLSLNLASSRRILLHGHEGTAAAGAVIESFGQFVVGGNYVVGFVLFLALIAIQFLVVSHGAVRTAEVTARFTLDALPGKQMAIDADMNAGLIDELARKRRQAIAREAEFYGAMDGAARFNQRDSMATILITAINIVAGLLIGVLQADLTAVKTYTILVGDGLVTMIPSLLVSVAGGMVLTRASSAESLDELGTQLFSRNTLWIACGVLVGLALIPGLPKLSFILLAALGLIARRLPQASVSTAESEIAGPAAASAKAAETAGENLASLLKDELTLEIGFQLIPMVDEKQGGQMLRVRALRRHLATELGFIVPPIHITDNLRLKPREYVVSLRGVEIARWQTEQNCLLAVNADPKARPLPGIETREPAFGVSAQWIQPGLEEQALAAGYSVVDQTTVIGTHLGELIRRHAHELLGRQEVKRLLDSMNESHPKLVEELVPKLMSLGEVQRVLQQLLREQVSIRDLGAILETLVEAAQQSKNLVHLVESVRQSLGRGLVHPLLDRDGGLKVLMLEQGIENELIRTFDPQGAGLLLGDGSRSNGMPADFLRRVVDSVKRLTGSASPSALPVLLCPSPARYHVRRWLEPFLPKVTVLSPGEIPPEVRVRSVGTVG
>LUCA_SRPsystem_FtsY_Indels90_24
MNILSFGGYPPNRCSPACLTAPLFSGASAATTAATNSNLLDLLKKREDVFIALLVVSIVGVMILPIPAFFLDILLSLSISLSITIIVTSIYIRKPLDFSVMPSVLLMATLYRLALNIASTRLILLKGNEGADAAGHVIMSFGNFVIGGNYAVGIIIFLILVIINFVVITKGSGRIAEVAARFTLDAMPGKQMAIDADLNAGLIDDARRRREEIAQEADFYGAMDGASKFVRGDAIAGLVITAINIIGGLIIGVLQMSVDAAVTYTILTVGDGLVSQIPALLTSTAAGIVVSRAGKESDIGDITQQILNPKALATVAGVLMVLGFVPGLPHIPFFLISAGAGGIAYALTKKTMGEEVGEKTPAGEEEKEVSAQAPAVEQKIEAYLEDPLGLEIGYGLIPLVDEPHGGDLLKKIKAMRRQIASEIGFVVSPIHIKDNLQLRPHEYSFLIRGVEIARGEVMMGSWLAVASGETEKEIDGIPTKEPAFGLPALWIDERDVERAQLSGYMVVDTATVIATHLTELIRSHAWELLSRQEVQKLLDNISKSYPKIVEELVPSLLTLGAVQRVLQNLLKERVPIKDIITVLETLLDYAPNIKDPDMLTEYVRQALGRTITKQYVAEDGRLPVFTLDPRFEKLISRSVQTGEQADTGALNPDIINRLVKSIEKVMEKGSLKGVQPVILCSANIRRYLRRLVERFLPSIVVLSNSEISSTTRLDTLGMVRYEDEEEQAPAEATATEPSQAAAGASNPAAAA
>LUCA_SRPsystem_FtsY_Indels90_25
MGLLSFAAFKFFGKEKLAAAAAAAAAAAAAAAAKNAVDKFSKDIDENAETIVEIAELRKKLKDLKKEITTKKKPWAVVAKYFLAFKLPKEKEERKASQEAKKSEGLFNKFKKKLSNEKEKLLKKLMEALLAPPTEAEPIAAAFKAFLYSESVRQLEFEETVEEKEEEVEEVVIEAQKEEAEKLEELYILQGEFGKAAKICESVEQEESKLEKEKKAEELEPEESKSESQESVAAAAAAAAAAAAAPSRLRLKFTEEYFIIGEAPIATKEVLSHVSAEALHEEEKKKEEENKEKEKEKKKKVFEKLKEKLKKKKKSLLEKLKSLFSLTEKNIEELLEELEMALLESDVGLEVVEEIIEIKKRAVKKKIPRGKNPEELVIELLREELLDILSKELKLKKNKPNVILFVGVNGTGKTTTIAKLAYLKKQGYSVLLAAGDTFRAAAIEQLEIWGERLVPVIKQGADPAAVVFDAIAKARNDVVIIDTAGRMHTNKNLMEELKKIKRVVKPDETLLVLDATTGQDAVEQAKAFNEAVGITGIILTKLDGDAKGGAALSIAYVTKKPIKFIGTGEKIEDLEPFDPERFIERLLGEGEAAEVAAEEAEKAAKKMRSGKFTLEDFLDQMEEIKKMGSLESIMEMIPGPMGKPKPEDTVEAVDEKKMKRMKAIINSMTKEELRNPEIINKLYSSRIKRIAKGSGTSVQDVGKLLKQFKQMKKMMAAPKQMKDMKGMKQMKKMQKMEMKKMGGRMKFGFRGPGKMGRAGKRPSAAAAGASGPAAAA
>LUCA_SRPsystem_FtsY_Indels90_26
MGLLSFAAFGFFGREKLAAAAAAAAAAAAAAAAAAAAAAAAAAAAAAAASTVNEKELRKELKDLKKEIKKKAAAAAAAAAAAAKNPWAVVAAYFLATKLAKPKERKKLKKEAGRKEKFFGLFKKKLKEFEESVTEKLMPALLEPVIESTPAAAAFKAFLFSESERVILVEKTIEEEAEAVEEVEKEAGAEEKAKLAPADTDNGAVGKAAKICEPEASEEVALEKEAIEEKLKEVESEEEAVDAAVAPEPEPVAVEPEPSPLPLSLAEAYFIIGEAPLAAKAVAEEASVAVEKEAESEEEEEEKEEEEAEKKEVFEKLKEALKKTKKGLLEKLKSLFTLSEKNIEELLRELEMALLESDVGVEVVEEIIEIKEKAKKKKIPRGKDPEELVIEVLREELLEILSEQLKLKEKKPNVILLVGVNGTGKTTTIAKLAYLKKGYSVVLAAGDTFRAAAIEQLEVWGERLGVPVIKQGADPAAVVFDAIAARNDVVIIDTAGRMHTNKNLMELKKINRVVKPDETLLVLDATTGQDAVEQAKEFNEAVGITGIILTKLDGDAKGGAALSIAAVTKKPIKFIGVGEGIDDLKPFDPERFVDRLLGEEEKEQSAASEEEAEKAVKKIRKGKFTLKDFLEQLQAMKKMGSLKSIMGMIPGMGKMKPEDDVEVDEKQLKRMKAIIQSMTKEERRNPEIINGSRRKRIAKGSGTSVQDVNQLLKQFKMMKKMMKQMKGMKAKKLKKKMMKMMKKMGGKMRRFFRMKGKPRRPPKKPSAAAAGASGPAAAA
>LUCA_SRPsystem_FtsY_Indels90_27
MAAAAAAAFNFFGKEKLAAAAAAAAAAAAAAAAKNAVDKFSKDIDENAETIEEIAELEEKLKKLEKESTTKKKPWTKEKKYFLKFELKKEKKKKEKSTEAKKAEKFFGKFKKKLKEEEEKVLEKIKEELLAAAAAAAAAAAAFKAFLVREKVRKILEDKIVEEAEEAIEEVAKEEQAEKEKKTAEKMVKEGAFGKAAKICEKAVEEEVKTEPEEEEEPVKEVPSESEPEEDLKEELFNIGEVPRAEKTIGDEEQTEAETEKEVQEQEEEKEEEEEKKKEVFEKLKEKLKKTKKNLFEKLKSLFTLSEKNVEELLRELEEALLQSDVGVEVTEEIILKKRAVKKKIKRGKNAEEVVIELLREELLEILSEALKISEGKPNVILFVGVNGSGKTTTIAKIAYLKKGKKVLLAAGDTFRAGAIEQLEVWAERLVPVIKQGADPAAVVFDAIAKDVVIIDTAGRLHTNKNLMELKKIKRVVKPDETLLVLDATTGQDAVEQAKEFNEAVGITGIILTKLDGDAKGGAAISIAAVTKKPIKFIGVGEGIDDLEPFDPERFVDKLFGESEEEESSASEEEAEKAAKKIRKGKFTLEDFYEQLEAIKKMGPLESIMEMIPGMGKQINEDNVEVDEKELKRFKAIIQSMTKEERRNPEIINGSRRKRIAKGSGTSVQDVNRLLKQYKQMKKMMKQMKKGGRKKKKKMMKMMKKMGGMMPPFGGMKSKSPRPPKKLSQAAAGADTPEVER
>LUCA_SRPsystem_FtsY_Indels90_28
MNILSFGGYPPNRCLRACMLSASAAVPAAGKSSVIKTSSPPQMSKLQALLLPVAAISVIFVMLIPVPSVVLDLLLAASITASVIVFLTAVQVRRAVDFSVFPTLLLLLTLFRLSLNLASSRRILLHGHEGTAAAGSVIEAFGFVVGGNYVVGFVLFLALIAIQFLVVSHGAVRTAEVTARFTLDALPGKQMAIDADMNAGLIDEARRRAIAREAEFYGAMDGAARFNQRDSATILITAINIVAGLLIGVLQADLTAVKTYTILVGDGLVTMIPSLLVSVAGGMVLTRASSAESLDLGTQLFSRNTLWIACGVLLGLALIPGLPKLAFILLAALGLIARRLPKAQVSAAESEIAGPAAAAKAGENLASLLKDELTLEIGFQLIPLVDEKQGGQMLRVRALRRHLATELGFIVPSIHITDNLRLKPREYVVSLRGVEIARWQTEQNCLLAVNADPKARPLPGIETREPAFGVSARWIQPGLEEQALAAGYSVVDQTTVIGTHLGELIRRHAHELLGRQEVKRLLDSMNESHPKLVEELVPKLLSLGEVQRVLQQLLREQVSIRDLGAILETLVEAAQQSKNLVHLVESVRQSLGRGLVHPLLDRDGGLKVLMLEQGLENELIRTFSPQGAGLLLGDGSRSNGMPADFLRRVVDSVKRLTGSASASALPVLLCPSPARYHVRRWLEPFLPKVTVLSPGEIPPEVRVRSVGTVG
>LUCA_SRPsystem_FtsY_Indels90_29
MFGFLWKRLIAAAAAAAAAAAAAAAAAAAAAAAAAAAAAAAAAAAAAAAAAAAAAAAAAAAAAAAAAAAAAAAAAAAAAAAAAEREPSYTKAAKSEEDKKKKQESAQKEHVFGKFKKKLSEFKESLLKKLEEGHEELTDDEARRDAEAVGQARNEEEEAREADEIVEEKEKAAEEAAAEAEAASEAESAPADTDNAAVAAAAAAAEPEASEEAKAEPEAEAEKQTEVEAEAEAVEAAREEVEAAAAATGEAPTPEEESSAAAEVEEESESEEQAAKEEEEEVKKVFEKLKSLKKTKKNLLSKLKSLFTISEKNIEELLEELEMALLESDVGLEVVEEIILKEKAVKEKVKRGKDPEELVIELLREELLEILSEELLESKKPNVILFVGVNGTGKTTTIAKLAYLKKGYSVLLAAGDTFRAAAIEQLEEWGERLVPVIKQGADPAAVVDAIYAAHGDVVIIDTAGRLHTNKNLMELKKIKRVVKPDETLLVLDATTGQDAVEQAKEFNEAVGITGIILTKLDGDAKGGAAISIAYVTGKPIKFIGVGEGIEDLEPFDPERFVDRLLGEEEEAEAAASEAEKAAKKMRKGKFTLEDFLEQMEEIKKMGPLEPIMEMIPGPMSKPKPEDEVDAVPEKKLKRMKAIINSMTKEERRNPEIINYGSRFKRIARGSGTSVQDVGKLLKQFKQMKKMMAAPKKMKDGGMMGLMKKMQKMEMKKMGGKGKGGFRRRGKMGKAGAFPSQAAAGASNPAAAA
>LUCA_SRPsystem_FtsY_Indels90_30
MAAAAAAAFGFFDRKATLYELSVSLKEEKKKEKKKSEQFFNLFKKKLKNEKEKVSEKLKEEQARLAEEQTRRDAEVVEEIYEGEELVVSFEETVEEKEEPEEEVEVEQQEELAVKPDGKQILEGAAAAAAAAAASAVAEEEKKEEEEEKEAATEPPAKETAEEALLESNLEELKAMKTEEDPEQTEAQHEEKSEKEEEEAKPEEEEVKEVFEKLKRLKKKKKSLVEKLKSIFILTEKDIEELLRELEEALLQSDVGLEVVEEIILKKRAKKKIPRGKNPEELVIELLREELLILSGVLISSNKPNVILFVGVNGTGKTTTIAKLAYLKKGYSVLLAAGDTFRAGAIEQLEVWGERLVPVIKGADPAAVVFDAAKARDVVIIDTAGRMHTNKNLMELKKIKRVVKPDETLLVLDATTGQDAVEQAKEFNEAVGITGVILTKLDGDAKGGAALSIAAVTKKPIKFIGVGEKIEDLEPFDPERFVDRLLGEEEEEEEAASEEEAEKTVEKMKKGKFDLKDFYKQMEAIKKMGPLESILEMIPGFGKQLKEEAVEVDEKEMKRFKAIIQSMTKEERKNPEIINGSRRKRIAKGSGTSVQDVNELLKQYKQMKKMMKQMKKGGGMKKKKMMRMMKKMGGMMRPGFKLMGKLGRMGKKFRAAAAAAAAAAAAA
>LUCA_SRPsystem_FtsY_Indels90_31
MFGFFKKKKLAAAAAAAAAAAAAAAAKNAVDKFSKDIDENAETIEEIAEVEEKIKKTEKESTTKAAAAAAAAAAAASKADTKEKKSKKKTEEKKKKKEREQSTEKKKSEKFFNKLKKKLKSEKEKLLEKLQEEQARLAEEQTRRDAEAAEQAYLKEEQVVLVEKIVEEEEKAVEEVVEEEQAEEEESLEEKQIKAAAAAAAAAAAAKKVEKEAKEELEKVEEAASPKEAEPEEEEKEKSELYIAAAANITASQEVERIKVEAEKEEESKKEEEEKKKEKEKKKEVFEKLKKLEEKKKGLFEKLKSLFSLSEKNLEELLEELEMALLESDVGLEVVEEIILKKRAVGKKVKRSSNPEELVIELLREELLEILSETSIKNEKKKPNVILFVGVNGSGKTTTIAKLAYLKKGYSVLLAAGDTFRAGAIEQLEIWAERLVVIKHGADPAAVVDAIHAGDVVIIDTAGRLHTNENLMELKKIKRVVKPDETLLVLDATTGQDAVEQAKKFNEAVGITGIILTKLDGTAKGGAALSIAAVTGKPIKFIGVGENIEDLEPFDPERFVDRLLGESEKAESAASEEEAEKAVKKMRKGKFDLKDFYEQLQAMKKMGSLQSILEMIPGMGQMKPEENLEVDEKQLKKWEAIINSMTKEERENPEIINGSRRKRIAKGSGTSPQDVNQLLKQYFQMKKMMKQMKGGGRKKLKKNMMKMMRKFGGMMPFGFKGKGKMRRLGKKFRFAAAAAAAAAAAA
>LUCA_SRPsystem_FtsY_Indels90_32
MALFNKFKKKLSNEKEEVSEKLMESLPEPVAEAEPIAAAVKAFLVSDEEVVLLFEEHVEEQEEEVEEEEKESASEAEQKSAPADVKNGAVGKAAKICEESEQEEAALEEEEEKEALSEAQSELEAVDALAAAAAAAAAAAAAPSRLRLKFAETYLIIGEVPLAAKAAAEQSSAAAEVEEESEEEEAKKEKEEEEKRSVFEKLKERLKKSKKGLLSKLKSIFTLSEKNLEELLEELELALLESDVGVEVAEEIIIKKRAVKKKVKRGKDAEELVIELLKEELLEILNEELKLSSNKPNVILFVGVNGTGKTTTIAKLAYFKKGYSVLLAAGDTFRAGAIEQLEVWGERLVPVIKQGADPAAVVFDAIARDVVIIDTAGRMHTNENLMELKKIKRVVKPDETLLVLDATTGQDAVEQAKAFNEAVGITGIILTKLDGDAKGGAAISIAAVTKKPIKFIGVGEKIEDLEPFDPEKFVDRLLGEDEKAQEAISEEEAEKAVKKIRKGKFTLKDFLEQLQSIKKMGSLKSIMEMIPGMGKMLKPDDVEVDEKQMKRMKAIIQSMTKEERENPEIINGSRRKRIAKGSGTSVQDVNKLLKQFKQMKKMMKQMKGGGPGKLMKKMMKMMKRMGGPMQRGGGMRAKMGRAGKR
>LUCA_SRPsystem_FtsY_Indels90_33
MFDKLKKKLKNSKEKVSNKVEEEAEEVEEEEIEVASEAEQKLTEKQIKQGEFGKAAKICEKKNEEEAKLEKEEQAEKQTTKQSKAESLEAEVAPEPEPVAVEPEPSPLPLSLLEAYFIIGEVPRPVTAAASTAGVEAEKEKESQTEEANKKKEEEEKKEVFEKLKKAVKKPKESLSSKKKSLVTKKEVTLSEKDIEELLWELEMALLESDVALEVAEEIVLKEKLVGKKIRRGKDVEELVKEALREALLEILSEEQDLDMINKKKEGKPFVILFVGINGTGKTTTIAKIAYLKKGYSVVLAAGDTFRAGAIEQLEVHAERLVKVIKHGADPAAVVFDAIAKSRKDVVLIDTAGRMHTNKNLMEEMKKIVRVAKPDLKIFVGDALTGNDAVEQAKEFNEAVGIDGIILTKVDADAKGGAALSIAYVTGKPILFIGTGQGYDDLEPFDPERFVERLLG
>LUCA_SRPsystem_FtsY_Indels90_34
MAAKTKATNSNKSLFLAKRSDIVVAVGIIAILVVMIIPIPPFLLDLLLTFSITLSIVILLVSLYVRKPLDFSVFPSILLITTLFRLSLNVASTRLILLHGNEGTEAAGKVIQAFGNFVVGGNYVVGLIIFLILVIINFVVITKGAGRIAEVAARFTLDAMPGKQMSIDADLNAGLINEARRREEISREADFYGAMDGASKFVRGDAIAGIIITVINIIGGIIIGVLQMSIDALQTYTILIGDGLVAQIPALIISTAAGIVVSRAASESNLGDITKQLFNPKTLFTASGVLFVFGLIPGLPHLPFLLIAAAGAIAYLMTKKQKEKKEEEVAPEEAAPEENVESLLQDPMELEIGYGLIPLVDGEQGGDLLRIKSIRRQLAMEMGFIVPPIHIRDNLQLKPNEYAILIKGVEIARGEIMPGHFLAINPGNVQEEIEGIPTKEPAFGLPALWISESQKEKAQMLGYTVVDPATVIATHLTEIIKKHAHELLGRQEVQRLLDNLAKTHPKVVEELVPNLLSLGTVQKVLQNLLRERVSIRDLLTILETLADYASMTKDPDILTEYVRQALSRTITKQYQNEDGTLSVITLDPSLEQMLAESIQQTEQGSYLALDPNVAEKLLTSIKEVAEKATQKGYQPVLLCSPAIRRHLRRLIERFLPNLPVLSPNEISPNVKIQSLGTVRLNEAQEKAPAEAATSFLSQANENSDTPEVER
>LUCA_SRPsystem_FtsY_Indels90_35
MNILSFGGYPPNRCLRAAAAAAAAAAAAAAAAAAAAAAAAAAAAAAAAASTVGEKELRKELKDLKKELKKKAAAAAAAAAAAAKGPWAVVAAYLLACMTPSSAAASAAATTAAQNKSWSILLSKRSDVLIAVSVIMILVVMIIPLPPFLLDLLLTISITLSIIILLVSMYVKKPLDFSVFPSLLLIVTLFRLSLNIASTRLILLRGHEGPEAAGKVIKAFGNFVVGGNYVVGLIVFLILVIINFIVITKGAGRIAEVAARFTLDAMPGKQMSIDADLNAGLIDEARRRREEISQEADFYGAMDGASKFVRGDAIAGIIITVINIIGGLLIGVLQGMSIEAAQTYTILIGDGLVAQIPALIISTAAGIIVTRAASESNLGELTKQLFNPKALFIAAGVLLLLGLIPGLPHLPFLLLAALGALAYMMRKKQKEQEEKAEEAPPEAKPAPEEKVESLLPDPLELEIGYGLIPLVDGEQGGELLRIKSIRRQLAMEMGFIVPPIHIRDNLQLKPNEYSILIKGVEIARGELMPGHYLAINPGSAQEEIEGIPTKEPAFGLPAVWISESQKEQAQMAGYTVVDPATVIATHLSEIIKRHAHELLGRQEVQRLLDNLAKTHPKVVEELVPNLLSLGTVQKVLQNLLRERVSIRDLRTILETLADYAPMTKDPDILTEYVRQALARTITKQYQNEDGTLSVITLDPKLEQTITESIQQTEQGSHLALEPSVAEKIINKIKQAVEKATSKGYQPVLLCSPAIRRHLRRLIERILPNLVVLSHNEIASNVRIQSIGTVKLDEASEKEPSEAAMSELSQAAAGADTPEVER
>LUCA_SRPsystem_FtsY_Indels90_36
MFEKLKKKLKSAVEKLSEKVEEKAEAVEPVIIEQQPESEESLEAAAAAAAAAAAAAAAAAACESEEAEEEAEKESPAAKPKESKKEALEKGLSFLEESYIAAAAEIKVPEVVSHASAEAKKEAEEKKSEPDKEKEEEKTKKEFEKLKKKLKKKKKGLLEKVKSTTTEREVEISEKDLEELLWELEMALLESDVALEVVEEIIIKKLGKKIKRGENTEELIKEALREALLEILSAETLDLIQKKKKKKPYVILFVGVNGTGKTTTIAKIAYLKKGYSVVLAAGDTFRAGAIEQLEIHAERLVKVIKHGADPAAVVFDAIYANDVVLIDTAGRMHTNKNLMELKKIKRVTKPDLTIFVGDAITGNDAVEQAKEFNEAVGIDGIILTKVDADAKGGAALSIAYVTKKPILFLGVGQGYDDLEPFDPERFVEKLFGESEEGETAASEEEAEKAAEKMKKGKFDLKDFYEQLQSLKKMGSLSSILSMIPGMGQMKNEDNVEAQVVDEKQMKKMKAIIQSMTKEERENPEIINGSRRKRIAKGSGTSVQDVNQLLKQYKQMKKMMKQMKGGGLKKKKGGMAVDAFKLMRMMRKMGGGMRRGFGGPPKMGRAGKRLATAAAAAAAAAAAA
>LUCA_SRPsystem_FtsY_Indels90_37
MGLFDFFGKKRLFGKTKKAEDSKKISEKKKETKKVSKVTKKPVKSTVKEKELRKELKDLKKEIKKKKGIFTQIKDAILPNPWAVVAAYFLAFKLANEPEEKEVDEEKKKSEKFFNLFKKKLKSEKEKTLKKVEEELLAAAAAAAAAAAAFKAFLYREEERVELVDEIIEKKEEEVEEVVIEQQKEEEVKLEELYILQGEFGKAAKICESVVQEEKKLEKEEVKEEAEEVEAKKEEEEDVAAAAAAAAAAAAAPSRLRLKFKEEYFIIGEAPIAVKEEASHVSVEAEHEEELSEEEEKEKKEEEELKKVFEKLKERLKKTKKNLFEKLKSLTTLSEKNIEELLEELEMALLEADVGLEVAEEIIELKKRAVGKKIPKGKDSEELVIELLREELLEILSETSIKNSEKKPNVILFVGVNGTGKTTTIAKLAYLKKGYKVLLAAGDTFRAAAIEQLEIWAERLGVPVIKHGADPAAVVFDAIAAKNDVVIIDTAGRLHTNENLMELKKIKRVVKPDETLLVLDATTGQDAVEQAKAFNEAVGITGVILTKLDGTAKGGAALSIAAVTKKPIKFIGTGEKIEDLEPFDPERFVDRLLGGNEEEESAISEEEAEKAAKKMRKGKFDLKDLLEQLESMKKMGSLQKIMGMIPGMGKMKPEEDMQVDEKKLKRVKAIINSMTKEERENPEIINASRRKRIARGSGTSPQEVNQLLKQFEQMKKMMKQMKGGGRKGKKGLLAGDAMKMQKMMKRFGKMMKPKFKGKGKMRRAGKDFKFAAAGASGPAAAA
>LUCA_SRPsystem_FtsY_Indels90_38
MFDFFWKRKIAAAAAAAAAAAAAAAAAAAAAAAAAAAAAAAAAAAAAAAAAAAAAAAAAAAAAAAAAAAAAAAAAAAAAAAAAEREPSYSLAAASEEDKKSTEEKKKKEGVFNKFKKKLKNAKEKLLEKIEEEKARLAEEQTRRDAEAAEQARDEEEAARRFELYVEEKEKEVEEAEQESEAEEEEGFEAAAAAAAAAAAAAAAAAACENEESKLEEEEVAPAQEEAPEASEAEEAENEAEEPVPEAEAPAQAQAEAKIEEESEKAEPEEEKEEEKKKSVFEKLKERLEKTKKGLFEKLKAIFTLSEKNIEELLRELEMALLESDVGLEVTEEIIIKERAVGQKIPRGKNAEELVIELLREELLEILSEESLLESNKPNVILFVGVNGTGKTTTIAKLAYLKKGYSVLLAAGDTFRAAAIEQLEVWGERLVPVIKHGADPAAVVFDAARNDVVIIDTAGRMHTNENLMELKKINRVVKPDETLLVLDATTGQDAVEQAKEFNEAVGITGIILTKLDGTAKGGAAISIAAVTGKPIKFIGVGEGIEDLEPFDPEEFIDRLFEEGEEAESAASETEEAAKKMRKGEFTLEDFLEQLQQMKKMGPLESIMEMIPGPMGKPKPEDTVEAKPVPEKKMKRTPAIINSMTKEELENPEIINKYSSRFKRIAKGSGTSAQDVGQLLKQYKQMKKMMAAPKQMKDMGPGKLIKKMQKMEMKKMGKRMGRGFRGMGGMGRVGKKFKFAAAGASGPAAAA
>LUCA_SRPsystem_FtsY_Indels90_39
MFGFFWKRSIAAAAAAAAAAAAAAAAAAAAAAAAAAAAAAAAAAAAAAAAAAAAAAAAAAAAAAAAAAAAAAAAAAAAAAAAAEREPSYRLVPSVVEDTKKTEESAKGSHVFNKFKKKLKSFVKKVLKKLEEEQAELADDEARRDAEAVGQARNEEEEAVEEDEIVEEKEEAEEEVVAEEEEESEIKPEEKQILAAAAAAAAAAAASVVQEERPVEEEKEEEKEEEVEAESEAEEAQAVPTVEKQAKAEAKVEEKVEAEEEPAKKEEEKVKTVFEKLKKLKKKKKNLLEKIKSLTSLSEKNIEELLEELEMALLESDVGVEVVEEIIEIKKRAVKKKIRRGKNPEEFVIELLREELKEILSNQILSDKKPNVILFVGVNGTGKTTTIAKLAYLKKRGYKVVLAAGDTFRAAAIEQLEEWGERLVPVIKQGADPAAVVFDAIAKDVVIIDTAGRMHTNKNLMELKKIKRVVKPDETLLVLDATTGQDAVEQAKEFNEAVGITGIILTKLDGDAKGGAAISIAAVTKKPIKFIGVGEKIEDLEPFDPERFIDRLLGGGEKEEEAISEEEAEKTAKKMRKGKFTLKDFLEQLESIKKMGPLSSIMGMIPGMGKMMKEKDMEVDEKEMKRWKAIIQSMTKEERKNPEIINGSRRKRIAKGSGTSVQDVNQLLKQFEQMKKMMKKMKKNGPKKLMGKMMKMMKKMGKPMRRKFKMPPKMGRGKKRLSQAAAGADTPEVER
>LUCA_SRPsystem_FtsY_Indels90_40
MFDKLKKKLSEFVKKVSEKVEEKAEPAEEAAAEEESEAEAESAPADTDNAAVGKAAKICEPEASEEAKLEKEEEAKKQSEAQVEAEAVDAEAAAAAAAAAAAAAPSRLRLKFKEEYYIIGEASSDAPAEAEQSKAAVESEKESEEKEAKKEEEEAKTKAVFDKLKEALKKPKKGLFQKKKSIKTLSEKDIEELLWELELALLESDVAVEVAEEIILKKKLVGKKIPRGKDTEELVKEALREVLLEILSAEQDLDMINKRKKKPFVILFVGVNGTGKTTTIAKLAYLKKGYSVVLAAGDTFRAAAIEQLEEHAERLVKVIKHGADPAAVVYDAIARDVVLIDTAGRMHTNKNLMELKKIVRVVKPDLTIFVGDAITGNDAVEQAKEFNEAVGIDGIILTKVDADAKGGAALSIAYVTKKPILFLGVGQGYEDLEPFDPERFVERLLGEGE
>LUCA_SRPsystem_FtsY_Indels90_41
MAAKTKAASSSASILLAKHSDVVIAVGIIAILVVMIIPLPPFLLDLLLTFSITLSIIILLVSMYVRKPLEFSVFPSLLLIVTLFRLSLNIASTRLILLHGHEGPDAAGKVIEAFGNFVVGGNFVVGLIVFLILVIINFIVITKGAGRIAEVAARFTLDAMPGKQMSIDADLNAGLIDEEARRRREEISREADFYGAMDGASKFVRGDAIAGIIITVINIIGGLLIGVLQMSIEAAQTYTILIGDGLVAQIPALIISTAAGIIVTRAASEENLGDITKQLFSNPKALAIAAGILLLLGLIPGLPHLPFLLLAAVLGVVAYMMSKKEKEQKEEAVEAAEPAEAPAPQEEQVESLLPDPMELEIGYGLIPLVDGEQGGELLRIKSLRRQFAQEMGFIVPPIHIRDNLQLKPNEYSILIKGVEVARGEVMPGHYLAINPGPGQKEIEGIPTKEPAFGLPALWIEESDVEKAQMLGYTVVDASTVIATHLTEIIRKHAYELLGRQEVQKLLDNLAKTYPKVVEELVPNLLSLGTVQKVLQNLLRERVPIRDLLTILETLADYAPMTKDPDILTEYVRQALGRQITKQYMAQDGSLPVITLDPRLEQKIAESLQTTEQGSSLALDPTIMQKLIEKVKKLVDKATIKGIQPVLLCSPAIRRFLKRLIERFLPNLVVLSHNEIPSDVRIFTIGVVRIDEAGQQEPAEAAMSEPAQPAAGASNPAAAA
>LUCA_SRPsystem_FtsY_Indels90_42
MAAAAAAAFNFFWKKKIAAAAAAAAAAAAAAAAAAAAAAAAAAAAAAAASTVNEKELRKELKDLKKEIKKKAAAAAAAAAAAAKNPWAVVAAYFLYLLLASVVEDKETTAEAAKTGALFNKFKKKLKSFVEKVLEKQKEPLLEPVAEAEPIAAAFKAFLVEELERVLLMEEYVKEEEEPVEEVVEENEEESEEKLEEKYILQGEFGKAAKICESVENEEAAIESEKEEEAETEPESESEKLSQLAAAAAAAAAAAAAPSRLRLKLKEKYIEIGEEPKAVPVVESQEKAAAKHEAEVQEEKAPKKKEEEKTKEVFEKLKEKLSKTKKGLFEKLKSLFTISEKNLEELLEELEMALLESDVGLEVVEEIILKRAVGQKIPRGSDAEELVIELLREELLEILSGTILKSKKPNVILFVGVNGTGKTTTIAKLALKKGYSVLLAAGDTFRAAAIEQLETWGERLVVIKQGADPAAVAFDAIADVVIIDTAGRMHTNENLMELKKIKRVVKPDETLLVLDATTGQDAVEQAKEFNEAVGITGVILTKLDGDAKGGAAISIAAVTGKPIKFIGVGEKIEDLEPFDPERFVDRILE
>LUCA_SRPsystem_FtsY_Indels90_43
MFGKFKKKLKNAKEKVSEKVEEEEEPVEEVEVEQQSEEEEGKEEKQIKAAAAAAAAAAAAKKVQEEKKVEKEEEKEAKKELESKPEPEEAELSFKEEEVIAAAATLPVTAAPATAGIEKEKEKEPKEKEENGKKEEEEKKEEFDKLKKKLKKKKKSLFQKKKSTVTLSEKDIEDLLWELEMALLESDVAVEVAEEIVELKKKLVGKKVKRGSDTEELVKESLREALLEVLSKEQDLDIINKKKKGKPYVIVFVGINGTGKTTTIAKVAYLKKRGYSVVLAASDTFRAGAIEQLEVHAEKLGVKVIKHGADPAAVVFDAIAARGDVVLIDTAGRMHTNKNLMEEMKKIIRVVKPDLKIFVGDAITGNDAVEQAKEFNEAVGIDGVILTKVDADAKGGAALSIAYVTKKPILFLGVGQGYEDLEKFDPERFVEKLLGEGEEAEAAKSPTPEPTPKPRKGEFTLEPFPEPLPEPTPMGTLEPIPEPIPGPTGEPTPEPTPEAKPVPEPTLKPTPAPTSDDPFEGITDPEIITKLYGDLFKRPPPGSGTSAIDLGNLLKQWKKDGKPMAAPGEMKDDGEDGEKKKMDKEEPKKKGGRFGFFKRRKGKMGRAGAKLSAAGEGSDTPEVER
>LUCA_SRPsystem_FtsY_Indels90_44
MAAAAAAANRFFGRKSLAAAAAAAAAAAAAAAAAAAAAAAAAAAAAAAASTVNEKELRKELKDLKKEIKKKAAAAAAAAAAAAKNPWAVVAAYFLATKEAKSEEEKEAAAESKRSEAFFNKFKKKLKNEKEKVLEKIEEELLAAAAAAAAAAAAFKAFLVNESVRKLEFEDYIEEEEEEVEEAEQEEEEAAKEGFEMLYVKQGEFGKAAKICEECESEEAAIEKEKKEEKLEEVEEAEELEEALAAAAAAAAAAAAAPSRLRLKLAETSFNIGEVPRPVKEAAATAEPEAKVEAEVEEEEANKKKEEEKKKEEFEKLKERLKKTKKGLLEKLKSIFTLTEKNLEELLRELEEVLLESDVGIEVVEEIILKKRAVKKKVKRSKNAEELVIELLREELLEILSGELLSDNKPNVILFVGVNGTGKTTTIAKLAYLKKGHSVLLAAGDTFRAGAIEQLEEWGERLVPVIKQGADPAAVVYDAIHAKDVVIIDTAGRMHTNENLMELKKIKRVVKPDETLLVLDATTGQDAVEQAKEFNEAVGITGIILTKLDGDAKGGAAISISAVTKKPIKFIGTGEKIEDLEPFDPDRFVERLLEEGEKAEESVSEEEAEKAEKKMRKGKFDLEDFYKQLQAMKKMGPLESILEMIPGMGKQMNEDNVEVDEKELKRYKAIIQSMTKEERRNPEIINGSRRKRIARGSGTSVQDVNKLLKQFKQMKKMMKQMNKGGPKKLKKKLMKMMKKMGGMMKPFFKFLPAGFPSLPGLSAAAAGASGPAAAA
>LUCA_SRPsystem_FtsY_Indels90_45
MAAAAAAAFNFFGREKLAAAAAAAAAAAAAAAAKNAVDKFSKDIDENAETIVEIAELRKKLKDLKKEITTKKKPWAVVAKYFLARKLKKEKEEREQRKEKKKSSKVFKKFKKKLKEFIKKVLEKQEPSLLAAAAAAAAAAAAFKAFLYEELERLKEFEEHVEKEEEAIEEAAAEKNAEAEQKKAPADVKNGAFGKAAKICEKEAEEEAALEEKKEEEELEEVSSEQEALEAAAAAAAAAAAAAAAPSRLRLKLAEEYYIIGEVPRAAKAEAEQLSAAAKAEKEVEEEEAEKEEEEEKTKSVFEKLKEKLKKTKKNLLEKLKSLFTLSEKDLEELLEELEEALLQADVGVEVVEEIILKERAVKQKVKRGKNPEELVIELLREELLEILSAQIKLSEKKPNVILLVGVNGTGKTTTIAKLAYFKKGYSVLLAAGDTFRAGAIEQLEEWAERLGVPVIKQGADPAAVVFDAIHAKDVVIIDTAGRMHTNKNLMELKKIKRVVKPDETLLVLDATTGQDAVEQAKAFNEAVGITGIILTKLDGDAKGGAAISIAAVTKKPIKFIGTGEKIEDLEPFDPERFVDRLLGEDE
>LUCA_SRPsystem_FtsY_Indels90_46
MNILSFAAFKFFGREKLAAAAAAAAAAAAAAAAKNAVDKFSKDIDENAETIVEIAELEEKLKKLEKESTTKKKPWTKVKKYFLKTEEAKEQLKKEQAKEAKKSEKFFKSFKKKLKSEKKKVLEKLMEELLAAAAAAAAAAAAFKAFLYSELERVLLFDEILEKEEEEVEEVVKEQAKESELKLEEKYILQGEFGKAAKICEKVQEEEKAIEKEKAEEAVEEVPEPKEPEEEEAAAAAAAAAAAAAPSRLRLKFKSEYFIIGEALLTLKQLVSRIEIKAKKEAEIQEEKEPEKKEEEKKKEVFEKLKEKLKKKKKSLFEKLKSLFTLSEKNIEELLEELEMALLESDVGVEVVEEIILKKRAKQKVKRGKNSEEFVLEVLREELLEILSGTILEDKKPNVILFVGVNGTGKTTTIAKLAYFKKGYSVLLAAGDTFRAAAIEQLEIWAERLVPVIKHGADPAAVVDAIAAKGDVVIIDTAGRMHTNENLMELKKIKRVVKPDETLLVLDATTGQDAVEQAKAFNEAVGITGIILTKLDGTAKGGAAISIASVTGKPIKFIGTGEKIDDLEPFDPERFIDKLFGENEEAEEAAEETEKAEEKIRKGEFTLEDFYEQLEAIKKMGSLEPILEMIPGPMGKPKPEDEVEPVPEKKMKREEAIINSMTKEERENPEIINGSRRKRIARGSGTSVQDVNELLKQYEQMKKMMKQMKKGGGKKLKKKMMKMMKKMGGGMPPGKRMPPKMGRAGKKLRRAAAGASGPAAAA
>LUCA_SRPsystem_FtsY_Indels90_47
MFGFFWKRKPAAAAAAAAAAAAAAAAAAAAAAAAAAAAAAAAAAAAAAAAAAAAAAAAAAAAAAAAAAAAAAAAAAAAAAAAAAAAAAALAVALPKLEDEKKAEASNEEQFFGLFKKKLKSAEEKTLEKLEEEQPEPVEEAEPIDAEAAEEIYQELEEVVEEEENVEEKEEAAEEVEEEAQSELEAESAPADTDNAAVAAAAAAAEPKVSEEAKIEKEEEEEAEKEVEVESEPEPDELEENEEESVEVKVEEESLNAEVEKEAELEEEEAKKKPEEEEVKEVFEKLKSLKKKKKNLFKKLKSLFTLTEKNLEELLEELEMALLESDVGLEVVEEIILKEKAVKKKVPKGSNPEELVIELLREELLEILSGELLEKKKPNVILFVGVNGTGKTTTIAKLALKKGKSVLLAAGDTFRAAAIEQLEIWGERLGVPVIKQGADPAAVAYDAIARDVVIIDTAGRMHTNENLMELKKIKRVVKPDETLLVLDATTGQDAVEQAKQFNEAVGITGIILTKLDGTAKGGAAISIAAVTKKPIKFIGVGEGIEDLEPFDPERFVDRLLGEDEEEEAAISEEEAEAAAEKIRKGKFDLKDFLQQLEAIKKMGPLDSIMGMIPGMGGMKPEDDLEVDEKKLKKVEAIINSMTPEERENPEIINGSRRKRIAKGSGTSEQDVNELLKQYKQMKKMMKQMKGGGGKKKKQMMKMMKKMGGMMKPGGGMPGKLGRVGKRADLAGARRDTPEVER
>LUCA_SRPsystem_FtsY_Indels90_48
MFGFFFKRKPAAAAAAAAAAAAAAAAAAAAAAAAAAAAAAAAAAAAAAAAAAAAAAAAAAAAAAAAAAAAAAAAAAAAAAAAAAAAAAATKEQKPSEKKKKAAFKKKKEKFFNLFKKKLKSAKEKVLKKLEEAQAEPAEEETRRDAEAAEPAYSPDEQLAAVEETVEEEVKEIEEPEEEEQEEVVVKTDGDMSVEGAAAAAAAAAAKAAAEEVEQEKKKEKEEANELPAELEPQPTVVAPEPEPVAVEPESEPEPLPFLEAYHIAAAASLVEGTAGEKAQTKAKSEKELKEEEEKEKEEEEKKKKEFEKLKRLKKTKKGLLEKLKSIFTLSEKDIEELLEELELALLEADVGLEVVEEIIELKEKAVKKKVKRSKNTEELIIELLREELLEILSESSLLAEKKPNVILFVGVNGTGKTTTIAKLAYLKNGYKVLLAAGDTFRAAAIEQLEIWGERLVPVIKQGADPAAVVFDAIAAKNDVVIIDTAGRMHTNKNLMELKKIKRVIKPDETLLVLDATTGQDAVEQAKAFNEAVGITGIILTKLDGDAKGGAALSIAAVTGKPIKFIGVGENIEDLEPFDPERFVEKLLGEEESAEAAAEEAEKAAKKIRKGKFTLEDFLEQLEAIKKMGSLEPIMSMIPGPMGKPKPEEEPEAVDEKELKRMKAIIQSMTKEERRNPEIINGSRKKRIAKGSGTSVQDVNRLLKQFEQMKKMMKQMKKMGLKKLMKKMMKMMGKMGRGGKGGVKLPSKMGRAGAKAAAAAAAAAAAAAAA
>LUCA_SRPsystem_FtsY_Indels90_49
MFGFFWKRKVAAAAAAAAAAAAAAAAAAAAAAAAAAAAAAAAAAAAAAAAAAAAAAAAAAAAAAAAAAAAAAAAAAAAAAAAAAAAAAAVLTAPPSLKEEKKKEKKNSEKFFNLFKKKLKSEAEKTSEKIIEEQAELTDDEARRDAEAVGEIYLAEEEVEEFDEIVEKKEEELEEVVAESQAEAEIKPAPKDILNAAVAAAAAAAEPVAQEESKIEEEKIKEAEEEEPAEAEAEDPALSFKEASHIAAAATLDAKEDAESAAAKVEIEEESSAEEEPAKKEEEKVKTVFEKLKEKLSKSKKGLLEKLKSLFTISEKNLEELLEELEMALLESDVGIEVVEEIILKKRAVKRKVPRGKDPEELVIELLREELLEILSGELLSSKKPNVILFVGVNGTGKTTTIAKLAYLKKGYSVLLAAGDTFRAAAIEQLEEWGERLVPVIKQGDPAAVVFDAIAARGDVVIIDTAGRMHTNENLMELKKIKRVVKPDETLLVLDATTGQDAVEQAKAFNEAVGITGIILTKLDGDAKGGAAISIAAVTGKPIKFIGTGEKIEDLEPFDPERFIDRILGEEEKEESAAEEAEKATKKMRKGEFTLEDFLEQLEQIKKMGSLESIMEMIPGPMGKKIPEDAVEAQPVDEKKLKRTKAIIQSMTKEELRNPEIINKAYGSRIKRIARGSGTSVQDVGKLLKQFKQMKKMMAAPKQMKKMKAKKLKRKMQKMEMKKMGSRGGFFKRRMGKLGRAGPFAPLPGARRAAAAAAA
>LUCA_SRPsystem_FtsY_Indels90_50
MGLLSFAAFGFFWRKRLAAAAAAAAAAAAAAAAAAAAAAAAAAAAAAAASTVNEKELRKELKDLKKEIKKKAAAAAAAAAAAAKNPWAVVAAYFLASKLAKSKEEKELKKESSRKEKLFEKFKKKLKSEKEKVLEKLKESLLAAAAAAAAAAAAFKAFLYSESERLLLVEEHIEKEEKTVEEAEIAEAKESEESLEMLYVKQGEFGKAAKICEELVAEEVALEEEKVEEEAEEVSEALEAQESLAVKEVASHLAAEAKIEAEVQEEEAEKEKEEEKKKTVFEKLKEKLKKTKKNLLEKLKSLFTISEKNLEELLEELEMVLLEADVGLEVVEEIILKKRAGQKVPKGKNPEELVLELLREELLEILSGELELEEKKPNVILFVGVNGTGKTTTIAKLALKKGYSVLLAAGDTFRAAAIEQLEEWGERLVPVIKQGADPAAVVFDAIAAGDVVIIDTAGRMHTNENLMELKKIKRVVKPDETLLVLDATTGQDAVEQAKEFNEAVGITGIILTKLDGTAKGGAAISIASVTKKPIKFIGTGEKIEDLEPFDPERFIDRLLGEEEEEESAESEEEAEKMAEKMRKGKFDLKDLLEQLESIKKMGPLSKIMGMIPGMGKMKPEDDLEAQAVDEKKLKRMKAIINSMTKEERENPEIINGSRRKRIAKGSGTSPQEVNQLLKQFEQMKKMMKQMKKKGLKKLMKKMQKMMKKMGGGMKMMKRMPLKMGRAGKDFKFAGEGSDTPEVER
>LUCA_SRPsystem_FtsY_Indels90_51
MGLLSFAAFKFFGKEKLAAAAAAAAAAAAAAAAKNAVDKFSKDIDENAETIVEIAELREKLKDLEKEITTKKKPWTKVAKYFLALKEAKEQEQKKQSAEAKKKSGFFNLLKKKLKSEKKKVQEKQPEPLLEPVAEAEPIAAAFKAFLVTPVLRKLLFANYIEKETEEAEEAAIEEVAESEESLEMLYVKQGEFGKAAKICEELEAEEAAIESEKEKEELEEASSELESLEAAIEAYFNIGEVPRALPTVVSQVEAAAELEAEIKEEEAKKEKEEEKKKTVFEKLKERLKKKKKGILEKLKSIFTLSEKNVEELLEELEMVLLESDVGLEVVEEIILKKRAVKKKVPRSENPEELVLEVLREELLEILSEQILKEKKPNVILFVGVNGTGKTTTIAKLAYLKKGYSVLLAAGDTFRAGAIEQLEEWGERLVPVIKHGADPAAVVFDAIHAKAKDVVIIDTAGRMHTNENLMELKKIKRVVKPDETLLVLDATTGQDAVEQAKEFNEAVGITGIILTKLDGDAKGGAAISIAAVTGKPIKFIGTGEGIDDLEPFDPERFVDKLFDESEEEEEAAEETEEAEKKMRKGKFTLEDFLKQLQAIKKMGSLESLLSMIPGPMGKQKPEEDVEAQPVPEKELKRIKAIIQSMTKEERKNPEIINGSRRKRIAKGSGTSVQDVNQLLKQFKQMKKMMKQMKKGKSGGLMKKMMKMMKKMGGSMRGGFKRPPKGRKSRKKLRRPAAAAAAAAAAA
>LUCA_SRPsystem_FtsY_Indels90_52
MSTPIAVAAATARAAASKSSAVKKPRARAAAKAKDLLLPVAAISVIFVMLIPIPAAVLDLLLAASITASVLVFLSAVQVRRAVDFSVFPTLLLLLTLFRLSLNIASSRRILLHGNEGTAAAGKVIEAFGQFVVGGNYVVGFVLFLALIAIQFLVVSHGAVRTAEVTARFTLDALPGKQMAIDADMNAGLIDEARKRRQAIAQEAEFYGAMDGAARFNQRDALATILITAINIVAGLLIGVIQGVALEAVRTYTILVGDGLVTMIPSLLVSVAGGMVLTRASSAGALSELGTQLFRKRTTLYIASGVLAALALVPGLPKLAFLLLAALAWAARRIPQAPESAAESEAAAIAAAPERAKGGGENLASLLKDDLSLEIGFQLIPLVDEKQGGQMLRVRALRRHLASELGFIVPPIHISDNLRLRPREYVVSLRGIEIGRWQTEQNSLLAVNAGPQTRPIPGKETREPAFGVPARWIQAGLEDQAIAAGYSVVDAATVISTHLGELIRRHAHELLGRAETKRLLDALNETHPKLVEELVPKLLTLGEVQKVLQQLLREQVSIRDLGTILEALVEAAQVNKSLPHLVETVRQALGRRIVQPLLDRDGSLRVIMLDPGIEEELMSSFSPESAALLLSDGHALSAGWLRRIVDSVKQLIGPSSSSAPPVLLCSSPARYYLRRWLEPILPRVTVISPMEIPPDVRVRSIGTVR
>LUCA_SRPsystem_FtsY_Indels90_53
MFEKLKKKLKAEKEKVSEKAEKAAEAAEEVVAEQQPEEEESLEAAAAAAAAAAAAAAAAAAALKEEVKTEPEEEKKEKREVPAEPEPEPDEKEEVEAAAAATGAVPEVIEEVQVEKEKEKELKEKEEEGKKEEEEKKKEFEKLKKVKKKKKGLLQKKKTLVTLSEKDLEELLWELEMVLLESDVALEVVEEIIIKKRLGKKVKRGENVEEIIKEALREALLEILSEEKLDLINKKKSKKPFVILFVGVNGTGKTTTIAKLAYLKKGFSVVLAAGDTFRAGAIEQLEEHAERLVKVIKHGADPAAVAFDAIAKDVVLIDTAGRMHTNKNLMEMKKIKRVVKPDLTIFVGDAITGNDAVEQAKEFNEAVGIDGIILTKVDADAKGGAALSIAYVTKKPILFLGVGQGYDDLEPFDPEWFVDKLLGESEEEEAAASEEEAEATAKKMRKGKFTLKDFLEQLEAIKKMGPLDSIMGMIPGMGKKIKEDDMEVDEKQLKRIKAIIQSMTKEERRNPEIIDGSRRKRIAKGSGTSVQDVNQLLKQFKMMKKMMKQMKKGGGKKLKKKMMKMMKKMGKKMRRKGGGPSKLGRAGKRADLAGAGASNPAAAA
>LUCA_SRPsystem_FtsY_Indels90_54
MFGFLKKKKLAAAAAAAAAAAAAAAAKNAVDKFSKDIDENAETIEEIAEVEEKIKKTEKESTTKAAAAAAAAAAAASKADTKEKKSKKKTEIKKELLERKKREESKKSEAFFNKLKKKLKEEKEKLSKKLEEEHAELTDDEARRDAEAVGQAYSADEKVVLEEKKVEEEEKEVEEVEKEEIAEAEKKFEEKQIKAAAAAAAAAAAAKKAKKEAKSEAEKLAPPVSEAPAEKESEEAEKKALYIAAAATGPVTAAEQQAKVEAEKEEESEKEEAKKKKEEEKKKSVFEKLKEALKKKKKNLFEKLKSLTTLSEKDLEELLEELEMALLEADVGVEVVEEIILKKKAVKKKVKRGKNPEELVIELLREELLEILSETSLKLEEKKPNVILFVGVNGTGKTTTIAKLAYLKKRGYSVLLAAGDTFRAAAIEQLEIWAERLGVPVIKQGADPAAVVFDAIYAKARGDVVIIDTAGRMHTNENLMELKKIKRVIKPDETLLVLDATTGQDAVEQAKEFNEAVGITGIILTKLDGDAKGGAAISIAKVTGKPIKFIGVGEGIEDLEPFDPERFIDRLLGEDEEAESAASEEEAEKAAKKMKKGKFDLKDFYEQLESMKKMGPLDKILEMIPGMGKKINEDDLEVDEKEMKRYKAIIQSMTKEERKNPEIINGSRRKRIARGSGTSVQDVNRLLKQFKQMKKMMKQMKKGGPGKLKKKLMKMMKKMGGGMRRKFGGMGRKGRAGAKADLTGARRAAAAAAA
>LUCA_SRPsystem_FtsY_Indels90_55
MAATTAAATSNWLIMLSKRSDVLLAVGIIMILVVMILPMPPFLLDLLLTISITLSVVILLVSMYIRKPLDFSVFPSLLLIVTLFRLSLNIASTRLILLRGHEGPEAAGKVIKAFGFVVGGNYVVGLIVFLILVIINFIVITKGAGRIAEVAARFTLDAMPGKQMSIDADLNAGLIDEARRRREEIAREADFYGAMDGASKFVRGDAIAGIIITLINIIGGLLIGVLQMSIEAAQTYTILIGDGLVAQIPALIVSTAAGIVVTRAASESNLGDITKQLFNPKALAIAAGILFFLGLIPGLPHLPFLLLAALGLIAYMMRKKQKEQKEKEEAPAEAAEAAPEEQVESLLPDPLELEIGYGLIPLVDAEQGGELLRIKSIRRQIAMEMGFIVPPIHIRDNLQLKPNEYAILIKGVEVARGEVMPGRFLAINPGPAQRELEGIPTKEPAFGLPALWISEQQKEKAQMAGYTVVDPSTVIATHLTEIIKRHAHELLGRQEVQRLLDNLAKTHPKVVEELVPNLLSLGTVQKVLQNLLRERVSIRDLRTILETLADYAPQTKDPDVLTEYVRQALSRTITKQYQAPDGTLSVITLDPSLEQTLAESIQQTPQGSYLALDPSLAQKLIEKLKEAAEKVTSRGYQPVLLCSPAIRRHLRRLIERFLPNLPVLSPNEIPPNVKIQAIATVKLDAAGEQVSAEAALSEPSQAAAGADTPEVER
>LUCA_SRPsystem_FtsY_Indels90_56
MAAAAAAAFGFFWDDKAAAAAAAAAAAAAAAAAAAAAAAAAAAAAAAAAAAAAAAAAAAAAAAAAAAAAAAAAAAAAAAAAAAAAAAAAAEREPSYRPIPRVLEEKKAKQEKKSGEGFFNKFKKKLKNEKKKLSKKLQEEQAALPTESTRRDAEVVEEIVEAQEQVVQEEENVEEEEEEVEEVEVEQVSEEEKKLEEKQIKAAAAAAAAAAAAKKVEEEAKIEAKEEEEAAKEAEAAESQIEQEEEKNIEAAAENKEASQEEKQAKVEAEVEEALEEAEPEKEKEEEEKKSVFEKLKERLKKTKKGLLEKLKSISTLSEKNLEELLRELEMALLESDVGLEVTEEIIEIKKRAVKKKIPKGKNTEELVIELLREELLEILSGESLNLEEGKPNVILFVGVNGTGKTTTIAKLAYLKKKGKSVLLAAGDTFRAAAIEQLEIWGERLGVPVIKQGADPAAVVFDAIYAARDVVIIDTAGRMHTNKNLMELKKIKRVIKPDETLLVLDATTGQDAVEQAKEFNEAVGITGIILTKLDGTAKGGAAISIAKVTKKPIKFIGVGEGIEDLEPFDPERFIERLLGEEEEAESAADEEEAEKAAEKMRKGKFDLKDFYKQLEAIKKMGSLESIMEMIPGMGGMKPEDDVEVDEKKLKKFEAIIDSMTKEERRNPEIINGSRRKRIAKGSGTSEQDVNRLLKQYKMMKKMMKQMKKGGGKKLMKQMLKMMKRMGRMMRPKGKVKSKKGRAGAKAPRPAAAAAAAAAAA
>LUCA_SRPsystem_FtsY_Indels90_57
MFGFFKEKLAAAAAAAAAAAAAAAAKNAVDKFSKDIDENAETIEEIAELEEKLKKLEKESTTKKKPWTKEKKYFLKTEEAKEQKKKEASKEAKKSEKVFNLFKKKLKEEKEKVLTKLMEALLAQPTESAAAAAAFKAFLYSELERQKLFAETIEKKKEPLEKVVEEQAEEEELKLEELYILQGEFGKAAKICEKVQEEEVALEKEKAKEALKTVEVPQEPAPAEAAAAAAAAAAAAAPSRLRLKLTEAYHIIGEALLPVKAAASTAEIKAEVEEELEEEEEEEKKEEEEKKSVFEKLKERLKKKKKNLLSKLKNLITLSEKNLEELLEELELALLQSDVGVEVVEEIILKERAVKKKVKRGKDSEELVIELLREELLEILSEELLSENKPNVILFVGVNGTGKTTTIAKLAYFKKGYSVLLAAGDTFRAAAIEQLEIWGERLVPVIKQGADPAAVVDAIAKDVVIIDTAGRMHTNKNLMELKKIKRVVKPDETLLVLDATTGQDAVEQAKEFNEAVGITGIILTKLDGDAKGGAALSIASVTKKPIKFIGVGEGIEDLKPFDPERFVERLLEEGESAESAAEEAEEAAKKIRKGKFTLEDFLEQMEAIKKMGSLSPLMSMIPGPMSEPKPEDEVEPVPEKKLKRMPAIINSMTKEERRNPEIINGSRRKRIARGSGTSVQDVNKLLKQFEQMKKMMKQMKGGKMMKKMKKMMKMMGKMGGGMKPGFKMPGKMRRGGKKPPRPAAGASGPAAAA
>LUCA_SRPsystem_FtsY_Indels90_58
MFDKLKKKLKSFKEKVSEKIEKKTEEVEEVVAEQIAEEEEKLEEKQIKAAAAAAAAAAAAKKEQKEVKLEKEEEKEKSASAQAKPEPEPKAAAAAAAAAAAAAAAAAAAEEYTEASIAAAAAEIAVPEVISHVSVEKEKQKESEEAEEKKKKEEEEKKVEFEKLKAVKKTKKGFSSKKKSLITLSEKDIEDLLWELEMVLLESDVAVEVAEEIVLKERLGQKIPRGKDVEELVKEALREALLEILSEEQLDMIKNKKKEGKPFVILFVGINGTGKTTTIAKLAYLKKGFSVVLAAGDTFRAGAIEQLEEHAERLVKVIKHGDPAAVVFDAIAGDVVLIDTAGRMHTNKNLMEMKKIVRVVKPDLKIFVGDAIAGNDAVEQAKEFNEAVGIDGVILTKVDADAKGGAALSIAHVTGKPILFLGVGQGYDDLEPFDPERFVEKLLG
>LUCA_SRPsystem_FtsY_Indels90_59
MAAAAAAAIGFFWKERLAAAAAAAAAAAAAAAAAAAAAAAAAAAAAAAASTVNEKELRKELKDLKKEIKKKAAAAAAAAAAAAKNPWAVVAAYFLYLPLASVVEDKETKAEAGSSEALFNKFKKKLSSFVEKVLKKLKEPLLEPVAEAEPIAAAFKAFLVNEKERVILMEEYIEEQEEEVEEEAKEEPAEAEQKLAELYIKQGEFGKAAKICEKLEKAEVEIESEEKEEKLKEVKSESEAEEAEAAAAAAAAAAAAAPSRLRLKLKEELFNIGEVPRPVKAVAAQAKVAAEKEKESEEKEENKEKEEEEKKEVFEKLKEKLKKKKKNLVKKLKSLVSLSEKNIEELLRELEMALLESDVGLEVVEEIIIKKKAKKKVRRGKDPEELVIELLKEELLILSETLNSEKKPNVILFVGVNGTGKTTTIAKLAYLKKGYKVLLAAGDTFRAGAIEQLEIWGERLVPVIKQGADPAAVVFDAIHAKDVVIIDTAGRMHTNENLMELKKIKRVIKPDETLLVLDATTGQDAVEQAKEFNEAVGITGIILTKLDGDAKGGAALSIAYVTKKPIKFIGVGEGIEDLKPFDPERFVDKLLGEGEKAEEAISEEEAEKAVKKMRKGKFTLKDFLEQLQAMKKMGPLNSIMSMIPGMGKMMPEDNFDVDEKEMKRMKAIINSMTKEERENPEIINGSRRKRIAKGSGTSVQDVNQLLKQFKQMKKMMKQMKGMKGKGLKKKMMKMMKKMKGMMRPGFKMPPKMRRAKKKFRLPGARRAAAAAAA
>LUCA_SRPsystem_FtsY_Indels90_60
MFNKLKKKLKSFKEKVSEKVEKEAEEAEEVVKEQVSESEEKLTEKQIKQGEFGKAAKICEKKEQEERAIEEEEEEEKKKEVPAPQEPEEDEAAAAAAAAAAAAAPSRLRLKLKEEYINIGEVPRAVPEVVSHVEVEEEKEAEVEEEEEEKEKEEEKKEEFEKLKKKLEKPKKGLFEKIKSLITISEEDLEELLWELEMVLLESDVALEVAEEIILKKRLVGKKIPRGENIEELVLEALREALLEILSAEKLDMIKEKKREKKPFVILFVGVNGTGKTTTIAKLALLKKGYSVVLAAGDTFRAGAIEQLEEHAERLVKVIKHGADPAAVVYDAIAARDVVLIDTAGRMHTNKNLMEELKKIKRVVKPDLTIFVGEAITGNDAVEQAKEFNEAVGIDGIILTKVDADAKGGAAISIAYVTKKPILFLGVGQDYEDLEPFDPEWFIDRLLGES
>LUCA_SRPsystem_FtsY_Indels90_61
MFGFFREKLAAAAAAAAAAAAAAAAKNAVDKFSKDIDENAETTVEEKELRKKLKDLKKEIKKKKKPWAVVAKYFLAFKLAKEKEKKEQKKEAKKSEAFFNKFKKKLKEEAEKLSEKLKEPLLEPVAEAEPIAAAFKAFLYSELERVLLFEETVEEQEEAVEEEEKEAASEEEQKKAPADVKNGAFGKAAKICEKEAEKEAALEKEKEAPALSPKKSEKESLDALAAAAAAAAAAAAAPSRLRLSFASEYYIIGEAPLALKTVAEQMAAAVMAEEESEEEEAKEKEEEEKKKAVFEKLKERLKKTKKGLLEKLKSLFTLSEKNIEELLRELEMALLESDVGLEVVEEIIIKKRAKKKIKRGKDAEELVIELLREELLDILSEQSLLEDNKPNVILFVGVNGTGKTTTIAKLAYLKKGKSVLLAAADTFRAAAIEQLEVWGERLVPVIKQGADPAAVVFDAIHAKAKDVVIIDTAGRLHTNENLMELKKIKRVVKPDETLLVLDATTGQDALSQAKAFNEAVGITGIILTKLDGTAKGGAAISIASVTGKPIKFIGVGEKIDDLEPFDPEKFVERLLGEDEAAEAAISEAEEAAEKIQSGKFTLEDFLEQLEAMKKMGSLESIMEMIPGPMGKMKPEDTLEAQPVDEKKLKRTEAIINSMTKEELTNPEIINKLYSSRIKRIAKGSGTSVQDVNQLLKQYEQMKKMMQGPKQMKDNKGKGAMKKMEKMEMKKMGGRMRRGFRRRGKMRKKGKKFRRPAAAAAAAAAAA
>LUCA_SRPsystem_FtsY_Indels90_62
MAAPSTATKSSNRKFMLGKAGDWVVPVAAVSVVFVMLVPMPSFLLDLLLAVSITASVLVLLTAVQILRPVEFSVFPSLLLLLTLFRLSLNLASSRRILLHGNEGTAAAGNVIEAFGQFVVGGNYVVGFVLFLALIAIQYLVVSHGAVRTAEVTARFTLDALPGKQMAIDADLNAGLIDEARKRREQVAREAEFYGAMDGAARFNQRDSLATILITAINIIAGLLIGVFQGIPLEAVKTYTILTVGDGLVTMIPSLLVSVAGGIVVTRASSEDSLGDLRKQLLRPRPLWIASGVLLALALIPGLPKLAFFLLAAGLGFLAWRMQETASAAVEAAATAKAAATEALDSVLKDELSLEVGLGLVPLVDAKQGGQLLRVRALRKNLAQQLGFLVPSVHITDNLKLRPREYVILLRGVEIARWELNQGSLLAISSDPDAPDLPGVETREPAFGVPAKWISADLQEQALASGYAVVDQTSVLATHLGELIKRHAYELLSRQETKRLLDRLNESHPKLVEELVPKLLSLGEVQKVLQQLLREQVSIRDLGTILETLVDAAPQTKNPVLLVESARQALGRALVRPLLDADGELRVVTLDSAIEEELTKAFHPQAGQLPSSALEPNFVRRLLDSLKTLIGGQTSEAPPVLLCSSPARFHLRRLLEPFLPKIVVLSPAEIPPVVRVQSIGVVR
>LUCA_SRPsystem_FtsY_Indels90_63
MGLLSFGLFGFIWKKKLFGKTKKAEDSKKISEKKKETKKVSKVTKKPVKSIKKAKKETFKIKSPEKEKVEKKGIFTQIKDAILPSKKVKEEAPKSVSKSVKKPKETKTAAEKKNSEKFFNLFKKKLNEEKEKVLEKVEEEKPRLAEEATPRDAEAAEQAYNEEEKVKEFEEVIEKEEEPAEEVVEEQESETELKEEEKQIKAAAAAAAAAAAAKKVQEEAKAEKEEKKEAKEELEAEKEPQPEETEEEEIAAAASIVAKQEEEELVVETEKEKELEEEEEAAKAEEEKKKEVFEKLKESLKKKKKGLLEKLKSITVLTEKDIEELLRELEMALLESDVGLEVAEEIIELKKKAVKKKVPRSSDSEELVIELLREELLEILSGELKLEDKKPNVILFVGVNGTGKTTTIAKLAYLKKKGKSVLLAAGDTFRAAAIEQLEIWGERLGVPVIKQGADPAAVVFDAIAKARDVVIIDTAGRMHTNENLMEELKKINRVIKPDETLLVLDATTGQDAVEQAKEFNEAVGITGIILTKLDGTAKGGAAISIAKVTKKPIKFIGVGEKIEDLEPFDPERFVDRLLGENEEEEEAISEEEAEKAAEKIRKGKFDLKDFYEQLEAIKKMGPLSKIMSMIPGMGKMKKEDEAEAKAIDEKKLKRMEAIIDSMTKEERENPEIINGSRKKRIAKGSGTSVQDVNELLKQYEQMKKMMKQMKKMGLKKLKKKMMKMMKKMGKGMKRGFRMPPKGGRAGAGLSAAGEGSDTPEVER
>LUCA_SRPsystem_FtsY_Indels90_64
MGLLSFAAFGFFGRRKLAAAAAAAAAAAAAAAAAAAAAAAAAAAAAAAASTVNEKELRKELKDLKKEIKKKAAAAAAAAAAAAKNPWAVVAAYFLAFKLANPKLEKEKKKEPSQSEKFFGKFKKKLKEETEKVSEKLMDGLLESTDDEARRAAAVVAFLVQEEERVKEFEEILEEKEEPLEEVEVEKQEEEDLKPEEKMILEGAFGKAAKICEKVQEEEKKIEKEEKKEALKALEAPKEPQPSLAAAAAAAAAAAAAPSRLRLSFLEAYFIIGEASRVAKTIGDKMQTEAESEEESSEEEENKEEEEEKKKSVFEKLKERLKKSKKNLLEKLKSLFSLSEKDLEELLEELEMALLESDVGLEVVEEIILKEKAVKKKIPKGKDAEELVIELLREELLDILSGENLKLSDKKPNVILFVGVNGTGKTTTIAKLAYLKKRGYSVLLAAGDTFRAAAIEQLEIWGERLVPVIKQGADPAAVVFDAIAKARDVVIIDTAGRMHTNKNLMELKKINRVVKPDETLLVLDATTGQDAVEQAKEFNEAVGITGIILTKLDGDAKGGAAISIAAVTKKPIKFIGVGEGIEDLEPFDPERFVDRLLGEGEEAESAASEAEEAAEKMKKGKFTLEDFLEQLEEMKKMGSLEPIMEMIPGPMGEPKPEPTVEASPVDEKELKRMKAIIQSMTKEELKNPEIINYSSRIKRIAKGSGTSVQDVGQLLKQFKQMKKMMAAPKQMKDNGEKKAMKKMEKMGMKKMGGKMRPGFRGRGKMRKAGAKAAAAAAAAAAAAAAA
>LUCA_SRPsystem_FtsY_Indels90_65
MAAAAAGLFGFFNPSTPIAVAPATARAAASSASAAEKRRAKLAGKAKDLLLPVAAISIIFVMLIPVPAALLDLLLAASITASVLVFLSAVQVRRAVDFSVFPTLLLLLTLFRLSLNIASSRRILLHGNEGTAAAGNVIEAFGQFVVGGNYVVGFVLFLALIAIQFLVVSHGAVRTAEVTARFTLDALPGKQMAIDADMNAGLIDEAARKRRQAIAQEAEFYGAMDGAARFNQRDALATILITAINIVAGLLIGVLQVALEAVRTYTILVGDGLVTMIPSLLVSVAGGMVLTRASSAGSLSELGTQLFKRTTLYIASAVLAALALVPGLPKLAFLLLAALAWAAWRIPKALEAAVDEAAALAAAEEEQAVDAATENLASLLKDDLSLEIGFQLIPLVDEKQGGQMLRVRALRRHLASELGFVVPAIHISDNLRLRPREYVVSLRGIEIGRWQTEQNSLLAVSADPQTRSIPGKETKEPAFGVPARWIQAGLEEQAIAAGYSVVDQTTVISTHLGELIRRHAHELLGRAETKRLLDALNESHPKLVEELVPKLMTLGEVQKVLQQLLREQVSIRDLGTILEVLVEAAQVNKNLPHLVETVRQALGRRIVQPLLDEDGSLRVIMLDPALEEELVSSFQPESAALLLSDGRAMSAGFLRRLVDSVKQLIGGAPSSATPVLLCQSPARYYLRRWLEPILPRVTVIAPAEIPPDVRVRSLGTVR
>LUCA_SRPsystem_FtsY_Indels90_66
MAAAAAGLFGFFKRKLFGKTKKAEDSKKISEKKKETKKVSKVTKKPVKSIKKAKKETFKIKSPEKEKVEKKGIFTQIKDAILPSKKVKEEAPPSYSPIPKVVKEEKKKEEPKKSEALFELFKKKLKEFAEKVWEKLKEAQAAQAEEEARRDAEAVGQAYSEEELVESFEEAIEKEKEEVEEVVPAEAKESEVSPQEKQILAAAAAAAAAAAASVVQEEKAIEKEEVKEKEEEVEKELEAEEALREEEAIAAAALLAVPEASEQVAAEAEKEAELKEEEEEEIKEEEKVKKVFEKLKERLKKKKKNLFEKLKSLFTISEKDIEELLEELEMVLLEADVGVEVVEEIILKKRAVKKKIKRGENPEELILELLREELLEILSEKSLKLEEGKPNVILFVGVNGTGKTTTIAKLAYFKKGKSVLLAAGDTFRAAAIEQLEIWGERLGVPIIKQGADPAAVVDAIAKAKNDVVIIDTAGRMHTNENLMELKKIKRVIKPDETLLVLDATTGQDAVEQAKEFNEAVGITGIILTKLDGTAKGGAAISIAAVTKKPIKFIGVGEKIDDLKPFDPERFIERLLGGNEEEESAAEETEKAEEKIRKGKFTLEDFYEQLQAIKKMGSLESILSMIPGPMGKPKPEDDLEAVDEKKLKKMEAIINSMTKEERENPEIINGSRRKRIAKGSGTSVQDVNRLLKQYKMMKKMMKQMKGGGGKKLKKGLLAGDAFKMMKMMKKMGGGMKRKFGVKGKKGKAGAKAAAAAAAAAAAAAAA
>LUCA_SRPsystem_FtsY_Indels90_67
MGLLSFAAFGFFLRRKLAAAAAAAAAAAAAAAAAAAAAAAAAAAAAAAASTVNEKELRKELKDLKKEIKKKAAAAAAAAAAAAKNPWAVVAAYFLAFLLANPKEEVEKKKSPAQAEKFFELFKKKLKSEEEKTSEKLIPGLLESTDDEARRAAAFVGFLYSEDERSEEVEETIEEEEEEVEEVVEEEVEESEEKLAELYVKQGEFGKAAKICEKSAQEEVKSESEEVKEASKEVEAESEAEESDAAAAAAAAAAAAAPSRLRLKFLEAYYIIGEASIATPEAVSHVAVEEEKESELEEKEEKKKKEEEKKKKVFEKLKERLKKKKKNLLEKLKSITTLSEKDIEELLRELEMALLESDVGVEVVEEIIEIKERAIKKKIKRGSNPEELVIELLREELLEILSETNLNLEDKKPNVILFVGVNGTGKTTTIAKLAYLKKQGKSVLLAAGDTFRAAAIEQLEIWGERLGVPVIKQGADPAAVVFDAIYAKARDVVIIDTAGRMHTNENLMEELKKIKRVIKPDETLLVLDATTGQDAVEQAKEFNEAVGITGIILTKLDGTAKGGAAISIAAVTKKPIKFIGVGEGIDDLKPFDPERFVDKLLGGSEEEEESASKEEAEKAAKKIKKGKFDLNDFYEQLQAIKKMGSLSKIMEMLPGMGKMKKEEELEVDEKQLKRFEAIINSMTPEERENPEIINGSRKKRIAKGSGTSVQDVNRLLKQYEMMKKMMKQMKKMGLGKLMKQMPKMPDMKMMKKMGGGGKPKMKLKGKKRKKRKKAPRPAAAAAAAAAAA
>LUCA_SRPsystem_FtsY_Indels90_68
MFEKLKKKLKDAKEKVSEKVEEKAEAEEEVVEEQQEEEEIKPEEKQILSVLQEEKPTEKEKEKKAAREPPAKEVPAPKEAAAAAAAAAAAAAAAAAALSFESKNLEENKAVPEVISHVSVEAKHEEEAKKAKEDKKKKEEKKKKEFEKLKKKLQKKKEGLLQKKKTTVTEKELFGFVKGKIELSEKDIEDLLWELEMALLESDVALEVAEEIVVKKKLVGKKVKRGENVEEIVKEALRDALLEVLSEEQLVMINKKKKKKPFVIVFVGVNGTGKTTTIAKIAYLKKGYSVVIAASDTFRAAAIEQLEEHAERLGVKVIKGADPAAVVDAIAAHNDVVLIDTAGRMHTNKNLMELKKIKRVVKPDLKIFVGDALTGNDAVEQAKEFNEAVGIDGVILTKADADAKGGAALSIAYVTKKPILFLGVGQDYEDLKPFDPEKFVDKLLGESEEADSAKEPTPEPTPKPRTPEPTPEPTPEPTPEPTPEGTPEPTPEPIPGPTPEPTPEPTPEAEPVPEPTPKPTPEPTSDDPFEGLTDPEIITKLYSDLFDRPPPGSGDKAIDLGNLLRQWIKDGKPMAAPGESKDDDEDKLIHKHDKEEPKKKGGRFGFFFRRKGKMRRAGAKAAAAAAAAAAAAAAA
>LUCA_SRPsystem_FtsY_Indels90_69
MFDFLKKKLKSFVEKVSKKVEKEAEAAEEAPKETEAEAEKKSAPADIKNAAVGKAAKICEKKASEEKALEEEKEEEKAEEAEAEVEAVDALAAAAAAAAAAAAAPSRLRLKLLEAYFIIGEVPLDAPATAEQSSAAVEVEEEVESEEAKEKKEEEKTKAVFEKLEKKLKKPKKGLLSKKKTITTEKEIVLSEKDIEELLWELEMALLESDVALEVVEEIIELKKRLGRKIKRGEDIEELVKEALREILLEILSTEQDLDMIKEKKKKGKPFVILFVGVNGTGKTTTIAKLAYLKKRGYSVVLAAGDTFRAGAIEQLEEHAKRLVKVIKHGADPAAVVYDAIAKAHDVVLIDTAGRMHTNKNLMELKKIKRVVKPDLTIFVGDALTGNDAVEQAKQFNEAVGIDGIILTKLDADAKGGAAISIAYVTGKPILFIGVGQGYDDLEPFDPERFIERIFGEDE
>LUCA_SRPsystem_FtsY_Indels90_70
MGLFGFFGKKKLFGKTKKAEDSKKISEKKKETKKVSKVTKKPVKSTVKEKELRKELKDLKKEIKKKKGIFTQIKDAILPNPWAVVEAPPSVTKLAKKKEEKKLKEEPARSEKFFNKFKKKLKSEAEKVLKKLKPGLLESTDDEARRAAAFVGFLYKEEERIEEFTEVVEEEEEEIEKEEEAVEEEEEVKEDGDYSVEGAFGKAAKICEKAAAEEVALEKEKESEELTEVPAEKEKLEAMAAAAAAAAAAAAAPSRLRLSFKEAYYIIGEASRAEKTEGDEGQAEAKSEEEVKEEEKEKEEEEEKKKEVFEKLKRLKKKKKSLFEKLKSLSTLSEKNIEELLRELEMALLESDVGIEVVEEIIEIKERAVKKKVRRGSNPEELIIELLREELLEILSGTLKLEDKKPNVILFVGVNGTGKTTTIAKLAYLKKGYSVLLAAGDTFRAAAIEQLEIWGERLGVPVIKQGADPAAVVFDAIAKANDVVIIDTAGRMHTNENLMELKKIKRVIKPDETLLVVDATTGQDAVEQAKEFNEAVGITGIILTKLDGDAKGGAALSIAAVTKKPIKFIGVGEEIEDLKPFDPERFVDKILGEGEKAEEAISEEEAEKTQEKMRKGKFDLEDFYKQLEAIKKMGPLDSILEMIPGMGKKINEDDVEVDEKEMKRMKAIIQSMTKEERRNPEIINGSRRKRIARGSGTSVQDVNRLLKQFKQMKKMMKQMNKGGSKKLMKKMMKMMGKMGRGMRRKGKRMGKMGRARKRLAAAAAAAAAAAAAA
>LUCA_SRPsystem_FtsY_Indels90_71
MFGFFFKKKLAAAAAAAAAAAAAAAAKNAVDKFSKDIDENAETIEEIAEVEEKIKKTEKESTTKAAAAAAAAAAAASKADTKEKKSKKKTEEKKPSKKREQSKEKKKSEAFFDKFKKKLKSFKEKVSEKLIEEKARLAEEQTRRDAEAAEQAYLAEEQVEEFDEILEEEEEEAEEVVEEQQRESEIKPEEKQILAAAAAAAAAAAASCEQEEAKTEKEEEKEAEKEAPSEKEAEEEALEFKSASHIAAAALLTASEELARVAIEAEKEEESKEEEEEEKKEKEEKKEVFEKLKEKLKKKKKNLFKKLKSLFTLSEKNIEELLEELEMALLESDVGLEVAEEIIELKKRAVKKKIPRGKDPEELVIELLREELLEILSEASLKISKNKPNVILFVGVNGTGKTTTIAKLAYLKKGYSVLLAAGDTFRAGAIEQLEEWGERLGVPVIKQGADPAAVVFDAIYAARGDVVIIDTAGRMHTNKNLMELKKIKRVVKPDETLLVLDATTGQDAVEQAKEFNEAVGITGIILTKLDGDAKGGAAISIASVTKKPIKFIGVGEGIEDLEPFDPERFIDRLFGGGEEAEEAAAEEEAEKAQKKIRKGKFDLKDFLEQLQSIKKMGSLKSIMSMIPGMGQMIPEDNAEVDEKQLKRMKAIINSMTKEERENPEIINGSRRKRIAKGSGTSVQDVNKLLKQFKQMKKMMKQMKGGGRKGLKKKMMKMMKKMGGGMRPGFGMMPRMGRAGKKLRLAGAGASGPAAAA
>LUCA_SRPsystem_FtsY_Indels90_72
MFDKLKKKLKSAVEKVSEKIEEKAEEAEEVVEEEQEEEEIKPAPKDILNAAVEPVVQEKAPSEKEKAKEASAEPPAELEAADAALEFLETSYIAAAAEIDAPADAESSSAKAEHEEESAAEKEAEEKKEEKVKEEFEKLKEKLKKKKKSLLEKKKTTTTISEKDIEELLEELEMALLESDVALEVAEEIVLKRLGKKVRRGSDVEELVKEALREALLEILSEESLDMIEKKKKNKPFVILFVGVNGTGKTTTIAKIAYLKKGYSVVLAAGDTFRAAAIEQLEKHAERLVKVIKGADPAAVVFDAIAKDVVLIDTAGRMHTNKNLMELKIKRVVKPDLTIFVGDALTGNDAVEQAKEFNEAVGIDGVILTKVDADAKGGAALSIAYVTGKPILFIGVGQGYEDLEKFDPERFVERLLGESEEKAEAASEEEAEKAAKKMRKGKFTLKDFLEQLEAIKKMGSLSSIMSMIPGMGKQMKDDDLDVDEKQLKRMKAIIQSMTKEERRNPEIINGSRKKRIAKGSGTSVEDVNQLLKQFEMMKKMMKQMKKGKGKKLMKKMMKMMGKFGKMGRRGGRVKGKMGRMGPFPSQAAAGASNPAAAA
>LUCA_SRPsystem_FtsY_Indels90_73
MGLLSFAAFGFFGRKRLAAAAAAAAAAAAAAAAAAAAAAAAAAAAAAAASTVNEKELRKELKDLKKEIKKKAAAAAAAAAAAAKNPWAVVAAYFLAFKLAKKKEEKELKKEAKRKEKFFNKFKKKLKSEKEKFSKKLLDELPFVAFLVQESERIKLFEETIEEQEEEVEEVVEEQAKESEQKLEMLYVKQGEFGKAAKICEKVVQEEVKSETEKVSEASTEKPVPPEAQEKEAAAAAAAAAAAAAPSRLRLSFLETYFIIGEAPSAAKQEVSRLSIKTLKEEEVQEEKEEKKKEAEKKKEVFEKLKERLEKKKKNLFEKLKSLTTLSEKNLEELLRELEMALLEADVGLEVVEEIIELKKKAVKKKVPRGSDPEELVIELLREELLDILSEENLKLEKKKPNVILFVGVNGTGKTTTIAKLAYLKKKGYSVLLAAGDTFRAAAIEQLEVWAERLVPVIKQGADPAAVVFDAIAKRGDVVIIDTAGRMHTNKNLMELKKIKRVVKPDETLLVLDATTGQDAVEQAKKFNEAVGITGIILTKLDGDAKGGAALSIAAVTKKPIKFIGVGEKIEDLEPFDPERFIDRLLGEEEEAETAASEAEKAEKKIKKGKFTLEDFYEQLQAMKKMGSLESILSMIPGPMGQPKPKDDVEAKPVDEKELKRMKAIIQSMTPEERENPEIINGSRRKRIAKGSGTSVQDVNQLLKQYKQMKKMMKKMKKGGKKLKSKMMRMMKRMGGGMPPGFKGKPGMGGLKKKFRLPGARRAAAAAAA
>LUCA_SRPsystem_FtsY_Indels90_74
MSFFNRLKKKLKEAVEKVSEKAEEEAAALPTESTRRDAEAAEQARKEEEQAPREEVVVKEEEEAAEEVEAETEAEEEVASAPADTDNAAVAAAAAAAEPEVSEESPLESEKQAEAETEAESEAEAVEAAKEEEVAAAAAAAEAPAEAEQASAAAEAEEESQEEEAKKKEEEEKKKGVFEKLKERLEKTKKGLFSKLKSLVSLSEKDLEELLRELEMALLESDVGLEVVEEIILKKKAKQKVPRSKDAEEIVIELLREELLDILSEQISKSNKPNVILFVGVNGSGKTTTIAKLAYFKKGYKVLLAAGDTFRAGAIEQLEVWAERLVPVIKHGADPAAVVFDAIARDVVIIDTAGRLHTNENLMEELKIKRVVKPDETLLVLDATTGQDAVEQAKQFNEAVGITGIILTKLDGTAKGGAAISIAAVTGKPIKFIGVGEKIDDLEPFDPEKFVERLLGENEEAESSAEETEEAEKKMRKGKFTLEDFYEQLQAMKKMGPLESILDMIPGPMGQPKPEDNLEAQPVPEKKLKKFPAIIDSMTKEERENPEIINGSRRKRIAKGSGTSVQDVNRLLKQYFQMKKMMKQMKGGKSKKLKKQLMKMMKKMGGMKGPGFKGMGGMGKLGKKFRFAGAGASGPAAAA
>LUCA_SRPsystem_FtsY_Indels90_75
MAAAAAAAFGFFWDDKPAAAAAAAAAAAAAAAAAAAAAAAAAAAAAAAAAAAAAAAAAAAAAAAAAAAAAAAAAAAAAAAAAAAAAAAAAAAAAAATALKLVTADTETAAEKKKSEAFFNLFKKKLKSEKEKVSEKVQEEQPEPVEEAEPIDAEAAEEIYQEEEKIKAFEETVKKQEEPVEEVVEEQASEKEKKKEEKQIKAAAAAAAAAAAAKKVQEEKKVEEKKAKEAAEPVEVAKEPQPTEAAAAAAAAAAAAAAAAAALSFLETYYIAAAASIAVKEVVSHVAVKAKAEKEVKEKEANKKKEEEKKKKVFEKLKERLQKTKKGLLEKIKSLFTLSEKNLEELLEELEMALLESDVGLEVVEEIILKKRAVKKKVKRGKNAEELVLELLREELLEILSGKLLREKKPNVILLVGVNGTGKTTTIAKLAYLKKGYSVILAAGDTFRAAAIEQLEEWAERLVPVIKHGADPAAVVYDAIASDVVIIDTAGRMHTNENLMELKKINRVVKPDETLLVLDATTGQDAVEQAKQFNEAVGITGIILTKLDGTAKGGAAISIAAVTKKPIKFIGVGEGIEDLEPFDPERFVERLLGENEEAEEAISEEEAEKAEEKIKKGKFDLKDFYEQLEAMKKMGPLEKILDMIPGMGKQKKEDNVEIDEKEMKRFKAIINSMTKEERENPEIINGSRRKRIARGSGTSEQDVNQLLKQFEQMKKMMKQMKKGGLKGKKPQLAVDAMKMMKMMKKMGGGMKGGFKRMGKMGKAGKKFKFAAAGASGPAAAA
>LUCA_SRPsystem_FtsY_Indels90_76
MGLLSFGAFDFFGKKKLFGKTKKAEDSKKISEKKKETKKVSKVTKKPVKSTVKEKELRKELKDLKKEIKKKKGIFTQIKDAILPNPWAVVAAYFLAFKLAKKKKEDEVDEEASKSEKFFELLKKKLKEEKEKTLEKLKEPLLEPVAEAEPIAAAFKAFLYKELERILLFEEVVEKKEEEVEEVEEEAEKEEEVKEAGKMVKEGAFGKAAKICEKAVEKEVKLEKEEVKEELEEVEVEKEPQPALAAAAAAAAAAAAAPSRLRLSFTEEYYIIGEAPVALKTVGDEVQTEAEKEKEVQEKEEEAEKEEEEKKEVFEKLKERLEKSKKGLLEKLKSLFSLSEKNLEELLEELELALLEADVGLEVVEEIIELKERAIKQKVKRGSNPEELVIELLKEELLEILSEENIKLESNKPNVILFVGVNGTGKTTTIAKLAYLKKRGYSVLLAAGDTFRAAAIEQLEIWGERLVPVIKQEGADPAAVVYDAIHAKAHDVVIIDTAGRMHTNENLMELKKIKRVIKPDETLLVLDATTGQDAVEQAKKFNEAVGITGIILTKLDGDAKGGAAISIAAVTKKPIKFIGVGEGIDDLKPFDPERFVDKLLEEEEEAEEAIEEAEEAAKKMRKGKFTLEDFLEQLESIKKMGSLEPIMSMIPGPMGKPKPEEELEAEPVDEKEMKRMKAIINSMTKEERRNPEIINGSRRKRIAKGSGTSVQDVNQLLKQFEQMKKMMKKMKKGGSKKLMKKMMKMMKKMGGMGRRKFRLKGKMRRKRKKAAAAAAAAAAAAAAA
>LUCA_SRPsystem_FtsY_Indels90_77
MAAAAAAAIRLFWKPLITKAQASEEDMESAAEEKDAEKFFNLFKKKLKAEKEKVSEKLEEEKARLAEEQTRRDAEAAEQARDEEEKAREFEEIIEQKEEAVEEVVEEQESESELKLEAAAAAAAAAAAAAAAAAKVVEEEVKTEVEEVAEAAREEPAAPEAEEKEKKEEEAAAAAAATARQAVAQISIEAKIEEESQEKEEEAKKEEEKVKEVFEKLKEKLKKKKKSLLEKLKSLSILSEKNLEELLEELEMALLQADVGLEVVEEIILKKAKKKVPRGSNPEELVIELLREELLEILSGALLEDKKPNVILFVGVNGTGKTTTIAKLAYLKKGYSVLLAAGDTFRAGAIEQLEIWGERLVPVIKQGADPAAVVFDAIAADVVIIDTAGRMHTNKNLMELKKIKRVVKPDETLLVLDATTGQDAVEQAKKFNEAVGITGVILTKLDGDAKGGAALSIAAVTGKPIKFIGVGEGIEDLEPFDPERFVDKLLG
>LUCA_SRPsystem_FtsY_Indels90_78
MFGFFWKRKPAAAAAAAAAAAAAAAAAAAAAAAAAAAAAAAAAAAAAAAAAAAAAAAAAAAAAAAAAAAAAAAAAAAAAAAAAAAAAAATKEQKPSLRKKKKEEPKKKEKFFNKFKKKLKSEKEALLKKLIEEQAELTDDEARRDAEAVGEAYLAEEEVEEFDEIVEEKEEEVEEVVVEQQRESEESLEAAAAAAAAAAAAAAAAAACVSEEAKQEKEKEAEEQEPKPAAPEPEEEELEFKEASQIAAAAPITAKEELARISIEKEIEEESEEEEEEKEKEKEEKKEVFEKLKRLKKKKKNLFEKLKSLTTLSEKNIEELLEELELALLESDVGVEVVEEIILKKRAVKKKVPRGSDPEELVIELLREELLEILSGVLLEDKKPNVILFVGVNGTGKTTTIAKLAYLKKGKSVLLAAGDTFRAAAIEQLEVWGERLVPVIKQGADPAAVVDAIAKRDVVIIDTAGRMHTNENLMELKKIKRVVKPDETLLVLDATTGQDAVEQAKQFNEAVGITGIILTKLDGDAKGGAALSIAAVTGKPIKFIGVGEGIEDLEPFDPERFVDRLLGEEEKEEEAASEEEAEELAEKIQKGKFDLEDFYEQLEAIKKMGSLESIMEMIPGMGGMKKEEMVEVDEKKLKRYEAIIDSMTKEERRNPEIINGSRKKRIAKGSGTTEQDVNELLKQYKQMKKMMKQMKGGGGMGKKQMGKMPDMKMMKRMGGMMKPGKRLPGKSRRGGKRQPRPAAAAAAAAAAA
>LUCA_SRPsystem_FtsY_Indels90_79
MNILSFAAFGYFGKERLAAAAAAAAAAAAAAAAAAAAAAAAAAAAAAAASTVNEKELRKELKDLKKEIKKKAAAAAAAAAAAAKNPWAVVAAYFLAFKLANVKEQKEAAAEARKSEKFFNKFKKKLKAEKEKLLEKLEEAALAPPTESTPAAAAFKAFLVHELEEQPEFDEYLEEKEEPAEEVVEEEQEEEELKLEEKYILQGEFGKAAKICEKVQEEEEKIEKEEAKEPLKEVESEKELEPAEVAPEPEPVAVEPEPSPLPLPLPEEIFNIGEVPPTVKQPASRMEIEALIEKESSEKEEKEKKEEEEKKKIFEKLKRLQKKKKGLLKKLKSLFTLSEKDIEELLEELEMALLESDVGVEVVEEIIIKKRAVKKKVPRGKNAEELVIELLREELLILNEVLLEKNKPNVILFVGVNGTGKTTTIAKLALKKGKSVLLAAGDTFRAAAIEQLKIWGERLVPVIKQGADPAAVVDAAKADVVIIDTAGRMHTNKNLMELKKIKRVVKPDETLLVLDATTGQDAVEQAKEFNEAVGITGIILTKLDGTAKGGAAISIAAVTGKPIKFIGVGEKIEDLKPFDPEKFVDRLLGEGEEAEAAASESEEAVEKIRKGKFTLEDFYEQLQAIKKMGSLEPILEMIPGPMSQPKPDPTLEAQPVPEKKMKKTEAIIDSMTKEELENPEIINKLYSSRFKRIAKGSGTSAQDVGRLLKQYIQMKKMMQGPKQMKDDGEKKLIKKMQKMEMKKMKRRMGPFKRVKPKMGKAGAKASQAGAGADTPEVER
>LUCA_SRPsystem_FtsY_Indels90_80
MGLLSFGLFGFFWKRKLFGKTKKAEDSKKISEKKKETKKVSKVTKKPVKSIKKAKKETFKIKSPEKEKVEKKGIFTQIKDAILPSKKVKEEAPPSYRKIVKVKKEDKKKEEPGSSEAFFDKFKKKLKEEKEKVLEKLEEGHARLADDEARRDAEAVGQAYLEEEKVIEEEEKVEEKEEPVEEVVPEEQKEEIVSPEEKQILAAAAAAAAAAAASVEKEEVKIEKEEIEEKKEEVEEESEELEAEKEELEIAAAATGTAKTEEEELKVEAEKEKELKEEEEEKEKEKEEKKKEFEKLKEKLKKKKKGLLEKLKSIFTLSEKNLEELLEELEMALLESDVGLEVVEEIIEIKKRAVGKKVKRGKNPEELVIELLREELLEILNETNLKLEKNKPNVILFVGVNGTGKTTTIAKLAYLKKGYSVLLAAGDTFRAGAIEQLEVWGERLGVPVIKQGADPAAVVDAIHAKRNDVVIIDTAGRMHTNKNLMELKKIKRVIKPDETLLVLDATTGQDAVEQAKVFNEAVGITGIILTKLDGTAKGGAAISIASVTKKPIKFIGVGEGIEDLKPFDPEKFVDRLLGREEEADAAASESPKAEKKMRKGEFTLEDFLEQLQEMKKMGSLEPIMEMIPGPMGKPKPEDNAEAEPVPEKKLKKTPAIINSMTKEELENPEIINKLYSSRFKRIAKGSGTSASDVGRLLKQYKQMKKMMAAPKQMKGGKEKGLKHKMQKMGMKKMGKRMGRFKRMKGKMRRAGKDFKFPAAAAAAAAAAA
>LUCA_SRPsystem_FtsY_Indels90_81
MAAASTKSTNTNWSIMLAKRSDVLVAVGVIMILVIMILPIPPFLLDILLTISITLSVIILLVSMYIRKPLDFSVFPSILLIVTLFRLSLNIASTRLILLRGNEGPEAAGKVIKAFGNFVVGGNYVVGLIVFLILVIINFIVITKGAGRIAEVAARFTLDAMPGKQMSIDADLNAGLIDEEARRRREEISQEADFYGAMDGASKFVRGDAIAGIIITVINIIGGLLIGVLQGMSIEAAQTYTILTIGDGLVAQIPALIISTAAGIIVTRAASESNLGEITKQLFSNPKALAIAAGILLFLGLIPGLPHLPFLILAAVAGLIAYMMSKKEKEQKEKEEAAPEEAEAAPEEEVESLLPDPLELEIGYGLIPLVDGEQGGELLERIKSIRRQLAMEMGFIVPPIHIRDNLQLKPNEYAILIKGVEVARGELMPGRFLAINPGPAQEELEGIPTKEPAFGLPALWISEEQKEKAQMLGYTVVDASTVIATHLTEIIKKHAHELLGRQEVQRLLDNLAKTHPKVVEELVPNLLSLGTVQKVLQNLLRERVSIRDLRTILETLADYAPVTKDPDILTEYVRQALSRTITKQYLAEDGSLSVITLDPRLEQMITESIQQTEQGSILALDPALAQKIISKIKQAVEKATSKGYQPVLLCSPAIRRHLRRLIERFLPNLPVLSPNEISPNVKIQSLGTVKLNNEDEKVAAEATLSFLSQANENSDTPEVER
>LUCA_SRPsystem_FtsY_Indels90_82
MFGLFFKKKISLAAASEEEVESTAEKGDSEKLFDFFKKKLNEATEKVSEKQEEPIPRLAEEATPRDAEAAEQAYDAKEKVVSEEKKVEEKEKAAEEVVEEEQEEEEIKPAPKDILNAAVAAAAAAAEPEESEEAKKEPEEVKEAKKEASSESEAQPAAKSKLYIAAAAPVDTPAEAEEEAAAAEAESELKEEEAEKIAEEEKKKAVFEKLKKLKKTKKGLFKKLKSIFTLSEKNLEELLRELEMALLESDVGLEVAEEIILKKKAVGKKIKKGKDSEELVIELLREELLEILSEELSSKKKPNVILFVGVNGSGKTTTIAKLAYFKKQGYKVLLAAGDTFRAGAIEQLEVWGERLVPVIKQGDPAAVVFDAIYAKRDVVIIDTAGRLHTNENLMELKKINRVVKPDETLLVLDATTGQDAVEQAKVFNEAVGITGIILTKLDGTAKGGAAISIAYVTKKPIKFIGVGEGIEDLEPFDPEKFVDRLLGENEEAETAASETEEAAEKMRKGKFTLEDFPEQLQEMKKMGSLDSILEMIPGPMGKPKPEDTMEAKPVPEKKMKKTPAIINSMTKEELENPEIINKLYSSRFKRIAKGSGTSAQDVGQLLKQYKQMKKMMAAPKQMKDGGEKKLKKKMQKMGMKKMGGRMGGGKRGMGKLGRAGPDLKFAGAGASGPAAAA
>LUCA_SRPsystem_FtsY_Indels90_83
MFDKLKKKLSEAKEKLSEKVEAKAEPAEPAEVAAEEETVVKTDGDMSVEGAAAAAAAAAAKAAAEEAKEEAEEEAPPQKEEQSEKEALEAMAEGTIEEQGQTEAQAEKELEEKEAEAEKEEEEKQKEFEKLKEALKKPKKGLLSKIKTLVTEKEITLSEKDIEELLWELEMALLESDVAVEVVEEIILKKKLGKKVKRGKNTEELIKDALREALLEILSEEELEMINKKKKDKPFVILFVGVNGTGKTTTIAKLAYLKKGYSVVLAAGDTFRAGAIEQLEEHAERLVKVIKHGADPAAVVFDAIASHDVVLIDTAGRMHTNKNLMELKKIKRVVKPDLTIFVGDALTGNDAVEQAKQFNEAVGIDGIILTKADADAKGGAALSIAHVTGKPILFLGVGQGYDDLKPFDPEKFVDRLLGENEEAEAAKSPTPEPTPKPKTPEPTLEPFPEPTPEPKPEGTPEPIPEPIPGPTPEPTPEPTPEAKPTPEPTPKPTPEPTSDDPFEGLTDPEIITAAYSDLFDRPPPGSGDKAIDLGNLLRQWIKDGKPMAAPGEMKDDGEDEEIHKHDKEEPKKKGGRFGFFKRMPPALGRSGPRLDLAGAGASGPAAAA
>LUCA_SRPsystem_FtsY_Indels90_84
MAAAAAGLFGFFKKKKLFGKTKKAEDSKKISEKKKETKKVSKVTKKPVKSIKKAKKETFKIKSPEKEKVEKKGIFTQIKDAILPSKKVKEEAPKSVSKSVKKPLEEKAKQEKKKSEKFFNFFKKKLKEAVEKVEEAVQEAAARLPEEQTRRDAEAAEQAYLEEEEVIKEEEKVEKKEEAVEEVVAEEQAEEEVEPAPKDILNAAVAAAAAAAEPEAQEEKKVEKEKVEEAKEAVPAEEEAEPAEKSEEAIAAAASIDAPAEAEEAKAEAEVEEESKAEEQPEEKEEEKKKTVFEKLKKLSKTKKGLLEKLKSLFTISEKNLEELLEELELALLESDVGLEVVEEIILKERAKKRKIKKGKDPEELVIELLREELLEILSEELLSDKKPNVILFVGVNGTGKTTTIAKLAYLKKGYKVLLAAGDTFRAAAIEQLEEWGERLVPVIKGADPAAVVFDAIAKAKDVVIIDTAGRMHTNKNLMELKKIKRVVKPDETLLVLDATTGQDAVEQAKEFNEAVGITGIILTKLDGDAKGGAAISIASVTKKPIKFIGVGEKIEDLEPFDPERFVERILGENEEAEEKASEAEKAAKKMQKGEFTLEDFLEQLESMKKMGSLESLLSMIPGPMSKPKPEDEPEAQPVDEKKMKREKAIIQSMTKEERKNPEIINGSRRKRIAKGSGTSVQDVNQLLKQFEQMKKMMKQMKKMGGKKLMKKMMKMMGKMGGMMRGMGGMKGKMGRAGKR
>LUCA_SRPsystem_FtsY_Indels90_85
MFEKLKKKLSNFVEKLSKKIEEKKEEEEPAVAAEQEEAEIKPEEKQILQGEFGKAAKICESVQQEEAKIEKEEEKPPETEPESEMIALEAAVAPEPEPVAVEPEPSPLPLPLPEAYIEIGEEPKPVTATEKTAGVEAEREEELEKEEPKKKKEEEETKEEFEKLEKKVEKPKTGLFSKLKTLVTEKEITLSEKDIEELLWELEMALLESDVALEVAEEIIEIKKKLVGKKIPRGKDIEELVKEALREALLEILSEETLDMIKNKKEKEKPFVILFVGVNGTGKTTTIAKIAYLKKGYSVVLAAGDTFRAGAIEQLEVHAERLGIKVIKHGADPAAVVFDAIYAAHDVVLIDTAGRMHTNRNLMEELKKIVRVTKPDLKIFVGEAITGNDAVEQAKEFNEAVGIDGIILTKIDADAKGGAAISIAYVTKKPILFLGVGQGYDDLEPFDPEWFIDRLFGEGEEAENAKSPTPKPTPKPRKGKFTLEPTPEPTPEPTPEGTLEPIPEPIPGPTPEPTPEPTPEAKPVPEPTPKPTPAPTSDDPFEGLTDPEIITYSDLFDRPPPGSGDKAIDLGNLLRQWIKDGKPMAAPGEMKDDGEDKLIHKHDKEEPKKKGGRFGFFKRGRGKVRRLRKKFRAAAAGASGPAAAA
>LUCA_SRPsystem_FtsY_Indels90_86
MAAAAAAAFGFLGKSTPAAAAAAAAAAAAAAAAKGAVDKFSKDLDEGAEALVELAELAKKLKDLKKELKKKAAAAAAAAAAAAAKAWAVVAAYLLAIAVAPATARAAAAKAAAASTNWLIFIKEKSDIVVAVGVISILGVMIIPLPPFLLDLLLTISITLSIVILLVSIYIRKPLDFSVFPSVLLLTTLFRLSLNVASTRLILVHGNEGTEAAGDVIMAFGNFVVGGNYAVGLIIFLILVIINFVVITKGAGRIAEVAARFTLDAMPGKQMSIDADLNAGLINEARKRREEIAREADFYGAMDGASKFVRGDAIAGIIITGINIIGGIFIGVIQMPIDALQTYTILTIGDGLVTQIPALIISTAAGIVVSRAAKESDLGDITSQLLNPKTLFTASGVLFLFGLIPGLPHLPFLLIAAAGGLAYLLTKKSMGEELGEKKKKEKEVAAAEEAAPEEKVESLLPDPLELEIGYGLIPLVDGEQGGDLLRIKSLRRQLALEMGFIVPPIHIRDNLQLKPNEYAILIKGVEVARGEVMPGRYLAINPGPAQREIEGIPTKEPAFGLPALWISEEDIEKAQMLGYTVVDPSTVIATHLTEIIRRHAYELLGRQEVQRLLDNLAKTYPKVVEELVPNLLSLGTVQKVLQNLLRERVPIRDLLTILETLADYAPTTKDPDILTEYVRQALGRQITKQYQAQDGSLPVITLDPRLEQTIAESVQTTEQGSYLALDPDLMQKLIKKVKQLVDKATLKGVQPVLLCSPAIRRFLKRLLERFVPNVPVLSHNEISSDVRIFTIGVVRLDEENAKVPAEATATKFRAAAAAAAAAAAAA
>LUCA_SRPsystem_FtsY_Indels90_87
MAFFNKFKKKLKSEKKKILNKLMDELPFVAFLVRDEERLLLSEQHVKEEEEPVEEVEEEVQEEVEKKTAGKMVKEGAFGKAAKICEKAVAEEAELELEKEKEAAKVLESKLEAQESAAAAAAAAAAAAAAPSRLRLKFLETYFIIGEAPVAEKTIGDALQTKAQSEEEEQEEEKEKEEEEEKKKKVFEKLKEKLKKKKKNLFEKLKSLTTLSEKNLEELLEELEMALLQADVGLEVVEEIIELKERAVGKKVRRGKNSEELVIELLREELLEILSGTSIAEKKKPNVILLVGVNGSGKTTTIAKLAYFKKGKSVLLAAGDTFRAAAIEQLEIWAERLVPVIKQGADPAAVVFDAIHAKSKDVVIIDTAGRLHTNENLMELKKIKRVIKPDETLLVLDATTGQDAVSQAKAFNEAVGITGVILTKLDGDAKGGAALSIAAVTKKPIKFIGVGEGIEDLEPFDPEKFVDKLLEENENEEEAASEEEAEKAAKKMRKGKFTLEDFLEQLQQIKKMGPLDSIMGMIPGMGKKIPEDDLDVDEKKLKRYEAIIQSMTPEERENPEIINGSRRKRIAKGSGTSVQDVRELLKQFEQMRKMMKQMKGGKAMGLMGKMMKMMKGMGGGMKGGGGGPGGMGKLGPKLRFTGARRAAAAAAA
>LUCA_SRPsystem_FtsY_Indels90_88
MGLLSFGGFDLFFKRKIAAAAAAAAAAAAAAAAAAAAAAAAAAAAAAAAAAAAAAAAAAAAAAAAAAAAAAAAAAAAAAAAAAAAAAAAAEREPSYTLAAKSEEEKKSREEKKKKSGFFNLFKKKLKEEKEKELKKEEEEKARLAEEQTRRDAEAAEQARDEEEQAREFEEYVEEKAEEAEEAAAEEEPEEEESLEAAAAAAAAAAAAAAAAAACEQEEAKVEEKEESPAQEEAPAESEAEEKAIEESEPVAVGETEQQEQAEAKAEEEQKKSEPEEEKEEEKKKSVFEKLKERLKKTKVGLLSKLKSLTTLSEKDIEELLRELEMALLEADVGLEVVEEIIELKERAVKKKVKRGKNAEELVIEVLREELLEILSETIKSSSKKPNVILLVGVNGTGKTTTIAKLAYFKKQGYSVLLAAGDTFRAAAIEQLEVWAERLGVPVIKHGADPAAVVFDAIYARDVVIIDTAGRLHTNENLMELKKIKRVIKPDETLLVLDATTGQDAVEQAKEFNEAVGITGIILTKLDGDAKGGAAISIAAVTGKPIKFIGVGEKIEDLKPFDPERFVEKLFGEDEEAETAAEETEKAAKKMRKGKFTLEDFLEQLPEIKKMGPLESIMEMIPGPMGKPTPEPTVEAQAVPEKELKKMKAIIQSMTKEELRNPEIINKAYSSRFKRIAKGSGTSVQDVGKLLKQYKQMKKMMAAPKQMKKDGEKKEMKKMQKMEMKRLKGKMKRFFRLPSKSRRGRKR
>LUCA_SRPsystem_FtsY_Indels90_89
MAAAAAAAFGFFNPSLPAAAAAAAAAAAAAAAAAAAAAAAAAAAAAAAAAAAAAAAAAAAAAAAAAAAAAAAAAAAAAAAAAAAAAAAAAAAAAAATQSKHVSVPRSAATSETVTAKRSASMAKAKSLLLPVAAISMVFVMLVPLPSFLLDLLLAVSITASVIVFLTAVQVRRATDFSVFPTLLLLLTLFRLSLNLASSRRILLHGNEGTSAAGDVIEAFGQFVVGGNYVVGFVLFLALIAIQFLVVSHGAVRTAEVTARFTLDALPGKQMAIDADMNAGLIDEARKRRSIAREAEFYGAMDGAARFNQRDAMATILITAINIIAGLLIGVLQGVDLTAVKTYTILVGDGLVTMIPSLLVSMAGGLVLTRASSAGSLDEIGTQLFNRNVLWIAAGVLLALALIPGLPKIPFFLMAAGVLIARRLPKNKAAEDDAAAAAKAASENLASLLKDELTLEIGFQLIPMVDEKQGGQMLRVRALRRHLATELGFIVPPVHITDNLRLKPREYVVSLRGVEIARWQTEQNCLLAVNSDPKARALPGVETREPAFGVAARWIDPGLEEQALAAGYSVVDQTTVIGTHLAELIRRNAHELLGRQETKRLLDSMNDSHPKLVEELVPKLMTLGEVQKVLQQLLREQVSIRDLGTILETLVEAAPQSKDLVCLTESVRQSLGRNIVHPLLDGEGGLRVLTLDQALEEELVRTFDPEGAALLLGDGGRPGGLSADFLRRLLDSVKRLTGDAMPMALPVLLCPSPARYHLRRWLEPFLPKVTVLSPSEIPPEVRVRSLGTVGHQLTGGKEPSEATAPQADLTGARRAAAAAAA
>LUCA_SRPsystem_FtsY_Indels90_90
MFGLAFKKSIAAAAAAAAAAAAAAAAAAAAAAAAAAAAAAAAAAAAAAAAAAAAAAAAAAAAAAAAAAAAAAAAAAAAAAAAAEREPSYTKAAKSEEEKKSRAEKKKKEGFFNKFKKKLKEAKKKLSEKEEEPIPRLAEEATPRDAEAAEQARDEEEQARSEELYVEKEEEAAEEAEIEEESESEFSLEAAAAAAAAAAAAAAAAAAAEAEEAALEAEKAEEAVEEASAEEEAEEKAAVPETEEQAKAAAKVEKEIKPEPAEEEKEEEKTKKVFEKLKEKLKKKKKGLLEKLKSISTLSEKNLEELLEELEMVLLESDVGLEVVEEIIELKKRAVKKKVKRGSNSEELVIEVLREELLEILSETNIELSEKKPNVILFVGVNGTGKTTTIAKLAYLKKKGYSVLLAAGDTFRAGAIEQLEIWGERLGVPVIKQGADPAAVVFDAIYAKSRDVVIIDTAGRMHTNENLMELKKIKRVIKPDETLLVLDATTGQDAVEQAKAFNEAVGITGIILTKLDGDAKGGAAISIAYVTGKPIKFIGVGEEIEDLEPFDPERFVERLLG
>LUCA_SRPsystem_FtsY_Indels90_91
MAAAAAAAGGFFNPSLPAAAAAAAAAAAAAAAAAAAAAAAAAAAAAAAASTVGEKELRKELKDLKKELKKKAAAAAAAAAAAAKGPWAVVAAALLATQSKHVSVPSTATSEAAATPNHGFSIAKLQDLLLPVAAISVVFVMLIPIPSLLLDLLLAASITASVIVFLSAVQVRRAVDFSVFPTLLLLLTLFRLSLNLASSRRILLHGNEGTAAAGKVIEAFGQFVVGGNYVVGFVLFLALIAIQFLVVSHGAVRTAEVTARFTLDALPGKQMAIDADMNAGLIDEARKRRQAIAREAEFYGAMDGAARFNQRDSLATILITAINIVAGLLIGVLQVDLEAVKTYTILVGDGLVTMIPSLLVSVAGGMVLTRASSAGSLDELGSQLFRSNTLWIASGVLLALALVPGLPKLSFLLLAAVALLARRLEKNAAAAVDEAAALAAPEEKAAASENLASLLKDELSLEIGFQLIPLVDEKQGGQLLNRVRALRRHLATELGFIVPPVHITDNLRLKPREYVISLRGVEIARWQTEQNSLLAVSSDAKARALPGVETREPAFGVPAKWIQPALEEQALAAGYSVVDQTTVIATHLGEMIRQHAHELLSRQETKRLLDSLNESHPKLVEELVPKLLSLGEVQKVLQQLLREQVSIRDLGTILETLVEAAPQSKDVVHLVESVRQALGRGLVQPLLDGDGGLRVVMLDPALEEELAATFHPQGAALLLADGARPGGMSADFIRRLVESLKQLIGGATTSARPVLLCQSPARYHLRRWLEPFLPKITVLSPAEIPPEVRVRSIGVVR
>LUCA_SRPsystem_FtsY_Indels90_92
MFGFFLRRKLAAAAAAAAAAAAAAAAAAAAAAAAAAAAAAAASTVNEKELRKELKDLKKEIKKKAAAAAAAAAAAAKNPWAVVAAYFLYSPLARVKEEKEKRKESAKGGGFFNKFKKKLKEFKEKLLKKLEEGLLESTDDEARRAAAFKGFLYDESERSPEVTEYIEEKEEPVEEAVQEEEKESEQKLEEKYILQGEFGKAAKICESVEQEEAKLEKEEEKPAATEAEAELESEESAAAAAAAAAAAAAAPSRLRLKLLEEYYIIGEVPVAVPETAQELAAEAEHEEEIKKEEAKKKKEEEKKKKVFEKLKERLEKKKTNLLSKLKSLFTLSEKNIEELLEELEEALLESDVGLEVVEEIIIKKKAVKKKIKRGKNPEELVVELLREELLEILSEENILESKKPNVILFVGVNGTGKTTTIAKLAYLKKGYSVLLAAGDTFRAGAIEQLEIWGERLGVPIIKQGADPAAVVDAIAKAKDVVIIDTAGRMHTNKNLMELKKIKRVVKPDETLLVLDATTGQDAVEQAKEFNEAVGITGIILTKLDGDAKGGAAISIAKVTKKPIKFIGVGEGIEDLKPFDPEEFIEKLFGEEEEEEAAKEEAEEAAEKIRKGEFTLEDFLEQLEEMKKMGSLESIMEMIPGPMGKPTPEDTVEAQPVPEKKMKRTKAIIQSMTKEELRNPEIINRAYSSRFKRIARGSGTSVQDVGELLKQFKQMKKMMAAPKQMKKGGEKKLMKKMQKMEMKKMGGMMGPFKRMPPGMGRAGKKFRAAAAGASGPAAAA
>LUCA_SRPsystem_FtsY_Indels90_93
MFNKLKKKLKSEKEKVSEKIEKEAEEAEEVEVEQQRETAVKTDGDMSVEGAFGKAAKICEKAAQEEVKIEEEKKEEKVEAESKPEEPAESMVAPEPEPVAVEPEPSPLPLSFLETYIIIGEAPIVEGTIGDKGQTEAEVEAEVKEEEEEAEKEEVKKKAEFEKLKKKLEKPKKGIFEKLKSIIILSEKDLEELLWELEMVLLESDVALEVAEEIIKLKERLVGKKVPRGENLEELVKEALREALLEILSEETLDMIEKKKQKKPFVILFVGVNGTGKTTTIAKLAYLKKKGYSVVLAAGDTFRAGAIEQLEEHAERLVKVIKHGADPAAVVYDAIHAAGDVVLIDTAGRMHTNKNLMELKKIKRVVKPDLTIFVGDAITGNDAVEQAKEFNEAVGIDGVILTKLDADAKGGAALSIAYVTGKPILFIGVGQEYDDLEPFDPEWFVDRILE
>LUCA_SRPsystem_FtsY_Indels90_94
MNLLKLLKKRADIVVAIAVVSILGVMIIPIPPFLLDILLSLSISLSIVILITSIYIRKPLDFSVFPSVLLLATLFRLALNIASTRLILLHGNEGADAAGHVIMSFGNFVVGGNYAVGLIIFLILVIINFVVITKGSGRIAEVAARFTLDAMPGKQMSIDADLNAGLINEEARRREEIAQEADFYGAMDGASKFVRGDAIAGLIITAINIIGGLIIGVLQGMSIDALQTYTILIGDGLVSQIPALLISTAAGIVVSRAGKESDMGDITQQILINPKALFTAAGVLFVFGLIPGLPHIPFLLIAAAAGGIAYLLTTTKEEEEAEVSAQAPVEQKIEAYLEDPLGLEIGYGLIPLVDEPHGGDLLKIKAMRRQIASEIGFVVSPIHIKDNLQLRPHEYSFLIRGVEIARGEVMMGSWLAVASGETEKEIDGIPTKEPAFGLPALWIDERDVERAQLSGYMVVDTATVIATHLTELIRSHAWELLSRQEVQKLLDNISKTYPKIVEELVPSLLTLGAVQRVLQNLLKERVPIKDIVTVLETLLDYAPNIKDPDMLTEYVRQALGRTITKQYVAEDGSLPVFTLDPRFEKLISKSVQQGEQADTGALNPDIINRLVRSIEKVLEKGSLKGVQPVILCSANIRRYLRRLLERFLPSIVVLSNSEIASTTRLDTLGMVRYEDEDEKAPAPLATTEPSQAAAGASNPAAAA
>LUCA_SRPsystem_FtsY_Indels90_95
MFGFFFKKKAAAAAAAAAAAAAAAAAAAAAAAAAAAAAAAAAAAAAAAAAAAAAAAAAAAAAAAAAAAAAAAAAAAAAAAAAAEREPSYRPIPRVVLEEKKRQEKAKKSAFFNLFKKKLKEEAKKVLKKLQEEQPALATEATPRDAEAAEEIYENQELIVLFEENIEEEEEPVEEVEEEQVAELEEKLEEKQIKAAAAAAAAAAAAKKVAEEAKLEKVEEAEKEAEEEVETEALEAELESNLEENKEVSAEEKQVSVEAQKEKELEEEEPEKKPEEEKKQSVFEKLKESLSKKKKNLLSKIKSITTLSEKDLEELLEELEMALLEADVGVEVVEEIIIKERAVKQKIPRSSNPEELVIEVLKEELLEILSGTSLKLSDNKPNVILFVGVNGTGKTTTIAKLAYLKKQGYKVLLAAGDTFRAAAIEQLEIWGERLVVIKQGADPAAVVDAIAKSKDVVIIDTAGRMHTNENLMELKKIKRVIKPDETLLVLDATTGQDAVEQAKEFNEAVGITGIILTKLDGDAKGGAALSIAAVTKKPIKFIGVGEKIEDLEPFDPEKFVDRLLG
>LUCA_SRPsystem_FtsY_Indels90_96
MAAAAAAAFKFFGKEKLAAAAAAAAAAAAAAAAKNAVDKFSKDIDENAETIVEIAELRKKLKDLKKEITTKKKPWAVVAKYFLATEEKKVQEEREKRQESSKQGAVFDLFKKKLSNEVEKTLEKLEEELLAAAAAAAAAAAAFKAFLVHELVRKVLFKDHIEEEKEDAEETAVEEESEAEEKLEELYILQGEFGKAAKICESVEQEEEKLESEEEKEKLIEEQEELELLEAAAAAAAAAAAAAAAPSRLRLKLAEEYINIGEVPRAVGATEAQAEAEAELEAELQEEEEEKEKEEEKKKAVFEKLKEKLKKKKKNLFKKLKSLFTLSEKDIEELLRELEMALLESDVGVEVTEEIIELKERAVKKKIPRGKNPEELVIELLKEELLEILSETLKLEDNKPNVILFVGVNGTGKTTTIAKLAYLKKQGKSVLLAAGDTFRAAAIEQLKIWGERLGVPVIKQGADPAAVVFDAIAKKDVVIIDTAGRMHTNENLMELKKIKRVVKPDETLLVLDATTGQDAVEQAKEFNEAIGITGIILTKLDGTAKGGAALSIAAVTKKPIKFIGVGEKIEDLEPFDPERFVDKLLGEGEKAEEAISEEEAEKLVEKIKKGKFDLEDFYEQLQAIKKMGSLESILEMIPGMGQMKKEENVEVDEKQLKKVEAIINSMTKEERENPEIINGSRRKRIAKGSGTSVQDVNRLLKQYKQMKKMMKQMKKGGPKKLKKPGMAVDAFQMMKMMKKMGGGMKPGKGGKPKMGKSGKKLRQANENSDTPEVER
>LUCA_SRPsystem_FtsY_Indels90_97
MFNKLKKKLKSFVEKLSKKVEEKAEEVEEPEVEEESETEVKTDGDMIVEGAAAAAAAAAAKAAEEEEKEELEEEAKAAREEPAEPTPAEAEAAAAAAAAAAAAAAAAAAEEYKEAALTGVEGTIGEKGQTEAQVEESLEKQEEKAKKEEEKKKEEFEKLKEAVKKKKKGLLEKKKSTTTLSEKDLEELLWELELALLESDVALEVAEEIVELKKRLVGKKVRRGKNTEELVKEALREALLEILSKEVLEMINKRKEKKPFVILFVGVNGTGKTTTIAKLAYLKKGYSVVLAASDTFRAAAIEQLEIHAERLGVKVIKHGADPAAVVFDAIAKDVVLIDTAGRMHTNKNLMELKKIKRVVKPDLKIFVGDALTGNDAVEQAKQFNEAVGIDGIILTKIDADAKGGAAISIAHVTKKPILFLGTGQNYEDLEPFDPEWFVDRLLG
>LUCA_SRPsystem_FtsY_Indels90_98
MFGFFKKKKPAAAAAAAAAAAAAAAAAAAAAAAAAAAAAAAAAAAAAAAAAAAAAAAAAAAAAAAAAAAAAAAAAAAAAAAAAEREPSYTKEQKSKEEKKLKQESKKKEAFFEKFKKKLKEEAEKVSEKLQEEQPRPVEEAEPRDAEAAEEIYQNEELIVLFEENVEEKEEAEEEVEAEAAADLEAESAPADTDNAAVAAAAAAAEPEVSEEVKEEKEAEEEAEAEVESESEALDAALESNIEENKEAKAEEEPESVAAKAEKEVQEEEAEKEEEEEEKKEVFEKLKESLKKKKKGLFSKLKSLFTLSEKNLEELLRELEMALLESDVGLEVVEEIIIKERAKKRVKRGKNPEEVVIELLREELLEILSEKLNIEKKKPNVILFVGVNGTGKTTTIAKLAYFKKGYSVLLAAGDTFRAAAIEQLEVWGERLVPVIKQGADPAAVVYDAIAKSHDVVIIDTAGRMHTNENLMELKKIKRVVKPDETLLVLDATTGQDAVEQAKKFNEAVGITGIILTKLDGDAKGGAAISIAAVTKKPIKFIGVGEGIEDLEPFDPEKFVDRLLGEDE
>LUCA_SRPsystem_FtsY_Indels90_99
MALFDKFKKKLNSEEKSVSEKLKEALLASPDDEARRAAAFKGFLYSEEEEQLLVDEILEEAEEEAEEVVEEQEEESEQKLAELYVKQGEFGKAAKICEKKVAEEAKLEKEEKKEEAKEKEVELEPQPDLAAAAAAAAAAAAAPSRLRLKFASEYYIIGEASRAAKEEAPELAIEELKEKEPQEEETKKKKEEEKKKEVFEKLKRLKKKKKNLLEKLKSLFTLSEKNIEELLEELEMALLESDVGVEVVEEIILKKRAVKKKVRRGSDPEELVIELLREELLEILSETLLEDKKPNVILFVGVNGTGKTTTIAKLAYLKKGYSVLLAAGDTFRAAAIEQLEVWGKRLGVPVIKQGADPAAVVFDAIAKSRDVVIIDTAGRMHTNKNLMELKKIKRVIKPDETLLVLDATTGQDAVEQAKEFNEAVGITGIILTKLDGTAKGGAAISIAKVTKKPIKFIGVGEGIEDLKPFDPERFVDRLLGENEKEEEAASEEEAEKAAEKIRKGKFTLKDFLEQLESIKKMGSLSSIMSMIPGMGGMMPEEEVEVDEKQLKRWEAIIDSMTKEERENPEIINGSRRKRIAKGSGTSEQDVNQLLKQYEQMKKMMKQMKGMGSKGLMKQMMKMMKKFGGMMRPGFKAKGKMRRGRKKPPRPAAGASGPAAAA
>PreLUCA_SRPsystem_RootSequence_Indels10_0
MFEKLKDRLKDVLKKLRGKGKLTEKDIEELLREVQRALLEADVNVKVVKELIVKERALKEKVPKGVTPREQVIKILYEELVNILGGELNISSKKPNVIMMVGLQGSGKTTTAAKLAYLKKGYRVLLVAADTYRPGAIEQLKVLGEQIGVPVYSESKDPVKIVEALAKDVVIIDTAGRLHIDEDLMELKEIKEVVKPDETLLVVDATTGQDAVNQAKAFNEAVGITGVILTKLDGDAKGGAALSIAAVTGKPIKFIGVGEKIDDLEPFDPERFVSRLLGMGDIKSLVEKAQEAISEEEAEKLVEKMKKGKFTLEDFLEQMQAMKKMGPLSSIMQMIPGMGQMKPEENVEVDEKEMKKMKAIINSMTKEELENPEIINGSRRKRIAKGSGTSVQDVNRLLKQYKQMKKMMKQMKKGGKKMKKMMKMMKKMGGSMKPFFRMRPK
>PreLUCA_SRPsystem_RootSequence_Indels10_1
MFENLKDRLQNVFKKLRGKGRLSEKDIEELLREIQRALLEADVNVKVVKELIVKRALKEKVLKSLTPREQIIKILYEELVELLGEELNISSKKPNVIMMVGLQGSGKTTTAAKLAYFKKGYKVLLVAADTYRPAAIEQLKVLAEKIVPVYKESKDPVKIVKNAAKKDVVIIDTAGRLHIDEELMELKDIKKAVKPDEVLLVVDATTGQDAVNQAKAFNEAVGITGIILTKLDGDAKGGAALSIAAVTGKPIKFIGVGEKIDDLEPFDPERFVSRLLGMGDIESLVEKAQEAISEEEAEKLAKKIRKGKFDLNDFYEQLQAIKKMGSLSSIMEMIPGMGKMMKEEDLDVDEKELKRFKAIIQSMTKEERRNPEIINGSRRKRIAKGSGTSVQDVNRLLKQYKQMKKMMKQMKKGKMGMKKMMKMMKKMGGSM
>PreLUCA_SRPsystem_RootSequence_Indels10_2
MFEKLKDSLENILKKLRGKSRLSEEDIEELLREIQMALLEADVNVKVVKELIKIKEKALKEKVPKSVTPREQVIKIVYEELVELLGGELLESKKPNVIMMVGLQGSGKTTTAAKLAYFKKGYKVLLVAADTYRPAAIEQLKVLGERIGVPVYKDSKDPVKIVKDALHAEGDVVIIDTAGRLHIDEELMELKQINKAVKPDETLLVIDATTGQDAVNQAKAFNEAVGITGVILTKLDGTAKGGAALSIRAVTGKPIKFIGVGEKIDDLEPFDPERFVSRLLGMGDIESLVEKAQEAISEEEAEKLVKKIRKGKFDLEDFYEQLQQIKKMGSLESIMEMIPGMSQMKKEDNVEVDEKKMKKFEAIIDSMTKEERENPDIINGSRRKRIAKGSGTSEQDVNRLLKQYFQMKKMIKQMKKKGKKKKNMMRMMKKMGKGMPGGGRGKGKLGR
>PreLUCA_SRPsystem_RootSequence_Indels10_3
[truncated: 192,011 more chars]
