# Supplementary material for: The very early evolution of protein translocation across membranes
Source: PLoS Comput Biol. 2021 Mar 8;17(3):e1008623. doi: 10.1371/journal.pcbi.1008623 (PMC7987157; doi:10.1371/journal.pcbi.1008623)
Supplement: S8 File — For the SRP system, we show consensus sequences for 10%, 50%, and 90% thresholds for inferring gaps, while for SecY, we show only the 50% threshold. (TXT) [file pcbi.1008623.s008.txt]

>PreLUCA_SRPsystem_RootSequence_Indels10_consensus
mvfeklkeklknllkklkslftlseknieellrelemalleadvgvevveeiilkkralkkkvpkgknpeelvieilreelleilseelleskkpnvilfvgvngtgktttiaklaylkkgysvllaagdtfraaaieqlevlgerlvpvikqgadpaavvfdaiaakdvviidtagrmhtnenlmelkkikrvvkpdetllvldattgqdaveqakafneavgitgiiltkldgdakggaalsiaavtgkpikfigvgekiddlepfdperfvdrllg
>PreLUCA_SRPsystem_RootSequence_Indels50_consensus
mfgffkklkakeeeekksekffnkfkkklkeekekvlekleeelleaaaefayeeervefeeveekeeeveevveeeeaeeekleekqikvvqeeaklekekekeaaeeveaeseaeeaeeavkeeaeqaaaeaekeeeleeeeeekkkeeekkkevfeklkeklkkkkknllkklkslftlseknieellrelemalleadvgvevveeiilkkralkkkvpkgknpeelvieilreelleilseellsskkpnvilfvgvngtgktttiaklaylkkgysvllaagdtfraaaieqlevlgerlvpvikqgadpaavvfdaiaakdvviidtagrmhtnenlmelkkikrvvkpdetllvldattgqdaveqakafneavgitgiiltkldgdakggaalsiaavtgkpikfigvgekiddlepfdperfvdrllgegeaeeaeaekkgkfldfqlkkmglimipgmgeevdekkaiismtkeenpeiinsrkriagsgtsqdvnllkqmkkmmkqmkkmkmmkkmg
>PreLUCA_SRPsystem_RootSequence_Indels90_consensus
maaaaaaafgffgkkklaaaaaaaaaaaaaaaaaaaaaaaaaaaaaaaastvnekelrkelkdlkkeikkkaaaaaaaaaaaaknpwavvaayflatklakvkeekekkkekkksekffnkfkkklkeekekvlekleeellelaeeaarrdaeaaafayseeervlefeeiveekeeeveevveeeeaeeeekleekqikagaaaaaaaaaekvvqeeaklekekekeaaeeveaeseaeeaeaaaaaaaaaaaaapsrlrlkfkeeyyiigeapiavkeeaeqaaaeaekeeeleeeeeekkkeeekkkevfeklkeklkkkkknllkklkslftlseknieellrelemalleadvgvevveeiilkkralkkkvpkgknpeelvieilreelleilseellsskkpnvilfvgvngtgktttiaklaylkkgysvllaagdtfraaaieqlevlgerlvpvikqgadpaavvfdaiaakdvviidtagrmhtnenlmelkkikrvvkpdetllvldattgqdaveqakafneavgitgiiltkldgdakggaalsiaavtgkpikfigvgekiddlepfdperfvdrllgegdieslvekaeeaiseeeaekaakkmrkgkftledfleqleaikkmgslesimemipgmgkmkpeddvevdekklkrmkaiinsmtkeerenpeiingsrrkriakgsgtsvqdvnqllkqykqmkkmmkqmkkgggkklmkkmmkmmkkmggmmrpgfrgpgkmgragkkfraaaagasgpaaaa
>LUCA_SRPsystem_Ffh_Indels10_consensus
mfeklkdklknvlkklrgkgklteknieellreiqlalleadvnvkvvkeliikeralkekvlkgvtpreqvikivyeelvellgeellsskkpnvimmvglqgsgktttaaklaylkkgykvllvaadtyrpaaieqlkvlgeqivpvyseekdpvkivkealakkdvviidtagrlhideelmelkkikeavkpdetllvvdattgqdavnqakafneavgitgviltkldgdakggaalsiravtgkpikfigvgekiddlepfdperfvsrllgmgdieslvekaqeaiseeeaeklakkmrkgkftledfleqlqaikkmgslesimemipgmgkmkpeddvevdekelkrmkaiinsmtkeerenpeiingsrrkriakgsgtsvqdvnqllkqykqmkkmmkqmkkggkkmkkmmkmmkkmgggm
>LUCA_SRPsystem_Ffh_Indels50_consensus
mvfeklkdklknvlkklrgkgklteknieellreiqlalleadvnvkvvkelinanaikeralkekvlkgvtpreqvikivyeelvellgeenananalnalsskkpnvimmvglqgsgktttaaklanaylkknagykvllvaadtyrpaaieqlkvlgeqinavpvysenanaekdpvkivkealnanaanaknanadvviidtagrlhideelmnaelkkikeavkpdetllvvdattgqdavnqakafneavgitgviltkldgdakggaalsiravtgkpikfigvgekiddlepfdperfvsrllgmgdieslvekaqeaiseeeaeklakkmrkgkftledfleqlqaikkmgslesimemipgmgkmkpeddvevdekelkrmkaiinsmtkeerenpeiingsrrkriakgsgtsvqdvnqllkqykqmkkmmkqmkkggkkmkkmmkmmkkmggmmrpgfrgpgkmgr
>LUCA_SRPsystem_Ffh_Indels90_consensus
mfgffkkklaaaaaaaaaaaaaaaaaaekkekaaaklakeekeekskselfsfkkvfsesvilkvveekeeeveevveeeeeekleekvlgaaaaaaaaaekeeakleskeeeeaeeveaeeaeeaeaaaaaaaaaaaaalkeeyiaaaapavkaeaeaeeeeleeeeeealkeeekkktvfeklkdklknvlkklrgkgklteknieellreiqlalleadvnvkvvkeliikeralkekvlkgvtpreqvikivyeelvellgeellsskkpnvimmvglqgsgktttaaklaylkkgykvllvaadtyrpaaieqlkvlgeqivpvyseekdpvkivkealakkdvviidtagrlhideelmelkkikeavkpdetllvvdattgqdavnqakafneavgitgviltkldgdakggaalsiravtgkpikfigvgekiddlepfdperfvsrllgmgdieslvekaqeaiseeeaeklakkmrkgkftledfleqlqaikkmgslesimemipgmgkmkpeddvevdekelkrmkaiinsmtkeerenpeiingsrrkriakgsgtsvqdvnqllkqykqmkkmmkqmkkggrkkmkkmmkmmkkmggmmrpgfrmpgkmgragkkfaaagaspaaaa
>LUCA_SRPsystem_FtsY_Indels10_consensus
mfnkfkkklksekekvlekveekeepveeveeeqaeqeeaklekekekeaaeeveaefeaeeaellaeaefeeeleeeeeekkkeeekkkkvfeklkeklkkkkkglfeklkslftlseknleelleelemallesdvglevveeiilkkravkkkvkrgknaeelviellreelleilseqlleekkpnvilfvgvngtgktttiaklaylkkgysvllaagdtfraaaieqleiwgerlvpvikqgadpaavvfdaiaardvviidtagrmhtnknlmelkkikrvvkpdetllvldattgqdaveqakefneavgitgiiltkldgdakggaaisiaavtkkpikfigvgegiedlepfdperfvdrllg
>LUCA_SRPsystem_FtsY_Indels50_consensus
mfgffkeekksekffnkfkkklkeekekvlekleeellelaeeetrrakaflyseeervlefeetveekeeeveevveeeeaeeekleekqiekvvqeeaklekekekeaaeeveaeseaeeaeavkeeaeqaqaeaekeeeseeeeeekkkeeekkkevfeklkeklkkkkkglleklkslftlseknieelleelemallesdvglevveeiinanalkkravkkkvkrgknpeelviellreelleilsetnananalnaledkkpnvilfvgvngtgktttiaklanaylkknagysvllaagdtfraaaieqleiwgerlnavpvikqnanagadpaavvfdainanaanarnanadvviidtagrmhtnenlmnaelkkikrvvkpdetllvldattgqdaveqakefneavgitgiiltkldgdakggaaisiaavtkkpikfigvgegiedlepfdperfvdrllge
>LUCA_SRPsystem_FtsY_Indels90_consensus
mfgffkklaaaaaaaaaaaaaaaaaakkekaakeekeakeakksekffnkfkkklksekekvsekleaeeeeveekeepveevveeqeeeeeekleekqikagafaaaaaaaekvaqeeaklekeeekeaaeevpaefeaeeaekeeyiigeapavkevaeqlsaeaekeeeleeeeeekkkeeekkkevfeklkeklkkkkkglfeklkslftlseknleelleelemallesdvglevveeiilkkravkkkvkrgknaeelviellreelleilseqlleekkpnvilfvgvngtgktttiaklaylkkgysvllaagdtfraaaieqleiwgerlvpvikqgadpaavvfdaiaardvviidtagrmhtnknlmelkkikrvvkpdetllvldattgqdaveqakefneavgitgiiltkldgdakggaaisiaavtkkpikfigvgegiedlepfdperfvdrllgegeeaeeaaseaekaakkmrkgkftledfleqleaikkmgplesimemipgmgkpkpedvevdekklkrkaiismtkeerenpeiingsrrkriakgsgtsvqdvnllkqykqmkkmmkqmkkgglkklkkkmmkmmkkmggmkmgragkkaaagapaaaa
>LUCA_SecY_Indels10_consensusof100
mlpelkrpfripdlrkkllwtlfvlivyflgahipvpgvdrygllgfldlffggalgsifalgigpfvtasiilqllvgpklvkldldpegrklftgyqrllavllavfeafglifmgaysltplsvllivltltaggifimwlgelvskwgigsgislfilagvvariptglfrpfallsaggipvlivilalgilvvlldgvvlittverflpvvyakgivgrrvyggfsgyfplkllyagvipvifasallanpqtiaqilpnrwvgglvyyfsprallyaiiyfllcvfftyfwvtigfdpkdlaenlkkyggfipgfrpgpptveylerylprvtllggiflgllaalpdfigrlgggtgilltvgviletyeelaaqllmkmypflr
>LUCA_SecY_Indels50_consensusof100
masslldllepilkllpelkrpfripdlrkkllwtlfvlivyflgahipvpgvdrealaqlfeqnaygllgfldlffggalgrfsifalgigpfvtasiilqlltavgpklvkldlsdpegrklftgyqrllavllavfeafgltifmgaygpaapgaavarqgagviisltplsvllivltltaggifimwlgelvskwgigsgislfilagvvariptglfrpfallsagggpagaipvlivilalgilvvlldgvvlittverflpvvyakgivgriplghrvyggfsgyfplkllyagvipvifasallanpqtiaqilpnrfgpnntnwglnilgefnltdgsslqwvgglvyyfsppyglvavlgafgyfkrkllgvwsptllggtftgslslqdwlrallyaiiyfllcvfftyfwvtigfdpkdlaenlkkyggfipgfrpgpptveylerylprvtllggiflgllaalpdfigrlggvtefylggtgilltvgviletyeelaaqllmkmypgflrrflggerllrlggsgggsasrgalvawrpllllgiallvlggvtwylagrlk
>LUCA_SecY_Indels90_consensusof100
maaaaaaaaaaaaaaaaaaaaaaaaaaaaapaddllqerseaasslldllepilkllpelkrpfripdlrkkllwtlfvlivyflgahipvpgvdrealaqlfeqnaygllgfldlffggalgrfsifalgigpfvtasiilqlltavgpklvkldlsdpegrklftgyqrllavllavfeafgltifmgaygpaapgaavarqgaaqaisgttigviisltplsvllivltltaggifimwlgelvskwgigsgislfilagvvariptglfrpfallsagggpagaipvlivilalgilsvvlldgvvlittverflpvvyakgivgriplghrvyggfsgyfplkllyagvipvifasallanpqtiaqilpnrfgptcssnnrrnggpktnwakyglnilgefevivatnltpvdgsnslqwvgglvyyfsppnspalyglvavlgafaflgavvayfaakrnaiktcilfallgavfwfsfvtflggtftgslslqdwlrallyaiiyfllcvfftyfwvetigfdpkdlaenlkkyggfipgfrpgpptvekylerylprvtllggiflgllaalpdfigrlggvtefyayllggtgilltvgviletyeelaaqllmkmypgflrrflrifggerllrlggsgggsasrgalvawrpllllgiallvlggvtwylagrlk
