# Supplementary material for: The very early evolution of protein translocation across membranes
Source: PLoS Comput Biol. 2021 Mar 8;17(3):e1008623. doi: 10.1371/journal.pcbi.1008623 (PMC7987157; doi:10.1371/journal.pcbi.1008623)
Supplement: S9 File — Sequence names follow the format gene_domain_phylum_Accession#, where gene refers to either FtsY, Ffh, FlhA or the secretion system (SS), domains and phyla or superphyla are according to NCBI taxonomy, and accession numbers are from the NCBI nr protein database. Note that the sequence SS_Archaea_TACK_TBR20608 is present in the ungapped alignment (S3 File and Fig 2) but not the alignment processed in Gblocks, which led to the removal of all sites containing this sequence. (TXT) [file pcbi.1008623.s009.txt]

>FlhA_Archaea_Euryarchaeota_OUX24209
F------GEFVIAG---------NYVV-----------------------------------GFIVFAILMIIN--------FIVVT-KGA--------GRVSEV------------IARFTL------------DAMPGKQMAIDADLNAGVIDQNTAKVKREELSQESDFY-GSMDGASKXVRGDAIAGLLILVINILG-GLMIGIAQHDLSFSEAGRIYVL----L-TI--GDG----LVA----QIPSLLLSLSTAIIVTRV-TT---Q--E------TVYAQA--------AT------QL-A-X-PLA-FFVAAAIILTLGL--------VPGM----PHFIFIAISAAAIAIGVSIL-----R-----KN-E-------NT---TA----------------AID------S------A--E--------T-QEKSEE----E-ELDWA---DLDQVDLVGVDIGYGLIPLVSPESGGTLLTKIKGVRKKLSAE--LGFLV--QPIRIRDNL-EL--QPDAYNIVISGVVRGRGEIKVGQELAI-NP-G----------------DV-------HG----E-L-NGTITKEPAFGLDAYWIDSSQRDYARTLGYTVVDPATAIATHLNTILLDNSSELLSHDETQQLLDKVAERSPK-LVEE-LVP--DKMSLSIITKVLQNX---L-AE--G-ISVRD
>FlhA_Archaea_Euryarchaeota_RLM51438
-------------------------------------------------------------------------------------------------------------------------------------------------------------------------------------------------------------------------------------------------------------------------V-AN---E--D------DISSQV--------TN------QLFA-R-PEA-LYITGGIIFALGL--------IPGM----PNLVFLLLGSALCGGGWMIA-----K-----RK-K-------EGPALAA----------------AAA------A------E--AAAAAAATDA-TTPAES----E-EATWQ---DVMAVDTLGLEVGYRLIPLVDKTQGGELLKRIKGIRKKFAQE--VGFLA--PPVHIRDNL-EL--KPSDYRITLKGVEVGTGEAINGQFLAI-NP-G------------------------------------------------------------------------------------------------------------------------------------------------------
>FlhA_Archaea_TACK_PMB77075
F------GTFVVGG---------NYVV-----------------------------------GLIIFLILIVIQ--------YLVIT-SGA--------TRTAEV------------AARFTL------------DSMPGKQMGIDADLNAGLINEEQARERRKNIQREADFY-GSMDGASKFVRGDAISAIVIMFINIIG-GFIIGIVQHNMSISKALSTYTL----L-TV--GEG----LVS----QIPALLLSTSTGIIITRA-SS---K--D------GLGTDT--------FT------QMVA-Q-PSA-ILFAALIMLIMGM--------IPGL----PKLPFFILALFFGFIGYYFI-----Q-----RA-R------------------------------KEEI-----V------E--EKTQV----E-APVSLP----P-VEIDP---SILRVEALELEMGYALVQLADISRGEGILHRLALTRRRLSEE--MGFII--PPIRVRDNL-QL--NSTRYQIKIRGNIVAFGDAYPNKLLAM-PP-A----------------GQ-------EI----T-I-SGIKVKEPVFGLNAVWIDLEQKEVAELSGYTVVDPSSVIVTHMTEVIKANAVLILGRQETSVLIENLKSTHPV-LVEE-VIP--ELLSIGDVQKVLHAL---L-SE--G-ISIRD
>FlhA_Archaea_TACK_RLI32149
F------GQFVVGG---------NYVV-----------------------------------GIIIFLILIAVQ--------FIVIT-KGA--------TRVSEV------------AARFTL------------DAMPGKQMAIDADVSAGLVTEEAAIKKRLDIQREADFY-GAMDGASKFVQGDVKVGLLITIINIVG-GLIIGMAMRGESLRNAVATYTM----L-TI--GDG----LVS----QIPSLMMSTATGIIVTRA-VA---M--N------DLGTEL--------TS------QLLS-Q-PRT-LWIGAGFLIFLSI--------LPGF----PKFPLIFLGIMLGFFGVYLR-----R-----GL-K------------------------------L-KE-----E------T--GPELK----K-GAEEAA----KGPESVL---GLLQIDPIALEIGYNLIPLVDQEQGGDLLERVTMIRRQSAIE--LGLIF--PPIRIRDNM-RL--EPNVYSIKIKGIEVGAGTIRMGKYLAM-NP-G----------------QI-------EE----K-V-EGEETVEPAFGLPAIWIDEANREKAERLGYTVVDSPSVIATHLTEIIKTYASEVLGRQDVQALLNSLRTDYPA-VVTE-VEK--SGATVGDIQKVLKGL---L-RE--G-VSIRD
>FlhA_Bacteria_Acidobacteria_PWU01384
F------GSFVVGG---------NYII-----------------------------------GAVIFLVLIAIQ--------YVVIN-HGA--------VRISEV------------TARFTL------------DALPGKQMSIDADLNAGLIDESEAKRRRKMLSTEAEFY-GAMDGASRFTQRDAVASIIITAINIIA-GFLIGVLQHGMELSKALETYTV----L-TI--GDG----LVT----VIPALMISISGGLIVTRA-GS---D--T------RLSADF--------RR------QILG-N-AQP-MLLAAGVLVVLAL--------IPSM----PKFPFLVLGCGAGAAAWQMR-----R-----KE-V------------AA--------------------------------A--ALEVP------GAKPAP----A-RENLE---ALLRVEPLAIEVGLGLVNLVDGAHESPLLRRIAAIRRQMATD--LGYLL--PAVRVTDNL-SL--KSREYIISLKGVEISRYELPQGCELAI-AT-G----------------SG-------ET----P-V-EGQPTREPAFGMSALWIPAERAERARQSGYTVVDAVSVLGTHLAEVIRRHAHELFSRQDAKKLLDRVSVEHPK-VVED-LVP--KLLPLATVQKVLQNL---L-RE--R-VSIRD
>FlhA_Bacteria_Acidobacteria_RSL19469
F------GQFVIGG---------NYVV-----------------------------------GFVLFLALIAIQ--------FLVVS-HGA--------VRTAEV------------TARFTL------------DALPGKQMAIDADMNAGLIDEQGARKRRQAIAREAEFY-GAMDGAAKFNQRDSLATILITVINIVA-GLLIGVLQQGADLTTAVKTYTI----L-TV--GDG----LVT----MIPSLLVSIAGGMVLTRA-SS---A--G------SLDDEL--------GT------QLLR-G-RNT-LWIACAVLLGLAL--------IPGL----PKLSFVLMAAGVALIARRLP-----T-----GK-N------------GA----------------AAV------D-E----A--APGEK----A-KVVEVA----K-SENLA---SLLKMDELTLEIGFQLISMVDEKQGGQMLNRVRALRRHLATE--LGFIV--PAVHITDNL-RL--KPREYVVSLRGVEIARWQTEQNCLLAV-NA-D----------------PK-------AR----A-L-PGVETREPAFGVMARWIQPGLEEQALAAGYSVVDQTTVIGTHLGELIRRHAHELLGRQEVKRLLDSMNESHPK-LVEE-LVP--KLMTLGEVQRVLQQL---L-RE--Q-VSIRD
>FlhA_Bacteria_Acidobacteria_SPF54215
F------GSFVVGG---------NYVI-----------------------------------GAVIFLVLIAIQ--------YVVIN-HGA--------VRISEV------------TARFTL------------DALPGKQMSIDSDLNAGLIDEAEAKRRRKQLAAEAEFY-GAMDGASRFTQRDAVAAILITAINIVA-GFLIGVLQHGMDFQKALETYTV----L-TI--GDG----LVT----VIPALMISISGGLIVTRA-SA---D--G------RLGAEF--------QR------QILS-N-SQP-LLLAAGVLIALAA--------LPGM----PKLPFLLMGGGVGTVAWKMR-----R-----KE-T------------AR--------------------------------A--AAAPE------AGKPAA----P-KENVE---SLMRVEPLSIEVGLGLVGLVEGAQESPLLRRISTIRRQLATD--LGYLL--PPVRVTDNL-SL--RSREYVISLKGVEIARYDLPQGCELAI-PM-G----------------HA-------PAGGERA-L-EGQATREPAFGISALWIPAERAERARDAGYTVVDGVSVLGTHLSELIRRHAHELFSRQDAKRLLDRVSVEHPK-VVED-LVP--KLLPLAAVQRVLQNL---L-RE--R-VSIRD
>FlhA_Bacteria_Acidobacteria_WP011522442
F------GQFVVGG---------NYVV-----------------------------------GFVLFLALIAIQ--------YMVVS-HGA--------VRTAEV------------TARFTL------------DALPGKQMAIDADLNAGIIDETQAKKRREQVAREAEFY-GAMDGAARFNQRDSLATVLITAINIVA-GLLIGIFQLDIPLREAVKTYTI----L-TV--GDG----LVT----MIPSLLVSVAGGMVVTRA-SS---D--D------SLGGDL--------RR------QLFA-R-SRP-LWIASGVMLALAL--------VPGL----PKGSFFLLAGGVGFLAWRAQ-----K-----NE-T------------VS----------------AAA------E------S--AATNK----P-GSAVAA----G-TEPLD---AVLKLDDLSLEVGLGLVPLVDNRQGGQLLSRVRAVRKNLAQH--LGFVV--PSVHITDNL-KL--RHREYVILLRGVEIARWEMNEDRLLAI-SS-D----------------RD-------VP----D-I-PGVATKEPAFGVHAKWIAASLQEKALASGYAVVDQTSVLATHLGETIKQHAYELLSRSETKRLLDRLTESHPK-LTEE-LVP--KLLSLGEVQKVLQQL---L-RE--Q-VSIRD
>FlhA_Bacteria_Acidobacteria_WP011689088
F------GSFVVGG---------NYVI-----------------------------------GAVIFLVLIAIQ--------YVVIN-HGA--------VRISEV------------TARFTL------------DALPGKQMSIDGDLNAGLIDEAEAKRRRKALATEAEFY-GAMDGASRFTQRDAVASILITAINIIA-GFLIGVTQHGMDFRRALETYTV----L-TI--GDG----LVT----VIPALMISISGGLIVTRA-SS---E--A------RLGAEF--------HK------QILG-N-SQP-LLLAAGVLVALAA--------LPGM----PKLPFLVLGFGAGAGGWRMR-----K-----TE-L------------AQ--------------------------------I--AAPPE----D-TGKPAP----A-KDSVE---SLLRVEPLAIEVGLGLIGLVEGAQESPLLRRISAIRRQLATD--LGYLL--PPVRVTDNL-SL--RSREYVISLKGVEIARYELPQGCELAI-AT-G----------------AA-------SA----P-L-EGQATRDPAFGMNATWIPADRADRARHSGYTVVDSVSVLGTHLSEIIRRYAHELFSRQDAKRLLDRVGVEHPK-VVED-VVP--KLLPLSSVQRVLQNL---L-RE--R-VSIRD
>FlhA_Bacteria_Acidobacteria_WP020710865
F------GQFVVGG---------NYVV-----------------------------------GFVLFLALIAIQ--------FLVVS-HGA--------VRTAEV------------TARFTL------------DALPGKQMAIDADLNAGLIDEAAARRRREAVAREAEFY-GAMDGAARFNQRDSMATILITAINIIA-GLLIGTLQQGVALGDALKTYTT----L-TV--GDG----LVT----MIPSLLVSVAGGMVLTRA-SS---A--D------ALGSEI--------GS------QLLG-R-PAT-LYMSGGVLGMMAL--------VPGL----PKLPFLVIAGVLLLAGRQVS-----R-----RA-S------------AE----------------AAD-------------G--LADAA----K-KEEGKA----Q-SENLA---GLLRMDELSLEIGFQLISLVDEKQGGQMLSRIRTLRRHLATE--LGFIV--PPVHIADNL-RL--KPREYVISLRGMEIGRWQTEGNQLLAV-SA-D----------------PQ-------AR----A-L-PGKETREPAFGVNARWIAPALEESALAAGYSVVDPTTVITMHLSELVRRHGQDLLSRAETKRLIDTLNDSHPK-LIEE-LIP--KVMTLGEVQRVLQQL---L-RE--Q-VSIRD
>FlhA_Bacteria_Acidobacteria_WP020713711
F------GQFVVGG---------NYVV-----------------------------------GLVLFLALIAIQ--------FLVVS-HGA--------VRTAEV------------TARFTL------------DALPGKQMAIDADMNAGLIDEQGARKRRQAIAREAEFY-GAMDGAAKFNQRDSLATILITAINIVA-GLLIGVLQHGTDLATAVQTYTI----L-TV--GDG----LVT----MIPSLLVSIAGGMVLTRA-SS---A--G------SLDDEL--------GT------QLLR-G-RNT-LWIACGVLLGLAL--------IPGL----PKLSFVLLATGVGLIARRLP-----A-----TK-D------------SS----------------LAL------AEEIAGPA--TADGK----A-KAADTA----K-GENLA---SLLKMDELTLEIGFQLIPMVDEKQGGQMLNRVRALRRHLATD--LGFIV--PPIHITDNL-RL--KPREYVVGLRGVEIARWQTVQNCLLAV-NA-D----------------PK-------AR----T-L-PGVETTEPAFGVHARWIQPGLEEQALAAGYSVVDQTTVIGTHLGELIRRHSHELLGRQEVKRLLDSMNESHPK-LVEE-LVP--KLMTLGEVQRVLQQL---L-RE--Q-VSIRD
>FlhA_Bacteria_Acidobacteria_WP026386144
F------GQFVVGG---------NYVV-----------------------------------GFVLFLALIAIQ--------FLVVS-HGA--------VRTAEV------------TARFTL------------DALPGKQMAIDADMNAGLIDEQQARKRRQAIAREAEFY-GAMDGAARFNQRDSMATILITVINIVA-GLLIGVLQQGTDLATAVKTYTI----L-TV--GDG----LVT----MIPSLLVSVAGGMVLTRA-SS---S--G------SLDQEL--------GT------QLLK-G-RNT-LWIACGVLIALAL--------IPGL----PKLAFVLMAAGVALIARKLP-----A-----GQ-S------------PV----------------VES------GSE----D--TPSSK----A-KTTEGT----V-NENLA---SLLKIDELSLEIGFQLISFVDEKQGGQMLNRVRALRRHLATE--LGFIV--PSVHITDNL-RL--KPREYVVSLRGVEIARWQTEQNCLLAV-NA-D----------------PK-------AR----P-L-PGIETREPAFGVSARWIQPGFEEQALAAGYSVVDQTTVIGTHLGELIRRHAHELLGRQEVKRLLDSINETHPK-LVEE-LVP--KLLSLGEVQKVLQQL---L-RE--Q-VSIRD
>FlhA_Bacteria_Acidobacteria_WP026392979
F------GQFVVGG---------NYVV-----------------------------------GFVLFLALIAIQ--------FLVVS-HGA--------VRTAEV------------TARFTL------------DALPGKQMAIDADMNAGLIDEQLARKRRQAIAREAEFY-GAMDGAARFNQRDSMATILITVINIVA-GLLIGVIQQGADLATAVKTYTI----L-TV--GDG----LVT----MIPSLLVSVAGGMVLTRA-SS---A--E------ALDQEL--------GT------QLFK-S-RNT-LWIACGVLVGLTL--------IPGL----PKLAFIVMAAGLALIARQLP-----A-----EQ-A------------QV----------------STA------ESE----A--APSAK----A-KAAEIG----A-GENLA---SLLKIDELTLEIGFQLIPLVDEKQGGQMLNRVRALRRHLATE--LGFIV--PSVHITDNL-RL--KPREYVVSLRGVEIARWQTEQNCLLAV-NA-D----------------PK-------AR----P-L-PGIETREPAFGVSAQWIQPGLEEQALAAGYSVVDQTTVIGTHLGELIRRHAHELLGRQEVKRLLDGMNESHPK-LVEE-LVP--KLLSLGETQRVLQQL---L-RE--Q-VSIRD
>FlhA_Bacteria_Acidobacteria_WP026443115
F------GQFVVGG---------NYVV-----------------------------------GFVLFLALIAIQ--------FLVVS-HGA--------VRTAEV------------TARFTL------------DALPGKQMAIDADLNAGLIDETAARKRRQAIAQEAEFY-GAMDGAARFNQRDALATILITAINIVA-GLLIGVFQQGVALAEAARTYTV----L-TV--GDG----LVT----LIPSLLVSVAGGMVLTRA-NT---T--S------GLTVDL--------GT------QLLR-K-GTT-LYIASGVLGLLGL--------VPGL----PKLAFLLPAIVLGYAGWRTG-----K-----SH-L------------PE----------------MA------------------AEPE----Q-KQKGGG----Q-TENFA---PLLRMDDLSMEIGFQLISLVDEKHGGSMLTRIRALRKQLASE--LGFVV--PAIHISDNL-RL--RPREYVFFLRGMELGRWQIETNALLAV-QT-G----------------PV-------TQ----S-V-PGKETIEPAFHSPARWIASSLESQAIAAGYSVVDGVTAMTTHVAEMVRQHAHELLGRAETKRLLDALNESHPK-LVEE-LVP--KVLTLGEVQKVLQQL---L-RE--Q-VSIRD
>FlhA_Bacteria_Acidobacteria_WP026446199
F------GQFVVGG---------NYVV-----------------------------------GFVLFLALIAIQ--------FLVVS-HGA--------VRTAEV------------TARFTL------------DALPGKQMAIDADMNAGLIDEAEARRRRQAIAREAEFY-GAMDGAARFNQRDSLATILITGINIIA-GLLIGTLQQGIGLGEAVRTYTI----L-TV--GDG----LVT----MIPSLLVSVAGAITLTRA-NS---A--G------MLGGEI--------RQ------QLLA-R-PAT-LYLASLVTGALCL--------IPGL----PKMVFLLVSAGLFIAGKRVA-----R-----GV-S------------AI----------------EPL-------------E--LGTAE----K-KKPEQA----T-GGDLA---QLLKLEDLTLEIGFQLIPLVDEKQGGQLLNRIRTLRRHLSAE--LGFLI--PAVHISDNL-RL--RPREYVFSLRGLEISRWQTEGAQRLAV-SG-D----------------PN-------RR----P-L-AGRETREPAFGVPALWIAPNLEEQAMAAGYSVVDAVTVITTHLGELIRQHAWELLGRAEIKRLMDSLTDSHPK-LLEE-LVP--KLLTLGEVSRVLEQL---L-RE--R-VSIRD
>FlhA_Bacteria_Acidobacteria_WP031497930
F------GKFVVGG---------SFVI-----------------------------------GLVMFLVLIAIQ--------YVVIN-HGA--------VRISEV------------TARFTL------------DALPGKQMSIDADLNAGLIDEPEAKDRRKKLNQEAEFY-GAMDGASRFTQRDAVAGILILLINVCA-GFLIGVLQYGMDLFRAFETYTI----L-TI--GDG----LVT----VIPALMISMAGGLIVTRA-SS---E--G------QLDAEV--------KR------QVLT-N-PEP-IALAGIVLVLLAL--------VPGL----PKLPFAGLGALALYGAKRLA-----E-----AK-R------------LK--------------------------------D--LAKPE----P-AAAAAS----N-KDTIE---TLLRVDTVAVEVGLGLVRLVEGGGQSTLLQRISGVRKQMATD--LGFVL--PAVRVTDNL-SL--RATEYRILVKGNEMARFEVKRGYELAL-LA-G----------------DAKDPGHLRAIDALLS-Q-GAFRTKEPAFQLDALWVPNELVEQARMEGCTIVDTASLVGTHFSEIVKRSACEIFTRQDTKRYVDRVAEETPK-LVED-LVP--KLLPLSTVQKILQNL---L-RE--R-VSIRD
>FlhA_Bacteria_Acidobacteria_WP047487929
F------GQFVVGG---------NYVV-----------------------------------GFVLFLALIAIQ--------FLVVS-HGA--------VRTAEV------------TARFTL------------DALPGKQMAIDADMNAGLIDEQTARKRRESIAREAEFY-GAMDGAARFNQRDAMATILITAINIIA-GLLIGVLQQGVDLLTAVKTYTI----L-TV--GDG----LVT----MIPSLLVSMAGGLVLTRA-SS---S--G------TLDKEI--------NT------QLFS-Q-RNV-LFLTAGVLTAMAL--------IPGI----PKIPFFLVALGVFLFGRTLP-----A-----NG-L------------KA----------------EED------A------A--AVLAG----N-AVAGAP----P-SEDLT---SLLKVDELTLEIGFQLIPMVDEKQNGQMLNRVRALRRHLAAE--LGFIV--PPVHITDNL-RL--RPREYVVQLRGNEIGRWQTEGNCLLAV-NS-D----------------PK-------AR----V-I-PGVETREPAFGVAARWIDPGLEEQALAAGYSVVDQTAVIGTHLAELIRRNAYELLGRAETKRLLDSVNDSYPK-LMEE-LMP--KLMTLGEIQKVLQQL---L-RE--Q-VSIRN
>FlhA_Bacteria_Acidobacteria_WP082125612
F------GQFVVGG---------NYVV-----------------------------------GFVLFLALIAIQ--------FLVVS-HGA--------VRTAEV------------TARFTL------------DALPGKQMAIDADMNAGLIDEASARARRLAVAQEAEFY-GAMDGAARFNQRDALATILITAINIVA-GLLIGTIQQGVAIGEAVRTYTI----L-SV--GDG----LVT----MIPSLLVSVAGGMVLTRA-AS---A--G------ALSSEL--------GT------QLFR-K-RTT-LYVASAVMAALCL--------VPGL----PKPAFLALAALLAWGARRIP-----A-----ST-A------------LE----------------GV-----------------AVEKE----R-KAIDKA----S-GENLA---SLLKMEDLSLEIGFQLIPLVDEKQGGQMLARVRNLRRHLAGE--LGFLI--PPIHISDNL-RL--RPREYVVSLRGIEIGRWQTEGNSLLAV-SA-E----------------AQ-------TR----P-I-PGKEAQEPAFGVPARWIQAGLEDQATAAGYSVVDTATVISTHLGELIRRHAHELLSRAETKRLLDALNDTHPK-LVEE-LVP--KMMTLGEVQKVLQQL---L-RE--Q-VSIRD
>FlhA_Bacteria_Acidobacteria_WP103931539
F------GQFVVGG---------NFVV-----------------------------------GFVIFIALVAIQ--------FLVIS-HGA--------VRTAEV------------TARFTL------------DAMPGKQMAIDADLNAGLINEAQAKARRERVAQEAEFC-GSMDGAARFSQRDSMATILILAINIIA-GICIGVFQQGVPIEEALKTYTI----L-TV--GDG----LVS----ILPSLLVSVAGGIVVTRA-AS---K--Q------SLGVNV--------GK------QLFN-N-PKL-LWIAGGVLIALGL--------VPGL----PKISFFALAAALIYGARKIKETEEVD-----ED-A------------AL----------------ATP------K------P--GSPAA----A-GKAGGP----A-VDPID---AILKLDELMLEVGTGLVPMVDAAKGGQLLNRVKSMRKNLAQQ--LGFLV--PSIHITDNL-SL--KEREYVVYLRGVEIARWELRKDSLLAI-SS-N----------------PN-------AA----P-L-PGQPTREPAFNVAAVWISPQTQGQAIAAGYTVVDPTSVLSAHLAEVIKQNAHELLSRHETKRLIDRLTDSHPK-LSEE-LIP--KLMSLGEVQKVLQQL---L-RE--Q-VSVRD
>FlhA_Bacteria_Acidobacteria_WP106864920
F------GSFVVGG---------NYVI-----------------------------------GAVIFLVLIAIQ--------YVVIN-HGA--------VRISEV------------TARFTL------------DALPGKQMSIDSDLNAGLIDEAEAKRRRKQLAAEAEFY-GAMDGASRFTQRDAVAAILITAINIVA-GFLIGVLQHGMDFQKALETYTV----L-TI--GDG----LVT----VIPALMISISGGLIVTRA-SA---D--G------RLGAEF--------QR------QILS-N-SQP-LLLAAGVLIALAA--------LPGM----PKLPFLLMGGGVGTVAWKMR-----R-----KE-T------------AR--------------------------------A--AAAPE------AGKPAA----P-KENVE---SLMRVEPLSIEVGLGLVGLVEGAQESPLLRRISTIRRQLATD--LGYLL--PPVRVTDNL-SL--RSREYVISLKGVEIARYDLPQGCELAI-PM-G----------------HA-------PAGGERA-L-EGQATREPAFGISALWIPAERAERARDAGYTVVDGVSVLGTHLSELIRRHAHELFSRQDAKRLLDRVSVEHPK-VVED-LVP--KLLPLAAVQRVLQNL---L-RE--R-VSIRD
>FlhA_Bacteria_Acidobacteria_WP117298182
F------GQFVVGG---------NYVV-----------------------------------GFVLFLALIAIQ--------FLVVS-HGA--------VRTAEV------------TARFTL------------DALPGKQMAIDADMNAGLIDEATARKRRQALAQESEFY-GAMDGAARFNQRDSLATILITSINIVA-GLLIGTLQQGVAVSEALKTYTT----L-TV--GDG----LVT----MIPSLLVSVAGGIVLTRA-ST---S--G------ALSSEL--------GS------QLFR-R-GTT-LYIAGGVLAALCL--------VPGL----PKLAFLLPAASLMALGRRME-----K-----RP-E------------AD----------------AA-----------------PQETA----K-KADARA----R-GEEMA---SLLKMDELSLEIGFQLIPLVDEKQGGQLLTRVRMLRRHLAGD--LGFLV--PPVHISDNL-RL--KPREYVFSLRGMEIGRWQTEGSSLLAV-SS-D----------------AQ-------PR----P-L-PGRETREPAFGLPAKWIQPALEDQALAAGYSVADPVTLVSTHLGEMIRQHAHELLTRAETKRLLDALNESHPK-LVEE-LVP--KTLSLGEVQKVLQQL---L-RE--Q-VSIRD
>FlhA_Bacteria_Acidobacteria_WP125488167
F------GQFVIGG---------NYVV-----------------------------------GFVLFLALIAIQ--------FLVVS-HGA--------VRTAEV------------TARFTL------------DALPGKQMAIDADMNAGLIDEQGARKRRQAIAREAEFY-GAMDGAAKFNQRDSLATILITVINIVA-GLLIGVLQQGADLTTAVKTYTI----L-TV--GDG----LVT----MIPSLLVSIAGGMVLTRA-SS---A--G------SLDDEL--------GT------QLLR-G-RNT-LWIACAVLLGLAL--------IPGL----PKLSFVLMAAGVALIARRLP-----T-----GK-N------------GA----------------AAV------D-E----A--APGEK----A-KVVEVA----K-SENLA---SLLKMDELTLEIGFQLISMVDEKQGGQMLNRVRALRRHLATE--LGFIV--PAVHITDNL-RL--KPREYVVSLRGVEIARWQTEQNCLLAV-NA-D----------------PK-------AR----A-L-PGVETREPAFGVMARWIQPGLEEQALAAGYSVVDQTTVIGTHLGELIRRHAHELLGRQEVKRLLDSMNESHPK-LVEE-LVP--KLMTLGEVQRVLQQL---L-RE--Q-VSIRD
>FlhA_Bacteria_Acidobacteria_WP128911457
F------GQFVVGG---------NYIV-----------------------------------GFVIFLALIAIQ--------YLVVS-HGA--------VRTAEV------------TARFTL------------DAMPGKQMAIDADLNAGLITEQQARKRRENVAREAEFC-GAMDGAARFSQRDSLATILIMAINIIA-GFLIGVFQQGIPFQEALKTYTI----L-TV--GDG----LVS----ILPSLLVSVAGGIVVTRA-AS---K--E------SLGVNV--------RK------QILN-S-PRL-LWIGGGVLAALGM--------IPGL----PKVAFFSVAAALMYAAWKIK-TEKPA-----ED-A------------DL----------------AEV------A------P--AVAAK----G-APGAAL----A-TEAMD---SVLKLDELMLEVGVGLVPLVDAKQGGQLLARVKALRKSLAQQ--LGFLV--PSIHITDNL-SL--REGEYVVHLRGVEIARWELRRGSLLAI-SS-E----------------PG-------AP----N-L-PGEETREPAFDVPAKWISRELQAQAIASGYAVVDSTSVLAAHLSELIKRNAYELLSRHETKRLIDRLNDSHPK-LVEE-LIP--KLMSLGEVQKVLQQL---L-RE--Q-VSIRD
>FlhA_Bacteria_Acidobacteria_WP130422714
F------GQFVVGG---------NYVV-----------------------------------GFVLFLALIAIQ--------FLVIS-HGA--------VRTAEV------------TARFTL------------DALPGKQMAIDADMNAGLIDEQQARKRRQAIAREAEFY-GAMDGAARFNQRDSMATILITVINIVA-GLLIGVIQQGADLATAVKTYTI----L-TV--GDG----LVT----MIPSLLVSVAGGMVLTRA-SS---S--G------ALDQEL--------GA------QLLK-G-RNT-LWIACGVLIALAL--------IPGL----PKLAFVLMAAGVALIARKLP-----A-----AQ-P------------QT----------------AGA------EAD----S--MPAGK----A-KAAAAA----T-GENLA---SLLKIDELTLEIGFQLISLVDEKQGGQMLNRVRALRRHLATE--LGFIV--PSVHITDNL-RL--KPREYVVSLRGVEIARWQTEQNCLLAV-NA-D----------------PK-------AR----P-L-PGVETREPAFGVNARWIQQGLEEQALASGYSVVDQTTVIGTHMGELIRRHAHELLGRQEVKRLLDSMNESHPK-LVEE-LVP--KLLSLGEVQRVLQQL---L-RE--Q-VSIRD
>FlhA_Bacteria_Aquificae_BAU79829
F------GQFVVGG---------NYVV-----------------------------------GIIVFLVLVIIN--------FIVIT-KGT--------ERISEV------------AARFTL------------DAMPGKQMSIDADLNSGLIDEKEAQRRRQEVQREADFY-GAMDGATKFIRGDAIAGIIITFINIIG-GIIIGMVQKGMDFQTALQNFTI----L-TI--GDG----LVS----QIPALITSTAAGLTVTRA-AS---E--M------NLGKEI--------FT------QLTG-Y-PKA-LFMAAGAIFVMGI--------IPGM----PTLPFLILSSIVAASGYMMN-----L-----VL-K-------EK---ES----------------KEK------E------E--KAKDI----V-KSLE------K-EKPED---YIQPPEPLTLEIGYGLIYLVDESQGGELIKRIKNLRKQLTKE--LGMLI--PLVHIKDNL-QL--KPNEYRILIKGVEVTRYEVYPGKYLAI-DT-G----------------MI-------KE----K-L-EGIPTKDPAFGLNALWIDENMKDKGRLSGYTVVDVNTVVITHLSETIKKYSYEILTRQQVKELLDIVAKNYP--MVKD-IVP--EQVSLNILHKVLQNL---L-KE--G-VPIND
>FlhA_Bacteria_Aquificae_EDP73756
------------------------------------------------------------------------------------------------------------------------------------------------------------------------------VQMDGASKFIRGDAIAGIIITLVNIIG-GIAIGIFQHSMDLKSALQTFTI----L-TV--GDG----LVS----QIPSLITSTAAGLMVTRA-VA---K--E------NLGVEI--------VK------ELTS-F-PKA-LYMASAALFIMGI--------VPGM----PTIPFFLLGALLAITGYIMQ-----S-----SM-K-------EK---QK----------------IEE------E------E--KAKEM----I-KEASKE----E-EEPEE---LITQPETITFEIGYGLIPLVDESQDGQIIKRIKSLRKQLSKE--LGIII--PLIHIKDNL-EL--KPGEYRILIRDVEVAKSEVMPDHLLAI-DT-G----------------NT-------KG----Q-I-EGVKTKEPAFGLDAYWIKPELKDRAKMLGYTVVDIPTVIITHMSEVIKNHAYEILGRAETKEIVDTVAKKYP--IIKE-IVP--EQVPLNILHRVLQNL---L-KE--A-VPIRD
>FlhA_Bacteria_Aquificae_PMP64176
F------GQFVVGG---------SYVV-----------------------------------GLIVFLILVIIN--------FIVIT-KGT--------ERISEV------------AARFTL------------DAMPGKQMSIDADLNSGLIDEKEAQRRRQEVQREADFY-GAMDGATKFIRGDAVAGIIITFINIIG-GIIIGMVQKGMDFQTALQNFTI----L-TI--GDG----LVS----QIPALITSTASGLMVTRA-AS---E--M------NLGKEI--------FS------QLTG-Y-PKA-LFMAAGAIFVMGI--------IPGM----PTLPFLILSAIVGAAAYMMT-----L-----VL-K-------EK---EK----------------KEK------E------E--KAKDM----I-QSLE------R-EKPED---YVQPPEPLTLEIGYGLIYLVDENQGGELIKRIKNLRKQLTKE--LGMVI--PLVHIKDNL-QL--KPNEYRILIKGVEVAKYEVQPGKYLAI-DT-G----------------MT-------KE----K-L-DGIPTKDPAFGLSAIWIDENLKDKARLAGYTVVDINTVIITHLSEIIKKYSYEILTRQQVRELIDIVSKNYP--MVKD-IIP--DQVPLNILHKVLQNL---L-KE--S-VPIND
>FlhA_Bacteria_Aquificae_PMP76588
F------GQFVVGG---------SYVV-----------------------------------GLIVFLILVIIN--------FIVIT-KGT--------ERISEV------------AARFTL------------DAMPGKQMSIDADLNSGLIDEKEAQRRRQEVQREADFY-GAMDGATKFIRGDAVAGIIITFINIIG-GIIIGMVQKGMDFQTALQNFTI----L-TI--GDG----LVS----QIPALITSTAAGLMVTRA-AS---E--M------NLGKEI--------FS------QLTG-Y-PKA-LFMAAGAIFVMGI--------IPGM----PTLPFLILSAIVGAAAYMMT-----L-----VL-K-------EK---EK----------------KEK------E------E--KAKDM----I-QSLE------R-EKPED---YVQPPEPLTLEIGYGLIYLVDENQGGELIKRIKNLRKQLTKE--LGMVI--PLVHIKDNL-QL--KPNEYRILIKGVEVAKYEVQPGKYLAI-DT-G----------------MT-------KE----K-L-DGIPTKDPAFGLSAIWIDENLKDKARLAGYTVVDINTVIITHLSEIIKKYSYEILTRQQVRELIDIVSKNYP--MVKD-IIP--DQVPLNILHKVLQNL---L-KE--S-VPIND
>FlhA_Bacteria_Aquificae_RTZ70822
----------------------------------------------------------------------------------------------------------------------------------------AV-------DADLNAGLITEEEAKKRRQQIQREADFY-GSLDGASRFIKGDVIAACLILFLSVFG-GLAIGVFQHDMSFGDALHTYTI----L-SI--GEG----LVS----QIPQLLLSTTTAILVTKV-AS---R--E------EIGKAF--------LE------EIKR-Y-PDA-LMYSGGLLFAFAL--------VPGF----PKLPFLLLSATLFTAYYFAK-----K-----EI-E------------KE----------------TLR------E-----IE--EYLQE----Q-KEGAKE----E-ERPED---FIPQPDPVTLEIGYGLIPLFDENQGGQTAKKIRKIRKRIAED--YGIII--SAIHIRDNL-DL--QPNEYRILIKGVEEERYNLHPDKLLAI-DT-G----------------MA-------KGV---P-P-SGIETYDPAFKIKAYWIDPPLKDTVQKMGYMVVDPETVLVTHLSEVIKRNLWRIVGRNEIYQIVETLKKKYPK-VVED-IVP--EKVPYSVIHRVVQNL---L-KE--G-IPVKD
>FlhA_Bacteria_Aquificae_RUM50486
F------GEFVVGG---------NYIV-----------------------------------GIIVFIILVTIN--------FLVIT-KGT--------ERISEV------------AARFTL------------DAMPGKQMAIDADLNAGLIDEEEAKRRREQIQKEADFY-GAMDGAAKFIRGDAVAGIIITLINIIG-GIAIGIFQHNMDFQTALKTFTI----L-TV--GDG----LVS----QIPSLITSTAAGLMVTRA-VA---K--E------NLGSEI--------LR------ELIS-F-PRA-LFMASIALFIMGI--------VPGM----PTVPFFLLGAILAVAGYMVQ-----S-----SM-K-------KR---QI----------------QEE------E------E--KAREL----L-KESQTEE--KE-EQPEE---LITQPETITFEIGYGLIPYVDESQDGEVVKRIRALRKQLTRD--LGLII--PLIHIKDNL-EL--GQGEYRVLIRGIEVAKGEVMPGYFLAI-DT-G----------------NT-------KG----V-I-EGIKTKDPAFELDAYWVKQEDKDKAKMLGYTVVDVPTVIITHLSETLKRHAYEILGRSETKELVDAVARKYP--IVKE-IVP--EQVPLNILHRVLQNL---L-KE--N-IPIKD
>FlhA_Bacteria_Aquificae_WP010880767
F------GKLVAGG---------DVVV-----------------------------------GLIVFLIFIVIN--------FIVIT-KGA--------ERISEV------------AARFTL------------DALPGKQMSIDADLNAGLITEEEAKRRRQELEKEANFY-AAMDGASKFIRGDAIAALIILFLSLVG-GLLIGIGIRGMDLASAVKTYTI----L-SI--GEG----LAS----QVPALLLSTAAGVLTTKM-SS---R--E------NLGEAI--------SE------ELTK-Q-PRA-LLFSAGVLGFIGL--------IPGL----PTLPFLAMSAILAGAYYLVQ-----Q-----SL-K------------ER----------------ELK------E-----LE--KLAQE----K-TKEKEE----E-G--EE---LIPQPEPITLEIGYALIPLVDESQGGQIPKKIKNLRKQIAKE--YGVIV--PLIHIRDNL-RL--KPNEYRILIKGIEIDRYELMPGHYLAV-NL-G----------------NA-------KG----P-I-EGIETYDPAFKIKAYWITEDKKEEAQKLGYMVVDAETVLITHLSEVIKRNLHELLTRNEVMELIEMLSKKYPK-VVKE-IVP--EQVPISIIHRVLQNL---L-RE--G-IPVND
>FlhA_Bacteria_Aquificae_WP012675509
F------GQFVVGG---------NYIV-----------------------------------GFIVFLILVTIN--------YIVIT-KGT--------ERISEV------------AARFTL------------DALPGKQMSIDADLNAGLIDEKEAQRRRQELAKESDFY-GAMDGASKFIRGDAIAGIIITIVNILG-GLAIGILQHGMDVQTALVNFTL----L-TV--GDG----LVS----QIPSLITSTAAGLMVTRA-VS---E--E------NLGKEV--------FT------QLTT-F-PKA-LYMASGFIFLMGI--------VPGM----PFLPFMLLSALLGLTAYMIS-----S-----LI-K-------ER---EK----------------KEA------E------E--KAKEL----L-SAPE-K----E-EKPEE---LIPQPETITFEIGYALIPYVDESQNGEVVKRIRSLRKQLSKE--LGLII--PLIHIKDNL-EL--KPGEYRILIRDIEVAKGEIIPDKLLAI-DT-G----------------ST-------KG----K-I-EGVKTKEPAFGLDAYWIDEEQKDKAKMLGYTVVDIPTVIVTHLSEILKKYAHEILGRNETKELVDNLSSKYP--IVKD-IVP--EQVPLNILHRVLQNL---L-RE--G-IPIKD
>FlhA_Bacteria_Aquificae_WP013538207
F------GQFVVGG---------NYIV-----------------------------------GIIVFAILVVIN--------YIVIT-KGT--------ERISEV------------AARFVL------------DAMPGKQMSIDADLNAGLIDEEEAKRRRQEIAREADFY-GAMDGASKFIRGDAVAGIIITLINIIG-GFLIGVFQHHMSFSDAAKTFTI----L-TV--GDG----LVS----QIPSLITSTAAGLMVTRA-AA---E--T------DLGHEI--------FK------QLTK-Y-HKP-LFMAALALAVIGI--------VPGM----PTLPFGLLAALVASVAYMVY-----K-----YE-Q-------AK---EL----------------EEA------Q------E--RAKEL----L-KES-KE----E-ESPDE---IVVQPEPITLEIGYSLIPYVDESQGGEVVKKIKNLRKQLAKE--LGIII--PLVHLRDNL-EL--KPNEYRILLRDVEVARGEVEPGKFLAI-DT-G----------------GV-------KG----P-L-KGKPTKEPAFGLPAFWIDESEKDRARLLGYTVVDVPTVIVTHLSEVIKKHAHEVVSRADVKKLVDNLAKLYP--IVKE-IVP--DQVSYGLLTKVIQNL---L-RE--G-IPVKD
>FlhA_Bacteria_Aquificae_WP022847710
F------GQFVVGG---------NYIV-----------------------------------GIIVFLILVVIN--------FIVIT-KGT--------ERISEV------------AARFTL------------DAMPGKQMAIDADLNAGLIDEKEAQRRRQEIAREADFY-GAMDGASKFIRGDAIAGIIITLINILG-GLAIGVFQHHMSLSDAAKTFTI----L-TV--GDG----LVG----QIPSLITSTAAGLMVTRA-AA---E--T------DLGTEI--------FK------QLTG-Y-HKA-LFMAAGTLAVMGI--------VPGM----PTIPFLLVASLIAIVAYMVY-----E-----AT-K-------EK---EL----------------KEA------E------E--RAKEL----L-KEAKAK----E--EEED---VISPPETLAMEIGYALIPYVEDKKKGEIVKRIKSLRKQLAKE--LGIII--PLVHIKDNL-EL--KPGEYRILIRDVEVARGEVEPNKLLAI-DT-G----------------TT-------KE----K-I-PGKETKEPAFGLTAYWIAPNLKDRAKLLGYTVVDIPTVIITHLSEVIKKHAYEILGRVETKELIDNLARKYP--LVKD-IVP--EQVPLGVVHRVLQNL---L-KE--G-IPVKD
>FlhA_Bacteria_Aquificae_WP029521040
F------GEFVVGG---------SYIV-----------------------------------GAIVFIILVTIN--------YIVIT-KGT--------ERISEV------------AARFTL------------DAMPGKQMAIDADLNAGIIDEKEAQQRRMQIQKEADFY-GAMDGASKFIRGDAIAGIIIAIVNILG-GLAIGIFQHHMDLQTALKNFTL----L-TI--GDG----LVS----QIPSLVTSTAAGLMVTRA-VS---E--E------NLGKEV--------FV------QLTS-F-PKA-LYMASGSIFAMGI--------VPGM----PFIPFSLLALLIGLTAFMMS-----Q-----LL-K-------KK---EV----------------EMA------E------E--KAKEL----L-KSTEVE----E-ETVEE---ILPQPELITFEIGYALIPYVDEAQDGEIVRRIKSLRKQLSKE--IGVII--PLIHIKDNL-EL--KPGEYRILIKDIEVGRGEVHPDKLLAI-DT-G----------------TT-------KG----K-I-EGIPTKEPAFGLDAYWIDEKLKDKAKMLGYTVVDIPTVIITHLSEIIKKHAHEILGRSETKELIDALAEKYP--VVKD-IIP--EQVPLNIVHRVLQNL---L-KE--N-VPVRD
>FlhA_Bacteria_Aquificae_WP029521969
F------GEFVVGG---------SYIV-----------------------------------GAIVFIILVTIN--------YIVIT-KGT--------ERISEV------------AARFTL------------DAMPGKQMAIDADLNAGIIDEKEAQQRRMQIQKEADFY-GAMDGASKFIRGDAIAGMIIAIVNILG-GLAIGIFQHHMDLQTALKNFTL----L-TI--GDG----LVS----QIPSLVTSTAAGLMVTRA-VS---E--E------NLGKEV--------FV------QLTS-F-PKA-LYMASGSIFAMGI--------VPGM----PFIPFSLLALLIGLTAFMMS-----Q-----LL-K-------KK---EV----------------EMA------E------E--KAKEL----L-KSTEVE----E-ETVEE---MLPQPELITFEIGYALIPYVDESQDGEIVRRIKSLRKQLSKE--IGIII--PLIHIKDNL-EL--KPGEYRILIKDIEVGRGEVHPDKLLAI-DT-G----------------TT-------KG----K-I-EGIPTKEPAFGLDAYWIDEKLKDKAKMLGYTVVDIPTVIITHLSEIIKKHAHEILGRSETKELIDALAEKYP--VVKD-IIP--EQVPLNIVHRVLQNL---L-KE--N-VPVRD
>FlhA_Bacteria_Aquificae_WP029552204
F------GKFVVGG---------DVVV-----------------------------------GLVVFLIFIVIN--------FIVIT-RGA--------ERVSEV------------AARFTL------------DAMPGKQMSIDADLNAGLITEEEARRRREQLEQEASFY-GSMDGASKFIRGDAIAALIILFLSLVG-GLIIGIVIKGLSFSEAIATYTL----L-TV--GEG----LAS----QIPALMLSTAAGIVVTKS-SS---K--D------QLGQVF--------LE------EFSK-E-PRV-FLFSSAILAFIGL--------IPGF----PKVPFFFMAGVLGGLYYLLR-----K-----SL-K------------EQ----------------ELK------E-----LE--KLFVE----Q-KKPVER----T-E--EE---LITQPEAIAFEIGYGLVPLVDEAQGGDIPERIKSMRRQIAQE--FGVIV--PLVHIRDNL-RL--KPYQYRILIRGMEVSSYEIVPNRYLAI-DL-G----------------ST-------KG----P-I-EGIETKDPAFNLKAYWITEDQKDKAQRLGYMVVDVSTAIITHLSEVIKKNLHEVLGRGEVMDLVENLTKKYPK-AMQG-LIP--DVIPISILHRVLQNL---L-KE--G-IPIND
>FlhA_Bacteria_Aquificae_WP037919646
F------GQFVVGG---------NYVV-----------------------------------GIIVFLVLVIIN--------FIVIT-KGT--------ERISEV------------AARFTL------------DAMPGKQMSIDADLNSGLIDEKEAQRRRQEVQREADFY-GAMDGATKFIRGDAVAGIIIVFINIIG-GIIIGMVQKGMDFQTALQNFTI----L-TI--GDG----LVS----QIPALITSTAAGLMVTRA-AS---E--M------NLGQEI--------FT------QLTS-Y-PKA-LFMAAGAIFVMGI--------IPGM----PTLPFLILSSIVGISGYMMN-----L-----IL-K-------EK---ES----------------KEK------E------E--KAKEI----V-KSLE------E-EKPED---YVQPPEPLTLEIGYGLIYLVDEKQGGDLVKRIKNLRKQLTKE--LGLLI--PLVHIKDNL-EL--KPNEYRILIKGVEVAKYEVYPGKYLAI-DT-G----------------MI-------KE----K-V-EGIPTKDPAFGLNALWIEENLKDKSRLSGYTVVDISTVIITHLSETIKKYSYEILTRQQVKELLDIVSKNYP--MVKD-IVP--DQVPLNILHKVLQNL---L-KE--G-IPIKD
>FlhA_Bacteria_Aquificae_WP068549447
F------GQFVVGG---------NYVV-----------------------------------GFVIFLILVIIN--------FIVIT-KGA--------QRIAEV------------AARFTL------------DAMPGKQMAIDADLNTGLIDEVEARRRREEIQREADFY-GAMDGASKFVRGDAIAGLIITCINIIG-GLVIGVLQQKMPLATAAKTYTI----L-TI--GDG----LVS----QIPALIISTAAGILVSRA-AS---E--S------HMGKDL--------VK------QLTS-Y-PRA-LFLGAAILLFAGF--------VPGF----PFWPFFLLSLFLAGVGYV------------------------GI---KT----------------PEV------K------E--EVAPT----E-EETPEA----D-IERIK---TSLQIDPIELELGYNLIPLVE---KGDLINRIRAMRRQIAQD--LGFIV--PPVRVRDNL-SL--EPNKYRILLYGTEVAEGEVYVDMYLVI-PA-A----------------SK-------EL----N-L-EGIPTKEPAFGISALWVKEENKEKAAMEGHAVVDAGTVIITHLSEVIKSHAHELLGRDELNDLLDALAKSYPK-LVED-LVP--NVVSHSLLQKVLQNL---L-RE--G-VSIRN
>FlhA_Bacteria_Aquificae_WP076713372
F------GQFVVGG---------NYIV-----------------------------------GIIVFLILVVIN--------FIVIT-KGT--------ERISEV------------AARFTL------------DAMPGKQMAIDADLNAGLIDEKEAQRRRQEIAREADFY-GAMDGASKFIRGDAIAGIIITLINILG-GLAIGVFQHHMSLADAAKTFTI----L-TV--GDG----LVS----QIPSLITSTAAGLMVTRA-AA---E--T------DLGTEI--------FK------QLTS-Y-HKA-LFMAAGTLAVIGI--------VPGM----PTIPFLLVASLIAIVAYMVY-----E-----AG-K-------ER---EL----------------KEA------E------E--RAKEL----I-KEAKAK----E--EDED---IISPPETLAMEIGYALIPYVEDKKTGEIVKRIKSLRKQLARE--LGIII--PLVHIKDNL-EL--KPGEYRILIRDVEVARGEVEPNKLLAI-DT-G----------------TT-------KE----K-I-SGKETKEPAFGLTAYWITPDLKDRAKLLGYTVVDIPTVIITHLSEVIKKHAYEILGRVETKELVDNLAKKYP--LVKD-IVP--EQVPLGVVHRVLQNL---L-KE--G-IPVKD
>FlhA_Bacteria_Aquificae_WP089323574
F------GQFVVGG---------NYIV-----------------------------------GIIIFLILVVIN--------FIVIT-KGT--------ERISEV------------AARFTL------------DAMPGKQMAIDADLNAGLISEQEAQKRRQEIAREADFY-GAMDGASKFIRGDAVAGIIITLINIIG-GLAIGVFQHHMSIADAAKTFTI----L-TV--GDG----LVG----QIPSLITSTAAGLMVTRA-AA---E--T------DLGTEI--------FK------QLTG-Y-HKA-LFMAAGTLAVMGI--------VPGM----PTLPFLLVASLIAIVAYMVY-----E-----AT-K-------EK---ER----------------LEA------E------E--KAKEL----L-KTAQKE----E-TKEEE---LIRPPDTLSMEIGYALIPYVEDKEKGEIVKRIKSLRKQLAKE--LGIVV--PLVHIKDNL-EL--KPGEYRILIRDVEVARGNVEPNHLLAI-DT-G----------------TS-------KG----K-I-EGKETVEPAFGLKAYWISPQLKDKARLLGYTVVDIPTVIITHLSEVIKKHAHEILGRVETKELIDALAKKYS--IVKD-IVP--EQVPLGVVHRVLQNL---L-KE--G-IPIKD
>FlhA_Bacteria_Aquificae_WP097000345
F------GEFVVGG---------SYIV-----------------------------------GAIVFVILVTIN--------YIVIT-KGT--------ERISEV------------AARFTL------------DALPGKQMAIDADLNAGIIDEKEAQRRRMQIQKEADFY-GAMDGASKFIRGDAVAGIIIAIVNIIG-GLAIGILQHHMDLQTALKNFTL----L-TV--GDG----LVS----QIPSLVTSTAAGLMVTRA-VS---E--E------NLGKEV--------FQ------QLTG-F-PKA-LYMASFSIFAMGI--------VPGM----PFVPFMLFSAVIGVAAFLMN-----Q-----ML-K-------KK---EV----------------EKA------E------E--QAREL----L-KTAEEK----E-EKPEE---MLPQPELITFEIGYALIPYVDESQNGEIVKRIRSLRKQLSKE--LGIII--PLIHIKDNL-EL--KPGEYRILIRDIEVGRGEIYPDKLLAI-DT-G----------------TT-------KG----E-I-EGIRTKEPAFGLNAYWIDESLKDRAKMLGYTVVDIPTVVITHLSEIIKKHAHEVLGRMETKELINSLSARYP--VVKE-IVP--EQVPLNIVHRVLQNL---L-KE--G-IPVKD
>FlhA_Bacteria_Aquificae_WP121922275
F------GEFVVGG---------NYIV-----------------------------------GIIVFIILVTIN--------FIVIT-KGT--------ERISEV------------AARFTL------------DAMPGKQMAIDADLNAGIIDEREAQKRREQIQQEADFY-GAMDGASKFIRGDAIAGIIITLVNIIG-GIAIGIFQHNMDLQSALKTFTI----L-TV--GDG----LVS----QIPSLITSTAAGLMVTRA-VA---K--E------NLGFEI--------VK------ELTS-F-PKA-LYMAATALFIMGI--------VPGM----PTIPFFLLGVILAITGYMMQ-----K-----SL-I-------EK---EK----------------MEE------E------E--KAKEL----L-KEAQKE----E-EE-EE---IDIQPEPITFEIGYALIPYVDESQNGEVIKRIKSLRKQLSKE--LGLII--PLVHIKDNL-EL--KPGEYRILIRDIEVGKGEIEPDHLLAI-DT-G----------------NT-------KG----S-I-EGKKTKEPAFGLDAYWIKPELKDKAKMLGYTVVDIPTVIITHLSEVIKNHAYEILGRAETKELVDTVAKKHP--IIKD-IVP--DQVPLNILHRVLQNL---L-KE--G-VPIKD
>FlhA_Bacteria_Aquificae_WP132526815
F------GKFVVGG---------NYVV-----------------------------------GIVVFLILVVIN--------YIVIT-KGT--------ERISEV------------AARFTL------------DAMPGKQMSIDADLNAGLIDEKEARRRREEIAREADFY-GAMDGASKFIRGDAIAGIIITLINILG-GLAIGVFQHNMGFADAAKTFTL----L-TV--GDG----LVS----QIPSLITSTAAGLMVTRA-AA---E--T------DLGREI--------FK------QLTG-Y-YKA-LFMASGALAVIGI--------VPGM----PTLPFALLSALIAGIAYMVY-----Q-----SA-K-------QK---EI----------------EEA------E------K--KAKEL----L-KQAEKQ----E-EKPED---IVVQPEPLTLEIGYSLIPYVDESQNGEIVKKIKSLRKQLAKE--LGIII--PLVHLKDNL-EL--KPGEYRILLKDVEIARGEVVPGKYLAI-DT-G----------------GV-------KG----K-V-NGIPTKEPAFGLTAYWVDEENRDRAKLLGYTVVDVPTVIVTHLSEVIKKHAHEIVGRADVKRLVDNLSKKYP--VVKE-IVP--EQVPLGILTKVVQGL---L-KE--G-IPVKD
>FlhA_Bacteria_Balneolaeota_WP073066833
F------GGFIVQG---------NYVI-----------------------------------GIIIFAVLIIIN--------FVVIT-KGA--------TRIAEV------------AARFTL------------DAMPGKQMSIDADLSAGLITDQEAKERREEIAREADFY-GAMDGASKFVRGDVIAGLLITFINIIG-GLVIGTMQNGMDLTEAARVYTL----M-TI--GDG----LVS----QIPALLISTAAGIIVSRA-AS---E--G------NLSKEL--------TS------QLLG-N-PKT-LVLGASFVLFLGI--------MPGM----PFIPFGSMGALFLFLAYKRN-----E-----DE-E------------------------------QEQ------R------E--EAKQQ----Q-ELPDKK------EDRVE---DYLLLDTLELEIGYSLISMVEEQQGGDLLDRITSLRKQLATE--LGIII--PSVRVRDNV-QL--DANHYIIKMRGIQQGQGELLPDYHLAL-LP-S----------------DL-------DA----N-I-QGIETKDPTFGMDAIWVSGKNKSQAEKFGLSVIEAGAVITTHLMEVLKKNAHKLIDRQMVKRLIDNIEEQSPA-LIEE-LVP--EGMQIGEIQKVLKRL---L-RE--R-IPINN
>FlhA_Bacteria_Balneolaeota_WP095606147
F------GGFIVQG---------NYVI-----------------------------------GIIIFAVLIIIN--------FVVIT-KGA--------TRIAEV------------GARFTL------------DAMPGKQMSIDADLSAGLITDQEAKHRREEIAREADFY-GAMDGASKFVRGDVIAGLLITCINIIG-GLVIGTVQNGMEIGEAAKLYTL----L-TI--GDG----LVS----QIPALLISTAAGLIVSRA-AS---E--G------NLSEEL--------VS------QLLG-D-PKT-LMLGAFFVLFLGI--------MPGM----PFIPFALMGGLFITLAYKRH-----E-----DE-E------------------------------QEK------T------A--EA-QQ----Q-ELPEGE------TDSVE---DYLLLDTLELEIGYSLISMVEEQQGGDLLDRITSLRKQLASE--LGIII--PSVRIRDNV-QL--DANRYIIKMRGIEQGDGELLPDYHLAL-VP-S----------------DF-------DA----N-I-QGIETKDPTFGMDAIWVSGKNKSEAEKFGLSVIEAGAVITTHLMEVLKKNAHKLIDRQMVKRLVDNIEEQSPA-LVEE-LVP--EGMRIGEIQKVLKRL---L-RE--R-IPINN
>FlhA_Bacteria_Balneolaeota_WP109648101
F------GSFVVQG---------NFVI-----------------------------------GIIIFAVLIIIN--------FVVIT-KGA--------SRIAEV------------SARFTL------------DAMPGKQMAIDADLSAGLISDDEAKARREEIARESDFY-GAMDGASKFVRGDVIAGLLITFINIIG-GLIVGSVQQGMPIGDAAAQYTL----L-TV--GDG----LVS----QIPALLISTGSGIIVTRA-AS---E--G------SLSFEI--------TT------QLFG-N-PKV-ISLAAVFILIMGL--------IPGM----PFIPFMIFAGGLFYHANKKS-----R-----RD-E------------------------------LEI------I------E--EQEKI----D-QDGQPE-------EKVE---QYLLMDTLELEIGYSLIPLVDPDQGGDLLDRMSSLRKQMAIE--LGMLV--PPIRIRDNV-QL--KSNHYTIKMRGILQGEGELLPEYHLVL-LP-E----------------NL-------QA----D-I-KGVKTKDPAYGMDAVWVSNSNRAEAEKYGLSIIKAGAVITTHMIEVIKRNADKLLDRQMVKTLVDNLKESAPA-VVEE-LVP--NKMSYGELQKILKRL---L-KE--G-IPIRD
>FlhA_Bacteria_Balneolaeota_WP116031222
F------GGFIVRG---------NFII-----------------------------------GIIMFSVLVIIN--------FVVIT-KGA--------TRIAEV------------AARFTL------------DAMPGKQMSIDADLSAGLITDQEAKQRREEISREADFY-GAMDGASKFVRGDVIAGLLITFINIIG-GLIIGTAQQGMGLAEAAELYTL----L-TI--GDG----LVS----QIPALLISTAAGIIVSRA-AS---E--G------NLSEEM--------TG------QVLG-N-PKT-VMIGAVFIFLIGA--------LPGL----PLIPFWTIGFIFVLIAYTKH-----K-----TE-T------------------------------IEQ------I------E--SDEQQ----I-KQLKGDA--EA-EDKVE---DYLLLDTLELEIGYSLIPMVEKEQGGDLLERMTSLRKQLAAE--LGIII--PSIRIRDNV-QL--DANHYVIKMRGIVQGEGELLPGYHLTL-LP-A----------------DF-------KP----D-I-QGIETKDPTFGMDAIWISGKNKSQAEKYGLSVIEAGAVITTHLMEVLKKNAHKLVDRQMVQRLIDNIKENHPA-LVEE-LIP--DGLKIGDIQKVLKRL---L-RE--R-VPVKD
>FlhA_Bacteria_Chrysiogenetes_WP013505982
F------GQFVVGG---------NYVV-----------------------------------GIIVFIILVIIN--------FKVIT-NGA--------SRVAEV------------AARFTL------------DAMPGKQMAIDADLNAGFIDDKEAKVRREHIRREADFH-GAMDGASKFVKGDAVAGIIITIINIVG-GLIIGMAQGGMGFSEAAQVYTL----L-TI--GDG----LVS----QIPALIVSTAVGIVVTRA-AS---E--S------NLGEDI--------AQ------QFIV-S-PKV-IWVASVILFIFGI--------IPGM----PFIPFMTLAALLATLAYFIQ-----T-----GK-I---GKILEE---GL----------------GAS------E------S--DSGSV----Q-EEAPKS----H-EEEVE---ELLQMDSLELEVGYGVIPLVDSSQGGDLLNRIKSLRKNIALE--LGFIV--PPIRIRDNL-QL--KPNDYVFKVKGIEVGSGDVYPGQLLAM-NP-V----------------GD-------DI----T-L-PGTPTVEPAFGLKAMWVTDNYSDEAEMLGYTVVDAGTVISTHIGELIKQHSKDILGKQETQSLLDNIQKSHPS-VVGD-LVP--GQLPLGAVQHVLQNL---L-SE--R-ISIRN
>FlhA_Bacteria_Chrysiogenetes_WP027389530
F------GEFVVGG---------NYVV-----------------------------------GIIVFLILVIIN--------FKVIT-NGS--------GRVAEV------------AARFTL------------DAMPGKQMAIDADLNAGMIDEMEAKSRRDRIRREADFY-GAMDGASKFVKGDAVAGIIITVVNIVG-GLIIGMAQGGMSFSDAAEVYTI----L-TV--GDG----LVG----QIPALIVSTAVGMVVTRA-AS---E--S------NLGEDI--------VQ------QIVI-N-PKA-LWVAAVIIFLFGV--------VPGM----PTLPFLILAALIGFLAYMVS-----I-----GK-V---GARDED---GN----------------LSAVGKSQKQ------K--DAPVA----E-EEAKKT----A-EEEVE---ELLQMDALELEVGYGVIPLIDSAQGGDLLDRIKSLRKQTAID--LGFIV--PPIRIRDNL-QL--RPNDYVFKLDGIEIGQGDVYPGQSLAM-NP-G----------------GG-------EI----T-I-PGTPTIEPAFGLPAVWVDAEHYDEAQMFGYTVVDAGTVIATHIGEIIKQHASEILGKQETQHLLDNIKKTHPS-VVTD-LVP--GLLPLGVVQRVLQNL---L-DE--R-ISIRN
>FlhA_Bacteria_Deferribacteres_BAI79908
F------GQFVVGG---------NYVV-----------------------------------GIIIFLVLVIIN--------FVVIT-KGS--------GRVAEV------------AARFTL------------DAMPGKQMSIDADLNAGLIDEQTARKRREEIQKQADFY-GAMDGASKFVRGDAVAGLIITAINIIG-GLIIGVAQHGLSVSEAAKIFTI----L-TV--GDG----LVS----QIPALIVSTAAGIVVTRT-GD---E--E------DLGSQL--------VY------QLFK-S-SKI-MFVAGGILFFFAL--------VPGM----PKVSFIFLSLLMIGVGYLMR-----N-----AK-E-------KV---EK----------------EDI------E------T--E---E----E-SEEETP----E-EEMVK---DLLDIDLMELEIGFNLIPLVDTNRGGTLLNRIKSLRRQIALE--MGFIV--PPIRIRDNL-QI--DPNSYVVFIKGVKVATGSVYPDKYLVM-NP-D----------------GD-------LD----S-I-DGIPTKEPAFGLDAKWVDEIEKEKAEIEGMTVVDPSTVISTHLTEIIKTYAYELLGRQETQELIDRLKEKYPK-LVED-LIP--NILDIGIVQRVLQNL---L-KE--R-VSIRN
>FlhA_Bacteria_Deferribacteres_ESJ98169
F------GQFVVGG---------NYAV-----------------------------------GIIVFIILVLIN--------FMVIT-KGS--------GRVAEV------------AARFTL------------DAMPGKQMAIDADLNAGIINEDEARKRREDVRREADFY-GSMDGASKFVRGDAVAGLIITAINIIG-GLALGMLQHGLSVSEAASTYTI----L-TI--GDG----LVG----QIPALIISTSAGIIVTRAGND---S--G------SLAKQL--------TK------QLFP-Q-AKV-LFITGGLLLFFAI--------VPGM----PKLAFIFLGLVAVGVGYLML-----R-----KE-K-------KG---DT----------------LDD------E------E--GSENE----E-EKPPAP----E-EEEVK---ELLEMDTMELEIGFGIIPLVDAAQGGTLLNRIKSIRRQIALE--MGFIV--PPVRIRDNL-QL--DADEYVVLLRGVRTAKGSVMPDRYMAM-NP-A----------------GP-------MD----D-I-SGIPTKEPAFGLPAKWVDEIEKEKAEIAGYTIVDPATIIATHLTEVIKKNSAELLGRQETQDLLDKLKEKHPK-IVED-VVP--GILDLSTLNRVLQNL---L-KE--R-VSIRN
>FlhA_Bacteria_Deferribacteres_PLX68132
F------GQFVVGG---------NYAV-----------------------------------GIIIFLILVLIN--------FMVIT-KGS--------GRIAEV------------AARLTL------------DAMPGKQMAIDADLNTGLMTEEEAKEKRIQIKKEADYF-GAMDGASKFVRGDATAGLIITVINIIG-GLLIGVFQQGMPAVEAATVYTI----L-TI--GDG----LVS----QIPSLIISTAAGLIVSRA-GG---T--G------ELSNEL--------FS------QLFS-S-TKV-LGITGGILFFFAL--------VPGM----PKISFIALGSLMFYMVHITK-----G-----KI-G-------EP---TK----------------KEQ------E------E--AEAKE----K-AEADIP----E-DEEVK---SLLDMDLMELEIGFGLIPLVDTNQGGTLLNRIKAIRRQVALE--MGFIV--PPVRIRDNL-QL--DANGYSVMLKSVKITTGTIFPDKFLVM-NP-E----------------GD-------IT----K-I-DGIPTKEPAFGLDAKWVDEPVKEMAEMEGFTIVDPSTVVATHLTEIIKRNAHELLGRQETQELLDRLKEKYPK-LVDD-VVP--AILDLGTVNRVLQSL---L-RE--R-VSIRN
>FlhA_Bacteria_Deferribacteres_PLX70713
F------GQFVVGG---------NYIV-----------------------------------GIVIFLILVLIN--------WMVIV-RGS--------GRIAEV------------AARFTL------------DAMPGKQMAIDADLNTGLITDEQAKEKREEIQKEADYY-GSMDGASKFVKGDAMAGIIIKGINITG-GLLIGVFQHGMPAAEAATRFTI----L-TI--GDG----LVS----QIPSLIISTSAGLIVSRA-GG---S--A------DLSGAL--------FE------QLFS-S-SKV-LAVAGGIIFFFSL--------VPGL----PKVSFMAISALLFYLVYVSR-----G-----KP-E-------DL---EK----------------KAK------D------E--A---E----K-SREDVP----E-DEEVK---SLLEMDVMELEIGFALIPLVDANQGGTLLNRIKAIRRQLAIE--MGFIV--PPVRIRDNL-QL--DANAYSVMLKSVKITNGTIFPDKFLVM-NP-E----------------GD-------ID----K-I-DGIPTKEPAFGLEAKWVDEAVKEMAEMEGYTIIDPSTVVATHLTETIKRNAHELLGRQETQELLDKLKEKYPK-LVDD-VVP--SILDLGTVNRVLQNL---L-KE--R-VSIRN
>FlhA_Bacteria_Deferribacteres_PMP71432
F------GQFVVGG---------DFVV-----------------------------------GLIIFIILVIIN--------FVVIT-KGS--------GRVAEV------------AARFTL------------DAMPGKQMSIDADLNAGIIDDKTARRLREELQKKADFY-GAMDGASKFVRGDAVAGLLITFINIIA-GLIIGVVKFGMPITEASKRFTI----L-TV--GDG----LVS----QIPALIVSTAAGIIVTRS-GE---D--K------ELNLNL--------VD------QMFK-S-YKV-LRLSGYVLLFLGL--------IPGL----PKISFFIIGGLLIGISYTVK-----S-----AK-V-------VS---EK----------------QEE------K------A--E---D----K-GKAEAN----E-DEDVK---SLLEMDVMELEIGFNLISLVDPAQGGTLLSRIKSVRRQIALE--MGFIV--PPIRIRDNL-QL--ESNSYVILIKGVKVVTGSVMIGKYLAM-AG-D----------------GD-------LN----Q-I-NGIPTKEPAFGIDAKWVDEEEKERAVLEGFTVVDPTTVIVTHLTEVIKSNAHEIVGRQELMELLDKVKEKSAK-LVDD-LIP--NILDLGSVHRVILNL---L-KE--R-VSIRN
>FlhA_Bacteria_Deferribacteres_WP013012081
F------GQFVVGG---------NYVV-----------------------------------GIIIFLILVLIN--------FMVIT-KGS--------GRIAEV------------AARFTL------------DAMPGKQMAIDADLNTGLITEDEAKAKREKIQKEADYY-GAMDGASKFVRGDAIAGIIITAINILG-GLLIGVFQHDMPAGESAARFTI----L-TI--GDG----LVS----QIPSLIISTSAGLIVSRA-GG---S--A------DLSGQL--------FT------QLFS-S-TKV-LGIAGAILLFFAL--------VPGL----PKISFISIAALMFYLVYISK-----G-----KK-N-------EL---EK----------------KEK------E------E--A-TKE----K-EHKDVP----E-EEEVK---NLLEMDLMELEIGFGLIPLVDTNQGGTLLSRIKAIRRQIALE--MGFIV--PPVRIRDNL-QL--DANGYSVMLKSVRVATGTIFPEKYLIM-NP-E----------------GD-------IT----K-I-DGIPTKEPAFGLEAKWVDEPVKDIAEMEGYTIVDPSTVIATHLTEIIKKNAHELLGRQETQELLDKLKEKYPK-LVDD-VIP--SILDLGTVNRVLQSL---L-KE--R-VSIRN
>FlhA_Bacteria_Deferribacteres_WP013451050
F------GQFVVGG---------DFVV-----------------------------------GLIIFIILVIIN--------FVVIT-KGS--------GRVAEV------------AARFTL------------DAMPGKQMSIDADLNAGIIDDKTARRLREELQKKADFY-GAMDGASKFVRGDAVAGLLITFINIIA-GLIIGVVKFGMPISEASKRFTI----L-TV--GDG----LVS----QIPALIVSTAAGIIVTRS-GE---D--K------ELNLNL--------VD------QMFK-S-YKV-LRLSGYVLLFLGL--------IPGL----PKISFFIIGGLLIGISYSVK-----S-----AK-V-------VS---EK----------------QEE------K------A--E---D----K-GKTEAT----E-DEDVK---SLLEMDVMELEIGFNLISLVDPAQGGTLLNRIKSVRRQIALE--MGFIV--PPIRIRDNL-QL--ESNSYVILIKGVKIVTGSVMIGKYLAM-AG-D----------------GD-------LS----Q-I-NGIPTKEPAFGIDAKWVDEEEKERAVLEGFTVVDPTTVIVTHLTEVIKSNAHEIVGRQELMELLDKVKEKSAK-LVDD-LIP--NILDLGSVHRVILNL---L-KE--R-VSIRN
>FlhA_Bacteria_Deferribacteres_WP022851726
F------GQFVVGG---------NYIV-----------------------------------GIIIFLILVLIN--------FMVIT-KGS--------TRIAEV------------AARFTL------------DAMPGKQMSIDADLNAGIIDEITAKKKRETIQKEADYY-GAMDGASKFVRGDAVAGLIVTAINIIG-GLLIGSLQQGLPLQESAGIFTI----L-TI--GDG----LVT----QIPSLIVSTAAGIIVSRA-GG---E--S------DLSGQL--------VN------QLFT-S-TKV-LSMTGGILLFFSL--------IPGL----PKLSFMVIAAMLFGIVYATR-----K-----AV-A-------PI---DE----------------KAE------D------D--E---E----E-PDEERD----E-KEEVR---ELLDMDTMELEIGFSLIPLVDSSQGGTLLTRIKAIRKQIALE--MGIIV--PPVRIRDNL-QL--DGTGYVVLLKGVKVASGTIMPDRFMVM-NP-E----------------GE-------LS----D-I-DGIPTKEPAFGLEAKWVDEAQKEKAELQGYTIVDPATVVATHLTEVIKSNSYELLGRQETQELLDRLREKYPK-LVED-LVP--NILDLGTVNRVLQNL---L-RE--R-VSIRN
>FlhA_Bacteria_Deferribacteres_WP041223821
F------GQFVVGG---------NYVV-----------------------------------GIIIFLVLVIIN--------FVVIT-KGS--------GRVAEV------------AARFTL------------DAMPGKQMSIDADLNAGLIDEQTARKRREEIQKQADFY-GAMDGASKFVRGDAVAGLIITAINIIG-GLIIGVAQHGLSVSEAAKIFTI----L-TV--GDG----LVS----QIPALIVSTAAGIVVTRT-GD---E--E------DLGSQL--------VY------QLFK-S-SKI-MFVAGGILFFFAL--------VPGM----PKVSFIFLSLLMIGVGYLMR-----N-----AK-E-------KV---EK----------------EDI------E------T--E---E----E-SEEETP----E-EEMVK---DLLDIDLMELEIGFNLIPLVDTNRGGTLLNRIKSLRRQIALE--MGFIV--PPIRIRDNL-QI--DPNSYVVFIKGVKVATGSVYPDKYLVM-NP-D----------------GD-------LD----S-I-DGIPTKEPAFGLDAKWVDEIEKEKAEIEGMTVVDPSTVISTHLTEIIKTYAYELLGRQETQELIDRLKEKYPK-LVED-LIP--NILDIGIVQRVLQNL---L-KE--R-VSIRN
>FlhA_Bacteria_Deferribacteres_WP076654198
F------GQFVVGG---------NYAV-----------------------------------GIIVFIILVLIN--------FMVIT-KGS--------GRVAEV------------AARFTL------------DAMPGKQMAIDADLNAGIINEDEARKRREDVRREADFY-GSMDGASKFVRGDAVAGLIITAINIIG-GLALGMLQHGLSVSEAASTYTI----L-TI--GDG----LVG----QIPALIISTSAGIIVTRAGND---S--G------SLAKQL--------TK------QLFP-Q-AKV-LFITGGLLLFFAI--------VPGM----PKLAFIFLGLVAVGVGYLML-----R-----KE-K-------KG---DT----------------LDD------E------E--GSENE----E-EKPPAP----E-EEEVK---ELLEMDTMELEIGFGIIPLVDAAQGGTLLNRIKSIRRQIALE--MGFIV--PPVRIRDNL-QL--DADEYVVLLRGVRTAKGSVMPDRYMAM-NP-A----------------GP-------MD----D-I-SGIPTKEPAFGLPAKWVDEIEKEKAEIAGYTIVDPATIIATHLTEVIKKNSAELLGRQETQDLLDKLKEKHPK-IVED-VVP--GILDLSTLNRVLQNL---L-KE--R-VSIRN
>FlhA_Bacteria_Deferribacteres_WP128467657
F------GQYVVGG---------NYAV-----------------------------------GVIIFLILVLIN--------FMVIT-KGS--------GRIAEV------------AARFTL------------DAMPGKQMSIDADLNAGLIDEAGAKAKRAKIQQEADYY-GAMDGASKFVRGDAVAGLIITGINIIG-GLAIGVLQNGMEVAEAAGVFTI----L-TV--GDG----LVS----QIPSLIVSTAAGLIVSRAGGG---D--K------DLSGQL--------AR------QLFR-S-TRV-LYITGGILLFFAV--------VPGM----PFFPFLFLSGIFFAIAHSAK-----K-----AA-E-------KP---EE----------------DEE------E------Q--E---E----E-RKPATE----E--EEVR---ELLEMDTMELGIGFSLIPLVDSAQGGTLLNRIKSIRKQVALE--MGIIV--PPVRIRDNL-QL--DGNGYNILLKGVRVASGTIFPDKFLVM-NP-E----------------GS-------VD----K-I-DGIPTKEPAFGLAAKWVDERQKEKAELNGFTIVDPATVIATHLTEVIKSYANELIGRQETLELVNGVKEKFPK-LVED-LIP--GILDLGTVNRVLQNL---L-RE--R-ISIRN
>FlhA_Bacteria_Deferribacteres_WP132871251
F------GQFVIGG---------NYAV-----------------------------------GIIIFLILIIIN--------FMVIT-KGS--------TRIAEV------------AARFTL------------DAMPGKQMSIDADLNAGLINEDEARQKRIDIQKEADYY-GSMDGASKFVRGDAVAGLIVTAINIIA-GLAIGVIMGGMEIMEAAERYTI----L-TI--GDG----LVS----QIPSLIISTAAGLIVSRA-GS---G--G------DLSNQL--------YG------QLFN-S-AKV-MGITGGILLFFAI--------IPGM----PKISFILLGALFIYLSRLSR-----V-----QT-Q-------EK---EK----------------EQE------K------A--A--TE----K-EKAPVA----E-EDEVK---SLLEMDILELEIGFALIPLVDAAQGGTLLNRIKAIRRQLALE--MGFIV--PPVRIRDNL-QL--DANGYSVMLKGVKINSGFIFPDKFLIM-NP-E----------------GS-------VA----N-F-DGIPTKEPAYGLEAKWVDEPVKDMAEVEGCTIVDPSTVIATHLTEIIKSNAYELLGRQETQELLDKLKEKYPK-LVDD-VVP--GILDLGTVNRVLQAL---L-KE--R-VSIRN
>FlhA_Bacteria_FCB_CUS93387
F------GSFVVKG---------NYVV-----------------------------------GFIVFLILVVIQ--------FVVIT-KGA--------SRIAEV------------AARFTL------------DAMPGKQMSIDADLNAGLITEEEARRRRALIQREAEFY-GAMDGASKFVRGDAIAGLIITVINIVG-GLIIGVLQRGMTFTEALQNYVL----L-TI--GDG----LVS----QIPALIISISAGMVVTRN-AS---G--N------QFDVEV--------KG------QIFQ-R-PKA-LLIASGVLAFFAI--------VPGL----PMLPFLILSVISGVAGYFGT-----K-----FE-K------------------------------EK--------------A--VVPEV----K-PKAVAQ----P-EEKIE---KLVQIDPIEIEIGYGLIPLADEEQGGTLFKRIIGVRKQLALE--LGIIV--PPIRVRDNI-YL--EPSEYVIKIRGNKVAGGEVKPGYYLAM-NP-G----------------TA-------EE----E-IHDAIKVKDPVYGFDAYWIPAHKKEEAEIMGYTVVEPVSVIVTHLVEVLRKNAGKILSRQDTKTLIDSLREEYPA-LVEE-ITP--DVLPIGTIQKVLQNL---L-NE--G-IPIRD
>FlhA_Bacteria_FCB_CUS97263
F------GSFVVKG---------NYVV-----------------------------------GFIVFLILVVIQ--------FVVIT-KGA--------SRIAEV------------AARFTL------------DAMPGKQMSIDADLNAGLITEEEARRRRALIQREAEFY-GAMDGASKFVRGDAIAGLIITVINIVG-GLIIGVLQRGMTFTEALQNYVL----L-TI--GDG----LVS----QIPALIISISAGMVVTRN-AS---G--N------QFDVEV--------KG------QIFQ-R-PKA-LLIASGVLAFFAI--------VPGL----PMLPFLILSVISGVAGYFGT-----K-----FE-K------------------------------EK--------------A--VVPEV----K-PKAVAQ----P-EEKIE---KLVQIDPIEIEIGYGLIPLADEEQGGTLFKRIIGVRKQLALE--LGIIV--PPIRVRDNI-YL--EPSEYVIKIRGNKVAGGEVKPGYYLAM-NP-G----------------TA-------EE----E-IHDAIKVKDPVYGFDAYWIPAHKKEEAEIMGYTVVEPVSVIVTHLVEVLRKNAGKILSRQDTKTLIDSLREEYPA-LVEE-ITP--DVLPIGTIQKVLQNL---L-NE--G-IPIRD
>FlhA_Bacteria_FCB_OOK75216
F------GHFLVGG---------NFAI-----------------------------------GIVVFVILVIIN--------FMVIT-KGA--------GRIAEV------------GARFVL------------DGMPGKQMAIDADLNAGLIAEDEAKKRRAEVTQEADFY-GSMDGASKFVRGDAIAGILIMVINVVG-GLLVGVLQHGMDMGHAAESYTL----L-TI--GDG----LVA----QIPALVISTAAGVIVTRV-ST---D--Q------DVGEQM--------VG------QLFS-N-PRV-MLLSAAVLGLLGM--------VPGM----PNLVFLLFTAALLGLAWWMR-----G-----RE-T-------QP---KA----------------EPA------P------V------K----M-PENTQA----V-EATWN---DVQLEDSLGMEVGYRLIPMVDFQQDGELLGRIRSIRKKFAQD--MGFLP--PVVHIRDNM-DL--PPARYRILMKGVEIGSGDAYPGRWLAI-NP-G----------------TA-------AG----T-L-PGEQTTDPAFGLAAIWIESALKEQAQIQGYTVVEASTVVATHLNHLIGQFSAELFGRQEAQQLLDRVTQEMPK-LTED-LVP--GVLTLTTLHKVLQNL---L-DE--K-VPIRD
>FlhA_Bacteria_FCB_OQX86239
F------GHFVVRG---------NYVI-----------------------------------GLVIFLILVVIQ--------FVVIT-KGA--------GRVAEV------------AARFTL------------DAMPGKQMSIDADLNAGLITEDEARSRRSKISREADFY-GAMDGASKFVRGDAIAGIVITLINIIG-GLVIGILQKKLSAGDAARTYTM----L-TV--GDG----LVS----QIPALIVSTSAGMIVTRA-AS---E--R------DFGHDV--------AS------QVFG-H-PKV-IMIVAITLFALGI--------VPGL----PTVPFLLLGGFFFAI-YMIM-----K-----RS-S------------------------------TEG------E------K--EVVEE----A-PEEELD----P-IEQ-D---ELYYVDRLEVEIGYGLIPLVNEEMGGDFLRRVTNIRKQAALN--LGLHI--SPIRIRDNL-QL--KSNQYRIKLKGVEVASGIIYVDKLLAI-GT-G----------------PR-------DG----S-I-EGIETREPAFNMPALWIKHEDSEKAQAAGYTVVEPSAVIATHLNEVINRHADEIMTRQDVKELVEKVRKFTPA-VVED-LIP--EQISYAFLQQILSNL---L-RE--R-VSIKD
>FlhA_Bacteria_FCB_PIU46288
F------GEVVVSG---------NYVI-----------------------------------GIVVFLILVVIQ--------YMVIV-KGA--------TRIAEV------------AARFTL------------DAMPGKQMAIDADLNAGIITEKEAIARREEIRREADFY-GAMDGASKFVSGDVIAGLIISAINIIG-GFAIGTIMKGEPLKEAAATYTL----L-TI--GDG----LVS----QIPSLLISMATGLIVTRA-AS---T--E-----KNLGADV--------IS------QLTV-Q-PRA-LLITSGLMLILGI--------F--Y----MGWPMILFGTFCGYLYYYLS-----R-----TI-Q------------------------------EISQ-----E------E--KAKQT----K-EDAKTR----K-PEKVD---DLISVDPIEVEIGYALIPLVDPEQGGDLLERITMIRRQMALE--MGLIV--PPIRIRDNM-QI--RPSQYVFKIKGVEVASANLRVDQFMAM-NP-G----------------TA-------TV----S-L-AGEATKEPAFGLPAVWIRERDREKAELAGYTVVDPPSVIATHLTETLKRHAYEILGRQETQQILDVIKKNYPA-LVED--SL--KTLSLGEIHKVMQNL---L-KE--G-VSIRD
>FlhA_Bacteria_FCB_RKX31273
F------GNFVVKG---------NYVV-----------------------------------GFIVFVILVIIQ--------FVVIT-KGA--------GRISEV------------AARFTL------------DAMPGKQMAIDADLNAGLINEEQAKKRREDIANEADFY-GAMDGASKFVRGDAIAGILITMINIIG-GFVIGILMQGRSVSEALRIYSL----L-SI--GDG----LVT----QIPALIVSTSAGIIVTRA-AS---T--S------NMGKDL--------TT------QLTS-Q-PRA-IMIAAVMLVLFGV--------VPGM----PTLPFVLLGLGIGTVGYLTN-----E-----SM-K------------------------------KKK------L------E--EQRQK----M-QESQVE----Q-PERTE---DLLKVDTLEVEIGYGLIPLVDSNQGGDLLDRVSAIRRQLAIE--MGIIV--PPVRIRDNV-QL--KPNQYRIKVKGIEVASYELMLDHVLAI-NP-G----------------YV-------KE----E-L-DGFKTKEPSFGMSASWIIPNLKEGAESRGYTIVEPSAVLTTHLTEIIKSNSSELLTRQDVSHLMETLKEDNPS-LVNE-IVP--NVVPLSAVQKVLQTL---L-AE--R-IPIRD
>FlhA_Bacteria_FCB_RKY48451
F------GSFVVRG---------NYFV-----------------------------------GIIIFLILVIIN--------FIVIT-KGA--------TRIAEV------------SARFTL------------DAMPGKQMSIDADLNAGLIDDQEAQRRREQIVKEADFY-GAMDGASKFVRGDAIAGLLITAINIVG-GLIVGVLQKGMTIGEAASRYTI----L-TV--GDG----LVA----QIPALIISTSAGIIITRA-SS---E--S------NLGTDI--------AN------QIVR-Q-PKA-IFITAGVLGLMGL--------VPGL----PFVPFTLMALIMAGSGYLVE-----K-----AL-K------------------------------AR-------E------E--LVEEE----K-VEEEGE----V-EEKIE---EYLHPDPFEIEIGYGLIPLVDVNQGGNLLKRISTIRKSIAIE--LGVIV--PPIRIRDNI-QL--KSNEYVFKIYGVECARYELMMGYYLVL-NP-D-----------------D-------RV----E-L-KGIDTVEPTFGLQAKWIPKSEKDKAEMAGYTVIEPVAVIATHLMEVLKSNAYKLLDRQETQRMLDHLKETHPA-VVEG-VVP--DVVSLGTVTQVLKNL---L-KE--G-IPIRN
>FlhA_Bacteria_FCB_RKY49585
F------GSFVVRG---------NYFV-----------------------------------GIIIFLILVIIN--------FIVIT-KGA--------TRIAEV------------SARFTL------------DAMPGKQMSIDADLNAGLIDDQEAQRRREQIVKEADFY-GAMDGASKFVRGDAIAGLLITAINIVG-GLIVGVLQKGMTIGEAASRYTI----L-TV--GDG----LVA----QIPALIISTSAGIIITRA-SS---E--S------NLGTDI--------AN------QIVR-Q-PKA-IFITAGVLGLMGL--------VPGL----PFVPFTLMALIMAGSGYLVE-----K-----AL-K------------------------------AR-------E------E--LVEEE----K-VEEEGE----V-EEKIE---EYLHPDPFEIEIGYGLIPLVDVNQGGNLLKRISTIRKSIAIE--LGVIV--PPIRIRDNI-QL--KSNEYVFKIYGVECARYELMMGYYLVL-NP-D-----------------D-------RV----E-L-KGIDTVEPTFGLQAKWIPKSEKDKAEMAGYTVIEPVAVIATHLMEVLKSNAYKLLDRQETQRMLDHLKETHPA-VVEG-VVP--DVVSLGTVTQVLKNL---L-KE--G-IPIRN
>FlhA_Bacteria_FCB_RKY67707
F------GNFVVKG---------NYVI-----------------------------------GFVVFLILVVIQ--------FVVIT-KGA--------GRIAEV------------AARFTL------------DAMPGKQMSIDADLSAGLITDAEARKRREDISREADFY-GAMDGAAKFVRGDAIAGLVITAINILG-GLVIGVLQKGMPLSQALHTYTL----L-TI--GDG----LVA----QIPALILSTAAGVIVTRA-AS---E--E------NMGMEL--------AT------QMLA-K-PRA-ILVAAGALLIFAI--------IPGL----PTVPFLLLATLAGGVAYSTR-----K-----AK-Q------------------------------KQI------E------E--EA-------I-KVSRAK----P-QERIE---DYLRMDTLEIEIGYGLIPLVAPEQGGDLLDRVTAIRRQCASE--LGLVV--PPVRIRDNL-QL--KPNEYKIKIKGVEIAQGEVMPESYLAM-NP-G----------------CA-------QG----E-I-EGIDTTEPAFGLPAKWITEKEKEQAELLGYTVIEASAVLATHLTEVIKSNAHEILGRQDVQNLLDNLKKNYPA-VVEG-VVP--QQISVGMVQKVLQNL---L-RE--R-VPIKD
>FlhA_Bacteria_FCB_RKY70141
F------GNFVVKG---------NYVI-----------------------------------GFVVFLILVVIQ--------FVVIT-KGA--------GRIAEV------------AARFTL------------DAMPGKQMSIDADLSAGLITDAEARKRREDISREADFY-GAMDGAGKFVRGDAIAGLVITAINILG-GLAIGVLQKGMPLSQALHTYTL----L-TI--GDG----LVA----QIPALILSTAAGVIVTRA-AS---E--E------NMGMEL--------AT------QMLA-K-PRA-ILVAAGALLIFAI--------IPGL----PTVPFLLLATLAGGVAYSTR-----K-----AK-Q------------------------------KQI------E------E--EA-------I-KVSRAK----P-QERIE---DYLRMDTLEIEIGYGLIPLVAPEQGGDLLDRVTAIRRQCASE--LGLVV--PPVRIRDNL-QL--KPNEYKIKIKGVEIAQGEVMPESYLAM-NP-G----------------CA-------QG----E-I-EGIDTTEPAFGLPAKWITEKEKEQAELLGYTVIEASAVLATHLTEVIKSNAHEILGRQDVQNLLDNLKKNYPA-VVEG-VVP--QQISVGTVQKVLQNL---L-RE--R-VPIKD
>FlhA_Bacteria_FCB_RMD50508
F------GSFVVGG---------NYVV-----------------------------------GFIVFIILVLIQ--------FIVIV-KGS--------ERISEV------------SARFTL------------DAMPGKQMAIDADLNTGLINEDQAKDRREKIAREAEFY-GAMDGASKFVKGDAIAGLLINAINILG-GFIIGVAMHGMTFTDALKTYTI----L-TI--GDG----LVS----QIPALIIATSAGMVVTRS-DT---G--S------ALDFQM--------KS------QLLS-N-YRV-LATVAGIIFMFAF--------VPGM----PMIPFFFISASLGAGSYFKR-----K-----KL-Q--------K---ES----------------EII------E------E--TEEVS----E------E----Q-SENVE---QYLQVDPIEIEIGYALISLIDKNEGGDLFDKIASTRKFLALE--YGVLI--PPVRVRDNL-QL--EPNTYIIKIKGNVVSEFEVYTDRFLAM-NP-G----------------NA-------EE----E-V-DGIPTLDPAFHLPASWVSDKEKEKAEMLGYTVVDALSVISTHLQETLKKNFDKILTRQAVKQLLENMKREYPA-VVEE-INP--EVLSLGTIQKVLQNL---L-KE--G-IPIKD
>FlhA_Bacteria_FCB_WP012843271
F------GQFVVAG---------NYVV-----------------------------------GAIIFIVLVVIN--------FVVIT-KGS--------GRIAEV------------AARFTL------------DALPGKQMAIDADLNAGLIDEDEARKRREEIAREADFY-GAMDGASKFVRGDAIAGLVITAVNIIG-GFLIGVFQHGMSAAEAAQNFVL----L-SI--GDG----LVS----QIPALLISTAAGIIVSRA-SG---E--A------NLAEEF--------KG------QLFG-R-SYP-LLITGSFLALLGL--------VPGL----PLVPFWLLAGTTLLLGY--------------QR-R-------QF---ER----------------REQ------A------K--PAQPE----A-QEPEQK----P-SEDPG---ELLMVDPLELEIGYGLIPLVDPNQHGDLLDRIKVLRQQLALE--LGIVI--PPVRIRDNM-AL--GANRYVIKIRGNPVAEGEVLPGYYLAL-LP-E----------------GL-------EE----T-P-PGLRTTDPTFGLPALWVAERNLPDAERMGLTVVEAPAVITTHLLEVLRKNAHLLLDRQEVKKLLDKVKETHPA-LIEE-LTP--NLLSIGAIQKVLKRL---L-RE--R-IPIRD
>FlhA_Bacteria_FCB_WP014561370
F------GSFVVRG---------DYVV-----------------------------------GFIVFIILVIIQ--------FVVIV-KGS--------GRISEV------------AARFTL------------DAMPGKQMAIDADLNTGLINEDQARERREKISREAEFY-GAMDGASKFVKGDAIAGLIINFINIVG-GFIIGIGQRGLTITDALQQYTI----L-TI--GDG----LVS----QVPALLISTAAGFVVTRN-AS---G--V------SLDSQF--------KT------QLFS-N-YRV-LAIVAATVFLFAL--------LPGM----PTLPFLILGVSLALSSYMKK-----R-----TS-L--------N---VE----------------DSI------T------D--EKVTS----P------I----P-EETVE---QYLQVDPIEIEIGYGLISLVDENQGGNLFQKISATRKFIALE--YGVLI--PPVRVRDNL-QL--NPNQYIIKIKGNIVSSDEIFPDRYLAM-NP-G----------------GI-------SE----P-L-QGIPTKDPAFGLESYWITREEKDRAEMLGYTVVDAISVLSTNLQETLKKNFEKILTRQAVKQLLDALKKDYPA-VVDE-IQP--DTLPLGTIQKVLQNL---L-KE--Y-IPIKD
>FlhA_Bacteria_FCB_WP014856809
F------GSFVVGG---------NYVV-----------------------------------GFIVFIILVVIQ--------FIVIV-KGS--------GRISEV------------AARFTL------------DAMPGKQMAIDADLNTGLITEAEARKRRARIEREAEFY-GAMDGASKFVKGDAIAGLIINAINIVG-GFVIGVAQKGMSFQDAVQTYTI----L-TI--GDG----LVS----QIPALLISTAAGLVVTRS-AS---G--T------ALDFQM--------KS------QLFS-N-PRV-LATVSGAVFLFAF--------IPGM----PTIPFLILSGVLGTSSYMNK-----K-----GV-T--------S---EA----------------VIE------E------T--DGEEP----K-DEESKP----A-EEKVE---QYLQVDPIEVEIGYGLISLVDEKQGGNLFQKISSTRKVIALE--YGVLI--PPVRVRDNL-QL--SPNEYVIKIKGNVVASFELYPDRYLAM-NP-G----------------VT-------EE----E-L-SGIPTNDPAFGLPSYWITHEEKEKAEMLGYTVVDAISVLATHLQESLKRNFDKILSRQEVKQLLENLKKEYPA-VVED-INP--DILNLGMIQKVLQNL---L-KE--G-IPIKD
>FlhA_Bacteria_FCB_WP022636190
F------GSFVTGG---------NIVV-----------------------------------GVIIFIIIMVVQ--------FMVIT-KGS--------GRIAEV------------AARFTL------------DAMPGKQMAIDADMNAGLINEQQARQRREKITREADFY-GAMDGASKFVKGDAIAGIIITLINILA-GFIVGMLQQGLSAGESLQVFTT----L-TI--GDG----LVS----QIPALMISTGAGIIVSRA-AS---E--G------TLGQDL--------SK------QIFS-N-YTV-LFVTAFIMVIFAF--------IPGL----PSLIFLLLAFIIGGTGFMTM-----H-----NI-F-------GV---AN----------------EQDL-----P------D--EAYEE----E-EGLGAP----E-EERVE---DFLVVDPLELEIGYGLIPLVDSAQGGDLLDRIQQIRKQLAAE--LGFII--PPVRIRDNM-QL--EPNQYVIKIRTIPVAQGELMSGSYLAM-DP-G----------------NV-------TD----T-I-RGIETVEPAFGLPALWITESQKDEAELCGYTVVELPAVLATHLTEIIKANADDLLTRQDVQELLNNIKDTHKA-VIDE-VTP--NILSLGEIHRVLANL---L-HE--G-VSIRD
>FlhA_Bacteria_FCB_WP053334032
F------GQFVIGG---------NYAV-----------------------------------GIVIFLILIGIN--------FIVIT-KGA--------GRIAEV------------AARFTL------------DAMPGKQMAIDADLSAGLIDEKDARIRRDEIARTADFY-GAMDGASKYVKGDAILGILVVIVNIVG-GIFIGVIQRGMDIGKAASTYTL----L-TV--GDG----LVS----QVPALIISTAAGLMVTAA-TS---S--E------KMGSAL--------ST------QLGS-Q-PRA-MWMVAGVLLAFSL--------IPGL----PMFPFLAMAAGAATLAKVSE-----K-----KV-K-------ER---EA----------------LSL------V------M--TPTTG----E-ITEAPA----A-PDPMH---DLLQIDPIELEVGYALIPLVDEGQGGDLLERISLLRKQAALE--LGILV--PPIRIRDDI-RL--PANEYVIKLRGSEVARAEVLPRFMMAL-NT-G----------------GV-------VA----E-I-DGMETIDPSFGMPARWVAAARRAEAEALGYVVVEPTTVVATHLLETLKGSAAELLGRQEVQEMVETLKKSHPA-LVEE-IIP--GKVSLSVLHRVLQRL---L-RE--R-VPIRD
>FlhA_Bacteria_FCB_WP075427145
F------GSFVVKG---------NYVV-----------------------------------GFIVFLILVVIQ--------FVVIT-KGA--------SRIAEV------------AARFTL------------DAMPGKQMSIDADLNAGLITEEEARRRRALIQREAEFY-GAMDGASKFVRGDAIAGLIITVINIVG-GLIIGVLQRGMTFTEALQNYVL----L-TI--GDG----LVS----QIPALIISISAGMVVTRN-AS---G--N------QFDVEV--------KG------QIFQ-R-PKA-LLIASGVLAFFAI--------VPGL----PMLPFLILSVISGVAGYFGT-----K-----FE-K------------------------------EK--------------A--VVPEV----K-PKAVAQ----P-EEKIE---KLVQIDPIEIEIGYGLIPLADEEQGGTLFKRIIGVRKQLALE--LGIIV--PPIRVRDNI-YL--EPSEYVIKIRGNKVAGGEVKPGYYLAM-NP-G----------------TA-------EE----E-IHDAIKVKDPVYGFDAYWIPAHKKEEAEIMGYTVVEPVSVIVTHLVEVLRKNAGKILSRQDTKTLIDSLREEYPA-LVEE-ITP--DVLPIGTIQKVLQNL---L-NE--G-IPIRD
>FlhA_Bacteria_FCB_WP095606147
F------GGFIVQG---------NYVI-----------------------------------GIIIFAVLIIIN--------FVVIT-KGA--------TRIAEV------------GARFTL------------DAMPGKQMSIDADLSAGLITDQEAKHRREEIAREADFY-GAMDGASKFVRGDVIAGLLITCINIIG-GLVIGTVQNGMEIGEAAKLYTL----L-TI--GDG----LVS----QIPALLISTAAGLIVSRA-AS---E--G------NLSEEL--------VS------QLLG-D-PKT-LMLGAFFVLFLGI--------MPGM----PFIPFALMGGLFITLAYKRH-----E-----DE-E------------------------------QEK------T------A--EA-QQ----Q-ELPEGE------TDSVE---DYLLLDTLELEIGYSLISMVEEQQGGDLLDRITSLRKQLASE--LGIII--PSVRIRDNV-QL--DANRYIIKMRGIEQGDGELLPDYHLAL-VP-S----------------DF-------DA----N-I-QGIETKDPTFGMDAIWVSGKNKSEAEKFGLSVIEAGAVITTHLMEVLKKNAHKLIDRQMVKRLVDNIEEQSPA-LVEE-LVP--EGMRIGEIQKVLKRL---L-RE--R-IPINN
>FlhA_Bacteria_FCB_WP103020623
F------GSFVVAG---------NYVV-----------------------------------GAIIFLVLVIIN--------FVVIT-KGT--------ERISEV------------AARFTL------------DAMPGKQMAIDADLNSGLIDEHEARQRRDEVTEEADFY-GAMDGATKFVRGEAVAGILITAINVVG-GLVIGVTQQEMGIGEAAGTFAL----L-SI--GDG----LVS----QIPALMVSTAAGIIVSRA-SG--EE--G------SLASEM--------KG------QLLD-K-PPP-LLITGCFLGLMGF--------VPGL----PIVPFWLLSGAVLLLWYLRS-----K-----EK-K-------AE---DE----------------AEA------E------R--QREAE----E-QQAEEE----T-EEDPS---DLLLVDPLELEIGYGLISLVDPDQGGDLLERVKMLRKQLAEE--MGLVI--PPVRIRDNV-DM--DSNTYVIRLRGNPIGEGQVMPGYKLAL-LP-D----------------DI-------DE----A-P-SGIKVEDPTFGLPAVWVAERNLSEAEQMGLTVIEPPAVISTHLLEELRKNAYRLLDRQEVREMLDKVEESAPA-LVDE-LVP--DLLSLGSIRTVLQRL---L-EE--R-IPIRD
>FlhA_Bacteria_FCB_WP109648101
F------GSFVVQG---------NFVI-----------------------------------GIIIFAVLIIIN--------FVVIT-KGA--------SRIAEV------------SARFTL------------DAMPGKQMAIDADLSAGLISDDEAKARREEIARESDFY-GAMDGASKFVRGDVIAGLLITFINIIG-GLIVGSVQQGMPIGDAAAQYTL----L-TV--GDG----LVS----QIPALLISTGSGIIVTRA-AS---E--G------SLSFEI--------TT------QLFG-N-PKV-ISLAAVFILIMGL--------IPGM----PFIPFMIFAGGLFYHANKKS-----R-----RD-E------------------------------LEI------I------E--EQEKI----D-QDGQPE-------EKVE---QYLLMDTLELEIGYSLIPLVDPDQGGDLLDRMSSLRKQMAIE--LGMLV--PPIRIRDNV-QL--KSNHYTIKMRGILQGEGELLPEYHLVL-LP-E----------------NL-------QA----D-I-KGVKTKDPAYGMDAVWVSNSNRAEAEKYGLSIIKAGAVITTHMIEVIKRNADKLLDRQMVKTLVDNLKESAPA-VVEE-LVP--NKMSYGELQKILKRL---L-KE--G-IPIRD
>FlhA_Bacteria_Fusobacteria_CDE59987
F------GTFVTGG---------NMIV-----------------------------------GGVIFLIITVVQ--------FMVIT-KGA--------ERIAEV------------AARFAL------------DAMPGKQMTIDADFNAGLISPEEATKKREDLQRESNLF-GSMDGAMKFVKGDTIAGIIIVLINIIG-GLCIGCLMNQMPVADAVSKYTV----L-TI--GDG----LAS----QLPSLLMSIAAGVFMTRS-SA---A--N------SLGSDV--------TG------QIVS-K-PNA-LFLASIFLFFLAITGHTWFWQGTGL----PFLPFFMFAVGLFVAGFSTL-----I-----NA-D------------VQ----------------SQL------G------Q--LENVR----Q-NMQDLV----N-PNRMY---ERLGVDVLSLQVGSNLLVIADPDQEGQLLAKIAALRQRVTDE--LGYIL--PNIRIMDSS-AL--DANEYMISIRGNTVATGYVYPGKLMVIADQWD----------------AM-------KK----EVPQDAIIGIDPTYQTQAYWISPEDAKMARSV--TAVDSTDVIVTHLQECVRKHVDEVMTKTDVLKLMELVRSQDPT-LVND-LVP--TIISTSDLRKIFVNL---I-RE--K-VSIKD
>FlhA_Bacteria_Fusobacteria_CDE91394
F------GTFVTGG---------NMIV-----------------------------------GGVIFLIITVVQ--------FMVIT-KGA--------ERIAEV------------SARFAL------------DAMPGKQMTIDADFNAGLISPEEATKKREDLSRESNLM-GSMDGAMKFVKGDTIAGIIIVIINIVG-GLCVGCIMNQMAIGDAVSKYTV----L-TI--GDG----LAS----QVPSLLMSIAAGIFMTRA-SA---S--S-----PSLGSDV--------TA------QITS-K-PYA-LFFASGFLLLLSFTGH-----WTGL----PWWPFFIFAVALFVAGFQVL-----I-----NA-D------------VQ----------------SQL------G------Q--LENVR----Q-NMQDLV----N-PNRMY---ERLGVDILSLQVGSNLLVIADPDQEGQLLAKIAALRQRVTDE--LGYIL--PNIRIMDSS-AL--DANEYMISIRGNTVATGYVYPGKLMVIADQWD----------------SM-------KK----EVPEDAIIGIDPTYQTQAYWIAPEDAKSARLV--TAVDATDVIVTHLQECVRKHVDEVMTKTDVLKLMELVRSQDPT-LVND-LVP--TIISTSDLRKIFVNL---I-RE--K-VSIKD
>FlhA_Bacteria_Fusobacteria_OQY10764
F------GDFVAGG---------NYIV-----------------------------------GVILFLIIVIIQ--------FLVII-KGS--------ERVAEV------------AARFTL------------DAMPGKQMSIDADYNAGLITETEAKEKRQKIQREADFY-GAMDGASKFVKGDAVAGIIITVINIIG-GLLIGVVTRGEPLVDAATTYTI----L-TI--GDG----LSG----QIPALLISLATGMVVTRT-TS---E--A------DFGTDL--------IK------QFLQ-E-PGV-LYIVAGAIFIIGL--------LPGM----PKLSFFSLTIALIVMATTMR-----N-----NV-K--------K---LE----------------EEK------E------M--ENQEE----E-VTQNVN----S-AEEVK---ELLKVDQMELEMGYSLIPLVDETQGGDLLERITMIRKQIATE--LGIII--PPIRIRDNM-QL--NPNEYILKIRGSEITKGELMITNFLAM-NP-G----------------GV-------EE----E-I-TGIPTVEPAFGLPALWISEEKREKAEMLGYTVVDPTSVLATHITETIKKYAPEILGRELVKELIENIKEDYAV-VVEE-VYP--KSLDLGEIQTILQSL---L-SE--N-VSIRN
>FlhA_Bacteria_Fusobacteria_WP134113497
F------GDFVVGG---------NYVI-----------------------------------GIIVFVILVVIN--------FIVIT-KGS--------ERVAEV------------GARFTL------------DAMPGKQMSIDADYNAGIISEEEAKERRKKIQMESDFY-GSMDGASKFVKGDAIAGIIITIVNILG-GFLVGIL-RGEGLAEAASTYTI----L-TI--GDG----LVS----QIPALLISVATGMVVTRS-AS---E--S------DFGTDI--------IE------QFFQ-E-PKI-LYLISGALFILGV--------IPGM----PKLSFFSLSIFLGGLGYILT-----K-----SI-K--------E---AE----------------AKS------E------E--EEIEN----V-SNTEEN----Q-IEEVK---NLLKVDPMELELGYSLIPIVDKEQGGDLLERITMIRKQLAME--LGIMI--PYMRIKDNM-QL--NPNEYNIKIKSSVVAVGDIMIGSYLAM-NP-G----------------NI-------EE----E-I-VGVPTIEPAFKLPAIWINEEQREKAELLGYTVVDPTSVLATHITETIKRHAADILDREAVKELIDNIKDEYNV-IVEE-VYP--KKFDLGEIQTVLQNL---L-NE--G-ISIRN
>FlhA_Bacteria_NitrospinaeTectomicrobia_CCQ92011
F------GSFVVGG---------NYVV-----------------------------------GAVIFIILVLIN--------FIVIT-KGS--------VRTSEV------------AARFTL------------DAIPGKQMSIDADLNAGLITEEEARTRRRNLEREADFY-GAMDGAIRFVRGDAVAGILITLINVMG-GFAIGVFQQDMGVGEAARVYTL----L-TI--GDG----LVT----QLPALVVSTAAGLVVTRA-TT---E--R------NLPAEL--------VQ------QVIK-N-PAA-FSISSFVLFFFGL--------IPGL----PHIPFFFLAAATGYISYRLY-----Q-----------------E---RL----------------KQE------A------M--EMKRI----E-EVQSAP----I-PEKVE---SILPLDVMELEVGYELIPLVDANRNGELLDRIKSIRRQFALE--MGFIV--PPLHIRDNL-QL--KSNDYAVLIKGVEVVRGSVMMGRLLAM-NP-G----------------HT-------EK----E-I-EGVHTKEPTFGLPAVWIQARAKQEAQMAGYTVVDPATVITTHIKETIKRYAAELLGRQETQALIEKFKETNPK-VIEE-LIP--NLMNVGKVQKVLQNL---L-RE--Q-VSIRD
>FlhA_Bacteria_NitrospinaeTectomicrobia_OGL61676
F------GNFVVGG---------NYVV-----------------------------------GLVVFLILVIIN--------FVVIT-KGA--------GRVAEV------------AARFTL------------DAIPGKQMAIDADLNAGLINEGEARRRRVQISREADFF-GAMDGASKFVRGDAIAGLIITFINLLG-GLAIGVFQQGMPLARAASTYAI----L-TV--GDG----LVA----QIPALLISTAAGIVVTRS-AD---Q--N------HLGATM--------AA------QLLG-H-TRA-IGVASGLLFVLGM--------FPGL----PQLPFFMLAGLTGGVAYYLT-----Q-----AK---------QA---EV----------------RRQ------E------E--EIAAK----P-VQPAVP----A-PESVD---ALLQVDLMELDVGYSLIPLVDARQNGELLDRIRSIRRQFAHD--MGLVV--PPLHIRDNL-QL--KPGEYAILLKGVDVARGEIMMDHFMAM-DT-G----------------SV-------E-----SPV-PGIPTTEPAFGLPAIWITPANKERAQLAGYTVVEPATVVATHLTEMVKKHGHELLTRSEVQRLLEKVGQTHAK-VVEE-LVP--NLLSLGKVQKVLQNL---V-RE--G-VNIRD
>FlhA_Bacteria_NitrospinaeTectomicrobia_PIP71465
F------GNFVVGG---------NYVV-----------------------------------GTVIFVILVMIN--------FIVIT-KGS--------VRTSEV------------AARFTL------------DAIPGKQMSIDADLNAGLITEQEARTRRRNLEREADFY-GSMDGSIRFVRGDAIAGILITLVNIIG-GFAIGVFQQGMGASEAAQVYTL----L-TI--GDG----LVS----QLPALVVSTAAGLVVTRA-VS---D--K------NLPGEL--------IK------QLLD-Q-PYA-FVIASGILFFFGL--------IPGL----PHFPFILLSIMAGVIAYKKI-----Q-----------------D---NE----------------KFA------Q------K--QLRKK----E-EQAKVP----L-PEKVE---SILPLDIMELEVGYELIPLVDADRNGELLERIKSIRRQFALE--MGFIV--PPLHIRDNL-QL--KSNEYAVLIKGVDVARGSIMMGRILAM-NP-G----------------TT-------DR----E-I-EGIKTIEPTFGLPAVWIPSSKKQEAQVAGYTVVDPATVITTHIKETIKRHAYELMGRQETQALLDKFKETNPK-VVEE-LIP--NALSLGKVQRVLQNL---L-RE--Q-ISIRD
>FlhA_Bacteria_NitrospinaeTectomicrobia_PIQ97345
F------GSFVVGG---------NFVV-----------------------------------GTVIFVILVMIN--------FIVIT-KGS--------VRTSEV------------AARFTL------------DAIPGKQMSIDADLNAGIITEQDARKRREKLENEADFY-GAMDGAIRFVRGDAIAGILITIVNILG-GFSIGVLQQGMDVGEAARVYTL----L-TI--GDG----LVS----QLPALVVSTAAGLVVTRA-TA---A--K------NLPSEL--------IE------QLLN-Q-PKA-FLISSSALFFFSL--------IPGL----PHVPFFLLSMLAGFVGVMKF-----K-----------------D---IR----------------VKK------G------I--EAKKI----E-DEAKAP----V-PEKVE---SILPLYIMELEVGYELIPLVDSDRNGELLDRIKSIRRQFALE--MGFIV--PPLHIRDNL-QL--KSNEYAILIKGVEVARGSVMMGRLLAM-NP-G----------------TV-------ER----E-I-EGIMTKEPTFGLPAVWISQSAKQEAQVSGYTVVDPATVITTHIKETIKRHAHELLGRQEVQSLVDKFKESNPK-VIEE-LIP--SQLPLGKVQRVLKNL---L-QE--Q-ISIRD
>FlhA_Bacteria_NitrospinaeTectomicrobia_PIQ98798
F------GSFVVGG---------NFVV-----------------------------------GTVIFVILVMIN--------FIVIT-KGS--------VRTSEV------------AARFTL------------DAIPGKQMSIDADLNAGIITEQEARVRREKLENEADFY-GSMDGAIRFVRGDAIAGILITLINILG-GFAIGVFQLGMDTVEAAQVYTL----L-TI--GDG----LVS----QLPALIISTAAGLVVTRS-SA---A--K------NLPADL--------IE------QLLN-Q-PNA-FLISSGALFFFAL--------IPGL----PHFPFVILSILSGLIGVRRY-----K-----------------D---IG----------------KTN------L------I--AANKQ----V-ESAKAP----V-QEKVE---SILPLDMMELEVGYELIPLVDSDRNGELLDRIKSVRRQFALE--MGFIV--PPLHIRDNL-QL--KSNEYALLIKGVEVARGLIMINRLLAM-NP-G----------------TA-------ER----E-I-PGIPTQEPTFGLPAVWISPNAKQEAQMAGYTVVDPATVITTHIKETIKRNGQDLLGRQEVQALVDKFKETNPK-VIEE-LIP--NLLPLGKVQRVLKNL---L-RE--Q-ISIRD
>FlhA_Bacteria_NitrospinaeTectomicrobia_TDJ49645
F------GTFVVGG---------NYVV-----------------------------------GAVIFIILVLIN--------FIVIT-KGS--------VRTSEV------------AARFTL------------DAIPGKQMSIDADLNAGIINEEEARMRRRVLEQEADFY-GAMDGAIRFVRGDAIASILITLINVIG-GFTIGVFQQDMMVAEAAKVYTL----L-TI--GDG----LVT----QLPALVVSTAAGIIVTRA-TT---D--K------SLPNEF--------IG------QMAN-N-PAA-FSIASAALFFFGT--------IPGL----PHFPFFVLSALAGWISYRLY-----Q-----------------G---RQ----------------EKE------R------V--QQKKL----D-EEKKIP----L-PEKVE---SILPLDVMELEVGYELIPLVDADRNGELLERIKSVRRQFALD--LGFIV--PPLHIRDNL-QL--KASDYAILIKGVEVARGSVMMGRLLAM-SP-G----------------KT-------EK----E-I-AGVKTQEPTFGLPSIWINASAKQEAQMAGYTVVDPATVITTHIKETIKRNAHELLGRQEVQTLLDKFKETNPK-VVEE-LVP--NLMTLGKVQKVLQNL---L-RE--Q-ISIRD
>FlhA_Bacteria_NitrospinaeTectomicrobia_TDJ49803
F------GSFVVGG---------NYVV-----------------------------------GAVIFIILVIIN--------FIVIT-KGS--------VRTSEV------------AARFTL------------DAIPGKQMSIDADLNAGLITEEEARTRRRNLEREADFY-GSMDGAIRFVRGDAIAGILITLINVVG-GFAIGVFQQDMGVGDAAKVYTL----L-TI--GDG----LVT----QLPALVVSTAAGLVVTRA-TT---D--K------NLPNEL--------IQ------QMTN-N-PAA-FLIAGVVLFVFGL--------IPGL----PHFPFFFMAFLAALVNYRLF-----K-----------------N---SQ----------------KKE------K------I--QKKKI----E-AEKKIP----A-PERVE---SILPLDIMELEVGYELIPLVDADRNGELLDRIKSVRRQFALE--MGFIV--PPLHIRDNL-QL--KPSEYAILIKGVEVTRGSVMVGKFLAM-SP-G----------------KT-------EQ----E-L-SGVKTQEPTFGLPAIWINASAKQEAQVAGYTVVDPATVITTHIKETIKRNAHDLLGRQEVQALLDKFKETNPK-VIEE-LIP--NLMSLGKLQKVLQNL---L-KE--Q-VSIRD
>FlhA_Bacteria_NitrospinaeTectomicrobia_TDJ50477
F------GTFVVGG---------NYVV-----------------------------------GAVIFIILVLIN--------FIVIT-KGS--------VRTSEV------------AARFTL------------DAIPGKQMSIDADLNAGIINEEEARMRRRVLEQEADFY-GAMDGAIRFVRGDAIASILITLINVIG-GFTIGVFQQDMMVAEAAKVYTL----L-TI--GDG----LVT----QLPALVVSTAAGIIVTRA-TT---D--K------SLPNEF--------IG------QMAN-N-PAA-FSIASAALFFFGT--------IPGL----PHFPFFVLSALAGWISYRLY-----Q-----------------G---RQ----------------EKE------R------V--QQKKL----D-EEKKIP----L-PEKVE---SILPLDVMELEVGYELIPLVDADRNGELLERIKSVRRQFALD--LGFIV--PPLHIRDNL-QL--KASDYAILIKGVEVARGSVMMGRLLAM-SP-G----------------KT-------EK----E-I-AGVKTQEPTFGLPSIWINASAKQEAQMAGYTVVDPATVITTHIKETIKRNAHELLGRQEVQTLLDKFKETNPK-VVEE-LVP--NLMTLGKVQKVLQNL---L-RE--Q-ISIRD
>FlhA_Bacteria_NitrospinaeTectomicrobia_WP042251255
F------GSFVVGG---------NYVV-----------------------------------GAVIFIILVLIN--------FIVIT-KGS--------VRTSEV------------AARFTL------------DAIPGKQMSIDADLNAGLITEEEARTRRRNLEREADFY-GAMDGAIRFVRGDAVAGILITLINVMG-GFAIGVFQQDMGVGEAARVYTL----L-TI--GDG----LVT----QLPALVVSTAAGLVVTRA-TT---E--R------NLPAEL--------VQ------QVIK-N-PAA-FSISSFVLFFFGL--------IPGL----PHIPFFFLAAATGYISYRLY-----Q-----------------E---RL----------------KQE------A------M--EMKRI----E-EVQSAP----I-PEKVE---SILPLDVMELEVGYELIPLVDANRNGELLDRIKSIRRQFALE--MGFIV--PPLHIRDNL-QL--KSNDYAVLIKGVEVVRGSVMMGRLLAM-NP-G----------------HT-------EK----E-I-EGVHTKEPTFGLPAVWIQARAKQEAQMAGYTVVDPATVITTHIKETIKRYAAELLGRQETQALIEKFKETNPK-VIEE-LIP--NLMNVGKVQKVLQNL---L-RE--Q-VSIRD
>FlhA_Bacteria_Nitrospirae_EES52995
F------GRFVIGG---------SYAV-----------------------------------GLVIFLIFVVIN--------FVVVT-RGA--------GRIAEV------------AARFTL------------DALPGKQMAIDADLNSGAIKEEEARKRRKDLTRESEFY-GAMDGASKFVRGDAIAAVLILFINIVG-GLIIGTVLMGMPVGDALQVYTL----L-TI--GEG----LVA----QIPALIVSVAAGIVVTRS-SS---Q--N------ELGKDM--------QE------QIFS-R-SRA-LGGASAILLFLAA--------VPGL----PHLAFLMMGGLIGGAAMSVS-----R-----SR-K------------------------------KTE------D------L--RKAEE----A-KT--PP----P-AENIE---QFLSLDLLEINVGYGLVSLVEGGEGGDLTERIKGIRRQLAGE--LGIII--PPIHIRDNL-QL--KPEEYMILLKGNPVGRWELKPGFMLAM-NA-G----------------GG-------GGE---G-I-SGIPVKEPTFGLPATWISPENQETAESEGLTVVDPVTVLATHLTEILRSHADELVGRQETQRLLDALAKDYPK-LVED-LVP--GQINLGTLVSVLHAL---L-SE--R-VSIRD
>FlhA_Bacteria_Nitrospirae_OGW15707
F------GNFVIGG---------NYAV-----------------------------------GLVIFSILVVIN--------FVVIT-KGA--------GRIAEV------------AARFTL------------DAMPGKQMSIDADLNAGLIDEAEARRRRAQISQEAEFY-GAMDGASKFVRGDAVAGIIITLINIVG-GLIIGVLQHGMDIKTALYNFTL----L-TV--GDG----LVG----QIPALIVSTSAGIIVTRA-AS---E--S------NLGAEV--------SK------QIFA-H-PKA-IGISAAVIFFFGL--------IPGL----PHIPFLIFAIITGLIAWVSY-----N-----LK-NSMGEELGWT---AG----------------AIP------D------R--ERKTS----D-EEKGTP----Q-REEPD---YVPPLDILELNLGYSLIPLVDSEQKGDLVERIKSVRHQFASE--MGIMI--PSVHIRDSL-QL--EPNRYSILIKGTEVANGELMMDRHLAL-NP-T----------------GI-------EK----G-I-QGIATREPSFGLPALWILTQDKERAELSGYTVVDPSTVIATHLTEIIRTYSYELIGRQEIQSMLNNFAKRYPK-VVEE-LVP--GLIPLGIVVKVLQNL---L-KE--R-VPVRD
>FlhA_Bacteria_Nitrospirae_OGW54648
F------GNFVIGS---------NYAV-----------------------------------GLIIFSILVVIN--------FVVIT-KGA--------GRIAEV------------AARFTL------------DAMPGKQMSIDADLNAGLIDEAEARRRRAQISQEAEFY-GAMDGASKFVRGDAVAGIIITLINIVG-GLIIGVLQHGMDIKTALYNFTL----L-TV--GDG----LVG----QIPALIVSTSAGIIVTRA-AS---E--S------NLGTEV--------SK------QIFA-H-PKA-IGVSAAVIFFFGL--------IPGL----PHIPFLIFAIITGLIAWVSY-----N-----LK-NTMGEELGWT---AG----------------AIP------D------R--ERKAS----D-EEKGTP----Q-REEPD---YVPPLDILELNLGYSLIPLVDSEQKGDLVERIKSVRHQFASE--MGIMI--PSVHIRDSL-QL--EPNRYSILIKGTEVANGELMMDRHLAL-NP-T----------------GI-------EK----G-I-QGIATREPSFGLPALWILTQDKERAELSGYTVVDPSTVIATHLTEIIRTYSYELIGRQEIQSMLNNFAKRYPK-VVEE-LVP--GLIPLGIVVKVLQNL---L-KE--R-VPVRD
>FlhA_Bacteria_Nitrospirae_OGW56672
F------GNFVIGS---------NYAV-----------------------------------GLIIFSILVVIN--------FVVIT-KGA--------GRIAEV------------AARFTL------------DAMPGKQMSIDADLNAGLIDEAEARRRRAQISQEAEFY-GAMDGASKFVRGDAVAGIIITLINIVG-GLIIGVLQHGMDIKTALHNFTL----L-TV--GDG----LVG----QIPALIVSTSAGIIVTRA-AS---E--S------NLGTEV--------SK------QIFA-H-PKA-IGVSAAVIFFFGL--------IPGL----PHIPFLIFAIITGLIAWVSY-----N-----LK-NSMGEELGWT---AG----------------AIP------D------R--ERKAS----D-EEKGTP----Q-REEPD---YVPPLDILELNLGYSLIPLVDSEQKGDLVERIKSVRQQFASE--MGIMI--PSVHIRDSL-QL--EPNRYSILIKGTEVANGELMMDRHLAL-NP-T----------------GI-------EK----G-I-QGIATREPSFGLPALWILTQDKERAELSGYTVVDPSTVIATHLTEIIRTYSYELIGRQEIQSMLNNFAKRYPK-VVEE-LVP--GLLPLGIVVKVLQNL---L-KE--R-VPVRD
>FlhA_Bacteria_Nitrospirae_OGW60966
F------GNFVIGG---------NYAV-----------------------------------GLVIFSILVVIN--------FVVIT-KGA--------GRIAEV------------AARFTL------------DAMPGKQMSIDADLNAGLIDEAEARRRRAQISQEAEFY-GAMDGASKFVRGDAVAGIIITLINIVG-GLIIGVLQHGMDIKTALHNFTL----L-TV--GDG----LVG----QIPALIVSTSAGIIVTRA-AS---E--S------NLGTEV--------SK------QIFA-H-PKA-IGVSAAVIFFFGL--------IPGL----PHIPFLIFAIITGLIAWVSY-----N-----LK-NTMGEELGWT---AG----------------AIP------D------R--ERKAS----D-EEKGTP----Q-REEPD---YVPPLDILELNLGYSLIPLVDSEQKGDLVERIKSVRHQFASE--MGIMI--PSVHIRDSL-QL--EPNRYSILIKGTEVANGELMMDRHLAL-NP-T----------------GI-------EK----G-I-QGIATREPSFGLPALWILTQDKERAELSGYTVVDPSTVIATHLTEIIRTYSYELIGRQEIQSMLNNFAKRYPK-VVEE-LVP--GLIPLGIVVKVLQNL---L-KE--R-VPVRD
>FlhA_Bacteria_Nitrospirae_PLY25259
F------GNFVVGG---------NYTV-----------------------------------GLVVFSILVVIN--------FVVVT-KGA--------GRVAEV------------AARFTL------------DAMPGKQMSIDADLNAGLINETEARRRRREISEEADFY-GSMDGASKFVRGDAIAAIIIVLVNIIG-GLTIGILQQGMSPGLAAQTYTL----L-TV--GEG----LVA----QIPALFISTAAGIVVTRA-AA---D--A------DLGSQI--------TR------QMLL-S-PKA-VGTAAGILLALGV--------VPGL----PHLAFLGLGGVAAWFAYRLS-----L---------------------EA----------------KKP------T------E--AAPVS----S-P--P-Q----A-ESTVP---QLAPLDLMEVQVGYGLIGLVEGKHGTALLDRIKGLRKQFADT--MGFLL--PPIHIRDNL-QL--RPNEYAVMLKGVELTKADVLPGHVLAI-DP-G----------------TA-------QR----GLI-HGVATKEPAFGLSALWVPESTREQAQLAGYTVVDASSAIATHLSEIIKRHGHELLGRQEVQSLLDEVAKVHPK-LVEE-LIP--TLLPLGTVVRVLGNL---L-RE--G-IPIRD
>FlhA_Bacteria_Nitrospirae_PMP72265
F------GEFVVSG---------NFVV-----------------------------------GLIVFLILVIIN--------FIVIT-KGA--------GRIAEV------------SARFTL------------DAMPGKQMSIDADLNAGLIDEKEARRRREEISREADFY-GAMDGASKFIRGDAIAAIIIMIINIVG-GILIGVLQKGMSITDAVQTYVI----L-TI--GDG----LAA----QIPALITSTAAGIVVSRA-AT---E--S------NLGEDI--------LK------QLFK-N-PKT-LATASGVLLLLGL--------IPGL----PHFPFIIISAVSGAIAYLLL-----T-----------------R---EK----------------KEK------E------V--PTVAA----P-EEKPLT----V-EAQLE---SLLKVDPISLEIGYSLIPLVEGESS--LVERIRSLRKQIAME--MGYIV--PSIHIKDNL-ML--KPSQYSILIKGVEIATSEIIPGKFLAI-GA-R----------------PT-------KE------L-DGIPTKDPAFHVDALWIDEKDVSKAQMLGFTVVDASSVIVTHLREILKNYGYELLGKQETQRLLDNLAKTHPR-VVDD-LIP--NLLTLSQVQKVLQNL---L-RE--R-VSIRD
>FlhA_Bacteria_Nitrospirae_RJQ13392
F------GNFVIGG---------NYAV-----------------------------------GIIIFLILVIIN--------FVVIT-KGS--------GRIAEV------------AARFTL------------DAMPGKQMAIDADLNAGLIDDKEARRRREEIAQEADFY-GAMDGASKFVRGDAIAGLVITAINIIG-GLIIGVLQQGMSVADAAVTYTI----L-TV--GDG----LVS----QIPALLTSTAAGIVVSRA-GK---D--S------DIGKDI--------TQ------QILI-N-PKA-LATVAGVLMVLGF--------VPGL----PHIPFFLISAGAGGIAYALT-----K---------------------TP----------------AGE------E------E--KEVSA----Q----PAV----E-EQKIE---AYLELDPLGLEIGYGLIPLVDEPHG-DLLKKIKAMRRQIASE--IGFVV--SPIHIKDNL-QL--RPHEYSFLIRGVEIARGEVMMGSWLAV-AS-G----------------ET-------EK------I-DGIPTKEPAFGLPALWIDERDVERAQLSGYMVVDTATVVGTHITELIRSHAWELLTRGETQKLLDNISKSYPK-IVDE-LIP--AQLTLGAVQRVLQNL---L-KE--R-VPIKD
>FlhA_Bacteria_Nitrospirae_RMH36129
F------GEFVVGG---------NFAV-----------------------------------GLVVFSILVIIN--------FVVIT-KGA--------GRIAEV------------AARFTL------------DAMPGRQMSIDADLNAGLIDEAEARKRREEIAREADFY-GSMDGASKFVRGDAVAALLIIFINILG-GLAIGILEHGMPLAKAVQTFTL----L-TI--GDA----LVA----QIPALIVSTAAGIIITRV-TT---D--T------SLGRDL--------TE------QIFF-N-PHL-IAVVAVILFFLGF--------IPGL----PHIAFLLLGGIAGWVAYLLW-----R-----KK-R-------QP---ET----------------APS----SPV------K--A-----------KPAAP----A-PEAIE---TVTLPDMLELQVGYGLVPLVDASQGGELLDRVRAIRRQTAQD--LGFIV--PAVHIRDNL-QL--KPHEYQILLKGVSVAKGELMPRHILAI-NP-G----------------HA-------KR----S-V-EGKPTVDPCFGLPALWIAPQDKEQAQMDGYTVVDGAAVIATHLTEVIRANAHELLGRQEVQQLLDQLAKSYPK-VVDD-LVP--TQLSLGAVVRILRNL---L-RE--R-VSIRD
>FlhA_Bacteria_Nitrospirae_TAJ08712
F------GNFVVGG---------NYTV-----------------------------------GLVVFTILVIIN--------FVVVT-KGA--------GRIAEV------------AARFTL------------DAMPGKQMSIDADLNAGLINESEARRRRKEIAEEADFY-GAMDGASKFVRGDAIAAVVIILVNIIG-GLTIGVLQQSMSLAAAAQVYTL----L-TV--GEG----LVA----QVPALIISTAAGMIVTRA-AS---E--S------DLGQDI--------AN------QILV-S-PKV-FATASVILVGMGL--------VPGL----PHLAFIALGGLVGWLAYELT-----Q---------------------QQ----------------RER------A------T--VLAAT----A-AEVPAK----Q-ADAVP---QVTPLDLMEVQVGYGLIGMVDGEQGGALLERIKGLRRQTASD--MGFLV--PPIHIRDNL-QL--RPNEYAILLKGVELVRGEVLPGHVLAI-DP-G----------------TA-------QR----GAV-QGIPTKEPAFGLPALWVAEPAREQAQMAGYTVVDTSSAIATHLSEVIKRHAHELIGRQEAQALLDELVKTHPK-LVEE-LIP--NLLPLGTVVRILANL---L-RE--R-VPVRD
>FlhA_Bacteria_Nitrospirae_TFG65916
F------GEFVVGG---------NFAV-----------------------------------GIVVFSILVIIN--------FVVIT-KGA--------TRIAEV------------AARFTL------------DAMPGRQMSIDADLNAGMIDEGEARKRREMISQEADFY-GSMDGASKFVRGDAIAALLIIFINVIG-GLAIGVLDHGMSIEAAAKRFTL----L-TV--GDA----IIA----QIPALIMSTAAGIIITRV-ST---A--T------SLGRDL--------TE------QIFF-N-PQL-VAAVAGILVFLGL--------LPGL----PHVAFLLLGSMAAGLAYVLF-----Q-----HK-Q-------EA---AE----------------AAL----RPQ------K--TTGAK----G-EKGETS----A-TESVD---TVTPPDLLELHVGYGLVSFVDHSQGGELLERIRAIRKQTALD--MGFVV--PAVHIRDNL-QL--KPHEYSILLKGIQVAKGELVPRHLLAI-NP-G----------------HA-------RK----G-L-EGKPGQDPCFGLPAVWIAPSEKERAQMEGYTVVDGPAIIATHLTELIKTNGHELLGRQEAQNLLDNLAKTYPK-VVDE-LIP--TQLSLGVVVRILRNL---L-RE--R-VSIRD
>FlhA_Bacteria_Nitrospirae_WP013248840
F------GTFVVGG---------NYTV-----------------------------------GLVVFSILVIIN--------FVVIT-KGA--------GRVAEV------------AARFTL------------DAMPGKQMSIDADLNAGLINDKEARQRRKEIAQEADFY-GAMDGSSKFVRGDAVAAVIITLVNILG-GLTIGVLQQGMTLAAAAQTYTL----L-TV--GEG----LVA----QVPALIVSTAAGIVITRA-AS---E--V------NLGFEI--------SR------QVLI-S-PKA-IGTASGILITLGL--------VPGL----PHLAFLALGGLTAWMAYQIN-----E---------------------QQ----------------KTV------E------A--APAQA----S-T--QVK----A-EEAAT---QVVPLDLMEVQVGYGLIGLVDGGQGGALLDRIKGLRRQFAEQ--MGFVL--PPIHIRDNL-QL--RPNEYAALLKGVELAKSEVMPAHVLAI-DP-G----------------TA-------QR----GAI-HGLPTKEPAFGLPAMWVPEQQREQAQMAGYTVVDPGSAIATHLSELIKRHAHELLGRQEVQGLLDQLGKNHPK-LVEE-VIP--NLIPLGTLVRVLSHL---L-RE--G-VPIRD
>FlhA_Bacteria_Nitrospirae_WP014448501
F------GHFVVGG---------SYAV-----------------------------------GLVLFVIFVVIN--------FMVVT-RGA--------GRIAEV------------AARFTL------------DALPGKQMAIDADLNSGSIKEEEARKRRKELSRESEFF-GAMDGASKFVRGDAIAAIMILLVNILG-GLLIGLLMNGLSLSDALQFYTT----L-TI--GEG----LVA----QIPALIVSVAAGIVVTRA-GT---G--N------DLGVEI--------RD------QVFH-R-SRA-MAGTSGILLFLSV--------VPGL----PHLAFLALGSTIGLMAYSQI-----S-----GK-K------------------------------KQE------E------K--RIESE----K-TQVKPP----A-PENIE---SYLSLDLLELNVGYGLVPLVEGGEGADLTDRIRGIRRQLAGE--LGIIV--PPIHIRDNL-QL--KPNEYLILLKGNPVGRWELKNGSLLAM-NA-G----------------GD-------SG----S-L-DGVPVKEPTFGLDAVWIDSDKREMAESLGFTVVDPVTVLSTHVTEIIRSHSADLVGRQEVGRLLEALSQDYPK-LVED-LIP--GQISLGVLVSVLHGL---L-SE--R-VSIRD
>FlhA_Bacteria_Nitrospirae_WP014960012
F------GRFVVGG---------SYAV-----------------------------------GLVLFAIFVVIN--------FVVVT-RGA--------GRIAEV------------AARFTL------------DALPGKQMAIDADLNSGAIKEEEARKRRKELARESEFY-GAMDGASKFVRGDAVAAILILFVNILG-GLVIGMVLKGLDLPEALHNYTL----L-TI--GEG----LVA----QLPALIVSVAAGIVVTRA-GS---G--N------DLGSEI--------RE------QVLT-R-PRP-LGGASGILFLLSV--------IPGL----PHAAFFLLASVTGLMAYRRT-----T-----LE-K------------------------------KKA------M------E--LQAEE----K-TA--PP----P-AENVE---TYLSLDLLELNVGYGLVDLVEGKAGSNLTDRIRGIRRQLAQE--MGIIV--PPIHIRDNL-QL--KPDEYVVLLKGAPVARWELLPDSLLAM-NP-G----------------TE-------PV----T-V-EGTPVKEPTFGLPATWIAPDVREEVEAQGFTVVDPLTVLSTHLTEIIRSHAAELVGRQEVQRLLDALGKDYPR-LVED-LVP--GQVSLGVLVSVLHAL---L-SE--R-VSIRD
>FlhA_Bacteria_Nitrospirae_WP028845209
F------GEFVVSG---------NFVV-----------------------------------GLIVFLILVIIN--------FIVIT-KGA--------GRIAEV------------SARFTL------------DAMPGKQMSIDADLNAGLIDEKEARRRREEISREADFY-GAMDGASKFIRGDAIAAIIIMIINIIG-GILIGVIQKGMAISDAVQTYVI----L-TI--GDG----LAA----QIPALITSTAAGIVVSRA-AT---E--A------NLGQDI--------LQ------QLFK-N-PKT-LATAGGVLLLLGL--------IPGL----PHLPFITIALVSGAVAYLMV-----S-----------------K---EK----------------KDK------A------V---TPPP----M-EEKPLS----M-EAQLE---SLLRVDPISLEIGYNLIPLVEGDSS--LVERIRSLRKQIAME--MGYIV--PSIHIKDNL-IL--KPSQYSILIKGIEISTSEIIPGRYLAI-GA-R----------------PG-------QD------I-DGIPTKDPAFGVDALWIEEKDVSKSQMLGFTVVDAASVIVTHLREILRNYGYELLGKQETQRLLDNLAKTHPR-VVDD-LVP--NVLNLSQVQKVLQNL---L-RE--R-VSIKD
>FlhA_Bacteria_Nitrospirae_WP053379757
F------GNFVVGG---------NYTV-----------------------------------GLVVFSILVIIN--------FVVVT-KGA--------GRVAEV------------AARFTL------------DAMPGKQMSIDADLNAGLIKEDEARRRRREIAEEADFY-GAMDGASKFVRGDAIAAVIIILVNILG-GLTIGILQQGMSPGLAAQTYTL----L-TV--GEG----LVA----QIPALIVSTAAGIVVTRA-AS---D--T------DLGGEM--------TK------QLLM-S-PKA-VGTAAGILLALGL--------IPGL----PHLAFLVLGGLVAWTAYYLH-----R---------------------QE----------------QAP------E------I--LPPAA----A-A--PAK----P-DEGMT---RVAPLDLMEVQVGYGLIGLVEGTQGTALLDRIKGLRRQFAET--MGFVV--PPIHIRDNL-QL--RPNEYAIILKGVEVAKADVLPGHVLAI-DP-G----------------TG-------QK----GLV-QGIPTKEPAFGLPALWVPEDAREQAQMAGYTVVDASSAITTHLSELIKRHGHELLGRQEVQALLDELGKVHPK-LVEE-LIP--TLLPLGTVVRVLGNL---L-KE--G-IPIRD
>FlhA_Bacteria_Nitrospirae_WP059175695
F------GEFVVSG---------NFVV-----------------------------------GLIVFLILVIIN--------FIVIT-KGA--------GRIAEV------------SARFTL------------DAMPGKQMSIDADLNAGLIDEKEARRRREEISREADFY-GAMDGASKFIRGDAIAAIIIMIINIIG-GILIGVLQKGMSIGDAVQTYVI----L-TI--GDG----LAA----QVPALITSTAAGIVVSRA-AT---E--S------NLGQDI--------LN------QLFK-N-PKT-LATASGVLLLLGL--------IPGL----PHLPFIIIAVVSGAIAYLMI-----T-----------------K---ER----------------KEK------E------V--LPPPP----A-EEKPIT----M-EAQLE---SLLRVDPISLEIGYNLIPLVEGESS--LVERIRSLRKQIAME--MGYIV--PSIHIKDNL-ML--KPSQYSILIKGVEIATSEIIPGRFLAI-GA-K----------------PS-------QE------L-EGIPTKDPAFGVDALWIEQKDVSKAQMLGFTVVDAPSVIVTHLREILKNYGYELLGKQETQRLLDNLAKTHPR-VVDD-LIP--NLLSLSQVQKVLQNL---L-RE--R-VSIKD
>FlhA_Bacteria_Nitrospirae_WP062485216
F------GSFVVGG---------NYTV-----------------------------------GLVVFCILVVIN--------FVVVT-KGA--------GRVAEV------------AARFTL------------DAMPGKQMSIDADLNAGLINEAEARRRRREIAEEADFY-GAMDGASKFVRGDAIAAVVIILVNIVG-GLAIGILQKGMSPALAAQTYTL----L-TV--GEG----LVA----QIPALIVSTAAGIVVTRA-AA---E--T------DLSGEI--------TR------QLLT-S-SKA-VGTAAGILLALGM--------VPGL----PHLAFLGLGGLAGWMAYRLR-----E---------------------EE----------------RSS------E------A--VASAP----A-A--P-K----A-DESVT---RVAPLELMELQVGYGLIGLVEGAQGSALLDRIKGLRRQIAES--MGFVV--PPIHIRDNL-QL--RPNEYVVILKGVDVAKADVLPGHLLAI-DP-G----------------TG-------QR----GLV-QGIPTKEPAFGLPALWVAEDAREQAQLAGYTVVDASSAITTHLSEIIKRHGHELLGRQEVQALLDEVGKTNPK-LVEE-LIP--TLLPLGTVVRILGNL---L-RE--G-VPIRD
>FlhA_Bacteria_Nitrospirae_WP077397415
F------GRFVVGG---------SYAV-----------------------------------GLVLFAIFVVIN--------FVVVT-RGA--------GRIAEV------------AARFTL------------DALPGKQMAIDADLNSGAIKEEEARKRRKELARESEFY-GAMDGASKFVRGDAVAAILILFVNILG-GLVIGMVLKGLDLPEALHNYTL----L-TI--GEG----LVA----QLPALIVSVAAGIVVTRA-GS---G--N------DLGSEI--------RE------QVLT-R-PRP-LGGASGILFLLSV--------IPGL----PHAAFFLLASVTGLMAYRRT-----T-----LE-K------------------------------KKA------M------E--LQAEE----K-TA--PP----P-AENVE---TYLSLDLLELNVGYGLVDLVEGKAGSNLTDRIRGIRRQLAQE--MGIIV--PPIHIRDNL-QL--KPDEYVVLLKGAPVARWELLPDSLLAM-NP-G----------------TE-------PV----T-V-EGTPVKEPTFGLPATWIAPDIREEVEAQGFTVVDPLTVLSTHLTEIIRSHAAELVGRQEVQRLLDALGKDYPR-LVED-LVP--GQVSLGVLVSVLHAL---L-SE--R-VSIRD
>FlhA_Bacteria_Nitrospirae_WP090750239
F------GNFIVGG---------NYTV-----------------------------------GLVVFTILVVIN--------FVVVT-KGA--------GRVAEV------------AARFTL------------DAMPGKQMSIDADLNAGLINEADARRRRHEITEEADFY-GSMDGASKFVRGDAIAAVIITLVNILG-GLAIGVLQQGMSPGLAAQTYTV----L-TV--GEG----LVA----QIPALIVSTAAGIVVTRA-AS---D--M------DLGGAM--------TK------QLLM-S-PKP-VGIAAGILLALGL--------VPGL----PHLAFLVLGSAVAWMAYHLH-----Q---------------------EE----------------LRE------A------T--PIPTP----A-A--P-K----V-DEGPT---RVTPLDLMEVQVGYGLIGLVEGTQGTALLDRIKALRRQFAET--MGFVV--PPIHIRDNL-QL--RPNEYAIMLKGVEVAKADVLPGHLLAI-DP-G----------------TG-------QK----GLV-QGIATKEPAFGLPALWIPEAGREQAQIAGYTVVDASSAIATHLSELVKRYGHELLGRQEVQALLDEVGKSHPK-LVEE-LIP--TMVPLGTVVRVLGNL---L-KE--G-IPIRD
>FlhA_Bacteria_Proteobacteria_OIP17253
F------GHFLVGG---------NFAV-----------------------------------GVMVFIILVVIN--------FMVIT-KGA--------GRIAEV------------GARFTL------------DAMPGKQMAIDADLNAGLIGEDAARKRRAEVAQEAAFY-GSMDGASKFVRGDAIAGLLIMVINIVG-GLIVGMGQHDLSLSSAATTYTL----L-AI--GDG----LVA----QIPALVISTAAGVIVSRV-AT---D--Q------DVGGQL--------TG------QLFA-N-PQV-LFLTAGVIGLMGL--------IPGM----PNLAFLLISGGLIWLGRRVA-----K-----RA-A-------TA---LT----------------AEA------P------A--PVAAPD---F----AEK----Q-EASWD---DVALVDPLGLEVGYRLISLVDKAQSGELLGRIKSIRKKFAQD--IGFLV--PVVHIRDNL-EI--KPHAYVIRLKGVQIGQGEAIPGQWMAI-NP-G----------------QV-------SA----T-L-PGTPTTDPAFGLPAIWIDNSLREQAQIYGYTVVDASTVVATHLNHLIHTHAAELLGRQEVQQLLDHVGKDSPL-LVQD-LVP--KSMSLTTVQKVLKNL---L-DE--E-VPIRD
>FlhA_Bacteria_Proteobacteria_uniprotP76298
F------GHFLVGG---------NFAI-----------------------------------GIVVFVILVIIN--------FMVIT-KGA--------GRIAEV------------GARFVL------------DGMPGKQMAIDADLNAGLIGEDEAKKRRSEVTQEADFY-GSMDGASKFVRGDAIAGILIMVINIVG-GLLVGVLQHGMSMGHAAESYTL----L-TI--GDG----LVA----QIPALVISTAAGVIVTRV-ST---D--Q------DVGEQM--------VN------QLFS-N-PSV-MLLSAAVLGLLGL--------VPGM----PNLVFLLFTAGLLGLAWWIR-----G-----RE-Q-------KA---PA----------------EPK------P------V------K----M-AENNTV----V-EATWN---DVQLEDSLGMEVGYRLIPMVDFQQDGELLGRIRSIRKKFAQE--MGFLP--PVVHIRDNM-DL--QPARYRILMKGVEIGSGDAYPGRWLAI-NP-G----------------TA-------AG----T-L-PGEATVDPAFGLNAIWIESALKEQAQIQGYTVVEASTVVATHLNHLISQHAAELFGRQEAQQLLDRVAQEMPK-LTED-LVP--GVVTLTTLHKVLQNL---L-DE--K-VPIRD
>FlhA_Bacteria_Proteobacteria_WP010812676
F------GHFLVGG---------NFAV-----------------------------------GIVVFAILVVIN--------FMVIT-KGA--------GRIAEV------------GARFML------------DSMPGKQMSIDADLNAGLIDEAAAKKRRAEVAQESDFY-GAMDGASKFVRGDAVAGLLIMFINVAA-GMVVGMVQHDLDFGTAVHNYTL----L-TI--GDG----LVA----QIPALVISTAAGVIVSRV-SN---E--Q------DVGEQL--------TG------QLFA-N-PRV-LYLTAGIIGLMGI--------IPGM----PHFAFLLLAGALVWMGRYMS-----R-----RA-A-------TQ---EQ----------------VKQ------R------E--ERTPAV---A----QES----T-EASWD---DVTLVDPLGMEVGYRLITLVDRAQDGELLGRIKSIRKKVAQE--IGFLV--PVVHIRDNL-EL--KPNAYRITLKGVEIGRGEAMPGQWMAI-NP-G----------------QV-------SG----T-L-PGAATRDPAFGLPAVWIDAGIKEQAQSYGYTVVDASTVVATHLNHVIHMHAAELLGRQEVQALLDRIAKDSPK-LTED-LVP--KAISLTALQKILQNL---L-DE--G-VPIRD
>FlhA_Bacteria_Proteobacteria_WP011301724
F------GHFLVGG---------NFAV-----------------------------------GIVVFAILVVIN--------FMVIT-KGA--------GRIAEV------------GARFML------------DSMPGKQMSIDADLNAGLINEDQAKKRRAEVAQESDFY-GAMDGASKFVRGDAVAGLLIMFINVAA-GMVVGMVQHDLDFGTAVHNYTL----L-TI--GDG----LVA----QIPALVISTAAGVIVSRV-SN---E--Q------DVGEQL--------TG------QLFA-N-PRV-LYLTAGIIGMMGI--------IPGM----PHFAFLVLAGSLIWLGRYLA-----Q-----RE-A-------TA---QQ----------------TKQ------R------E--ERAPAA---A----PES----T-EASWD---DVTLVDPLGMEVGYRLITLVDRAQDGELLGRIKSIRKKVAQE--IGFLV--PVVHIRDNL-EL--KPNAYRITLKGVEIGRGEAMPGQWMAI-NP-G----------------QV-------SG----T-L-PGTATRDPAFGLEAVWIDAGMKEQAQAFGYTVVDASTVVATHLNHLIHMHAAELLGRQEVQMLLDRIAKEAPK-LTED-LVP--KTISLTALQKILQNL---L-DE--G-VPIRD
>FlhA_Bacteria_Proteobacteria_WP020205578
F------GHFLVGG---------NFAV-----------------------------------GIVVFAILVVIN--------FMVIT-KGA--------GRIAEV------------GARFML------------DAMPGKQMAIDADLNAGLINEEGAKKRRAEVAQESDFY-GAMDGASKFVRGDAIAGLLIMFINIGA-GMVVGMLQHDLDFSTAVRNYTL----L-TI--GDG----LVA----QIPALVISTAAGVIVSRV-AN---E--Q------DVGQQL--------TG------QLFS-N-PRV-MYLTGGIIGMMGL--------IPGM----PHFAFLLFAGALVWFGRYVS-----R-----RD-V-------AA---AQ----------------DKK------R------E--ERVPAT---A----PES----T-EASWD---DVSLVDPLGMEVGYRLIPLVDRAQNGELLGRIKSIRKKVAQE--IGFLV--PVVHIRDNL-EL--KPNAYRISLKGVEIGRGEASPGQWMAI-NP-G----------------QV-------SG----A-L-PGAPTQDPAFGLPAVWIDAALKEQAQTYGYTVVDASTVVATHLNHLIHLHAAELLGRQEVQALLDRIAKESPK-LTED-LVP--KVITLTALQKILQNL---L-DE--S-VPIRD
>FlhA_Bacteria_Proteobacteria_WP035866989
F------GHFLVGG---------NFAV-----------------------------------GIVVFAILVVIN--------FMVIT-KGA--------GRIAEV------------GARFML------------DAMPGKQMAIDADLNAGLINEDGAKKRRAEVSQESDFY-GAMDGASKFVRGDAVAGLMIMFINVGA-GMVVGMVQHDLDFATAVRNYTL----L-TI--GDG----LVA----QIPALVISTAAGVIVSRV-SN---E--Q------DVGQQL--------TG------QLFS-N-PRV-LYLTGAIIGMMGI--------IPGM----PHFAFLAFAGALVWFGRYVA-----R-----RD-A-------SQ---AQ----------------EKK------R------E--DRAPAM---V----PES----T-EASWD---DVSLVDPLGMEVGYRLIPLVDRAQNGELLGRIKSIRKKVAQE--IGFLV--PVVHIRDNL-EL--KPNAYRITLKGVEIGRGEATPGQWMAI-NP-G----------------QV-------SG----P-L-PGTPGQDPAFGLPAVWIEGGLKEQAQIYGYTVVDASTVVATHLNHLIHMHAAELLGRQEVQSLLDRIAKESPK-LTED-LVP--KVITLTALQKILQNL---L-DE--S-VPIRD
>FlhA_Bacteria_Proteobacteria_WP040052857
F------GHFLVGG---------NFAV-----------------------------------GIVVFVILMIIN--------FMVIT-KGA--------GRIAEV------------GARFTL------------DAMPGKQMAIDADLNAGLINEETAKKRRTAVAQEAEFY-GSMDGASKFVRGDAIAGLLIMVINIVG-GLIVGMLQHDMDFAHAATNYTL----L-TI--GDG----LVA----QIPSLIISTAAGVIVSRV-AT---D--E------DIGTQL--------TG------QLFQ-N-PRV-LMITGVIIGVMGL--------IPGM----PHFAFLLLGGGLVYAARSMN-----K-----RA-E-------AK---KK----------------AGA------V------T--DVTPI-AAAA-AASAEN----A-EASWE---DVALIDPLGLEVGYRLIPLVDRNADGELLKRIKGIRKKFAQE--IGFLP--PVIHIRDNL-EL--RPNGYRIALKGVEVGIGEAFPGQWLAI-NP-G----------------QV-------SA----T-L-PGAQTTDPAFGLPAVWIDTNMREQAQVYGYTVVDASTVVATHLNHLVVTHAAELLGRQEVQALLERIGKDTPS-LTDD-LVP--KVLSLTTLQKVLQNL---L-DE--S-VPIRD
>FlhA_Bacteria_Proteobacteria_WP043357011
F------GHFLVGG---------NFAV-----------------------------------GIVVFAILVVIN--------FMVIT-KGA--------GRIAEV------------GARFML------------DAMPGKQMAIDADLNAGLINEEGAKKRRAEVSQESDFY-GAMDGASKFVRGDAVAGLMIMFINVGA-GMVVGMVQHDLDFATAVRNYTL----L-TI--GDG----LVA----QIPALVISTAAGVIVSRV-SN---E--Q------DVGQQL--------TG------QLFS-N-PRV-LYLTGAIIGMMGI--------IPGM----PHVAFLAFAGALVWFGRYVA-----R-----RD-V-------AQ---AQ----------------EKK------R------E--ERAPAV---A----PES----T-EASWD---DVTLVDPLGMEVGYRLIPLVDRAQNGELLGRIKSIRKKVAQE--IGFLV--PVVHIRDNL-EL--KPNAYRITLKGVEIGRGEAAPGQWMAI-NP-G----------------QV-------SG----A-L-PGTPSQDPAFGLPAVWIESGLKEQAQTYGYTVVDASTVVATHLNHLIHMHAAELLGRQEVQALLDRIAKESPK-LTED-LVP--KVITLTALQRILQNL---L-DE--S-VPIRD
>FlhA_Bacteria_Proteobacteria_WP053567166
F------GHFLVGG---------NFAV-----------------------------------GIVVFVILMIIN--------FMVIT-KGA--------GRIAEV------------GARFTL------------DAMPGKQMAIDADLNAGLINEETAKKRRQAVAQEAEFY-GSMDGASKFVRGDAIAGLLIMVINVVG-GLIVGMLQHDMDFAHAATNYTL----L-TI--GDG----LVA----QIPSLIISTAAGVIVSRV-AT---E--E------DIGTQL--------TG------QLFQ-N-PRV-LMITGVIIGIMGL--------IPGM----PHFAFMLLGGGLIYAARTMN-----K-----RA-E-------AK---KK-----------------SA------V------T--DVTPLAASAA-AATAEN----A-EASWE---DVSLIDPLGLEVGYRLIPLVDRNSDGELLKRIKGIRKKFAQE--IGFLP--PVIHIRDNL-EL--RPNGYRIALKGVEVGIGEAFPGQWLAI-NP-G----------------QV-------SA----A-L-PGNQTTDPAFGLPAVWIDTNLREQAQVYGYTVVDASTVVATHLNHLVVTHAAELLGRQEVQALIERIGKDTPS-LTDD-LVP--KVLSLTTLQKVLQNL---L-DE--S-VPIRD
>FlhA_Bacteria_Proteobacteria_WP061116563
F------GHFLVGG---------NFAV-----------------------------------GIVVFVILMIIN--------FMVIT-KGA--------GRIAEV------------GARFTL------------DAMPGKQMAIDADLNAGLINEETAKKRRQGVAQEAEFY-GSMDGASKFVRGDAIAGLLIMVINVVG-GLIVGMLQHDMDFAHAATNYTL----L-TI--GDG----LVA----QIPSLIISTAAGVIVSRV-AT---E--E------DIGTQL--------TG------QLFQ-N-PRV-LMITGVIIGVMGL--------IPGM----PHFAFMLLGGGLIYAARSMN-----K-----RA-E-------AK---KK----------------ASA------V------T--DVTPLAASAA-AASAEN----A-EASWE---DVSLIDPLGLEVGYRLIPLVDRNSDGELLKRIKGIRKKFAQE--IGFLP--PVIHIRDNL-EL--RPNGYRIALKGVEVGVGEAFPGQWLAI-NP-G----------------QV-------SA----A-L-PGAQTQDPAFGLPAVWIDTNLREQAQVYGYTVVDASTVVATHLNHLVVTHAAELLGRQEVQALLERIGKDTPS-LTDD-LVP--KVLSLTTLQKVLQNL---L-DE--S-VPIRD
>FlhA_Bacteria_Proteobacteria_WP062601625
F------GHFLVGG---------NFAV-----------------------------------GIVVFVILMIIN--------FMVIT-KGA--------GRIAEV------------GARFTL------------DAMPGKQMAIDADLNAGLINEETAKKRRQGVAQEAEFY-GSMDGASKFVRGDAIAGLLIMVINVVG-GLIVGMLQHDMDFAHAATNYTL----L-TI--GDG----LVA----QIPSLIISTAAGVIVSRV-AT---E--E------DIGTQL--------TG------QLFQ-N-PRV-LMITGVIIGIMGL--------IPGM----PHFAFILLGGGLIYAARTMN-----K-----RA-E-------AK---KK-----------------SA------V------T--DVTPLAASAA-AASAEN----A-EASWE---DVSLIDPLGLEVGYRLIPLVDRNSDGELLKRIKGIRKKFAQE--IGFLP--PVIHIRDNL-EL--RPNGYRIALKGVEVGVGEAFPGQWLAI-NP-G----------------QV-------SA----A-L-PGNQTTDPAFGLPAVWIDTNLREQAQVYGYTVVDASTVVATHLNHLVVTHAAELLGRQEVQALIERIGKDTPS-LTDD-LVP--KVLSLTTLQKVLQNL---L-DE--S-VPIRD
>FlhA_Bacteria_Proteobacteria_WP087049827
F------GHFLVGG---------NFAV-----------------------------------GIVVFVILMIIN--------FMVIT-KGA--------GRIAEV------------GARFTL------------DAMPGKQMAIDADLNAGLINEETAKKRRQGVAQEAEFY-GSMDGASKFVRGDAIAGLLIMVINIVG-GLIVGMLQHDMDFTHAATNYTL----L-TI--GDG----LVA----QIPSLIISTAAGVIVSRV-AT---E--E------DIGTQL--------TG------QLFQ-N-PRV-LMITGVIIGIMGL--------IPGM----PHFAFMLLGGGLIYAARTMN-----K-----RA-E-------AK---KK----------------ANS------V------T--DVTPL-ASAA-AASAEN----A-EASWE---DVALIDPLGLEVGYRLIPLVDKNADGELLKRIKGIRKKFAQE--IGFLP--PVIHIRDNL-EL--RPNGYRIALKGVEVGVGEAFPGQWLAI-NP-G----------------QV-------SA----A-L-PGTQTQDPAFGLPAVWIDTNLREQAQVYGYTVVDASTVVATHLNHLVVTHAAELLGRQEVQALLERIGKDTPS-LTED-LVP--KVISLTTLQKVLQNL---L-DE--S-VPIRD
>FlhA_Bacteria_Proteobacteria_WP087647817
F------GHFLVGG---------NFAV-----------------------------------GIVVFVILMIIN--------FMVIT-KGA--------GRIAEV------------GARFTL------------DAMPGKQMAIDADLNAGLINEQQAKKRRLEVAQEAEFY-GSMDGASKFVRGDAIAGLLIMVINIVG-GLIVGMLQHDMDFGHAATNYTL----L-TI--GDG----LVA----QIPSLIISTAAGVIVSRV-AT---E--E------DIGTQL--------TG------QLFS-N-PRV-LMITGVIIGIMGL--------IPGM----PHFAFMLLGGGLIYAARSMN-----K-----RA-A-------EK---KR----------------VGA------I------T--DVTPA----A-AVPAEN----T-EASWD---DVALIDPLGLEVGYRLIPLVDRNTDGELLKRIKGIRKKFAQE--IGFLP--PVIHIRDNL-EL--RPNGYRIALKGVEVGVGEAFPGQWLAI-NP-G----------------QV-------SA----A-L-PGTQTQDPAFGLPAVWIDTNMREQAQVYGYTVVDASTVVATHLNHLVVTHAAELLGRQEVQALLERIGKDTPS-LTDD-LVP--KTIALTTLQKVLQNL---L-DE--G-VPIRD
>FlhA_Bacteria_Proteobacteria_WP092316065
F------GHFLVGG---------NFAV-----------------------------------GIVVFAILVVIN--------FMVIT-KGA--------GRIAEV------------GARFML------------DSMPGKQMSIDADLNAGLIDEAAAKKRRAEVAQESDFY-GAMDGASKFVRGDAVAGLLIMFINVAA-GMVVGMVQHDLDFGTAVHNYTL----L-TI--GDG----LVA----QIPALVISTAAGVIVSRV-SN---E--Q------DVGEQL--------TG------QLFA-N-PRV-LYLTAGIIGLMGI--------IPGM----PHFAFLLLAGTLVWMGRYVA-----R-----RA-A-------TQ---AQ----------------TKQ------R------E--ERTPAV---A----QES----T-EASWD---DVTLVDPLGMEVGYRLITLVDRAQDGELLGRIKSIRKKVAQE--IGFLV--PVVHIRDNL-EL--KPNAYRITLKGVEIGRGEAMPGQWMAI-NP-G----------------QV-------SG----T-L-PGAATRDPAFGLPAVWIDAGIKEQAQAYGYTVVDASTVVATHLNHLIHMHAAELLGRQEVQALLDRIAKDSPK-LTED-LVP--KTISLTALQKILQNL---L-DE--G-VPIRD
>FlhA_Bacteria_Proteobacteria_WP092598862
F------GHFLVGG---------NFAV-----------------------------------GIVVFAILVVIN--------FMVIT-KGA--------GRIAEV------------GARFML------------DAMPGKQMAIDADLNAGLINEEGARKRRSEVAQESDFY-GAMDGASKFVRGDAIAGLLIMFINVAA-GMVVGMVQHDLDFGTAVHNYTL----L-TI--GDG----LVA----QIPALVISTAAGVIVSRV-SN---E--Q------DVGQQL--------TG------QLFS-N-PRV-MFITAAIIGTMGL--------IPGM----PHFAFLLLAGGLIWFGRYQM-----R-----RE-V-------KA---TE----------------TKA------Q------E--ERSPAV---Q----AEV----A-EATWE---DVTMVDPLGMEVGYRLITLVDRAQNGELLGRIKSIRKKMAQD--IGFLV--PVVHIRDNL-EL--KPNAYRITLKGVEIGSGEANPGQWMAI-NP-G----------------QV-------SG----T-L-PGAATRDPAFGLPAVWIDAALKEQAQAYGYTVVDASTVVATHLNHLIQMHASELLGRQEVQALLDRITKEAPK-LTED-LVP--KTISLTGLQKVLQNL---L-DE--G-VAIRD
>FlhA_Bacteria_Proteobacteria_WP093077268
F------GHFLVGG---------NFAV-----------------------------------GVMVFIILVLIN--------FMVIT-KGA--------GRIAEV------------GARFML------------DAMPGKQMAIDADLNAGLIGEDVARKRRTEVAQEADFY-GSMDGASKFVRGDAIAGLLIMVINIIG-GLVVGMLQHGLDFSTAGKTYTL----L-AI--GDG----LVA----QIPALVISTAAGVIVSRV-TT---D--E------DVGSQL--------TG------QLFS-N-PQV-LFLTAGIVGLLGM--------IPGM----PNLAFLLIAGGLVWLGRRLV-----M-----RK-P-------QE---AA----------------QKA------A------A--AAQAAN---P-APSAEM----E-EATWD---DVAMVDPLGMQVGYRLIPLVDQSQQGELLGRIKSIRKKIAQE--VGFLV--PVVHIRDNL-EI--KPNTYVISLKDVEIGRGEAFPNQWMAI-NP-G----------------QV-------TG----T-L-PGTPTRDPAFGLAAVWIDASLRQQAQVQGYTVVDACTVMATHLNHLIQTHAAELLGRQEVQQLLDQIAKTAPK-LTED-LVP--KVLSLSTLHKVLQNL---L-DE--E-VPIRD
>FlhA_Bacteria_Proteobacteria_WP114134176
F------GHFLVGG---------NFAV-----------------------------------GIVVFAILVVIN--------FMVIT-KGA--------GRIAEV------------GARFML------------DSMPGKQMSIDADLNAGLIDEAAAKKRRAEVAQESDFY-GAMDGASKFVRGDAVAGLLIMFINVAA-GMVVGMVQHDLDFGTAVHNYTL----L-TI--GDG----LVA----QIPALVISTAAGVIVSRV-SN---E--Q------DVGEQL--------TG------QLFA-N-PRV-LYLTAGIIGLMGI--------IPGM----PHFAFLLLAGVLVWMGRYMS-----R-----RA-A-------TQ---EQ----------------VKQ------R------E--ERTPTV---A----QES----T-EASWD---DVTLVDPLGMEVGYRLITLVDRAQDGELLGRIKSIRKKVAQE--IGFLV--PVVHIRDNL-EL--KPNAYRITLKGVEIGRGEAMPGQWMAI-NP-G----------------QV-------SG----T-L-PGAATRDPAFGLPAVWIDAGIKEQAQSYGYTVVDASTVVATHLNHLIHMHAAELLGRQEVQALLDRIAKDSPK-LTED-LVP--KAISLTALQKILQNL---L-DE--G-VPIRD
>FlhA_Bacteria_Proteobacteria_WP116560811
F------GHFLVGG---------NFAV-----------------------------------GIVVFVILMIIN--------FMVIT-KGA--------GRIAEV------------GARFTL------------DAMPGKQMAIDADLNAGLINEQQAKKRRVEVAQEAEFY-GSMDGASKFVRGDAIAGLLIMVINIVG-GLIVGMLQHDMDFGHAATNYTL----L-TI--GDG----LVA----QIPSLIISTAAGVIVSRV-AT---E--E------DIGTQL--------TG------QLFT-N-PRV-LMITGVIIGIMGL--------IPGM----PHFAFMLLGGGLIYAARSMN-----K-----RA-A-------EK---KK----------------AGA------I------T--DVSPA----A-AAPVEN----A-EASWD---DVALIDPLGLEVGYRLIPLVDKNTDGELLKRIKGIRKKFAQE--IGFLP--PVIHIRDNL-EL--RPNGYRISLKGVEVGVGEAFPGQWLAI-NP-G----------------QV-------SA----A-L-PGTQTQDPAFGLPAVWIDTNMREQAQVYGYTVVDASTVVATHLNHLVVTHAAELLGRQEVQALLDRIGKDTPS-LTDD-LVP--KTVSLTTLQKVLQNL---L-DE--G-VPIRD
>FlhA_Bacteria_Proteobacteria_WP116910991
F------GHFLVGG---------NFAV-----------------------------------GVMVFIILVLIN--------FMVIT-KGA--------GRIAEV------------GARFML------------DAMPGKQMAIDADLNAGLIGEEVARKRRQEVAQEADFY-GSMDGASKFVRGDAIAGLLIMVINIIG-GLVVGMLQHGLDFSTAGKTYTL----L-AI--GDG----LVA----QIPALVISTAAGVIVSRV-TT---D--E------DVGSQL--------TG------QLFS-N-PQV-LFLTAGIVGLLGM--------IPGM----PNLAFLLIAGGLVWLGRRLI-----L-----RK-P-------KE---AA----------------QQA------A------A--AAQAAS---V-SPAAEM----A-EATWD---DVAMVDPLGMQVGYRLIPLVDQSQQGELLGRIKSIRKKIAQE--VGFLV--PVVHIRDNL-EI--NPNTYIISLKDVEIGRGEAYPNQWMAI-NP-G----------------QV-------TG----S-L-PGTPTRDPAFGLAAVWIDASLRQQAQVYGYTVVDACTVMATHLNHLIQTHAAELLGRQEVQQLLDQIAKTAPK-LTED-LVP--KVLSLSTLHKVLQNL---L-DE--E-VPIRD
>FlhA_Bacteria_Proteobacteria_WP121091000
F------GHFLVGG---------NFAV-----------------------------------GIVVFVILMVIN--------FMVIT-KGA--------GRIAEV------------SARFTL------------DAMPGKQMAIDADLNAGMINEDQARKRRAAVSQEAEFY-GSMDGASKFVRGDAIAGLLIMVINIVG-GLIVGVLQHGMDLGDAAKNYTL----L-TI--GDG----LVA----QIPSLVISTAAGVIVSRV-AT---D--E------DIGSQL--------VG------QLFT-N-PRV-LGITGTILAIMGL--------IPNM----PHIAFLGLGGVLIYAARKLS-----D-----RE-T-------AA---QK----------------KTS------A------P--APAT-----A-VVASEA----P-EASWE---DVTLVDSLGLEVGYRLIPLVDRAQDGELLKRIKGIRKKFAQE--IGFLP--PVVHIRDNL-EL--RPNTYRIALNGVEMGGGDAFPGQWLAI-NP-G----------------QV-------SA----Q-L-TGTQTRDPAFGLPAVWIDQHMRDQAQVYGYTVVDASTVIATHLNHLVVTHAGELLGRQEVTALLERIGKESPK-LTED-LVP--KTVSLPTLQKVLQGL---L-EE--G-VPIRD
>FlhA_Bacteria_PVC_GAN34086
F------GEFVVGG---------NIVI-----------------------------------GMVVFLIIIVIQ--------FIVIT-KGA--------TRISEV------------AARFTL------------DAMPGKQMSIDADLNAGLITEDQARKRRELISREAEFH-GAMDGASKFVSGDAIAGIIIVLINIVG-GIVMG-MRQGMPVSEALQHYTI----L-TV--GDG----LVS----QIPSFIIATASAVIITKT-SS---S--E------NLGKDL--------KG------QLFN-Q-PNA-VAFAAGILAVFSI--------IPGL----PKMPFMILAGFFGMLFLVLR-----R-----ST-R--------K---LA----------------TE-------E------V--MEKDV----K-KDVQEAH---S-EESVE---KLLHVDRMGIEVGYKLVPLVDPQKNGGILERINALRRQMARD--MGMIV--PPIRVRDNL-QL--ESNQYVIKIRGQDVARGELFPDCYLAI-DS-G----------------AI-------TK----S-V-EGTKTFDPAYGLPALWVFETVKEEAEASGYTIVDPVSVMITHLTEIIKNHAYEILCREDVQKLIENLKKESPA-VVEE-LTP--SVMPLGSVQEVLKNL---L-KE--Q-VPIRD
>FlhA_Bacteria_PVC_KPK43257
F------GDFVAGG---------SFVV-----------------------------------GVVIFLILVVIQ--------FIVIT-KGA--------ERISEV------------AARFTL------------DAMPGKQMAIDADLNAGTITETQANERRAKIVKESEFY-GAMDGASKFIRGDAKAGLIITAVNIIG-GIAMG-YSRGLPISGAMKTYSI----L-SI--GDG----LVS----QIPSVIIAISSGFLVTKI-SS---R--H------SVGQDL--------SR------QFLR-T-SQP-LTIAAFIIVSMAF--------VPGL----PKLPFLLLGAGAAVLGRTVA-----R---------------------------------------TET------E------H--KPKAG----E-TPPARS----E-KQPVE---ELLDVDRVSVHVGVRLISMVDPRKDSTVFDRIGALRRKFAQQ--LGIVL--PLVRLRDNI-NL--EPTGYEIRIAELPVAKGRLEPEMFLAM-DP-G----------------SV-------QA----K-V-DGIETTEPVYGLPALWITPANRESAELNGYTVIDPESVFITHLSETLKKHAAEMLTREDVQLLIERLRKSQPS-LVGE-VLGPDREVSIGLLQRLLKNI---V-RD--G-IPIRE
>FlhA_Bacteria_PVC_KXK30962
F------GEFVVGG---------NIVI-----------------------------------GMVVFLIIIVIQ--------FIVIT-KGA--------TRISEV------------AARFTL------------DAMPGKQMSIDADLNAGLITEDQARKRRELISREAEFH-GAMDGASKFVSGDAIAGIIIVLINIVG-GIVMG-MRQGMPVSEALQHYTI----L-TV--GDG----LVS----QIPSFIIATASAVIITKT-SS---S--E------NLGKDL--------KG------QLFN-Q-PNA-VAFAAGILAVFSI--------IPGL----PKMPFMILAGFFGMLFLVLR-----R-----ST-R--------K---LA----------------TE-------E------V--MEKDV----K-KDVQEAH---S-EESVE---KLLHVDRMGIEVGYKLVPLVDPQKNGGILERINALRRQMARD--MGMIV--PPIRVRDNL-QL--ESNQYVIKIRGQDVARGELFPDCYLAI-DS-G----------------AI-------TK----S-V-EGTKTFDPAYGLPALWVFETVKEEAEASGYTIVDPVSVMITHLTEIIKNHAYEILCREDVQKLIENLKKESPA-VVEE-LTP--SVMPLGSVQEVLKNL---L-KE--Q-VPIRD
>FlhA_Bacteria_PVC_OHB42101
F------GEFVVGG---------NIVV-----------------------------------GLVVFLVIIVIQ--------LVVIT-KGT--------TRISEV------------AARFTL------------DAMPGKQMSIDADLNAGLITEDQARSRRESISKEAEFH-GAMDGASKFVSGDAIAGIVIVLINIVG-GIVMG-MRQGMPVSEALQHYTI----L-TV--GDG----LVS----QIPSFIIATASAVIITKT-SS---S--E------NLGKDL--------AG------QLFT-Q-PKA-VAFAAGILAMFSI--------VPGL----PKLPFMILAGFFGVLFFILR-----K-----SN-K--------K---IL----------------IE-------E------E--TEKEI----K-KIGQESQ---S-EESVE---KLLHVDRMGIEVGYRLVPLVDPQKNGGILERINALRRQMARD--MGIMV--PPIRVRDNL-QL--GANQYAIKIRGQEITKGELFPECYLAI-DS-G----------------TT-------TK----V-I-EGMKTSDPAYGLPAQWISGAIKEDAEASGYTIVDPVSVMITHLTEIIKSHAYEILCREDVQKLVENLKKESPT-VVEE-LAP--GIMPLASIQEVLKNL---L-KE--Q-VPIRD
>FlhA_Bacteria_PVC_OQZ03255
F------GEFVVGG---------NIIV-----------------------------------GMVVFLIIIVIQ--------FIVIT-KGA--------TRISEV------------AARFTL------------DAMPGKQMSIDADLNAGLITEEQARKRRELISKEAEFH-GAMDGASKFVSGDAIAGIVIVMINIVG-GIVMG-VRSGMSVTDAMQHYTI----L-TV--GDG----LVS----QIPSFIIATASAVIITKT-SS---S--E------NLGKDL--------SS------QMLS-Q-PNA-IAFASGILAVFSI--------IPGL----PKFPFMILAGFFGILFFLLR-----K-----SN-K--------K---FF----------------ME-------E------L--QENEI----K-KNVREPQ---S-EEDVE---KLLHVDRMGIEVGYKIVPLVDPQKNGGILERINTLRRQLARD--MGMIV--PPIRVRDNL-HL--DANQYLIKIRGQDVAKGELFPDCYLAI-DS-G----------------AT-------TK----S-I-DGIKTTDPAYGLPALWITGSVKDEAEASGYTIVDPASIMITHLTEIIKNHAYEILCREDVQRLIENLKKESPS-VVEE-LTP--GVMPLGSVQEVLKNL---L-KE--Q-IPIRD
>FlhA_Bacteria_PVC_RJP22002
F------GSFVVGG---------NYLV-----------------------------------GLVIFLILVVIQ--------FVVIT-RGA--------GRISEV------------AARFTL------------DAMPGKQMSIDADLNSGLITEDEARARRRTIEDEADFY-GAMDGATKFIRGDVVAGLIITTINIVF-GLIIGVMQRGFSLNEAARIYTM----L-TI--GDG----LVA----QVPALFISTSAGIIITRT-VS---E--T------NLGSDI--------TR------QMFT-F-PRA-VGIAAVLLVIFAV--------VPGM----PTFPFLFTAAAAGITWYQLN-----R-----TQ-V--------Q---KR----------------LKE------E------R--EIRAR----E-EKAAPR----A-PENVE---GLLKIDPMEIEIGYGLIPLADPKQGGDLLTRISDIRRRTALK--IGIVL--PPIRIRDNM-ML--KPNEYAIRIRGNEITRGTLFTDHLLIM-NP-G----------------NI-------ME----K-I-PGIETKEPAFGLDAIWITESQRPRAEQLGYTIVDPPSVLATHLTEIINARAHELLGRQDVSNLIENAKKNSPV-VVEE-LVP--NQLTMGEIQKVLQNL---L-KE--R-VPIRN
>FlhA_Bacteria_PVC_RJP35530
F------GRVVAGD---------NAVI-----------------------------------GFVVFMILVIIQ--------FVVIT-KGS--------GRIAEV------------AARFTL------------DAMPGKQMAIDADLNAGLINEAEARQRREEISREADFY-GAMDGASKFVRGDATAGLIITAINIVG-GIAVGFME-GMDFFTVLRTYTL----L-TI--GDG----LGS----QIPALLTSTAAGIVVTRA-SE---E--R------ALGESL--------FQ------QFFS-R-PEA-MFVAASALFVVAG--------LGMLFGPGIVLPFSVFATALGLGAWQVQ-----R-----TQ-K------------IQ----------------KAE------E------E--EKARI----E-EEEAPP----E-PEKVE---SLLEVDPMEIEIGFGLIPIVDSEQGGDLLDRVSVIRKQTAVE--LGIIV--PPIRIRDNM-QL--GQRQYNILIRGVKVADGEIRPDRLLAM-KP-T----------------AE-------EED---DDV-PGIKTTEPAFGTPAKWIEPDERSRAEMAGYSVVEPASVLATHLTEVIRNHAHDLLGRQEVQQLIDHLKERNQV-LVNELLQV--ANVKIGVIQKVLQNL---L-RE--R-IPIRN
>FlhA_Bacteria_PVC_RJP58523
F------GSFVVGG---------NYIV-----------------------------------GTVIFLILVVIQ--------FTVIT-KGA--------TRIAEV------------AARFTL------------DSMPGKQLSIDADLNAGLITEDEAKKKRKELAREGDFY-GAMDGASKFVRGDAMAGIIITFINILG-GIGIGFFQMGIPIVEALQKYTL----L-TI--GDG----LIA----QIPSLIIATASGIIVTRAGDS---E--E------SLGSNM--------TR------QIFA-N-PRA-SLIAAGILFLFGM--------VPGF----PKIPFFSIALGVGVIGYLSR-----S-----L---------------------------------KEV------K------E--TPVIE----E-VDEEED----R-RNKLE---QLLQVDTMEIEIGYGLIPLVDVNQGGTLLDRINVIRKQFASD--YGMII--PSIRIRDNI-QI--QPNEYVIKVRDVKVAQGEVEPEYYLAM-NP-G----------------TA-------MV----E-L-DGHRTTEPAFGLPAVWVDNSRRDYAESMGYTVVDDVSVLATHLTEIIRSHLSELLSRQDVSNLLDNLKETNKA-VVEE-VVP--NQLTLGTVHRVLQNL---L-RE--S-VTIKN
>FlhA_Bacteria_PVC_RKY36051
F------GNFVVGG---------NYVV-----------------------------------GAVIFLILVIIQ--------FIVIT-KGA--------QRVAEV------------AARFTL------------DAMPGKQMAIDADLNAGIIDEHEAIERRHEISQEADFY-GSMDGASKFVRGDAIAGIIITVVNILG-GLIIGVTYMHMNIAESARVFML----L-TI--GDG----LVS----QFPALLISTASGILVTRT-TSTRDG--H------GLGKQL--------MV------ELLS-Q-PKG-IAAVAVFLVVFAL--------IPGI----PKIPFFLMAFFVGSLARTLT-----R-----SF-K------------------------------QAE------E------T--HKQRK----T-GEKALEK---T-PESVN---DLLQVDTLELEIGYGLIELVNREQGGDLLDRITAVRRQCAVD--LGIIV--PPIRIKDNM-RL--EANNYEIKLRGIKIAGSSSMPGYYLAM-NP-D----------------PQ-------QE----M-I-AGIKTTEPAFGLPAVWISENQKAKAESRGFTVVNAVSVIATHLIEVIKTHSYEILGRQEVKNLLDNLKKTYPA-LVEE-VVP--NVLTVGNVQKVLQNL---L-RE--K-IPIKD
>FlhA_Bacteria_PVC_SHE12135
F------GGFVANG---------NIVV-----------------------------------GFVVFLILVIVQ--------FIVIT-KGS--------ERVAEV------------AARFTL------------DAMPGKQMSIDADLNAGLINETQARERRSKIEREADFY-GAMDGASKFVKGDAIAGIIILIINLLG-GLIIGMMYHDMTLPEAAATFSR----L-TI--GDG----LVS----QIPALLISTSAGLIVTRA-SS---D--G------NFASDI--------AG------QLLN-Y-PKL-LYVVAGTILVLGM--------FTPI----GLGATLPIGGLLIFAAYKMQ-----K-----NM-E------------RR----------------QEE------E------Q--QFEEE----Q-QIEEVR----S-PESVI---SLLQVDPIEFEFGYGLIPLADTQQGGDLLDRIILIRRQCALE--LGIVV--PVIRIRDNI-QL--KPNEYVIKIKGNTIARGELLLNHYLAM-SP-G----------------VE-------DD----S-V-IGIETTEPAFGLPALWIDEETKDRAELSGYTVVDPPSVVATHLTEVIKKHAFELLGRQETKALIENVRESYPA-LVEE-LIP--NVLSIGDIQKVLVKL---L-RE--K-ISVRD
>FlhA_Bacteria_PVC_WP012912482
F------GEFVAGD---------QIVV-----------------------------------GIIVFVIIVVIQ--------FVVIT-KGA--------TRISEV------------AARFAL------------DGMPGKQMAIDADLNAGIIDDKEAQRRREEVAQQADFF-GAMDGASKFVRGDAIAGIIITLVNVLG-GFVIGVVQYRMDIAESAEVFTK----L-SI--GDG----LVS----QVPAFLTSLAAGLLTTRS-SQ---K--Q------NLPMVF--------LQ------QLFS-N-PQT-LIVAGGFVAVLVL--------T-NL----PKIPLLAIGAGCGGLALMLS-----R-----KQ-K------------------------------SEEA-----K------A--VTDAK----A-AEAATK----PAEERIE---DFLSVDPMEIEIGAGLIRLANPKQGGDLLPRITAVRQGVAND--IGIIL--PKVRVKDFT-RL--GEYQYRIKISGNVVATGEVLPGKFLAI-DS-G----------------AT-------TG----K-V-PGIETRDPAFNQPAVWIDSGLRERAQMMGYTTVEPTAVLATHLQEVVRRHADELLTRDATKHLLDELKKTSPA-VVDE-LVP--APMKISDVQQVLQML---L-RE--E-VSIRN
>FlhA_Bacteria_PVC_WP033199646
F------GKFVVGG---------SLIV-----------------------------------GLVIFLILIVIQ--------FVVIT-KGA--------GRVSEV------------AARFTL------------DSLPGKQMAIDAEMNAGMIDEAEAKRRRTSLMRESEFY-GTMDGASRFVRGDAVAAIIITAINLFG-GFIIG-LTKGMPLAEAVRRYSI----L-TI--GDG----LVT----QIPALITATASAMLVTKA-TS---G--T------SLGEEL--------GG------QFSA-A-SGP-FRLAAFILIALAL--------VPGM----PMLPFLALGVALLLLSRRMS-----R-----VP-E-----LPPA---AK----------------AEA------A------A--AAAAA----A-APSKSP----V-EGYLD---DFLQSDRVSLEIGAALIPMVSARRGPGLIDRIGGLRRDLAKQ--SGLWV--PAVRVRDNL-QL--DPPTYRILLGGREVARGDVRPDLWLAI-DPGG----------------AA-------RV----P-L-TGEDAREPAFGLPAKWISEADRNRAEAAGFTVVDSPNVIITHLGEVVRRHAGELLGRDDLKSMVDRVRETTPA-VVDD-LIP--NVVSMGLLHRVLTQL---L-DE--R-VPISN
>FlhA_Bacteria_PVC_WP044238443
F------GHFVAGG---------QLVV-----------------------------------GLIIFVILVTIQ--------FMVIT-KGA--------TRISEV------------AARFAL------------DSMPGKQMAIDADLNAGLISSDEAKTRRSEITEQADFY-GSMDGASKFVRGDSIASIIITLINVVG-GLYVGMVDHGMELSKAATVFTT----L-TI--GDG----LVT----QVPGFLISLAAGLIVTRT-SV---D--S------NLPGDV--------VK------QFSG-H-PEA-LFLAATFLFALAF--------T-GL----PAGPMLALAIGCVVTGMMRR-----K-----GL-Q------------------------------VAEV-----K------K--QKAET----Q-QQTQSQ----P-EPKPE---DHLFVDPLELELGVGLLRLADPATGGDLLDRVTRIRHKIAQE--LGIIL--PKVRIRDNI-RL--GQRDYQIKIRDVAVAWGGIYPDGLLAI-DT-G----------------AT-------NG----D-I-PGIDTVEPAFGRPAKWIELGQKERAELMGYNVVEPSAVVITHLTEVVREHSSELLTREQVHGLIENLKESSPK-VVEE-LIP--DVLKISQVQHVLSNL---L-RE--R-VPIRD
>FlhA_Bacteria_PVC_WP052565819
F------GEFVVGG---------NIVI-----------------------------------GMVVFLIIIVIQ--------FIVIT-KGA--------TRISEV------------AARFTL------------DAMPGKQMSIDADLNAGLITEDQARKRRELISREAEFH-GAMDGASKFVSGDAIAGIIIVLINIVG-GIVMG-MRQGMPVSEALQHYTI----L-TV--GDG----LVS----QIPSFIIATASAVIITKT-SS---S--E------NLGKDL--------KG------QLFN-Q-PNA-VAFAAGILAVFSI--------IPGL----PKMPFMILAGFFGMLFLVLR-----R-----ST-R--------K---LA----------------TE-------E------V--MEKDV----K-KDVQEAH---S-EESVE---KLLHVDRMGIEVGYKLVPLVDPQKNGGILERINALRRQMARD--MGMIV--PPIRVRDNL-QL--ESNQYVIKIRGQDVARGELFPDCYLAI-DS-G----------------AI-------TK----S-V-EGTKTFDPAYGLPALWVFETVKEEAEASGYTIVDPVSVMITHLTEIIKNHAYEILCREDVQKLIENLKKESPA-VVEE-LTP--SVMPLGSVQEVLKNL---L-KE--Q-VPIRD
>FlhA_Bacteria_PVC_WP068848192
F------GEFVAGG---------QLVV-----------------------------------GIILFVILVVIQ--------FVVIT-KGS--------SRISEV------------AARFAL------------DGMPGKQMAIDADLNAGAITQEVAKARRLEITQQADFY-GAMDGAGKFVRGDAIAGIIITLINVLG-GIIIGMFMHGMPFEEAIKVYTT----L-TI--GDG----LVS----QVPAFLISLASGLLVTRS-SS---E--S------NLSKET--------LG------QLFR-H-SET-LFVSSAFVGAMAF--------T-GL----PMMPLLSLSMALAVAGYFLR-----A-----SQ-E------------------------------KGKL-----Q------K--AQAET----Q-EAAAAK----P-QPRPE---DHLGVEPLEVELGFGLIRLADPASNGDLLDRVTRVRNKIAQE--LGLVL--PKIRIRDNV-RL--EQNEYQIKLKDTPIAWGAVYPTGLMAI-DT-G----------------LT-------TG----R-I-PGMDARDPAFDRPAVWIEPSQNERAQLLGYSVVEPAAVIVTHLTEIVRSYADELLSRQQVHQLIDTLKAKAPK-LLED-LVP--DVLKIGVIHQVLANL---L-RE--R-IPIKD
>FlhA_Bacteria_PVC_WP075082116
F------GDFVVGG---------KLIV-----------------------------------GIVIFLILVTIQ--------FIVIT-KGA--------TRISEV------------NARFTL------------DAMPGKQMAIDAELNAGAISETEAKERRSTLTREAEFY-GAMDGASKYVRGDAIAGLVIMVVNILG-GVMLG-MGNGQSMIDALQIYSI----L-TI--GDG----LVS----QIPALIIATSAGILVTKS-AS---E--S------SLGDEI--------NS------QVKR-G-HQS-LFVGAIIMFLMAF--------TPGF----PKLPFIAIGAGILIFVSRTK-----R-----QE-E-----VEKQ---EQ----------------VRT------E------Q--QQAEE----S-EPGESL----E-QQSLN---QFLQSDRIVIEIGAGLIPLVEPEKGNGIAARIAKMREDAAKE--HGFWI--PQARIRDNL-QI--NVSEYRFLISGREVARGELIVDQYLAI-NP-G----------------SV-------NV----D-I-EGVETRDPAFDLAAKWIGESNRRRAEMVGYTVVDAPTVLITHLSECLRSHAHELLSREDLQKMLDKLKEIAPT-TVDE-LKP--DTVRPSVLHQVLVRL---L-AE--G-IPITS
>FlhA_Bacteria_PVC_WP088222907
F------GGFVTGG---------NIVV-----------------------------------GLVIFILLTVIN--------FVVIT-KGS--------GRIAEV------------AARFTL------------DAMPGKQMSIDADLNAGLIDEKDAKKRREKITAEADFY-GAMDGASKFVRGDAIAGIIITVVNVFG-GLAVGMLVEDLSWSEALDTYLV----L-TV--GDG----LVS----QIPALLISVGSGVIVTRA-SD---E--E------NLGFML--------QR------QVFN-N-PRV-LAVTAGVVSVLAI--------VPGM----PSLILLSIAGTIGLYAYVLW-----R-----GG-T---PEGRLA---AA----------------GAD----LGG------A--GTVSP----D-GGAAAKK--ES-GEDVE---KALYVDPMEIELGYGLIPLVDPSQGGDLLNRITMIRRQVASD--LGLLV--PPIRIRDNM-AL--DSNIYVIKIKGIEVASGNLHLDSFLAM-NP-G----------------SV-------EG----D-L-PGIKTYEPAFGLAAVWISQAQKENAEAMGYTVVDTLSVLATHLTEEIHSHAYELLNRQEAQRLVDNAKAYASA-VIEE-LIP--NQLTLGQVLKVLQNL---L-KE--R-IPIRD
>FlhA_Bacteria_PVC_WP095416761
F------GEFVAGD---------QIVV-----------------------------------GLIIFVIIVVIQ--------FVVIT-KGA--------TRISEV------------AARFTL------------DGMPGRQMAIDADLNAGIIDEKEAQRRREEITRQADFF-GAMDGASKFVRGDAIAGIIITLVNIIG-GLFIGMVQLGMPFSQAAALYTK----L-TI--GDG----LVS----QVPAFLISLAAGLLVTRS-SS---Q--V------NLPVEF--------LR------QMFG-R-PQT-LAVAGGFLGILVF--------T-QL----PTLPLLTIGGACVASAILLS------------Q-K------------------------------AKKK-----K------L--TEEAK----K-QAETAK----PQEERIE---DYLLVDPMELEIGVGLIRLADPKRGGDLLERIHRIRKNIAAD--IGIIL--PKVRIRDNF-QL--DQHQYRIKIAGAPVATGTVYPQLLLAM-DS-G----------------MT-------TG----K-V-QGIETRDPAFGAPALWIEPSLKEKAEMYGYTVVEPAAVIATHLTETIRRHADEILTRDATKHLIEELKKTSPA-VVED-LIP--NVMRLAEVQQILQNL---L-RE--G-VSIRQ
>FlhA_Bacteria_PVC_WP096893233
F------GNFVVGG---------NVVI-----------------------------------GLVVFIILTVIQ--------FIVIT-KGA--------TRVSEV------------AARFTL------------DAMPGKQMSIDADLNSGAITEEEAKARRLDISQEAEFY-GSMDGASKFVSGDAIAGIVITIINIAG-GIVIGSMMQGMKINDAMSTYTL----L-TV--GDG----LVT----QIPSLINAISAALLITKS-SS---K--S------SLGKDL--------SS------QLLT-V-PRA-LGLAAGILFIFGL--------IPGM----PKISFFIISAIFGFLFVVTR-----K-----NP-S--------G---RK----------------TEK----YVE------G--IESAG----E-KTKQISE---P-EDEFE---GLLHVDRMGIEVGYKLVPLVDPKKAGGVLSRINSLRKQLARE--IGIII--PPIRLRDNL-QL--PSNGYSIKIKGQVVDKGELMPDSYLAL-GD-D----------------E--------TD----P-I-DGVRTTDPAYGLPGVWIAESKKESAEAAGYTIIDPTSVLVTHLTEIIKSHAYEIVTREDIQKLIDTTKKDSPT-LVNE-LTP--AVLTLGVVQEVVKNL---L-RE--R-ISVKD
>FlhA_Bacteria_PVC_WP129048544
F------GHFVIQG---------NYIV-----------------------------------GAVVFIILVLIN--------FVVIT-KGA--------GRIAEV------------SARFTL------------DALPGKQMAIDAELNAGIIDEVSATARRLKVQKEADFY-GAMDGASKFVRGDAVAGILITLVNVLG-GFAIGVLQMDMSLGESLQKFTL----L-SI--GDG----LVS----QIPALIISIGAGLLVTRA-SD---N--N------NIGAQV--------AG------QIAR-Y-PRA-LKLAAGCMAVFGL--------MPGM----PLIPFMGLAGLAMFAARSFK-----D-----TE-G--GEAVTET---SA---------AKPGA--KGAAS----A------T--GKPGE----A-GAPAAPI--APPTEDVR---KLTEVDTFSIEIGYGLLPLAEARNGGDLLARVTGVRKTLARE--KGIVV--PPVSVRDNL-EL--EANDYRFLLRGKPVARGTILPGRLLAM-NV-A----------------GS-------TI----K-L-RGQPTREPVFNLDATWIDEGERKTAELNNYTVVDPSSVLITHLSETLKANAHLLIGRQDVSALVDHLKGSHSA-LIAE-LLP--DLVNLGIIQRVLQNL---L-RE--G-IAIIN
>FlhA_Bacteria_Rhodothermaeota_WP095509393
F------GEFVVSG---------NYVV-----------------------------------GAIVFLVLVLIN--------FVVIT-KGS--------GRIAEV------------GARFTL------------DALPGKQMAIDADLNAGLIDEGEAKRRRSEVSREADFY-GAMDGASKFVRGDAMAGLVITAINIVG-GLIIGVAQYGMGPAEAAQTFTL----L-SI--GDG----LVS----QIPALLISTAAGLIVSRA-SG---E--G------NLSSET--------QS------QLFG-K-PEA-LFVTAGFMALLGV--------LPGL----PIVPFWALAGGLAFVAF--------------RR-A-------GT---IA----------------DEA------E------E--AARPA----E-TAPAPE----P---EPA---DLLLVDELELEIGYGLIPVVDPAQGGDLLERISMLRRQLATE--MGIVV--PPVRIRDNV-AL--DANAYVVKLRGNDVARGEALPGYHLAL-LL-D----------------GN-------DE----A-P-PGIRTVDPTFGLEAVWVADRSLPEAERLGLATVEAPAVIATHLLETLRKHAHALLTRQGTRELLDKVQESAPA-LVGE-LVP--DQLSVGSVQRVLKRL---L-QE--R-VPIRD
>FlhA_Bacteria_Spirochaetes_ANF34312
F------GTFVVGS-----SGTQGLFV-----------------------------------GFIIFLIIIAVQ--------FIVIT-KGS--------TRVAEV------------AARFAL------------DALPGKQMAIDSAYSSGNLTEEEATRQKNDLQAEVNFY-GAMDGASKFVSGNVKVGFLITLINILG-GLIIGVTLQGLSFSDAVNNYVS----L-TV--GDG----LVS----QLPALLISTATGLIVTRS-IS---K--N------SFGVEI--------IE------QFTS-Y-SGI-YWIVSGFLLFLAF--------LPGF----PTLILILLGMLIAFLAYSLS-----N-----LD-R------------------------------NREL-----H------E---KQKA----E-EQILSY----A-DKEIA---PVVPLDPLALEIGYNLVPIVDDSKTSELLDRIVKIRREIALE--LGIVV--PKIRIVDNM-RL--EPNEYSFKLRGVEIGHGEIKLGKFLVI-NV-G----------------SD-------SG------I-EGDLTKDPSFGLPSLWVNDNGREIAEKLGYTVVDPPSIIATHMTELIKRHACEILTRQDVQNILDIFKKDYGA-IVEE--VL--KDFSVGEIQRVLQGL---L-KE--Q-VSIRN
>FlhA_Bacteria_Spirochaetes_OHD66832
F------GEFVVGG---------NYVV-----------------------------------GFIIFIILVAVQ--------FIVIT-KGA--------TRTAEV------------AARFTL------------DAMPGKQMSIDSDLSNGLITEDEARTRRDEIRKEADFY-GAMDGASKFVQGDVKVAIVITFINIIG-GFIIGMVMRGEPFDVALKTYTL----L-TI--GEG----LVA----QVPSLLITTATGIIVTRA-VS---N--E------NLGKDM--------GD------QLGS-Q-PRA-LLITAATLGAAIL--------LPGF----PKIALLILSLGLGAMGYILI-----R-----SQ-S------------------------------EERQ-----K------V--ERKEK----E-AALKEH----K-PEEVT---QLVQVDPLEVEIGYNLIPLVDPEQGGTLLERITNIRRRSALD--MGLIV--PPIRIRDNM-EL--ESEAYSILIKGVEVGRGSLQVDKLMAM-DA-G----------------EV-------AE----K-I-EGVEFTEPVFGLKAIWIKIDVRDIAESRGYTVVDCPTIIATHLTEIIKRHADEILGRQEVQKLIDTVKEDYPA-VVSELVEE--HKMTLGEIQKVLQSL---L-RE--R-VSIRN
>FlhA_Bacteria_Spirochaetes_OHD71547
F------GQFVVGG---------NYVV-----------------------------------GFIIFIILVAVQ--------FIVIT-KGA--------TRTAEV------------AARFTL------------DAMPGKQMSIDSDLSNGLITEDEARKRREEIRREADFY-GAMDGASKFVQGDVRVSVVITFVNIIG-GFIIGMVMRGESFDVALRTYTL----L-TI--GEG----LVA----QIPSLLITTATGIIVTRS-VS---N--E------NLGADM--------GN------QLGS-Q-PRA-LLITAATLGVAIF--------IPGF----PKLALLFLSAGLGVLGYILI-----Q-----SQ-S------------------------------EEQQ-----K------A--VRKEK----E-AALKEH----K-PEEVT---QLVQVDPLEVEIGYNLIPLVDPEQGGTLLERITNIRRRSALD--MGLIV--PPIRIRDNM-EL--EPEAYSILIKGVEVGRGALQVDKLMAM-DS-G----------------EV-------EE----K-I-EGEEFTEPVFGLKAIWIKTDVRDLAESRGYTVVDCPTIIATHLTEIIKRHADEILGRQEVQKLIDSVKADYPA-VVNELIED--RKMTLGDIQKVLQSL---L-RE--R-VSIRN
>FlhA_Bacteria_Spirochaetes_OHE63795
F------ASFVVGS-----SGTEGLVI-----------------------------------GFVIFIVIIAVQ--------AIVIT-KGA--------TRVAEV------------AARFAL------------DALPGKQMAIEAEYNSGAISEEEAFKRKGDLQREVDFY-GAMDGSSKFVSGNVKVGIFITVINLLG-GFIIGMAIHGEPAGLALSTYTS----L-TI--GDG----LLS----QFPALLVSTATGIIVTRS-VS---D--G------TFGSDI--------ST------QFSR-D-ARI-YWIAAGVLGGFAI--------LPGF----PWYVLIPLALLMGVLAYRLG-----R-----KE-V------------------------------KTAF-----D------A--QLKAG----Q-AKKALE----E-PSEMS---PVVPLDPLSLELGYGLIPLVDRDKGAELLERVTRIRRESALD--LGLVV--PRIRIIDNM-RL--EPSEYCFKIKGVEVGRGKIRMGYFLCI-NP-G----------------GV-------KD----E-I-PGERTKDPAFGLPATWINEDKRETAERAGYTVVDPPSIIATHLTEIIKRHASEILGRQETQSILETLKKEYPA-VVDE--VQ--KTLSVGEIQKALQSL---L-RE--Q-VSIRN
>FlhA_Bacteria_Spirochaetes_PKL19455
F------GMFVVGG---------NYVV-----------------------------------GFIIFIILVAVQ--------FIVIT-KGA--------TRTAEV------------AARFTL------------DAMPGKQMSIDSDLSNGLITEENAKIRREEIRKEADFY-GAMDGASKFVSGDVKVGIIITFINLIG-GFIIGMVQRGESFDVALQTYSL----L-SI--GDG----LVS----QIPSLLTTTATGIIVTRA-VS---N--E------NFGDQI--------AD------QLTS-Q-PRA-LYMTAGALGAAVL--------IPGF----PKIPLILLSVGIASLGYMLT-----Q-----SR-E------------------------------EERE-----H------R--ESEAK----Q-QSVKDT----K-PESVL---PLIQIDPLEVEIGYNLIPLVDPEQGGTLLDRITNIRRRSALD--MGLIV--PPIRIRDNM-EL--EPEMYSILIKGIEVGRGVLQVGKLMAM-DS-G----------------DI-------SE----K-I-EGVEFIEPVFNLNAIWIDSDSRDLAESRGYTVVDCPTIVATHLTEIIKRHADEILGREEVKKLIDNIRGDYPA-VVKE-IEE--KNVSFGEMQKILQNL---L-RE--R-VSIRN
>FlhA_Bacteria_Spirochaetes_PKL35583
F------GAFVVGG---------NYAV-----------------------------------GFIIFIILVAVQ--------FLVIT-KGA--------TRTAEV------------AARFTL------------DAMPGKQMSIDSDLANGLINESEARKRREEIRKEADFY-GAMDGASKFVQGDVKVGIIITVINIIG-GFTVGMVMRGESFDVALKTYTL----L-SI--GDG----LVA----QIPSLLITTATGIIVTRA-VS---N--D------NMGDQI--------AD------QLGS-Q-PKA-LFITAAALGGSVL--------IPGF----PKFSLIFLAAGLAGLGYLLT-----Q-----TR-E------------------------------EEKS-----L------A--AREEE----D-AARKDH----K-PESVL---PLIQVDPLEVEIGYNLIPLVDPEQGGTLLDRITNIRRRSALD--MGLIV--PPIRIRDNM-EL--EPEAYSILIKGVEVGRGYLQVGKLMAM-DP-G----------------DV-------QE----K-I-QGGEFTEPVFGLKAIWIETEQRDIAESRGYTVVDCPTITATHLTEIIKKHADEILGRQEVQQLIDNLKNDYPA-VIGE-VED--KKIGLGDIQKVLQNL---L-RE--R-VSIRN
>FlhA_Bacteria_Spirochaetes_RKX95655
F------GQFVVGG---------NYVV-----------------------------------GLIIFLILVAVQ--------FIVIT-KGA--------TRVAEV------------AARFTL------------DAMPGKQMAIDADLSAGLITEQEAIQKRIDIQREADFY-GAMDGASKFVQGDVKVGLLITIINIVG-GLIIGMVMRHETIKSAVTTYTM----L-TI--GDG----LVS----QIPSLMMSTATGIIVTRA-VA---M--D------DLGTEI--------TT------QLLT-Q-PRT-LWIGAAFLLLLAV--------LPGF----PKIPLIVLGSILGSFGFYLR-----K-----GM-Q------------------------------IEKA-----A------K--EAEEK----K-EEVTPG----KGPESVL---GLLQIDPIALEIGYNLIPLVDPNQGGDLLERVTMIRRQSAIE--LGLIF--PPIRIRDNM-KL--EPSSYSIKIKGVEVGKGSIRMGKYLAM-NP-G----------------TA-------TE----E-I-EGEKTTEPAFGLSALWIDEDKRQKAERLGYTVVDAPSVIATHLTEVIKQYAAEVLGRQDVKALIDSLSKDYPA-VVEE-VNK--SGATIGDVQKVLKGL---L-RE--G-VSIRD
>FlhA_Bacteria_Spirochaetes_WP002741572
F------GSFIIGSE----SGLSKYVV-----------------------------------GFIIFIILVLVQ--------ILVIT-KGA--------TRISEV------------AARFTL------------DALPGKQMAIDMELSSGNINEEEAKKRRKRIEAEVDFY-GSMDGASKFVQGDVRAGLIITAINLLG-GVIIGSSIRGESFTQAIETYGK----F-TI--GDG----LVS----QIPALLTTVATGIIVTRS-GS---E--S------DLATQF--------KS------QLFS-N-SKV-LYVVAGSLGFSAF--------IPGL----PFIPLVILSAGIAYLGYSLE-----Q-----TV-K------------------------------EQL------E------S--IEKKE----K-ESGQDR----K-PKDFY---EELRTDPIEIEVGYHLIPLVDTSQGGALLDQISNLRKKFAQD--NGVVI--PPVRILDNL-DL--NPDTYSIKINGTEVGTSTVKPDKLMAL-NT-S---------------PGT-------AE----S-I-QGEDFLEPSFGQKAKWISSEDKSEAEAKGYTVVDASTVVVTHLKELLATHASTLLGREEVKKLLDHYKTSYPT-LIGE-LDA-DKPGNLGIIQQVLQNL---L-RE--G-LGIRN
>FlhA_Bacteria_Spirochaetes_WP010418730
F------GSFIVGSE----SGLSKYVV-----------------------------------GFIIFLILVIVQ--------VLVIT-KGA--------TRISEV------------AARFTL------------DALPGKQMAIDMELSTGNINEEEAKKRRKKIEAEVDFY-GSMDGASKFVQGDVRAGLIITAINLIG-GVVIGASIRGESFVSAIETYGK----F-TI--GDG----LVS----QIPALLTTVATGIIVTRS-GS---E--S------DLAKQF--------KT------QLFA-N-SKV-LYVVAASMGLGAF--------IPGL----PFIPMLLLSGGLAYLAYSME-----R-----TV-Q------------------------------EQL------D------V--LEKKE----K-ESVSDR----K-PRDYY---DELRIEPIEIEFGYHLVPLVDTSQGGTLMDQISNLRAKFARE--SGIVI--PPIRILDNL-EI--PPDQFTIKINGVEVGSSTIRPDKLMAMPSA-E---------------SQE-------IT----S-I-EGEAFVEPAYGRTAKWISSDTKGDAESKGFIVVDASTVIITYLRELLATHASSLLGREEVKKLLDHYRSQYPT-LVQE-LEA-DKPGNLGMLQQVLQNL---L-RE--G-LGIRN
>FlhA_Bacteria_Spirochaetes_WP013254173
F------ATFVTGT-----SGSEGLVI-----------------------------------GFIIFIILIAVQ--------FIVIT-KGS--------TRVAEV------------AARFTL------------DALPGKQMAIEAAYNSGSLTEEEATRQKNDLQREVDFY-GAMDGASKFVSGNVKVSILITAINVIG-GLIVGTTIHGEPLAQAANTYVS----L-TI--GDG----LVS----QFPALLISTATGLIVTRA-IS---D--G------TFGSDI--------SK------QFTQ-Q-SRI-YWIAAVCLALLGL--------LPGF----PWYILLPLSFLSGLLAYRLG-----R-----KE-I------------------------------KQ-F-----E------A--EKSAE----A-QTPERS----A-PAEMS---PVVPLDPLSLELGYGLIPLVDKDQGAELLDRITRIRREAALE--LGLVV--PRIRIIDNM-RL--EPNEYCVKIKGVEVGRGSIRVGHFLAI-NP-G----------------TA-------AE----E-I-PGEATKDPTFGLPALWISEQDRDDAERAGYTVVDGPSIVATHLTEVIKKHAFEMLGRQEVKSILDTLREDFPA-VVDE--VS--KALSLGEIQKVLQGL---L-IE--Q-VSIRN
>FlhA_Bacteria_Spirochaetes_WP014456116
F------ATFVVGT-----AGTEGLVI-----------------------------------GVIIFVILIAVQ--------FLVIT-KGA--------TRVAEV------------AARFTL------------DAMPQKQFGIEAEFNAGVITEEEMARKKEELQREAAFY-GAMDGASKFVSGNVKVGILITFVNILG-GIVVGVTIHGEPFELAANNYIS----L-TI--GDG----LVS----QFPALLISTATGLIVTRA-IS---D--S------TFGRDV--------TK------QFAA-Q-GKV-YWIAGAFLIMLSL--------LPGF----PWYVLMPMAGLSLYLGYALQ-----N-----RD-R------------------------------VKET-----A------A---REKE----A-AKKQPE----K-PQDFT---SVAPLDPISLELGYGLVPLVDKDRGAELLERVTRIRREAALD--LGVVI--PRIRIIDNM-RL--EPPEYCLKLRGVEIGRGAIRLGSYLAI-NP-G----------------GA-------SD----D-I-PGEDTVDPAFQLPAKWITEENRSRAERSGYTVVDAPSIIATHLTELIKGHAADILDRQEVRSMLDNLKQDYPA-VVED--VI--AALSLGEIQKVLQSL---L-SE--Q-VSIRN
>FlhA_Bacteria_Spirochaetes_WP017810169
F------GSFIIGSE----SGLSKYVV-----------------------------------GFIIFIILVLVQ--------ILVIT-KGA--------TRISEV------------AARFTL------------DALPGKQMAIDMELSSGNINEEEAKKRRKKIEAEVDFY-GSMDGASKFVQGDVRAGLIITAINLLG-GVIIGASIRGESFTQAIETYGK----F-TI--GDG----LVS----QIPALLTTVATGIIVTRS-GS---E--S------DLATQF--------KS------QLFS-N-SKV-LYVVGGSLGFSAF--------IPGL----PFIPLVILSAGIAYLGYSLE-----Q-----TV-K------------------------------EQL------E------S--IEKKE----K-ESGQDR----K-PKDFY---EELRTDPIEIEVGYHLIPLVDASQGGALLDQISNLRKKFAQD--NGVVI--PPVRILDNL-DL--NPDTYSIKINGTEVGTSTVKPDKLMAL-NT-S---------------PGA-------AE----S-I-QGEDFLEPSFGQKAKWISSEDKSEAEAKGYTVVDASTVVVTHLKELLATHASTLLGREEVKKLLDHYKATYPT-LVSE-LDA-DKPGNLGIIQQVLQNL---L-RE--G-LGIRN
>FlhA_Bacteria_Spirochaetes_WP020612466
F------ASFVTGT-----SGSEGLVI-----------------------------------GFIIFIIIIAVQ--------FIVIT-KGA--------TRVAEV------------AARFTL------------DALPGKQMAIEAAYNSGSLTEEEASRQKNDLQREVDFY-GAMDGASKFVSGNVKVGILITSINVIG-GLIVGTTIHGEPLGQAASTYVS----L-TI--GDG----LVS----QFPALLISTATGLIVTRA-IS---D--G------TFGSDI--------SK------QFTQ-Q-SKI-YWIAAVSLAVLAL--------LPGF----PWYIMLPLSFLSGLLAYRLG-----R-----KE-M------------------------------KQ-F-----E------A--QKSAE----A-QTPERS----A-PAEMS---PVVPLDPLSLELGYGLIPLVDKDQGAELLDRITRIRREAALE--LGLVV--PRIRIIDNM-RL--EPNEYCVKIKGVEVGRGSIRVGHFLAI-NP-G----------------TA-------AE----E-I-PGEATKDPTFGLPALWINEQDRDDAERAGYTVVDGPSIVATHLTEVIKKHAFEMLGRQEVKSILDTLREDFPA-VVDE--VS--KALSLGEIQKVLQGL---L-IE--Q-VSIRN
>FlhA_Bacteria_Spirochaetes_WP020762881
F------GSFIIGSE----SGLSKYVV-----------------------------------GFIIFIILVLVQ--------ILVIT-KGA--------TRISEV------------AARFTL------------DALPGKQMAIDMELSSGNINEEEAKKRRKRIEAEVDFY-GSMDGASKFVQGDVRAGLIITVINLLG-GVIIGSSIRGESFTQAIETYGK----F-TI--GDG----LVS----QIPALLTTVATGIIVTRS-GS---E--S------DLATQF--------KS------QLFS-N-SKV-LYVVAGSLGFAAF--------IPGL----PFIPLVLLSAGIAYLGYSLE-----Q-----TV-K------------------------------EQL------E------S--IEKKE----K-ESGQDR----K-PKDFY---EELRTDPIEIEVGYHLIPLVDVSQGGALLDQISNLRKKFAQD--NGVVI--PPVRILDNL-DL--NPDTYSIKINGTEVGTSTVKPDKLMAL-NT-S---------------PGT-------AE----P-I-SGEDFLEPSFGQRAKWISAEDKSDAEAKGYTVVDASTVVVTHLKELLATHASTLLGREEVKKLLDHYKTSYPT-LIGE-LDA-DKPGNLGIIQQVLQNL---L-RE--G-LGIRN
>FlhA_Bacteria_Spirochaetes_WP037545376
F------GNFVVGT-----EGTQGLVI-----------------------------------GIIIYIIVVAVQ--------FLVIT-KGA--------TRVAEV------------AARFTL------------DALPGKQMAIDQEYSSGLITEAEAQKRKSDLQKEVDFY-GAMDGASKFVQGNVTVGILITVINIVG-GMIVGMTLHGETLDVAVNTYIS----L-TI--GDG----LIS----QFPALLVSTATGLIVTRS-IS---D--G------TFGSDV--------TQ------QFSR-Q-GRV-YWIAAIFLLVLSF--------LPGF----PWYVLLPMSIASGFLAYRLN-----R-----RE-V------------------------------RREA-----E------GVMGKKSE----E-EQAAAD----Q-SNEIS---PVAPLDPISLELGYGLVPLVDKDQGAELLERITKIRRESALD--LGLVV--PRIRIIDNM-RL--DPAEYCLKIRGVEVGRGMLRMGMYLSI-NP-G----------------GV-------TE----E-I-PGEKTRDPAFGLPALWISEDQRDRAERSGYTVVDPPSIIATHLTELIKRHASEILGRQEVKAILDTLKKDYSA-VVEE--IQ--GVLGIGEVQKVLQGL---L-RE--Q-VSIRN
>FlhA_Bacteria_Spirochaetes_WP076487833
F------AAFVVGT-----EGSEGLVI-----------------------------------GLIIFIILVAVQ--------FVVIT-KGA--------TRVAEV------------AARFTL------------DALPGKQMAIEAEYNNGSLSEEQMTKKKLALEREVDFY-GAMDGASKFVSGNVKVGILITVVNIIG-GLIVGTSIHGESINNALYTYVS----L-TI--GDG----LVS----QFPALLISTATGLIVTRA-IS---D--G------TFGEDV--------AT------QFSN-Q-SRV-YWIASAFLLILAV--------LPGF----PWYVLVPLAALTAFTAYRLQ-----N-----RD-R------------------------------EA-A-----E------A--EVALA----E-AAPQAP----A-QAEPT---HVAPLDPLSMELGYGLIPLVDKEKGAELLDRITSIRREMALE--LGLVV--PRIRIIDNM-RL--GPNDYSLKIRGVEVGRGTIRMGRYLSI-NP-G----------------GV-------RE----E-V-EGEATQDPAFGLPALWIAEANRERAERAGYTVVDPPSIAATHLTEVIKRHASDLLGRQEVRQMLDQLKPDYPA-VVDE--VN--NVLGLGEIQKVLQGL---L-HE--Q-VSIRN
>FlhA_Bacteria_Spirochaetes_WP083051491
F------ATFVVGT-----SGSEGLVI-----------------------------------GLIIFIIIIAVQ--------FIVIT-KGA--------TRVAEV------------AARFTL------------DSLPGKQMAIEAEYNSGSLTEEEAQKKKNDLQREVDFY-GAMDGSTKFVSGNVKVGILITLINMIG-GLIVGMSIHGEPFAAALNNYVS----L-TV--GDG----LVT----QFPALLVSVATGLIVTRA-IS---D--G------TFGSDV--------SK------QFSQ-Q-SRV-YWIAAVALILLGL--------LPGF----PWYIMIPLGILTGIVAFRLT-----R-----KE-V------------------------------RF-R-----E------Q--AEEAA----E-KERAPE----G-PTEFA---PVVPVDPLSLELGYGLIPLVDRDQGAELLDRITRIRRETALE--LGLAV--PRIRIIDNM-RL--EPSEYCIKIKGVEVGRGTIRTGQFLAI-NP-G----------------GV-------ET----E-L-QGESTRDPAFGLPALWITEDLRDKAERAGYTVVDSPSIIATHLTEIIKSHAWEMLGRQEMRKILDELKRDYSA-VVDE--VT--KVLSLGEIQKVLQSL---L-AE--H-VSIRN
>FlhA_Bacteria_Spirochaetes_WP100763084
F------GSFIIGSE----SGLSKYVV-----------------------------------GFIIFIILVLVQ--------VLVIT-KGA--------TRISEV------------AARFTL------------DALPGKQMAIDMELSSGNINEEEAKKRRKKIEAEVDFY-GSMDGASKFVQGDVRAGLIITAINLLG-GIVIGASIRGESFSQAIETYGK----F-TI--GDG----LVS----QIPALLTTVATGIIVTRS-GS---E--S------DLATQF--------KS------QLFS-N-SKV-LYVVAGSLGFAAF--------IPGL----PFIPLVLLSAGIAYLGYSLE-----Q-----TV-K------------------------------EQL------E------S--IEKKE----K-ESGQDR----K-PKDFY---EELRTDPIEIEVGYHLIPLVDASQGGALLDQISNLRKKFAQD--NGVVI--PPVRILDNL-DL--NPDTYSIKINGTEVGASTVKPDKLMAL-NT-S---------------PGT-------AE----A-I-QGEDFLEPSFGQKAKWISSEDKSEAEAKGYTVVDASTVVVTHLKELLATHASTLLGREEVKKLLDHYKASYPT-LIGE-LDA-DKPGNLGIIQQVLQNL---L-RE--G-LGIRN
>FlhA_Bacteria_Spirochaetes_WP114629988
F------ATFVVGS-----SGQEGLVV-----------------------------------GMIIFIIIIAVQ--------FMVIT-KGS--------TRVSEV------------AARFAL------------DAMPGKQMAIEAELNSGSISEEESRKRKEHLQQSVDFY-GAMDGASKFVSGNVKVSIVITVVNILG-GLIVGVSLHGESFGAALATYTS----L-TI--GDG----LVS----QVPALLISVATGLVVTRS-IS---D--G------TFGEDV--------ST------QFTA-Q-ARV-YSIAAGFLFLLGV--------LPGF----PWYILLPLGGLSGYTGWRLS-----R-----KH-K------------------------------QEAE-----A------A-----EQ----E-DKKETT----E-PAEMS---PVVPFDPLSLELGYGLIPLVDKDQGAELLERITRIRKEAALD--LGLVV--PRIRIIDNM-RL--EPSEYCLKIKGVDVGTGVIRVDQYMAI-NP-G----------------GE-------RE----P-L-SGESTVDPAFGLSAVWIGSDQRDRAEREGYTVVDPPSIIATHLTEIIKRHAPEILGRQEVQAMLNALKEDYPA-VVDE--VN--KTFSTGEVQKVLQNL---L-KE--Q-VSIRN
>FlhA_Bacteria_Spirochaetes_WP124032338
F------ATFVVGS-----EGTQGLVI-----------------------------------GLIIFIILVVVQ--------FMVIT-KGA--------TRVSEV------------AARFAL------------DGLPAKQIAIDSEYSSGAITEDEARGKKKHLDDSVNFY-GSMDGATKFISGTVKVSIVITLVNIVG-GLIVGTSIHGEPLQQALITYVS----L-TI--GDG----LVS----QVPILLVSVATGLIVTRS-IS---D--G------SFGSDV--------RY------QFSR-Q-SRI-YYVGSTFMALMGL--------LPGF----PWYLMFPLAGVTGFLAYRLS-----R-----QG-R------------------------------EELG-----A------A-----KS----E-ERSAGA----E-AHEIS---PIIPLDPVSLELGFGLIPLVDKDQGAELLERVTRIRKEAALD--LGLVV--PRIRIMDNM-RL--EPSEYAFKLRGTEVGGGIIRMGHYMAI-NP-G----------------GD-------RD----S-L-KGEATVDPAFGLPAIWISESERDKAERAGYTVVDGPSIIATHLTEILKRHAGSILGRQEIRSMLDTLRNDYSA-VVDE--VT--KSFSLGEIQKVLQGL---L-RE--Q-VSIRN
>FlhA_Bacteria_Synergistetes_KUK40265
F------GDFVVGG---------NYVV-----------------------------------GGVVFLILVIIQ--------FVVIT-RGA--------ERVAEV------------AARFTL------------DAMPGKQMAIDADLNAGLIDEKEARKRRSEIQREADFY-GSMDGASKFVRGDAIAGLIITVVNLLG-GLTIGVFQRGFTFQEALQTYSL----L-TV--GDG----LVA----QIPALLLSTATGIIVTRA-AG---E--S------NLGRDI--------VT------SLSS-N-CRP-LFIGAGLLFALAV--------VPGL----PTVPFLLLGTILALAGFVVY-----R-----EG-K-----APQ----------------------GEP------A------S--EVPPP----A-AKAPAG----A-PESVL---PLVAVDPMEVEIGYALIPLVDPSQGGDMLDRIATIRRQMAME--RGLVV--PPIRIRDNI-QL--KPTEYLIRIKGAQVARAEIMPDHYLAM-NT-S----------------GT-------EE----P-L-VGIPTKEPAFGLEGYWIAPELREQAESLGYTVVDAPSVLATHISEIVKKYGAELLTRQETQKLVDLVKESNPA-VTEE-LM---NALSLGDVQKVLQNL---L-RE--S-VPIRD
>FlhA_Bacteria_Synergistetes_KUK59033
F------GNFVVGG---------NYVV-----------------------------------GGVVFLILVLIQ--------FLVIT-KGA--------ERVAEV------------QARFQL------------DGMPGKQMAIDADLGSGLIDEQTARERRKLVQREADFF-GAMDGASKFVKGDAIAGLLITVINIVG-GICIGLFQQGMTLAEAAQRFSL----L-TV--GDG----LVA----QIPALILSTATGILVTRC-AG---E--S------HLGKDI--------TR------SLIN-H-YRP-LWVGSVLLLMLAV--------VPGF----PKIPFLMLAGFLWLQGHWVS-----K-----NG-K---EKAASE---ET-------AKAASRG--RQQ------G------A--QAQEA----M-PSRVAPG---G-FDSAL---KLLAVDPLELEVGYALIPLIEASRGGDLLERIQTLRRQMALE--LGVVT--PPVRIKDNL-QL--NPTSYVIKVRGVPEKTAELMPDQYLAI-DT-G----------------NV-------KG----E-L-VGIPTKEPSFGLDAVWIAPELRSRAEALGYTVVDAPSVLATHLSEVVRAHAADLLTRQTVQEMVDVVKETAPA-VVEE-LF---QYLGLGDVQKVLQNL---V-RE--K-VPIRD
>FlhA_Bacteria_Synergistetes_PIE54281
F------GNFVVGG---------NYVV-----------------------------------GAVVFLILVIIQ--------FLVIT-KGA--------ERVAEV------------AARFTL------------DAMPGKQMAIDADLNAGLIDELGAKERRRTIQREADFY-GAMDGASKFVKGDAIAGLIITIINILG-GLAIGVFQRNMSLAQAAGVYSL----L-TV--GDG----LVS----QIPALLFSTATGIIVTRA-AG---D--S------SLGRDV--------FS------SFTR-Y-PRP-LMIGTALLFGFAL--------VPGL----PTFPFLMLGAFLALMAYGVY-----R-----EA-V-----TQEA---SA---GGRGVESDVPG--EVA------H------D--EEG---------GRGPT----S-PEEVM---RLLAVDPMEMEIGYAVIPLVDPSQGGDMLDRISTIRKQMAMD--MGLVV--PSIRIRDNI-QL--KPTEYLIRVKGALEGQGELMPEHYLAM-DT-G----------------NV-------SD----E-V-VGVPTTEPAFGLPALWISPELRDRAEAGGYTVVDAPSVLATHLSEIIKAHGADLITRQEVQKLAEMVKENNAA-VVDE-ML---GVLGLGDIQKVLQNL---V-SE--Q-IPIRD
>FlhA_Bacteria_Synergistetes_PKL03192
F------GTFVVGG---------NYVV-----------------------------------GAVVFLILVIIQ--------FVVIT-KGA--------ERVAEV------------AARFTL------------DAMPGKQMAIDADLNAGLIDDAGAKDRRLTIQREADFY-GAMDGASKFVKGDAIAGLIITIINIVG-GLAIGVLQRGFPLEKALATYSL----L-TV--GDG----LVS----QIPALLFSTATGVIVTRA-AG---Q--T------DLGKDI--------FT------SLTA-Y-PRP-LFIGSVLLFALAA--------VPGL----PKIPFLLLAAFLCLMGYWVY-----R-----EG-K-----IQE----EA----GGKKRESRKE--AAP------G------A--PG-GE----A-PKPAPS----S-PEDVM---RLLTVDPMEAEIGYALIPLVDPSQGGDMLDRIGTIRKQMAME--LGIVV--PPIRIRDNI-QI--KPTEYILRVKGAETGRGELLPDHYLAM-NT-G----------------GA-------EE----E-L-VGVPTTEPSFGLPAVWIPPEMRDKAESLGYTVVDAPSVLATHLSETIKRYGADLLTRQEVQKLTDMVKEAAPA-VVEE-MT---AALSLGEIQKVLQNL---V-RE--Q-VPVRD
>FlhA_Bacteria_Synergistetes_TDY65068
F------GNFVVGG---------NYVV-----------------------------------GAVVFLILVIIQ--------FLVIT-KGA--------ERVAEV------------AARFTL------------DAMPGKQMAIDADLNAGLIDESGARERRLTIQREADFY-GAMDGASKFVKGDAIAGLIITLINIIG-GLSIGVLQRGLPLERALGLYSL----L-TV--GDG----LVS----QIPALLFSTATGVIVTRA-AG---Q--T------DLGKDI--------FT------SLTN-Y-PRP-LFIGAVLLFALAM--------VPGL----PTIPFLLLGSFLTLMGYWVY-----R-----EG-K-----IQEA---EG----GEKRREGGKP--QAP------G------A--PGEGA----K-PQGAPS----S-PEDVM---RLLTVDPMEAEIGYAIIPLVDPGQGGDMLDRIGTIRKQMAME--LGLIV--PPIRIRDNI-QI--KPTEYILRVKGAETGRGELLPDHYLAM-NT-G----------------SA-------EE----E-I-VGVPAVEPAFGLPAVWISPEMRDKAESLGYTVVDAPSVLATHLSEVIKRFGADLLTRQEVQKLTDMVKEAAPA-VVEE-MM---AALSLGEIQKVLQNL---V-RE--Q-VPIRD
>FlhA_Bacteria_Synergistetes_WP005658948
F------GNFVVGG---------NYVV-----------------------------------GAVVFLILVIIQ--------FLVIT-KGA--------ERVAEV------------AARFTL------------DAMPGKQMAIDADLNAGLIDELGAKERRRDIQREADFY-GSMDGASKFVKGDAIAGLIITIINILG-GLAIGVFQRGLSLGQAAGVYSL----L-TV--GDG----LVS----QIPALLFSTATGIIVTRA-AG---D--S------NLGRDV--------FS------SFIR-Y-PRP-LMIGTALLFAFAM--------VPGL----PTFPFMFLGVFLGFMAYGVY-----R-----EA-K-----TQEG---LS---GEPGVGGKGKG--ASP------A------G--GEGDH----P-TSQTPT----S-PEDVM---KLLAVDPMEMEIGYAVIPLVDPAQGGDMLDRISTIRKQMAMD--MGLVV--PSIRIRDNI-QL--KPSEYLIRVKGALEGQGDLMPEHYLAM-DT-G----------------NV-------TE----E-V-VGVPTTEPAFGLPALWISPELRDKAEASGYTVVDAPSVLATHLSEVIKSHGADLITRQEVQKLTDMVKESNSA-VIEE-ML---SVLGLGDIQKVLQNL---V-AE--H-IPIRD
>FlhA_Bacteria_Synergistetes_WP006300471
F------GNFVVGG---------NYVV-----------------------------------GGVVFLILVVIQ--------FLVIT-KGA--------ERVAEV------------AARFTL------------DAMPGKQMAIDADLNAGMIDEQEARKRRLNIQREADFY-GAMDGASKFVKGDAIAGLIITVINILG-GLAIGVFQRGMEPQQALGTYSL----L-TV--GDG----LVA----QIPALLLSTATGIIVTRA-AG---E--S------DLGRDM--------VT------SLTR-N-HRP-LYIGSGLLFALAV--------VPGL----PTIPFGVLGVGLAMMAYGIQ-----R-----EG-K-----VQEL---AG----PAKGAGPSAGGGGPQ------G------G--GAPGG----G-PTPAPG----S-PENVL---PLLTVDPMEVEIGYALIPMVDPSQGGDMLERIGTIRRQMAMD--LGLVV--PPIRIRDNI-QL--KPTEYILRVKGSEVGRGELLPDHYLAM-NT-S----------------GS-------DD----V-L-VGIPTTEPAFGLPAVWISAELREQAEGMGYTVVDCPSVLATHLSEVIKRYGADLLTRQEVQKLLDLVKDNNPA-VVGE-LT---AALNLGEIQKVLQNL---V-KE--Q-VSIRD
>FlhA_Bacteria_Synergistetes_WP006583105
F------GNFVVGG---------NYVV-----------------------------------GGVVFLILVIIQ--------FLVIT-KGA--------ERVAEV------------AARFTL------------DAMPGKQMAIDADLNAGMIDEQEARRRRANVQREADFY-GAMDGASKFVKGDAIAGLIITTINILG-GLAIGVLQRGMELKQALGTYSL----L-TV--GDG----LVA----QIPALLLSTATGIIVTRA-AG---E--S------DLGKEM--------VS------SLTR-N-HRP-LYIGSGLLFALAA--------VPGL----PTIPFGLLGAGMAAMAYGVQ-----R-----EA-A-----SSEV---VP----DSGRQPSA----GGK------P------G--AAAPP----P-PSAPSS----G-PENVL---PLLTVDPMEVEIGYALIPLVDPSQGGDMLERIGTIRRQMAMD--LGLVV--PPIRIRDNI-QL--KPTEYLIRVKGAEVGRGELLPDHYLAM-ST------------------GG-------ED----L-L-VGIPTKEPAFGLPAVWISPEIRDQAEGLGYTVVDCPSVLATHLSEVIKRYGADLITRQEVQKLVDLVGESNPA-ITKD-LL---EVLSLGDVQKVLQGL---I-RE--Q-VSIRD
>FlhA_Bacteria_Synergistetes_WP009201670
F------GNFVVGG---------NYVV-----------------------------------GAVVFLILVVIQ--------FIVIT-KGA--------ERVAEV------------AARFTL------------DAMPGKQMAIDADLNSGLIDESEARLRRTRIQREADFY-GAMDGASKFVKGDAIAGLIITVINIIG-GLTIGVFQRGLTAGQALQVYAL----L-TV--GDG----LVA----QIPALVFSTATGVIVTRA-AS---E--T------SLGIDV--------IN------SLTS-N-HRP-LLIGAGLLFMLAI--------VPGL----PFLPFAVIGSLLGFLGYRMI-----R-----EK-K-----IA-----------------------AEM------P------K--EEARR----E-ARPQQA----G-PENVL---PLMTVEPMELEIGYALIPLVDPSQGGDMLERISTIRRQMALE--SGLIV--PPIRIRDNI-QL--KPTEYVIKVRGVEVSRGELIPDHYLAI-NT-S----------------GV-------EE----A-L-VGIPTTDPAFGLKAFWISPEIRDKAEEMGFTVVDAPSVLATHLSEIIKKYGADLLSRQDVQKLIDTVKEGHPA-AVEE-LL---SVLSLGDIQKVLQNL---L-RE--S-IPIRD
>FlhA_Bacteria_Synergistetes_WP012870057
F------GNFVVGG---------NYVV-----------------------------------GGVVFLILVIIQ--------FLVIT-KGA--------ERVAEV------------AARFTL------------DAMPGKQMAIDADLNAGMIDEQEARKRRANVQREADFY-GAMDGASKFVKGDAIAGLIITAINILG-GLAIGVLQRGMELRQALSTYSL----L-TV--GDG----LVA----QIPALLLSTATGIIVTRA-AG---E--S------DLGRDM--------VA------SMTR-N-HRP-LYIGSGLLFALAV--------VPGL----PTIPFALLGSAMAAMAYGIQ-----R-----EA-A-----EAE----VP----AGRGEGSP----QPK------G------A--PGAPS----A-PPSAPS----G-PENVL---PLLTVDPMEVEIGYALIPLVDPSQGGDILERIGTIRRQMAMD--LGLVV--PPIRIRDNI-QL--KPTEYVIRVKGAEVGRGELLPDHYLAM-ST------------------GG-------ED----L-L-VGIPTKEPAFGLPALWISPEIRDQAEGLGYTVVDCPSVLATHLSEVIKRYGADLMTRQEVQKLVDLVAETNPA-ITKD-LL---DVLSLADVQKVLQGL---I-RE--Q-VSIRD
>FlhA_Bacteria_Synergistetes_WP014162252
F------GNFVVGG---------NYLV-----------------------------------GGIVFLILVLIQ--------FLVIT-KGA--------ERVAEV------------QARFQL------------DGMPGKQMAIDADLGNGLIDEATARERRRMVQREADFF-GAMDGASKFVKGDAIAGLIITTINIIG-GICIGIFQQGLSIGEAAQRYSL----L-TV--GDG----LVA----QIPALILSTATGILVTRT-AG---E--S------HLGKDI--------TK------SLIN-H-YRP-LWIGSVLLLALAV--------IPGF----PKIPFILLAAFLGVQGMWVF-----R-----ER-K---VEAPQK---PQ-------SSGETPQ--AQP------P------K--QA-ES----P-GEGAAPG---D-FGSVM---KLLTVDPLELEVGYALIPLIEPSKGGDLLERIQTLRRQLALE--MGVVT--PPVRIKDNL-QL--KPTAYVIKVRGVPKKSAELMPDYYMAI-DT-G----------------HT-------TG----T-L-VGIPTKEPAFGLDALWITPDLRAKAEELGYTVVDAPSVLATHLSEVVRSHAAELLTRQTVQSMIDMVKETSPA-VVEE-MM---RYLSLGDVQKVLQNL---I-RE--K-VPIRD
>FlhA_Bacteria_Synergistetes_WP014806182
F------GNFVVGG---------NYVV-----------------------------------GAVVFLILVVIQ--------FIVIT-KGA--------ERVAEV------------AARFTL------------DGMPGKQMAIDADLNSGLIDEAEARQRRARIQREADFY-GAMDGASKFVKGDAIAGLIITVINILG-GLAIGVLQRGVPASQALQIYGL----L-TV--GDG----LVA----QIPALIFSTATGVIVTRA-AG---E--A------SLGMDL--------IN------SLVS-N-HKP-LLISAGMLFLLAI--------VPGL----PFLPFATIGGLLAFLGYRMI-----K-----EK-K-----RI-----------------------EER------P------K--EQAPQ----Q-AKAPQT----T-PESVL---PLMTVEPMELEIGYALIPLVDPSQGGDMLERISTIRRQMALD--LGLIV--PPIRIRDNI-QL--KPTEYVIKIRGVEIAKGELIPDHYLAI-NT-S----------------GT-------EE----T-L-VGIPTTEPTFGLKAFWISPEIREKAEELGFTVVDAPSVLATHLSETIKKYGADLLSRQDVQKLIDMVKENYSA-VVEE-LM---SVISLGEVQKVLQNL---L-RE--S-IPVRD
>FlhA_Bacteria_Synergistetes_WP024821731
F------GNFVVGG---------NYVV-----------------------------------GGVVFLILVIIQ--------FVVIT-KGS--------ERVAEV------------AARFTL------------DAMPGKQMAIDADLNAGLIDEDTARNRRREIQREADFY-GAMDGASKFVKGDAIAGLIITLINIIG-GLSIGVLQRGMTLGQAGSVYSL----L-TV--GDG----LVS----QIPALLFSTATGVIVTRA-AG---E--G------NLGRDI--------FA------SLMS-Y-PRP-LFIGAVLLFALAF--------VPGL----PTVPFLILGIFLALMGYWVY-----R-----EG-E-----IQQT---EAQTAPSRSSKEVKGG--QSS------G------P--SAQGA----P-VAPAPA----S-PEDVM---RLLTVDPMEIEIGYAIIPLVDPSQGGDMLDRIGTIRKQMALE--FGLVV--PPIRIRDNI-QL--KPSEYIIRVRGAETGRGELLPDHYLAM-NT-G----------------NV-------EE----D-I-VGVPTVEPAFGLQATWISPELRDKAESMGYTVVDAPSVLATHLSETIKRYGSELLTRQEVQKLTDLVKESSPA-VIEE-ML---GVLSLGEVQKVLQNL---V-KE--Q-IPIRD
>FlhA_Bacteria_Synergistetes_WP029165895
F------GNFVVGG---------NYVV-----------------------------------GGVVFLILVIIQ--------FIVIT-KGA--------ERVAEV------------AARFTL------------DAMPGKQMAIDADLNAGLIEEGEARKRRAEIQREADFY-GAMDGASKFVKGDAIAGLIITVINILG-GLGIGVFQRGMDTAQALGTYSL----L-TV--GDG----LVA----QIPSLLLSTATGIIVTRA-AG---E--S------NLGQDI--------VA------TLTR-Y-HRP-LWIGSAMLLGLAV--------IPGL----PTIPFAFLGIALAFLGYRIY-----R-----ED-L-----VQA----ET----AGKPSPRRGGRGAPG------G------P--APEGS----E-KAGPAP----G-PENVL---PLLTVDPMEVEIGYALIPLVDPAQGGDMLERIGTIRRQMAMD--LGLVV--PPIRIRDNI-QL--KPTEYLILVKGGEVGRGELLPDHYLAM-NT-G----------------GS-------EE----T-L-VGVPTTEPAFGLPAVWITPELRDQAEMAGYTVVDAPSVLATHISESIKRFGADLLTRQEVQKLVDLVKGSHPA-AVEE-LL---GALGLGEIQKVLQNL---I-RE--Q-IPIRD
>FlhA_Bacteria_Synergistetes_WP074199363
F------GNFVVGG---------NYVV-----------------------------------GAVVFLILVVIQ--------FIVIT-KGA--------ERVAEV------------AARFTL------------DGMPGKQMAIDADLNSGLIDEAEARQRRARIQREADFY-GAMDGASKFVKGDAIAGLIITVINILG-GLAIGVLQRGVPASQALQIYGL----L-TV--GDG----LVA----QIPALIFSTATGVIVTRA-AG---E--A------SLGMDL--------IN------SLVS-N-HKP-LLISAGMLFLLAI--------VPGL----PFLPFATIGGLLAFLGYRMI-----K-----EK-K-----RI-----------------------EER------P------K--EQAPQ----Q-AKAPQA----T-PESVL---PLMTVEPMELEIGYALIPLVDPSQGGDMLERISTIRRQMALD--LGLIV--PPIRIRDNI-QL--KPTEYVIKIRGVEIAKGELIPDHYLAI-NT-S----------------GT-------EE----T-L-VGIPTTEPTFGLKAFWISPEIREKAEELGFTVVDAPSVLATHLSETIKKYGADLLSRQDVQKLIDMVKENYSA-VVEE-LM---SVISLGEVQKVLQNL---L-RE--S-IPVRD
>FlhA_Bacteria_Synergistetes_WP085544567
F------GNFVVGG---------NYVV-----------------------------------GAVVFLILVIIQ--------FLVIT-KGA--------ERVAEV------------AARFTL------------DAMPGKQMAIDADLNAGLIDELGAKERRRDIQREADFY-GSMDGASKFVKGDAVAGLIITVINILG-GLSIGVFQRGLSMGEAAGVYSL----L-TV--GDG----LVS----QIPALLFSTATGIIVTRA-AS---D--S------NLGQDV--------LA------SFVR-Y-PRP-LMIGTALLFGFAM--------VPGL----PTIPFIVLAVFLGMMAYGVY-----R-----EV-T-----GQEM---AAREGEGKSSGAGGPG--AVG------E------G--EGEGG----Q-PPRAPA----S-PDDVM---KLLAVDPMEMEIGYGVIPLVDPNQGGDMLDRISTIRKQMAMD--MGLVV--PSIRIRDNI-QL--KPSEYLIRVKGALVGQGDLMPEHYLAM-DT-G----------------NV-------ID----E-V-VGVPTTEPAFGLPALWISPELRDRAEAGGYTVVDAPSVLATHLSEIIKVHGADLITRQEIQKLTDMVKESNSA-VVEE-ML---GVVGLGDIQKVLQNL---V-SE--H-IPIRD
>FlhA_Bacteria_Synergistetes_WP124889275
F------GNFVVGG---------NYIV-----------------------------------GVVIFLILVIIQ--------LLVIT-KGA--------ERVAEV------------AARFTL------------DAMPGKQMAIDADLNSGLIDDQEARARRRDIQREADFY-GAMDGASKFVKGDAIAGLIITTINIVG-GLSIGVFQRGMPAGRAATLYSL----M-TV--GDG----LVS----QIPALLFSTATGVIVTRA-AA---A--S------DLGQDI--------VT------AFTK-Y-PRP-LYIGSGLLFSLAF--------LPGL----PTVPFVILGSLMGGLGYMVA-----R-----EG-T-----AQEI---EGEGPRSGTAAQPSGAGMPPP------G------A--PQAGS----E-ARPAPA----S-PEDVM---RLLTVEPMEAEIGYAIIPLVDPAQGGDMLERIGTIRKQMAVE--LGVVV--PPIRIRDNI-QI--KPTEYVLRVKGAEAGRGELLPDHYLAM-NT-G----------------GV-------EE----E-L-IGIPTTEPAFGLPALWISPDLRDKAEAMGYTVVDAPSVLATHLSEVIRRNGADLLTRQEVQKLTDMVKESAPA-VVEE-LL---GSLSLGEIQKVLQNL---I-RE--Q-VPIRD
>FlhA_Bacteria_Synergistetes_WP133955762
F------GNFVVGG---------NYVV-----------------------------------GAVVFLILVIIQ--------FLVIT-KGA--------ERVAEV------------AARFTL------------DAMPGKQMAIDADLNAGLIDESGARERRLTIQREADFY-GAMDGASKFVKGDAIAGLIITLINIIG-GLSIGVLQRGLPLERALGLYSL----L-TV--GDG----LVS----QIPALLFSTATGVIVTRA-AG---Q--T------DLGKDI--------FT------SLTN-Y-PRP-LFIGAVLLFALAM--------VPGL----PTIPFLLLGSFLTLMGYWVY-----R-----EG-K-----IQEA---EG----GEKRREGGKP--QAP------G------A--PGEGA----K-PQGAPS----S-PEDVM---RLLTVDPMEAEIGYAIIPLVDPGQGGDMLDRIGTIRKQMAME--LGLIV--PPIRIRDNI-QI--KPTEYILRVKGAETGRGELLPDHYLAM-NT-G----------------SA-------EE----E-I-VGVPAVEPAFGLPAVWISPEMRDKAESLGYTVVDAPSVLATHLSEVIKRFGADLLTRQEVQKLTDMVKEAAPA-VVEE-MM---AALSLGEIQKVLQNL---V-RE--Q-VPIRD
>FlhA_Bacteria_Terrabacteria_BAF60253
F------GEFVVGG---------NPVV-----------------------------------GMVVFVIITVIQ--------FVVIT-NGA--------GRVAEV------------AARFTL------------DAMPGKQMSIDAEFNAGLINEAEARERRKRLQREADFF-GAMDGASKFVRGDAIAGIVIILVNIVG-GFIIGVAQKGMSLAQAVETYTI----L-TI--GDG----LVA----QVPALLISTATGILVTRA-TS---D--G------SFGKDL--------SS------QFLR-F-PRV-LLLAAIVLFVMGL--------IPAM----PNLLFLFLAVVTGYFAYQMI-----K-----EE-K--------K---KA----------------AIE------Q------E--QAAAR----Q-VREQKR----E-PENVF---AYFQVDTLEIEIGYNLIPLTDEAHGGDLLHRLGAVRRQCASE--MGIYV--RPIRIRDNL-QL--NPNAYLFKLRGVEIASGELMPGHFLAM-DP-L----------------GQ-------NQ----N-V-KGIPTTEPAFGLPAWWVAAADRDQAEMAGLTVVDCSTVLVTHLTEVIKRYAHELLSRQEVKELLDVVKEKNPA-VVEE-LVP--DLLSLGEVQKILQNL---L-KE--R-VPIKD
>FlhA_Bacteria_Terrabacteria_CDQ36294
F------GAFLIGG---------NFAV-----------------------------------GLVVFMILVVIN--------FMVIT-KGA--------GRIAEV------------GARFTL------------DAMPGKQMAIDADLNAGLIGEDEARARRQETSQEADFY-GSMDGASKFVRGDAIAGIIIMMINLIG-GLAIGMAQHSLSFSEAAHTYTL----L-TI--GDG----LVA----QIPALVISTAAGVTVSRV-NT---D--Q------DVGQQL--------IS------QLFN-N-PQV-LMLAAGVMGLLGL--------VPGM----PNLVFLLFTALLGGLAWWMW-----R-----RN-Q-------QQ---VT----------------EEA------S------P-----QT----P-PPQPEV----P-EASWD---DVQLVDTLGLEVGHRLIPLVDHRQKGELLGRIKSVRKKFAQD--VGFLP--PVVHIRDNL-EL--GPSTYIITLKGVEVGRADAHPGQWLAI-DP-G----------------QV-------SG----K-V-EGTPTQDPAFGLPAVWIDAAQRERAQVYGYTVVDASTVVATHLNHLLHRHANDMLGRQEVQQLLDKIAAENKS-LVED-VVP--KLLTLTAMQRILQNL---L-AE--E-VSIRD
>FlhA_Bacteria_Terrabacteria_CJK48057
F------GNVVIGG---------NYVV-----------------------------------GVVVFAILMIIN--------FVVVT-KGA--------GRISEV------------SARFTL------------DAMPGKQMAIDADLNAGLIDQEEAKKRRSEVSSEADFY-GSMDGASKFVRGDAIAGLLILFINLIG-GIAIGIAQHQMSFSEAGQVYAL----L-TI--GDG----LVA----QIPSLLLSTAAAIMVTRV-TS---S--E------DMGQQV--------QR------QMFA-S-PKA-LAVSAAIMIAMGL--------VPGM----PHFSFLSLGAAAAAGAYWIW-----H-----RQ-K-------QA---VK----------------KTE------Q------E--VQKQQEMLPA-QRAAET----K-ELGWD---DVTPVDMVGLEVGYRLIPLVDRNQGGQLLARIKGVRKKLSQD--LGFLM--PSVHIRDNL-DL--LPNAYRLTLMGVSLAEAEVYPDRELAI-NP-G----------------QV-------FG----P-L-NGIAARDPAFGLEAVWIEASQRDQAQSLGYTVVDASTVVATHLNQVLHKHAHELLGHEEVQQLLQLLAKSSPK-LAEE-LVP--GMVSLSTLLKVLQAL---L-QE--Q-VPVRD
>FlhA_Bacteria_Terrabacteria_KHL07386
----------------------------------------------------------------------------------------------------------------------------------------------------LNAGLIREDEARRRRTEIAQEAEFF-GSMDGASKFVRGDSVAGIAILLINIVG-GLAVGVLQHGMDVGHAATNYTL----L-TI--GDG----LVA----QIPALVISTAAGIMVSRV-ST---D--K------DVGQQL--------SS------ELFA-M-PTV-LMTTAGVLGLLGL--------VPGM----PHIPFVLFGGGLGYLGWYLK-----K-----KR-E-------VP---EI----------------EPV------L------Q-----------A-IAPVDT----P-EASWD---DVAWVDVLGLEIGYRLIPLVDKSQDGELLRRIKGIRKKFTQD--MGFLA--PVVHIRDNL-EL--GPSSYRITLKGVEIGHGEVQQGKFLAI-NP-GGQDGMGGHGGMGGLGGRL-------GT----Q-L-PGTPTVDPTFGLPAMWITADVRDRAQAEGYTVVDCSTVIATHVNQLIYTHSTELLGRLEVQQLLDHLGKEAPK-LVED-VVP--KLLPVATVQKVLQNL---L-DE--G-LHIRD
>FlhA_Bacteria_Terrabacteria_KHL16492
F------GHFLVGG---------NFAV-----------------------------------GIVVFVILMIIN--------FMVIT-KGA--------GRIAEV------------SARFTL------------DAMPGKQMAIDADLNAGLINEEQARKRRLAVSQEAEFY-GSMDGASKFVRGDAIAGLIIMAINVIG-GLIVGMVQHDMSFAAAGTNYTL----L-TI--GDG----LVA----QIPSLVISTAAGVIVSRV-AT---D--E------DIGTQI--------TG------QLFT-N-PRV-LNITGAIIVLMGL--------IPGM----PHFAFLALGGGAIWLARTQT-----K-----RA-A-------AR---KA----------------AGD------L------T--DIAPP----A-VLPSDS----H-EATWD---DVQLIDPLGLEVGYRLIPLVDKNSDGELLKRIKSIRKKFAQE--IGFLP--PVIHIRDNL-EL--RPNAYRIALKGVEIGVGEVFPGQWLAI-NP-G----------------QV-------TA----A-L-PGAVTQDPAFGLPAVWIDVAMREQAQVYGYTVVDASTVVATHLNHLVVQHAAELLGRQEVQSLVEHTGKDAPS-LVED-LVP--KTISLTTLQKVLQNL---L-EE--G-VPIRD
>FlhA_Bacteria_Terrabacteria_OUM88358
F------GHFVIGG---------NPVV-----------------------------------GFIIFLILVLIQ--------FIVIT-KGA--------ERVSEV------------AARFTL------------DAMPGKQMSIDADLNAGLITEAEARQRRKQIEAEADFY-GAMDGASKFVKGDAIAGMIIVAVNIVG-GFVIGMLMMGLSFGESLHRFTL----L-SV--GDG----LVA----QIPALLISTATGIVVTRA-SS---E--S------NLGEEI--------TS------QLTA-Y-PRS-LYIVAGVIALLGL--------LTPI----GIHSTWPVAALVAFAAWRMQ-----Q-----SK-A------------PD----------------APS------T------E--ESAVE----E-GAQELR----R-TENVY---QLLYTDPVEFEFGYGLIPLADSKQGGDLLDRVVMIRRQLAAE--MGFVL--PVVRIRDNI-QL--HPNEYQVKIRGTRVASGEVMLDHYLVM-GP-E----------------EQ-------LQ----Q-I-PGTETKDPAFGIPARWVPQAQREEAELAGLTVVDPPSVIATHLTEVFKKHAHELLSRQETQALIDHLKEQQPA-LVEE-LVP--KHLSVGGVQKVLANL---L-RE--K-VSIRN
>FlhA_Bacteria_Terrabacteria_SGE08426
F------GHFLVGG---------NFAI-----------------------------------GIVVFIILVLIN--------FMVIT-KGA--------GRIAEV------------GARFVL------------DGMPGKQMAIDADLNAGIINDEEAKRRRAEVTQESDFY-GSMDGASKFVRGDAIAGIMIMVINVIG-GLIVGVAQHHMPLGDAASTYTL----L-TI--GDG----LVA----QIPALIISTAAGVIVTRV-AT---D--E------DAGEQM--------IT------QLFN-N-PRV-MWLSAGVLGLLGL--------IPGM----PNFVFLLFTVALASLGWYLV-----K-----KS-K-------EP---VK----------------ETD------N------N--VQEQQ----F-REANKV----T-EATWD---DVVAEDLLAMEVGYRLIPLVDNDQQGELLGRIRGLRKKFAQE--VGYLP--PVVHICDNL-EL--APTAYRILIKGAEVGRGEAQPGRWLAI-DP-G----------------NA-------AG----S-L-EGDATQEPAFGLPAVWIDDDLREQAQIQGYTVVSASTAVATHFNQILLEYASDLFGRQEAQMLYDRVKKEIPK-LADD-LIP--DTLSLTVFHRVLQNL---L-TE--N-VMIRD
>FlhA_Bacteria_Terrabacteria_SHT41976
F------GHFLVGG---------NFAV-----------------------------------GIILFVILTIIN--------FIVIT-KGA--------GRIAEV------------GARFTL------------DAMPGKQMAIDADLNAGLIGEDEARKRRAEVAQESDFF-GSMDGASKFVRGDAIAGLLIMVINVIG-GLIVGVAQHDLSVGESARVYTL----L-TI--GDG----LVA----QIPALVISTAAGVVVSRV-AT---D--Q------DVGQQI--------LS------QLFS-N-PNV-MFLTAAIVGIMGL--------IPNM----PHLAFLTLAALLAGCGWMVY-----K-----RN-L-------AA---AS----------------QAQ------Q------P--AETAA----A-QAQAAA----S-EATWE---DVSMVDQLGLEVGYRLIPLVDHAQNGELLHRIRSLRKKFAQD--VGFLP--PVVHIRDNL-EL--KPNDYRILLSGVEIGRGVAMPGQWLAI-DP-G----------------GV-------AM----Q-V-KGTPTTDPAFGLPALWIDSGQRDQAQVAGYTVVDASTVVATHLNHLMHRHGDNLLGRQEVQALIERIGRESPK-LVED-LVP--KTLSLTTLQKVLQGL---L-AE--E-VPIRD
>FlhA_Bacteria_Terrabacteria_TAK25337
F------GSFVVGG---------NYIV-----------------------------------GVVVFVILMVIQ--------FVVIT-NGA--------GRVAEV------------AARFTL------------DAMPGKQLAIDADLNAGLINEADARRRRRKIEQEADFY-GAMDGASKFVRGDAIAAVVIVLVNIFG-GFAIGVFQRGTSLFEALQTYTL----L-TV--GDG----LVS----QLPALLISTATGIIVTRS-AS---E--S------NLGRDV--------MT------QLSA-N-PRA-IGIASGVILTLAI--------IPGL----PKLPFIVVGGIGLAGAWTMW-----Q-----RM--------------------------------RRT------E------I--AVAQA----A-LTATPS----A-PENVI---DLLQLDPMELEIGYGLIPLVDQEQGGNLLSRITLIRRQLALD--LGIVL--PTIRVRDNL-QL--RPNQYLVKLRGVEVARGELMVSHFLAM-NP-G----------------TA-------EE----G-L-EGLATTEPAFGLPALWINAGQRESAEILGYTVVDPSSVLTTHLTEVIKSHAPSIVSRQDVQALVNSLRRDYPA-LVDE-LVP--NLLTLGEIQRALANL---L-RE--R-VTVRD
>FlhA_Bacteria_Terrabacteria_TEB04950
F------GQFVVGG---------SYVV-----------------------------------GMVVFVIITIIQ--------FVVIT-NGA--------GRVAEV------------AARFTL------------DAMPGKQMSIDAEFNAGLINESQARDRRKQIQREADFY-GAMDGASKFVRGDAIAGIVIIMINILG-GFVIGVAQHNMSMLQAVQTYTL----L-TI--GDG----LVT----QIPALLISTATGILVTRS-TS---D--Y------SFGKEL--------SG------QLFR-F-PNV-FILAAAILFILGL--------IPAM----PNLLFLSLSGIIGYTAYSMI-----Q-----EE-K--------K---KT----------------ARE------Q------E--RIAAR----Q-VQAQNK----E-PENVF---TYFQVDTLEIEIGYNLIPLTDEGRGGDLLQRLAAVRRQCAGE--MGIYV--RPIHIRDNL-QL--NPGTYSIKLRGIEIASGELLPGHFLAM-DP-L----------------GQ-------EM----D-I-NGMPTTEPTFGLPAWWVSAGERDRAESAGCTVVDCSTVLVTHLTEIIKTNAHELLGRQEVKELLDMVKENNPV-VVEE-LVP--DLLSMGEVQRVLQNL---L-RE--R-VSIRD
>FlhA_Bacteria_Terrabacteria_VDH06917
F------GHFLVGG---------NFTV-----------------------------------GLIIFVILTIIN--------FIVIT-KGA--------GRIAEV------------GARFTL------------DAMPGKQMAIDADLNAGLIGEDEARKRRAEVSQESDFY-GSMDGASKFVRGDAVAGLLIMVINVVA-GLIVGVAQHDMSVGESARVYTL----L-TI--GDG----LVA----QIPALVISTAAGVVVSRV-AT---D--Q------DVGQQI--------LG------QLFS-N-PHV-MYLTAGIIGIMGL--------IPNM----PHLAFLTLSAALGGIGYALS-----K-----RE-R-------LR---VQ----------------AQA------Q------E--RPQVE----A-QAQAAA----A-EASWD---DVTMVDPLGLEVGYRLIPLVDHAQNGELLHRIRSLRKKFAQD--VGFLP--PVVHIRDNL-EL--KPNDYRILLSGVEIGRGVAMPGQWLAI-DP-G----------------GV-------SG----P-L-QGAATTDPAFGLPAVWIDNGQRDQAQVLGYTVVDASTVVATHLNHLMHRHGANLLGRQEVQQLLERLGNEAPK-LVED-FVP--KMLSLTTLQKVLQGL---L-AE--E-VPIRD
>FlhA_Bacteria_Terrabacteria_WP008413050
F------GQFVVGG---------NYVV-----------------------------------GAVVFIIITVIQ--------FVVIT-NGS--------GRVAEV------------GARFTL------------DAMPGKQMSIDADLNSGLITEDEARAKRERLQREADFF-GAMDGASKFVRGDAIAGIVILIINILG-GFVIGVVQLGLPMEEALKRFTI----L-TI--GDG----LVA----QIPALLISTAAGILVTRA-TS---E--G------TFGKDI--------AK------QFLN-F-PRV-LLLAGVILGFIGL--------IPAM----PNLLFLSMAAVLLYAAKTVS-----R-----ER-T--------R---QA----------------LAE------Q------Q--AQALQ----A-QKMQKR----E-PENVF---SYFQVDPLEIEIGYNLIALTDESQGGDLLQRLAAVRRQCAAE--MGILV--RPIRIRDNM-QL--SYNAYVIKIRGVEVASGELMPGHHLAM-DP-L----------------GQ-------EL----Q-F-NGIPTTEPTFNLPAWWVAGADRELVELHGFTVVDCSTVLVTHLTEILKQHAHELLGRQEVKELIEVVKEKNPA-VVEE-LVP--DMLSLGEIQKVLQNL---L-KE--R-VPIRD
>FlhA_Bacteria_Terrabacteria_WP009657708
F------GNFVVGG---------NAVV-----------------------------------GFIVFVILVIVN--------FIVIT-KGS--------ERVAEV------------SARFTL------------DAMPGKQMAIDADLNQGAISDAEAKRRREKVQRESDFF-GAMDGASKFVKGDAIAAIVIMMINIGG-GFVIGMLQRNMDAAQALQTYTL----L-TV--GEG----LVA----QIPALLISTATGIIVTRS-AA---E--G------NLGSDL--------VK------QLFR-N-DRI-FMILSGVLLFLAV--------MPGL----PGIPFFALACTCAFIAWNLH-----R-----GQ-T------------AV----------------QEV------Q------K--VEQKA----K-AKKEAT----T-PENIV---SLLQVDPMELEIGYSLIPLVDTGQGGDLLDRIVMIRRQCALE--LGLVV--PTIRIRDNI-QI--KPNAYIIKLKGIEIARGELMLDHYLAM-NS-G----------------TV-------FE----E-V-PGIETVEPAFGLPALWISENEREQAELNGYTVVDAVSVLATHLTEIIKQHADEILGRQETQNLLDNLRKTNGA-LVDE-VVP--NLLTVGEVQKVLANL---L-HE--R-ISIRD
>FlhA_Bacteria_Terrabacteria_WP009729304
F------GNFVVGG---------NAVV-----------------------------------GFIVFVILVIVN--------FIVIT-KGS--------ERVAEV------------SARFTL------------DAMPGKQMAIDADLNQGAISDAEAKRRREKVQRESDFF-GAMDGASKFVKGDAIAAIVIMMINIGG-GFVIGMLQRGMDAGQALQTYTL----L-TV--GEG----LVA----QIPALLISTATGIIVTRS-AA---E--G------NLGSDL--------VR------QLFK-N-ERI-FMILAGVLVFLAI--------MPGL----PGLPFSALALLCGFIAWNLH-----R-----GQ-T------------VE----------------QEV------Q------K--VEQKA----K-AKKEAT----T-PENIV---SLLQVDPMELEIGYSLIPLVDTGQGGDLLDRIVMIRRQCALE--LGLVV--PTIRIRDNI-QI--KPNAYIIKLKGIEIARGELMLDHYLAM-NS-G----------------TV-------FE----E-V-PGIETVEPAFGLPALWISENEREQAELNGYTVVDAVSVLATHLTEIIKQHADEILGRQETQNLLDNLRKTNAA-LVDE-VVP--NLLSVGEVQKVLANL---L-HE--R-ISIRD
>FlhA_Bacteria_Terrabacteria_WP011878700
F------GQFVVGG---------NYIV-----------------------------------GAVVFIIITVIQ--------FVVIT-NGS--------GRVAEV------------GARFTL------------DAMPGKQMSIDADLNSGLITEDEARAKRERLQKEADFF-GAMDGASKFVRGDAIAGIVILLINILG-GFVIGVVQMDMLITEALMKFTI----L-TI--GDG----LVS----QIPALLISTAAGILVTRA-SS---D--G------SFGSDL--------SK------QFLN-F-PKV-LLLAGVILGVIGL--------IPAM----PNLLILSMAGVLLYSSRTLM-----Q-----ER-K--------K---KE----------------IAD------Q------Q--AEVAQ----S-QKQQKR----E-PENVF---SYFQVDPLEIEIGYNLISLTDESQGGDLLQRLAAVRRQCASE--MGILV--RPIRIRDNM-QL--SYNAYVIKIRGVEVANGDLMPGHHLAM-DP-M----------------GQ-------DL----K-F-NGIPTTEPTFNLPAWWVTGQDREFVELNGFTVVDCSTVLVTHLTEIIRQYAHELLGRQEVKELVDVVKEKQPA-VVEE-LVP--DMLSLGEIQKVLQNL---L-KE--R-VPIRD
>FlhA_Bacteria_Terrabacteria_WP012283298
F------GSFVLGG---------SPIV-----------------------------------GFIVFVILVIIQ--------FIVIT-KGA--------ERVAEV------------AARFTL------------DAMPGKQMAIDADLNQGMINEAEAKKRRRDIQREADFY-GAMDGATKFVKGDAIAGIVILIVNILG-GFFIGVLQKNLSVSQAAMKYTI----L-TV--GDG----LVT----QIPALLISTATGIIVTRA-AS---D--S------NLGQDL--------TG------QLFG-R-PRI-LYIGAGVLALLGV--------I-GL----PPFPLFTMSAFLAFLGYQMT-----R-----VK-A------------AT----------------AVA------E------I--EKAQE----Q-EIEEIK----K-PENVI---SLLNVDPLELEMGYALIPLVDTQQGGDLLDRVIMIRRQCALE--LGLVV--PPIRLRDNM-QL--KPNAYSIKIKGVEVAGGELVPDHYLAM-AP-G----------------FD-------DG----S-I-PGIDTKEPAFGLPAKWITAQMRDQAELAGFTVVDPPSVIATHLTEVIKTHAHEILGRQDVQTLVDHVKQTHPA-VVSE-LIP--DLLSLGDVQKILAGL---L-KE--R-VPIRD
>FlhA_Bacteria_Terrabacteria_WP068141742
F------GRFVVGG---------NYVV-----------------------------------GFIVFLILVIIQ--------FVVIT-RGA--------ERVAEV------------AARFTL------------DAMPGKQMAIDADLNTGLIDEKQARERRAKIEQEADFY-GAMDGASKFVKGDAIASIIITLINILG-GFAVGVGQRGLSLADALGTYTL----L-TV--GDG----LVS----QIPALLLSTATGIIVTRA-AA---T--T------NLGRQL--------TT------QMGA-E-PQV-LLVAGAALGFFGV--------LPGL----PTAPFLTLGALLGGTGYLLQ-----R-----RQ-A------------DL----------------RER------E------T--ARADE----R-AREHRR----E-PEDVA---GLVQVDPLELEVGYGLVPLVDAGQSGELLDRIALIRRQMAQE--MGLLV--PSVRIRDNL-AL--EPSQYRIKIKGIPVGQGELRLGEFLAM-EA-G----------------QV-------AE----K-I-EGTPTKEPAFGLPALWIPASRKEEAESAGYTVVDPTSVVATHLAEVIKSHADELLGRQEVRRLLDQLKREYPA-VVEE-LVP--QVITAGEVQRVLQAL---L-RE--G-VAIRD
>FlhA_Bacteria_Terrabacteria_WP072047236
F------GNFLIAG---------DYAV-----------------------------------GIFVFAILMIIN--------LVVIT-KGA--------GRVSEV------------SARFTL------------DAMPGKQMAIDADLNAGLLTPDEAKLRRQEVATEADFY-GSMDGASKFVKGDAIAGVLILVINIVG-GLVLGTVSHGLSLGEAAETYVL----L-AI--GDA----LVA----CVPALLLSIAAASIVTRV-SS---P--L------DLSGQI--------AS------QF-G-S-ARA-WTPVAAILAFLGI--------LPGM----PHFVILPAAALAGFAAWKLK-----G-----NA-D------------------------------KAA------I------A--DEAEP----A-LPAVNP----S-VIGWE---EVSDGAPLSLELGYGLVSLVDERKGAPLMARITGIRRQLSRE--LGFVV--PMVRVRDNL-AL--GPNSYRISVAGVVCGEDEIWPEDLLAL-DS-G----------------DL-------LA----T-I-EGRAARDPTFGLEAVWIAPSQRADAVVAGYTVVDPPTVVATHLNHIVQCCAAELFGMDEAQKLLDALKEVSPQ-LVAG-LTP--QPLPLASIAALCRSL---L-AE--R-VPLKD
>FlhA_Bacteria_Terrabacteria_WP105028603
F------GHFLVGG---------NLAV-----------------------------------GIVVFVILMLIN--------FVVIT-KGA--------GRIAEV------------SARFTL------------DAMPGKQMAIDADLNAGLIAEDEARKRRAEVSQEAEFF-GSMDGASKFVRGDAMAGIMILIINIIG-GFAVGVMQHDMTFADAGTAYVL----L-AI--GDG----LVA----QVPALVISIAAGLVVARV-GQ---G--Q------DIGTQL--------AS------QLLK-S-PQA-VGITAGIMALLGI--------IPGM----PTLVFLLLAGGFGYLSYHLS-----Q-----KG-N-------IQ---KV----------------VAT------T------D--DQAKI----K-AATTEA----Q-EATWD---DLVPIDTIALEVGYRLIALVDNKQDGDLLKRIKAIRKKFAQE--IGFLP--PAVHLRDNL-EL--RPSVYRILLKGVCMGEGEVFPNQHLAI-NP-G----------------RV-------TM----Q-L-PGPQTTDPAFGLPAVWISDDQKEKANAAGYTVVDASTVVATHLSHILQTSAAQLLGRTETQQLLDHCAKSSPK-VVED-LTP--KLLDVAVIQKVLQNL---L-EE--S-VHIRD
>FlhA_Bacteria_Terrabacteria_WP131427023
F------GHFLIGG---------NFAV-----------------------------------GIIVFIILTIIN--------FTVVT-KGA--------GRIAEV------------GARFAL------------DAMPGKQMAIDADLNAGLIPEDEARRRRTEVAQEAEFY-GAMDGASKYVRGDAVAGIMVTVINMIG-GLLVGMLQHDMAFGDAAETYTL----L-AI--GDG----LVA----QIPSLIISTAAGIVVSRV-AS---D--Q------DVGTQL--------VR------QLFA-K-PEV-LYITAVIVGGMGL--------IPGM----PNLVFLLLAAMLGGAGYLVA-----K-----RD-K-------EP---KV----------------DEA------A------A--AAAASS---P-AAAPEQ----E-EATWQ---DIMPVDTLGLEVGYRLIPLVDKGQNGELLKRIKGIRKKFAQE--VGFLA--PPVHIRDNL-EL--KPSAYRITLKGVEVGSGEALNGQFLAI-NP-G----------------MA-------TG----N-L-PGLVTTDPAFGLPATWIDAGLRDEAQSMGYTVVDAGTVVATHMNHLITTHASELLGRTEVQALLDHLSKESPK-LVED-LVP--KLVPLSTLQKVLQNL---L-VE--G-VHIRD
>FtsY_Archaea_Asgard_KXH74111
----------------------------------------------------------------------------------------------------ELNEK------------NLADAV------------WELQMVLIQNDVAVEVAEHICELTKKKVLG-TRAGRLE-NLSRLFKSAIYDSILEVL--------T-PEH----PLDPI-E-------F----A-RE-KREK------G----E-TTTILFVGVNGTGKTT-TL------A------KLANIF---------K------K--K-G-FSV-VIAAGDTYRAGSI----------------EQLEKHAERLGVRVIR---Q-----D-----YG--------------------------------ADA------A------A--IAYDA----V-AHAKAR----H-------------IDIVLIDSAGRMQSNKN------LLEEMKKIVRVAEPD---------LKIFVGDAL-----AGNDALSQAKEFHNAI-GIDGAILAKV-DA------------------DP-------SG----G---AALSIAFVT-GRPVVYVGVGQYY-DDLKR---------------FDPSWFAERLIAEN---------------------------------------------------------
>FtsY_Archaea_Asgard_KXH75748
----------------------------------------------------------------------------------------------------ELNEK------------NLADAV------------WELQMVLIQNDVAVEVAEHICELTKKKVLG-TRAGRLE-NLSRLFKSAIYDSILEVL--------T-PEH----PLDPI-E-------F----A-RE-KREK------G----E-TTTILFVGVNGTGKTT-TL------A------KLANIF---------K------K--K-G-FSV-VIAAGDTYRAGSI----------------EQLEKHAERLGVRVIR---Q-----D-----YG--------------------------------ADA------A------A--IAYDA----V-AHAKAR----H-------------IDIVLIDSAGRMQSNKN------LLEEMKKIVRVAEPD---------LKIFVGDAL-----AGNDALSQAKEFHNAI-GIDGAILAKV-DA------------------DP-------SG----G---AALSIAFVT-GRPVVYVGVGQYY-DDLKR---------------FDPSWFAERLIAED---------------------------------------------------------
>FtsY_Archaea_Asgard_KXH77808
----------------------------------------------------------------------------------------------------ELNEK------------NLADAV------------WDLQMILIQNDVAVEVAEHICNLTKEKLIG-TRAGRLD-NTGKMFRAAIYESVLEVL--------T-PRH----PLDPF-E-------F----A-SA-KKSK------G----E-PTVILFVGVNGTGKTT-TL------A------KLASFF---------K------K--R-N-FSV-VIAAGDTFRAGSI----------------EQLERHAGNLGIRVIK---Q-----E-----YG--------------------------------SDA------A------A--VAYDA----I-AHARAK----H-------------IDVVLIDTAGRMQSNKN------LIAEMQKIARVTDPD---------LKIFVGDAL-----AGNDALSQAKEFNDAI-GIDGAILTKV-DA------------------DP-------SG----G---AALSVTFVT-GRPVLYVGVGQGY-DDLRK---------------FEPEWFAQRLVAN----------------------------------------------------------
>FtsY_Archaea_Asgard_OLS17543
I------KQGL-----------------------------------------------------KKFLEIVS------------TKT--------------ITEK------------KVEEAL------------WELKLQLISSDVSVIVADKISEEVKKSLVG-VKIGLLE-DIHELVKNSLRKAIEDVL--------Q-VSI----TGKID-L-------A----S-EI-KNKK------N----K-PYVIALIGVNGVGKTL-TA------A------KIAYML---------K------N--K-G-LNC-ILAASDTFRAGSI----------------EQLEKHGSKLNIKVIK---Q-----G-----YG--------------------------------SDA------A------A--VAYDA----I-NYAKAR----N-------------IDAVIIDTAGRVQTDKN------LMEEVKKIIKVAEPD---------LKIFIGDAL-----TGNDMIRQAEEFNNSL-KIDGSILTKV-DA------------------DV-------KG----G---AALSISYIT-KKPILFIGVGGDY-KDLED---------------FNANKFIEMLMPN----------------------------------------------------------
>FtsY_Archaea_Asgard_OLS27166
----------------------------------------------------------------------------------------------------ELSEK------------DLKPII------------DELVDLMVQNEVGISTAELIGVNLRNELVT-LEHTRFK-DARPRVKEALRRSILSVL--------D-INTD--TQFDII-S-------E----I-KK-VKAE------G----R-PYIICMLGINGTGKTT-TM------A------KLTKLF---------Q------K--N-K-FSV-VFAAADTYRAGSI----------------QQLGKHAEKLGVRMIA---H-----D-----YG--------------------------------GDP------A------A--VAIDA----I-DHAESK----G-------------IDIVIIDTAGRMQNNVN------LIRELEKVIRLSEPD---------LKIFIGDAL-----AGNDVIRQATQFNDDI-GIDGIVMTKI-DS------------------DA-------KG----G---AVISVAHAT-QKPILFLGNGQSY-DHLIK---------------FDPEFIVSQVIPN----------------------------------------------------------
>FtsY_Archaea_Asgard_OLS30081
----------------------------------------------------------------------------------------------------ELNEK------------NLADAV------------WELQMILIQNDVAVEVAEHICELTKKKILG-TRAGRLE-NISRVFKSSIHESILEVI--------T-PEH----PIDLI-E-------Y----A-KE-KREK------G----D-VTTILFVGVNGTGKTT-TL------A------KLAYIF---------K------K--N-G-FSV-VIAAGDTFRAGSI----------------EQLEKHAERLEIRVIK---Q-----D-----YG--------------------------------SDA------A------A--IAYDA----V-AHAKAR----H-------------IDIVLIDSAGRMQSNKN------LLEEMKKIVRIAEPD---------LKIFVGDAL-----AGNDALSQAKEFHKAI-GIDGAILTKV-DA------------------DP-------SG----G---AALSVAFVT-GRPVVYVGVGQNY-EDLKR---------------FDPEWFAERLIAEK---------------------------------------------------------
>FtsY_Archaea_Asgard_OLS31951
L------RKSV-----------------------------------------------------SKSFKKIT------------ITD--------------FSAK------------SIAKFN------------RELKDILIKNEVAVKTTDEICKKLAQKLSK-IEYTRFS-NTRSIILTSLREVLLEIL--------T-PEQ----PIDLI-K-------K----V-KE-AKKQ------K----T-PLIIAFFGVNGVGKTL-SI------A------KIGKYL---------K------D--Q-G-YSS-VFAAGDTFRAGSI----------------QQLQKHGENLNIHVIA---Q-----T-----YG--------------------------------SDA------A------A--VAYDS----I-NHAVSK----E-------------IDVVLIDTAGRIETNSN------LMAELQKICRITEPD---------LKFFVGDAL-----TGNSLISQATLFNEKI-GVDASILNKI-DA------------------DV-------KG----G---AAVSITHIT-EKPIIFLGVGQDY-KDLEF---------------FSPEMILNNILPSK---------------------------------------------------------
>FtsY_Archaea_Asgard_PWI49184
L------KKGV-----------------------------------------------------GSLKKKLS------------SYE--------------ISEK------------NVQRAI------------RDFKRLLITNDVSIDVADAIATDLAKKMMG-KRARRFS-DLSKLLLEFAEPTLIKII--------S-PTR----SIDLI-N-------E----I-VE-KRKETEHSLTK----D-PIVILLLGINGTGKTT-TI------A------KLAYLL---------K------K--K-K-MRV-ILAASDTFRSGAQ----------------EQLKIHADKVGVKIIS---G-----D-----YG--------------------------------SDS------A------A--VAYDA----I-AHAKSK----Y-------------ADVVIIDTSGRMAINKD------LMEEMKKIKRVSDPD---------YIILVVDAL-----AGNDATKQAADFHKAI-TLDGVILSKM-DA------------------DA-------RG----G---ALISVTHATSGVPILYIGTGQKY-TNLER---------------FDPEAFVRKILN-----------------------------------------------------------
>FtsY_Archaea_Asgard_RDE12354
----------------------------------------------------------------------------------------------------ELSEK------------NLSEAV------------WQLQLVLIQNDVAVEAAEHICELTKKRLIG-TRAGRLE-SVSKRFRNAIYESILEIL--------T-PEH----PLDPL-Q-------F----A-SE-RRSK------G----E-LTTIMFVGVNGTGKTT-TL------A------KVAHLF---------K------K--N-G-FSI-VIAASDTFRAGSI----------------EQIELHAQKLGVKIIK---Q-----D-----YG--------------------------------ADA------A------A--IAFDA----V-AHAKAK----H-------------IDIVLVDTAGRMQSNKN------LLAEMAKIARVAEPD---------LKLFVGDAL-----AGNDALSQAREFNDAI-GIDGAILTKI-DA------------------DP-------SG----G---AALSIAYVT-GRPVVYVGTGQGY-DDLQR---------------FDPQWFARRLLGES---------------------------------------------------------
>FtsY_Archaea_Asgard_RDE15116
----------------------------------------------------------------------------------------------------ELNEK------------NLKDAV------------WELQMVLIQNDVAVEAAEHICDLTKEKLLG-SRTGRLE-NLSNLFRTAIFESVLEVL--------T-PKY----PLDIL-E-------F----V-TK-KRAK------G----E-ITTILFVGVNGTGKTT-TL------A------KVGHML---------K------K--S-G-FSV-VIAASDTYRAGSI----------------EQLGKHAERLGIRIIK---Q-----N-----YG--------------------------------ADA------A------A--IAFDA----I-AHAEAK----H-------------IDVVLIDTAGRMQSNKN------LLEEMKKIARVANPD---------LKLFVGDAL-----AGNDALSQAREFNAAI-GIDGAILTKI-DA------------------DP-------SG----G---AALSIAFIT-GRPVVLVGTGQGY-DDIER---------------FDPKWFAQRLIGSN---------------------------------------------------------
>FtsY_Archaea_Asgard_RLI50958
----------------------------------------------------------------------------------------------------ELNEK------------NLADAV------------WQLQLVLIQNDVAVEVAERICDLTKQKILG-KRTGRFE-NVVRLFKSAIYESILDVL--------A-PEH----PLDVI-Q-------Y----V-EK-KRES------G----E-PTVIMFVGVNGTGKTT-TL------A------KMAYLL---------K------K--N-G-FSV-VAAAADTYRAGSI----------------EQLEQHASRLGIRVIK---Q-----S-----YG--------------------------------ADA------A------A--VAYDT----V-AHARAK----R-------------TDVVLIDTAGRMQSNKN------LLAEMAKIARVAEPD---------LKIFVGDAL-----AGNDALSQAKEFHDAI-SIDGAILTKV-DA------------------DP-------SG----G---AALSIAFVT-GSPIVYVGVGQEY-DDLQP---------------FDPEWFARRLVGD----------------------------------------------------------
>FtsY_Archaea_Asgard_RLI60673
----------------------------------------------------------------------------------------------------------------------------------------------------------IAEYIKSKLLG-VKVSRFE-NLKKVIKSVLEESVVAIL--------K-DIP----QIDVL-K-------L----I-RE-TK--------E----K-PFVILFVGINGTGKTT-TI------A------KFAKLL---------L------E--N-K-FTV-VLAASDTFRAGSI----------------EQLKKHGENIGVRVIS---H-----S-----YG--------------------------------ADA------A------A--VAYDA----V-AHARAK----G-------------IDVVLVDTAGRMQTNKN------LMDEVSKIKRVIKPH---------LTILTIDSL-----AGNDAVEQAEEFDKVL-SIDAIILTKA-DA------------------DT-------KG----G---TALSVMYAI-KKPIIYIGTGQSY-ADLKP---------------FSLDEYLRIIFR-----------------------------------------------------------
>FtsY_Archaea_Asgard_TET12228
----------------------------------------------------------------------------------------------------ELTDK------------NLSDAV------------WELQLVLIQNDVAVEVAEHICELTKEKILG-SRTGRLE-NLTKLFRTAVHDSVIEVL--------T-PVY----PLDLL-E-------F----A-KK-RKDE------G----D-TTTILFVGVNGTGKTT-TL------A------KLAYLY---------K------K--N-G-FSV-VIAAGDTFRAGSI----------------EQLEKHAEKLEIRIIK---Q-----D-----YG--------------------------------SDA------A------A--VAYDA----V-AHAKAR----H-------------IDVVLIDSAGRMQSNKN------LIQEMKKMARVAEPD---------LKIFVGDAL-----AGNDALSQAKEFNDAI-GIDGAILTKI-DA------------------DP-------SG----G---AALSVAFIT-GRPVVYVGIGQGY-EDLQR---------------FDPEWLAQRLMSER---------------------------------------------------------
>FtsY_Archaea_Asgard_TET56294
L------KNTF-----------------------------------------------------SSFVK----------------KT--------------LTEK------------KLDDAI------------NDLKLLLLSNDVAIDTAEEICNKIIESFEG-EQIGRLT-SIQKMLFNTLKETLSEIL--------T-PEE----DLDLL-L-------E----I-NK-KKS------------K-PYVIVFLGVNGTGKTT-TM------A------KIAYFL---------K------K--N-G-LSI-VAAAADTFRAAAI----------------EQLSYHMDNVGIRVIK---H-----E-----YK--------------------------------SDP------A------S--VAYDA----I-EHAKAK----K-------------IEVVMVDTSGRQTTNKN------LMLEMQKIVRVAKPD---------LIVFVGDSL-----AGNDAVYQAREFKKNV-GIDANILTKL-DA------------------DA-------KG----G---AALSISFET-KKP------------------------------------------------------------------------------------------------------
>FtsY_Archaea_Asgard_TFF92633
----------------------------------------------------------------------------------------------------ELNEK------------NMAEVV------------WDLQMVLIQNDVAVEVAEQVCELTKEKLLG-TRAGRLE-NVGKLFKNAIRESVLEVL--------E-PDQ----PLDPI-G-------Y----A-YK-KRER------G----E-PTVIMFVGVNGTGKTT-TL------A------KMANTY---------K------K--K-G-FSV-VIAAGDTFRAGSI----------------EQLQEHADRVGVRVIK---Q-----S-----YG--------------------------------SDA------A------A--VAYDA----I-AHAKAK----H-------------IDVVLIDTAGRMQSNKN------LLEEMKKIARVAEPD---------IKLFVGDAL-----AGNDALSQAKEFHKAI-GIDGAILTKV-DA------------------DP-------SG----G---AALSIAFVT-GRPVVFVGVGQSY-DDLRE---------------FDPEWFTKRLVDAD---------------------------------------------------------
>FtsY_Archaea_Asgard_TFF93838
L------KSAF-----------------------------------------------------STFVN----------------KT--------------LSED------------KLEDSI------------QDLKILLLSNDVAMETAEAICDNIIKSFKG-EEIGRLT-STGKLLEETLENVITEIL--------T-PDQ----ELNLI-E-------Q----I-EE-KRSV------K----D-PYIIVFLGVNGTGKTT-TM------A------KMAHFL---------K------E--K-G-YSV-VAAASDTFRAGAI----------------EQLTYHMNNVGVKVIK---N-----Q-----YK--------------------------------SDP------A------S--VAYDA----I-DHARAK----N-------------IDIVLVDTAGRQVTDKN------LMKEIEKICRISKPD---------LKIFVGDSL-----TGNDALFQAKEFNKYV-GIDASILTKL-DA------------------DA-------KG----G---AALSVSHET-KKPIIFVGTGQSY-EDLEN---------------FDPDLFISNILTE----------------------------------------------------------
>FtsY_Archaea_Asgard_TFG13303
----------------------------------------------------------------------------------------------------ELNEQ------------NLSDAV------------WELQLVLIQNDVAVEVAEHICELTKEKLLG-TRTGRLQ-NAKELFEEALYESILEVL--------T-PEE----QLDPI-E-------Y----V-KE-NAAK------G----N-STSVLFVGVNGTGKTT-TL------A------KMAYLF---------K------K--E-G-YSV-VAAAGDTFRAGSI----------------EQLQKHAQNIGIRVIR---Q-----D-----YG--------------------------------SDA------A------A--VAYDA----V-AHAKSK----K-------------IDVVLIDTAGRMQSNKN------LINEMKKIARVAEPD---------MTLFVGDAL-----AGNDALSQAREFHDAI-GIDGAILTKV-DA------------------DP-------SG----G---AALSISHIT-GRPIVYVGVGQSY-EDLRK---------------FDPKWFTERLIEGR---------------------------------------------------------
>FtsY_Archaea_Asgard_TFG31000
----------------------------------------------------------------------------------------------------ELSEK------------NLNDAV------------WELQMVLIQNDVAVEVAEHICKLTQEKILG-QRAGRLE-NLTKLFKGAIYESVLEVL--------T-PKQ----SLNLL-E-------F----A-SA-KKTN------G----E-LTTILFVGVNGTGKTT-TL------A------KIGSMF---------K------A--N-G-FSV-VIAAGDTFRAGSI----------------EQLEKHAERLGIRVIK---Q-----D-----YG--------------------------------ADA------A------A--IAFDA----I-AHAKAK----H-------------IDIVLIDSAGRMQSNKN------LLEEMKKIVRVANPD---------IKLFVGDAL-----AGNDALSQAKEFNQAI-SIDGAILTKV-DA------------------DP-------SG----G---AALSIAYVT-GKPVVFVGIGQKY-DDLKE---------------FNPEWFAQRILGNN---------------------------------------------------------
>FtsY_Archaea_Asgard_TFG32504
----------------------------------------------------------------------------------------------------ELSDK------------NLEDAV------------WQLQMVLIQNDVAVEVAEQICELTKKKILG-TRAGRLE-NLGKLFKQAILDSILEIL--------T-PEH----PLDPL-A-------F----A-SE-RKQR------G----E-ITTILFVGVNGTGKTT-TL------A------KVANLF---------K------K--N-G-FSV-VIAAGDTFRAGSI----------------EQLERHAERLGIRVIK---Q-----D-----YG--------------------------------SDA------A------A--IAFDA----I-AHAKAR----H-------------IDIVLIDSAGRMQSNKN------LLDEMKKIARVANPD---------IKLFVGDAL-----AGNDALSQAKEFHKAI-TIDGAVLTKV-DA------------------DP-------SG----G---AALSIAYVT-GRPVVFIGVGQEY-DHIER---------------FDPEWFAHRIVGDN---------------------------------------------------------
>FtsY_Archaea_Asgard_TFG97447
----------------------------------------------------------------------------------------------------ELSDK------------NLDDAV------------WQLQMILIQNDVAVEVAEQICELTKEKMMG-TRAGRLE-NLGKLFKQAILDSVLEIL--------T-PEH----PLDTL-E-------F----A-SS-KKEK------G----E-ITTILFVGVNGTGKTT-TL------A------KVANLF---------K------K--N-G-FSV-VIAAGDTYRAGSI----------------EQLEKHAERLGIRVIK---Q-----D-----YG--------------------------------ADA------A------A--IAFDA----I-AHAKAK----H-------------IDIVLIDSAGRMQSNKN------LLDEMKKIARIANPD---------IKLFVGDAL-----AGNDALSQAKEFHKAI-GIDGSVLTKV-DA------------------DP-------SG----G---AALSIAYVT-GRPVVFIGVGQGY-EDIEQ---------------FNPEWFAQRLVGDN---------------------------------------------------------
>FtsY_Archaea_DPANN_EFD92569
L------EKPDKK----------E--------------------------------------EEKVQSKKRS------------IL--KHS----------ISES------------DVDMIY------------SEIKTVLLENNVALSVLENIQKDLKNKLVG-ESVSMF--GNKKYLNNVIRDSIANTL--------I--------GYDKE-E-------F----I-SK-IKSK-----------K-PFVILVIGVNGAGKTT-TI------A------KLCKLF---------L------S--K-G-LKP-VIAAGDTFRAASI----------------EQLEIHAKKLKVPIIK---H-----T-----YG--------------------------------SDP------A------A--VAFDA----I-KHANSA----K-------------EDVVVIDTAGRSDINKN------LIEELKKVKRVSKPD---------MTIFIGDAL-----TGNDVVKQAEVYDKEI-GIDANILSKA-DV------------------DK-------KG----G---AVLSISYIT-KKPILFLGVGQGS-DDLIPV-------------SFSAIAFSAPMILCH------SYRIP----------------------------------------------
>FtsY_Archaea_DPANN_OIO25131
L------TPRVGI----------L--------------------------------------KKVSGIFSGS------------VII--------------G-EE------------ETNDLF------------EELEVSLLESDVSFDTAQFLVDDLKKRLIG-KKVPQ-N-AVSESVASEVRNALVDVV--------S-LP-----SYEFF-E-------R----V-N-----Q------K----K-PFVVLFFGPNGGGKTT-TI------A------KLAYHL---------S------K--R-G-KKS-VIAASDTFRAAAI----------------QQAQEHGDRLGVKVVK---H-----D-----YG--------------------------------ADP------S------A--VAFDA----I-AHAKAQ----G-------------VDVVLVDTAGRQETNVN------LIREMEKMNRVIKPD---------LKLFVGEAT-----SGHALVEQARKLGEAVGGLDGVILTKI-DC------------------DA-------KG----G---NTFSIAHEL-KTPILFLGTGQDY-EDLKP---------------FNPEWLVDNIIPAS---------------------------------------------------------
>FtsY_Archaea_DPANN_OIO40541
E---------DIN----------K--------------------------------------EKKHFFKSIF------------SS--KKI----------ISSE------------EFEKYS------------EELEMVLLENNVALEVAEKIISELKEKIVG-KELDKK--DLENLIKKSLEEIIKEVL--------V--K-----PFDLV-R-------E----I-EE-KKS--------------PYVILFCGTNGAGKTT-SI------A------KFANLL---------K------T--K-K-ITS-VLGAGDTFRAASI----------------EQLKKHGENLDVKVIS---H-----D-----YG--------------------------------SDP------A------S--VGFDT----I-KYAEKN----K-------------IKAVLIDTAGRMHTAKN------LLKEMEKIKRVCKPD---------RVIFLGESI-----TGNDSVDQVKAFDETI-GIDGIILSKA-DI------------------DE-------KG----G---TALSVGYIT-KKPILYLGTGQKY-KDLEK---------------FDKEKFIEKLGLN----------------------------------------------------------
>FtsY_Archaea_DPANN_OIO64460
-----------DA----------P--------------------------------------RKGFFSRLRD------------KVA-TV----------TISED------------KFEQFF------------ADLEMAMLESSIALEVIDKIKEDLKTELTT-KPISRG--NIEQQVGSALGKSISSLF------------------VPGF-D-------V----V-QR-VREA------Q----K-PYIICFVGINGSGKTT-TI------A------KVAHLL---------R------A--Q-G-ISS-VLAAGDTFRAAAI----------------AQLEEHGRRLGVKVIK---H-----D-----YG--------------------------------ADP------A------A--VAFDA----I-AYAKAH----K-------------VDAVLIDTAGRLHSNTN------LMAELKKVVRVAKPD---------LTLFIGEAI-----TGNDCVEQAREFAKAT-NLDGIVLSKQ-DI------------------DD-------KG----G---AAVSVSFIT-GKPILYFGTGQGY-DDLAP---------------FEPSVVLRALGLEG---------------------------------------------------------
>FtsY_Archaea_DPANN_OYT36293
K------EEPKKG----------K--------------------------------------NKKSIFNKLT------------SN--KRL----------IAEK------------DFEKYS------------EDLEMLFLENNVALEVVDKIIENLRKKIVD-KEVNKK--EIENEIKNSLKEIIESVL--------L--P-----PINIV-E-------R----I-NQ-KEEK-------------PFVMLFCGINGAGKTT-TI------A------KIANLL---------K------K--E-G-ISS-IIAAGDTFRAASI----------------EQLKKHSEKLNLKLIA---H-----E-----YG--------------------------------SDP------A------S--VGFDA----I-KYAKKN----K-------------IDTVLIDTAGRMHTEKN------LLKEMEKIKRVCNPD---------LTIFVGESI-----TGNDSTEQIKSFDESI-GIDSIILSKA-DI------------------DE-------KG----G---TALSVGYTT-KKPILFLGKGQNY-EDLEP---------------FDKKKFIEELGL-----------------------------------------------------------
>FtsY_Archaea_DPANN_PIN69948
Q------PGPIDA----------P--------------------------------------RKGFFSRLRD------------KVA-TV----------TISED------------KFEQFF------------ADLEMAMLESSIALEVIDKIKEDLKTELTT-KPISRG--NIEQQVGSALGKSISSLF------------------VPGF-D-------V----V-QR-VREA------Q----K-PYIICFVGINGSGKTT-TI------A------KVAHLL---------R------A--Q-G-ISS-VLAAGDTFRAAAI----------------AQLEEHGRRLGVKVIK---H-----D-----YG--------------------------------ADP------A------A--VAFDA----I-AYAKAH----K-------------VDAVLIDTAGRLHSNTN------LMAELKKVVRVAKPD---------LTLFIGEAI-----TGNDCVEQAREFAKAT-NLDGIVLSKQ-DI------------------DD-------KG----G---AAVSVSFIT-GKPILYFGTGQGY-DDLAP---------------FEPSVVLRALGLEG---------------------------------------------------------
>FtsY_Archaea_DPANN_PIN85254
H------EIKELK----------K--------------------------------------PEARELKAKV------------GL--KEKLFGFVKGKITISEK------------DTEDFF------------DELEFSLLESDVEQETSEAIVNQLKSQLVG-KEISSGK-DITEFLKNEIRNALEKIM--------E-TE-----KIDLL-S-------M----K-K-----------------K-PLVIMFLGPNGAGKTT-TI------A------KIANYF---------L------K--N-K-KHV-ILAAGDTFRAAAI----------------DQLQVHADRLGIKIVK---H-----N-----YG--------------------------------SDP------A------A--VAFDA----V-KAAEAK----N-------------LDVVLIDTAGRQDTNKN------LMKELEKINRIVKPD---------IKIYVGEAY-----TGQALLQQAKEFNEAI-GIDGFVLTKI-DA------------------DA-------KG----G---TAISLLYTL-KKPILFVGVGQEY-KDLKE---------------FTPELIIERII------------------------------------------------------------
>FtsY_Archaea_DPANN_PIO02969
L------TPRVGI----------L--------------------------------------KKVSGIFSGS------------VII--------------G-EE------------ETNDLF------------EELEVSLLESDVSFDTAQFLVDDLKKRLIG-KKVPQ-N-AVSESVASEVRNALVDVV--------S-LP-----SYEFF-E-------R----V-N-----Q------K----K-PFVVLFFGPNGGGKTT-TI------A------KLAYHL---------S------K--R-G-KKS-VIAASDTFRAAAI----------------QQAQEHGDRLGVKVVK---H-----D-----YG--------------------------------ADP------S------A--VAFDA----I-AHAKAQ----G-------------VDVVLVDTAGRQETNVN------LIREMEKMNRVIKPD---------LKLFVGEAT-----SGHALVEQARKLGEAVGGLDGVILTKI-DC------------------DA-------KG----G---NTFSIAHEL-KTPILFLGTGQDY-EDLKP---------------FNPEWLVDNIIPAS---------------------------------------------------------
>FtsY_Archaea_DPANN_PIO07551
E------EKTEEK----------P--------------------------------------STDSFFKKVT------------SKILKIE----------ISEK------------EFEIYS------------EDLEMLLLENNVALEVAEEIINKLKDKIVG-TSFLKK--EIEWQIKEALKEIIEEIL--------I--E-----PFSIP-E-------K----I-KN-REDK------S----R-PYVILFCGVNGTGKTT-SI------A------KIADYL---------K------K--Q-K-ISS-VVSASDTFRAASI----------------EQLKTHAEKIGIKIIS---H-----E-----YG--------------------------------SDP------A------A--VGFDA----V-KYAKKN----H-------------IDCVLIDTAGRMHTARN------LLKEIEKISRVCNPD---------LKLFVGESI-----TGNDAIEQVKSFNWSI-GIDGIILTKA-DI------------------DE-------KG----G---TALSVGFVT-KKPILFLGTGQEY-EKIEV---------------FDKKKFIEKLGL-----------------------------------------------------------
>FtsY_Archaea_DPANN_PIZ51778
T------ETKETE----------E--------------------------------------KKGFFSKVKQ------------TLT-TKT----------ISEA------------KFEDLF------------WNLEIVLLENNVSVEVIEKIKDDLKEELVD-KPLPRD---VESKIEETLAKTLKNIL--------S---------FKRI-D-------L----L-QK-AKEK------RDTEKK-PLIIAFFGINGSGKTT-SI------A------KLTNYF---------Q------R--N-G-LSV-VLAACDTFRAAAI----------------QQLEEHADKLNVKMIK---H-----D-----YG--------------------------------SDA------A------A--VAFDS----V-KYAEKN----K-------------VDVVLIDTAGRLHSNTN------LMAELEKIIRVVKPD---------LKIFIGESI-----TGNDCIEQARKFNELV-EMDGAILTKA-DV------------------DE-------KG----G---APLSIAYTI-KKPILFLGVGQEY-KDLEE---------------FDANLILKRLGF-----------------------------------------------------------
>FtsY_Archaea_DPANN_PJC45622
E------ISKEPE----------K--------------------------------------EKKHFFKDIF------------SG--KKR----------ISSE------------EFESYS------------EDLEMILLENNVALEVAEKIIYELKEKIVG-KDLEKK--EIENLIKKSLKEIIENVL--------V--K-----PFDIV-K-------E----I-EE-KKS--------------PYVIIFCGINGAGKTT-TI------A------KFANLL---------K------T--K-K-ISS-VLAAGDTFRAASI----------------EQLNQHGEKLNLKVIS---H-----E-----YG--------------------------------SDP------A------A--VGFDA----V-KYAEKN----K-------------IKAVLIDTAGRMHTATN------LLKEMEKIKRVCKPD---------RVIFLGESI-----TGNDSVDQVKAFDDTI-GIDGIILSKA-DI------------------DE-------KG----G---TALSVGYIT-KKPIIYLGTGQEY-KDFEK---------------FDKEKFIEKLGLD----------------------------------------------------------
>FtsY_Archaea_DPANN_RLE39665
K------V-KKEK----------P--------------------------------------RAGFFKKLKE------------KIV-TKR----------ISAE------------KFEKLF------------WNLEVVLLENNVAVEVIDKIKEDLKKELVD-TPIPRG--KVLPKIENSLKNSIESLF--------D-VE-----KINLL-S-------N----I-RK-KKEK------G----E-PYVICFVGVNGSGKTT-TI------A------KLANLF---------K------K--E-G-LLP-VIAAGDTFRAAAI----------------DQLEEHAKKVGVKVIK---H-----D-----YG--------------------------------ADS------A------A--VAFDA----I-KYAKAK----A-------------MDVVLIDTAGRQHSNIN------LMEELAKVIRVSKPD---------ITIFIGESI-----TGNDCVEQAKEFSKVT-NVNGIILSKA-DV------------------DD-------KG----G---AAISISYVT-KKPILYLGTGQGY-DDLTE---------------FDSRLIVKSLGLEG---------------------------------------------------------
>FtsY_Archaea_DPANN_RLE43258
-----------EV----------Q--------------------------------------EQGLRRRITR------------VFT-KT----------KLSEE------------KFEQLF------------TEIELSLLQNNVASKVVDKIKEDLKAKLVD-KPLPRR--NIEQELRRCLRESLMDVL--------G---------FEVP-D-------L----V-KM-IGRK-----------K-PFVILFVGVNGSGKTT-TI------A------KICKLF---------L------D--K-G-KKC-VMVASDTFRAAAI----------------QQLEEHARRLNVKVIK---H-----D-----YG--------------------------------ADP------A------A--VAYDG----V-TYAKVH----G-------------IDVVLIDTAGRMHTNRN------LMDELKKIKRVVSPD---------VVLYVGEAI-----TGNDCIEQANQYDEGI-GIDGIVLTKV-DV------------------DD-------KG----G---TALSIAYVT-GKPIWLLGTGQNY-EDVEL---------------FDGKKIIEGLGL-----------------------------------------------------------
>FtsY_Archaea_DPANN_RLG16770
-----------------------------------------------------------------------------------------------------LTEK------------EFEEAF------------FPFEISLLENNVSQEVVERIKEGLKKELVG---EKKG--RTSRRIKSSLKKVFDEIL--------M--------------E------------G-EL-KIDK-----------K-PFVILFVGVNGVGKTT-AI------A------KLAYLL---------K------K--K-G-LSC-VLSASDTFRAASI----------------EQLEKHGEKLGMRVIK---H-----Q-----YG--------------------------------ADG------A------A--VAYDA----I-EYAKKH----G-------------IDVVLIDTAGRMHSNKN------LMDELRKIKRVAKPD---------YTIFVGDAL-----TGNDAVEQARRFNEEV-GIDGIILTKA-DV------------------DR-------KG----G---AVISVSYVT-KKPVLYLGVGQDY-KDLKP---------------FRKEKIIEMLCGKD---------------------------------------------------------
>FtsY_Archaea_DPANN_RLG18702
P------CKKPEK----------K--------------------------------------SIAEVVAEKI------------TT--RE-----------ISDE------------KFESLF------------EPMWVTLLENSVAFEVVEAIKEELKKSMKK---VRRG--KEKEEILLALRRAFESVL--------L--------------D-------P----P-EL-EIKN-----------K-PTVIMFVGVNGAGKTT-TL------A------KMAYYL---------K------N--K-G-YSC-VIAASDTFRAASI----------------EQLEKHAANLDVHVIK---H-----T-----YG--------------------------------SDA------A------A--VAFDA----I-KHAKAK----G-------------IDVVLIDTAGRSHSNVN------LMDELKKIKRVTSPD---------YVIFVGDAL-----TGNDAVNQAKSFNDAV-GIDYVILSKS-DV------------------DQ-------KG----G---AVLSIAYVT-KKPILFLGTGQSY-EDLVK---------------FDKKEIIDKIIGE----------------------------------------------------------
>FtsY_Archaea_DPANN_RLG70248
L------EKREIK----------P--------------------------------------ELKAPSKIKA------------VF--RKE--------ITLKES------------DIADML------------FELELSLLEADVNESTAKHFCEEIKKRLLA-DKIPA-K-DIEGFVKKRIKEILRELM--------Q-TE-----QMDLI-S-------M----I-KS----S------E----K-PFKILFLGPNGAGKTT-TI------A------KLTVLL---------R------E--Q-G-LSS-IWAASDTFRAASI----------------EQLEEHAKRLNVRLVK---H-----N-----YG--------------------------------ADP------A------A--VAFDA----I-SAAKNS----N-------------IDVVMIDTAGRQETNRN------LIEELKKIARVADPD---------LKIFVGEAF-----AGKNLVEQAKQFDDAI-GIDAFIITKL-DT------------------DA-------KG----G---TMLSLLHEL-KKPVVFIGTGQAY-KDLQP---------------FNIDEILERII------------------------------------------------------------
>FtsY_Archaea_DPANN_RLJ04378
L------AEEIHE----------K--------------------------------------EKGLLSGLLK------------RVS-EKE----------LGEK------------DLKKFM------------DEFELILMENNVALEVVEKISSELKNRLIG-KKVNRS--NAEKIMFAALKSAMLSVF--------N-QG-----KIDIE-K-------K----I-QS----S------D----K-PFVIILVGFNGVGKTT-TL------A------KLVHFF---------L------N--R-G-KTV-VVAAGDTFRAAAL----------------EQIEIHAKNLGVDVIK---H-----K-----YG--------------------------------ADS------A------A--VIYDA----I-EHAKSK----N-------------IDIVIADTAGRNHADIN------LMDELKKIKRVDKPD---------LSILVIDTL-----TGNDAVEQAKRFDKAI-GVDGIILAKA-DV------------------AE-------KG----G---AALSVGYVT-GKPILFLGTGQNY-EDLEI---------------FDAEKLVNELLE-----------------------------------------------------------
>FtsY_Archaea_DPANN_RLJ10193
L------KKALKKS---VKEI-SK--------------------------------------DEPKGLKKLT------------TKT--------------LSEK------------QVEEFF------------AKNELELLQANIAVEVIDFLKDELKKRVSG-KTVRRG--EVERFVKNAFKEILLEML--------N-KE-----QPDMK-K-------I----I-TN-TRKE------G----R-PACFVFMGFNGSGKTT-TI------A------KVAEYL---------K------S--Q-G-FRP-VLVASDTFRAASI----------------EQIEHHAKKLGLKVVK---H-----K-----YG--------------------------------ADA------A------A--VIFDA----M-KHAKSK----G-------------YDVVLADTAGRVHTDRN------LMDELKKIVRVNKPD---------LKILVIDSL-----TGNDAVEQAKTFQAAV-GIDCVVMTKT-DV------------------NE-------KG----G---SILSVCYAT-GKPILFLGTGQGY-KDLKK---------------FEPSRFVEELLG-----------------------------------------------------------
>FtsY_Archaea_DPANN_RME55526
K------EKKLQK----------Y------------------------------------DEKEGLFEKVRK------------TVA-TK----------KISED------------KFEDLF------------WELELALLENNVAMEVIEKIKHDLKEKLTN-KPIKKD--QVANIVVNSLKETIEDLL--------S---------FDVV-D-------I----V-EK-AKEK-----------K-PYVICFLGINGSGKTT-TI------A------KVAKMF---------I------D--N-N-LNV-VMAASDTFRAAAI----------------EQLEKHAQNLNVKMIK---H-----E-----YG--------------------------------SDA------A------A--VAYDA----I-EHAKAK----G-------------KDVVLIDTAGRLHSNKD------LMAELKKIIKVGNPD---------MKIFVGESI-----TGNDCVEQAKEFNDMV-GIDGIILSKA-DI------------------DE-------KG----G---AALSVAYVT-NKPILYIGTGQGY-DDLEK---------------FDKDKIMKSLGL-----------------------------------------------------------
>FtsY_Archaea_DPANN_RME78463
A------E-EELE----------T--------------------------------------KKGFFSRVKE------------SIT-TKK----------LSES------------KFDDLF------------FDLEIVLLENNVALEVIEKIKNDMKERLVD-KKINRS--EIGTIVFEQLRSSLDEIL--------T---------FETI-D-------I----F-EK-VKEK-----------K-PYVIVFVGINGTGKTT-TI------A------KLAHAF---------K------Q--K-G-LTP-VLVAADTFRAAAI----------------QQLEEHAKNLGVKLIK---H-----D-----YG--------------------------------SDP------A------A--VAFDG----I-KHAKEK----G-------------ADVVLIDTAGRLHSNTN------LMGEMEKIIRVAKPD---------LKIFVGEST-----TGNDCVDQARKFNEII-NIDGIVLSKA-DV------------------DE-------KG----G---AAISAAFVT-GKPILFIGTGQGY-DDLEP---------------FDKDKLMKRLFE-----------------------------------------------------------
>FtsY_Archaea_Euryarchaeota_ABK15334
-------HEAVRP----------P--------------------------------------KISLVDKAKS------------LIL-ERE--------VIIDER------------DLEEPL------------WGLEMALLESDVALPVAEEIVSSVKSSLVG-SKKKIGS-DTGDLVESALRAALLKVL--------S-KN-----VFDFD-E-------F----I-KN----T------P----K-PVKILFVGVNGTGKTT-SI------A------KVARYL---------K------E--R-G-YSV-VLAAGDTFRAGAI----------------EQLETHGQRLDLKVIK---H-----K-----TG--------------------------------GDP------A------A--VIFDA----I-EYAKAH----K-------------KDVVLADTAGRLHTNIN------LMDQMKKIVRVTKPD---------MLIFVDEAI-----AGNDAVERARLFNESV-PITGTILTKT-DA------------------DA-------KG----G---SAISIAHVT-GKPIIFLGVGQDY-PDLVK---------------FDPVWLVDRLLGE----------------------------------------------------------
>FtsY_Archaea_Euryarchaeota_AKB59503
P------ENITEE----------KKSFFKKFS------------------------------KIGFTKKAKA------------LVL-NRE--------VYLDSN------------DLEEPL------------WELEMGLLESDLALSVSEAIVESVKKQLTG-TTKRIGS-NTGEIVEEALKKAILEVV--------S-AN-----TFDFD-K-------Y----V-RD----K------E----K-PVHIVFVGINGTGKTT-SI------A------KITHRL---------L------K--S-D-YSV-VLAAGDTFRAGAI----------------DQLGIHADRLGVKMIK---H-----Q-----PG--------------------------------ADP------A------A--VIYDA----V-QYAKGH----K-------------IDIVLSDTAGRMHTNLN------LMSQMEKICRVSTPD---------LIIFVDEAV-----AGNDAVERAAQFNEAV-PIDGSILTKI-DA------------------DS-------KG----G---AAISIAYIT-GKPILFFGIGQGY-EDLKK---------------FDPEWFIDQLFNQ----------------------------------------------------------
>FtsY_Archaea_Euryarchaeota_KQC06614
--------------------------------------------------------------GPGMMDRVKV------------LVT-DRE--------FFISED------------DVSEPL------------FELEMVLLESDVALPVTEEIISLVRKNLTG-QRRKIGE-SVDEIVFSALHDALMQVL--------G-DG------FDLP-A-------Y----I-RG----H------D----R-PVKILFTGVNGTGKTT-TV------A------KIASFL---------K------K--N-G-FSV-VIGAGDTFRAGAI----------------EQIDEHARRLGIKIIQ---H-----Q-----HG--------------------------------ADP------S------A--VLFDA----V-QYASAH----N-------------VDVVLADTAGRFHNRAN------LMNQLDKIRRVMKPD---------LIVYVDEAV-----AGNDAVVRAYEFEKSV-GADAVILTKA-DM------------------DS-------RG----G---AAISIAHTI-GKPLMFLGVGQGY-DDIMP---------------FEPAAVIGELFGGS------KENA-----------------------------------------------
>FtsY_Archaea_Euryarchaeota_KUK45242
-------EKNVSK----------T--------------------------------------KQSFTSRAKS------------LIF-EQE--------VVLDEN------------DLQDPL------------WELEMALLESDVALPVAEKIVASVKDDLVG-QKKKIRA-DTGEIVEEALRSALYKVL--------S-EN-----YFDVD-E-------F----I-AE----A------D----K-PVKIVFVGVNGTGKTT-SI------A------KVARYL---------R------D--R-G-YSI-VLAAGDTFRAGAV----------------EQIEVHANKLEVKLVK---H-----K-----DG--------------------------------KDP------A------A--VIFDA----V-EYAKAH----H-------------RDVVLADTAGRLHTNVN------LMDQMKKIVRVVEPD---------LLIFVDEAI-----AGNDAVERARLFNEAV-PIDGTILTKT-DA------------------DA-------KG----G---AAISISSVT-GKPILFLGVGQDY-PDLVK---------------FEPDWLLERLLGS----------------------------------------------------------
>FtsY_Archaea_Euryarchaeota_OPX81891
-------ENDGAK----------A--------------------------------------KQSFASRARS------------LIF-EQE--------VVLDEK------------DLQDPL------------WELEMALLESDVALPVAETIVASVKGELVG-RKKKIRA-DTGEIVEEALRSALHQVL--------S-EN-----RFDVD-E-------F----I-AK----A------E----K-PVKIVFVGVNGTGKTT-SI------A------KVARYL---------R------D--R-G-YSI-VLAAGDTFRAGAV----------------EQIEVHANNLEVKLVK---H-----K-----DG--------------------------------KDP------A------A--VIFDA----V-EYAKAH----H-------------RDIVLADTAGRLHTNVN------LMDQMKKIVRVVKPD---------LLIFVDEAI-----AGNDAVERARLFNEAV-PIDGTILTKT-DA------------------DA-------KG----G---AAISISHIT-GKPVLFLGVGQDY-PDLVK---------------FEPDWLLDRLLGA----------------------------------------------------------
>FtsY_Archaea_Euryarchaeota_OPY24082
A------SKPQEP----------K--------------------------------------KFGFVSKAKA------------LVF-ERE--------FILDEK------------DLEEPL------------WDLQIALLESDIALTVAEAITEAVKSELVG-SRRKIGK-DTTDIVEQALRNALYNVM--------S-AN-----VFDLD-D-------Y----V-KN----A------K----K-PVHIVFVGINGTGKTT-SI------A------KTAKRF---------K------D--M-G-YSV-VLAAGDTFRAGAI----------------DQLQIHGDRVGVKVIR---H-----Q-----EG--------------------------------GDP------A------A--VVYDA----I-QYAEAH----K-------------ADIVLSDTAGRMHTNLN------LMAQLKKVCRVSAPD---------LIIFVDEAV-----AGNDAVERAAQFNEAV-PINGSILTKT-DA------------------DA-------KG----G---AAISIAYIT-GKPILFLGMGQGY-DDLKK---------------FDPKWFVDQIFD-----------------------------------------------------------
>FtsY_Archaea_Euryarchaeota_SFM54942
K------NESSGA----------K--------------------------------------KFGFAQKAKA------------LVF-ERE--------FILEED------------DLEEPL------------WDLEMALLESDIALSVSEAIVESVKNQLVG-TRRRIGS-NTGNIVEDALKKAIYDVM--------S-AN-----VFDLD-D-------Y----V-KD----A------D----K-PVHIVFIGINGTGKTT-SI------A------KLSKRF---------K------D--Q-G-MSV-VVAAGDTFRAGAI----------------DQLAIHADKIGVKIIK---H-----Q-----EQ--------------------------------GDP------A------A--VIYDA----I-QHAKAN----N-------------VDVVLSDTAGRMHTNIN------LMEQLKKVCRVAPPD---------LIIFVDEAV-----AGNDAVERAAQFNDAV-AINGSILTKT-DA------------------DS-------KG----G---AAISIAYIT-GKPILFLGMGQGY-DDLRK---------------FDPKWFVDQLFAE----------------------------------------------------------
>FtsY_Archaea_Euryarchaeota_TAH76582
E------VKPVEE----------KKSFFKKLA-----------------------------PKVGFTQKAKA------------LVF-NRE--------VYLDEK------------DLEEPL------------WELEMGLLESDLAVSVSEAIVESVKNQLTG-TTKRIGS-NTGDIVEEALKKAILDVV--------S-AN-----TFDFD-E-------Y----V-KN----R------P----K-PVHIVFVGINGTGKTT-SI------S------KMTHRL---------L------K--S-G-YSV-VLAAGDTFRAGAI----------------DQLGIHADRLGVKMIK---H-----Q-----AG--------------------------------ADP------A------A--VIYDA----V-QYAKAH----N-------------IDFVLSDTAGRMHTNMN------LMAQMEKICRVSSPD---------LIIFVDEAV-----AGNDAVERAAQFNDAV-PIDGSILTKI-DA------------------DA-------KG----G---AAISIAYIT-GKPILFFGVGQGY-EDLKK---------------FEPEWFVDQLFGQS---------------------------------------------------------
>FtsY_Archaea_Euryarchaeota_TDQ70974
K------EQAEEQ----------PMATADSSADFSAISSVDSSVVSVDSVSSESEQAEQKKEKTGFFGKAKA------------LIF-DRE--------VILDDD------------DLEGPL------------MELEIALLESDLALSVTDAIVASVREQLSG-TRKRLGK-NTGSIVEEALKNAILEVM--------S-AN-----VFDFD-E-------F----M-EA---RR------G----Q-TVHIAFVGINGTGKTT-SI------A------KIANRL---------Q------K--N-G-YSI-TIAAGDTFRAGAI----------------DQIQIHADRLGIKVIK---H-----Q-----EG--------------------------------SDP------A------A--VIYDA----L-QYAKAH----K-------------SDVLLSDTAGRMHTNVN------LMAQLEKICRVSTPD---------LIIFVDEAT-----AGNDAVERASQFNDAV-PINGTILTKL-DA------------------DS-------KG----G---AAISIAYIT-QKPILFFGVGQEY-DDLLK---------------FDPEWFAKKIFEE----------------------------------------------------------
>FtsY_Archaea_Euryarchaeota_uniprotD4GYW6
G------DEPSGE----------PTADEVEPRESLASDAAKAAL---------TEEDEDDSSGPGRLRRAAA------------FAT-GK---------VVIEEE------------DLEDPL------------WELEMALLQSDVEMQVAEEILETIREKLIG-ETRKQVE-STGQLVSEALHDALYEVI--------S-VG-----QFDFD-Q-------R----I-AE----A------D----K-PVTLIFTGINGVGKTT-TI------A------KLAKYF---------E------K--Q-G-YST-VLANGDTYRAGAN----------------EQIREHAEALDKKLIA---H-----E-----QG--------------------------------GDP------A------A--VIYDG----V-EYAEAH----D-------------IDIVLGDTAGRLHTSND------LMAQLEKIDRVVGPD---------LTLFVDEAV-----AGQDAVERARQFNDAA-AIDGAILTKA-DA------------------DS-------NG----G---AAISIAYVT-GKPILFLGVGQGY-DHIEK---------------FDPEQMVERLLGED------E--------------------------------------------------
>FtsY_Archaea_Euryarchaeota_WP011498292
E------ASPSLK----------Q--------------------------------------KIGFAQKAKA------------LVF-ERE--------VILDGS------------DIEDSL------------WELEMALLESDIAINVAEAIVESVKEELVG-SRKKLGK-NTGELVENALRSAIYKVM--------S-AN-----VFDLD-D-------Y----I-RD----A------E----K-PVHIVFIGINGTGKTT-TI------S------KMAKRL---------K------D--M-K-YSV-VIAAGDTFRAGAI----------------DQIAIHAERIGVKLIK---H-----Q-----EG--------------------------------GDP------A------A--VVYDA----V-QHAKAH----N-------------VDVVLSDTAGRMHTNVN------LMAQLEKVCRVSSPD---------LIIFVDEAV-----AGNDAVERAQQFNTAV-PIHGSILTKT-DA------------------DS-------KG----G---AAISIAYIT-GKPILFLGMGQGY-DDLKK---------------FDPEWFVDQLFE-----------------------------------------------------------
>FtsY_Archaea_Euryarchaeota_WP013194200
E------QETGSK----------S--------------------------------------GTGFGQKAKA------------FVF-KRE--------FVLDED------------DIQDTL------------WDLEMGLLENDIALSVSEAIVESVKNELVG-TRRRIGS-DTGKIVEDALKKSLYNIM--------S-AN-----TFDFD-E-------Y----L-KN----A------E----K-PVHIVFVGVNGTGKTT-TI------A------KMANLL---------Q------N--D-N-YST-VIAAGDTFRAGAI----------------DQIESHANKINTKLIK---H-----Q-----EM--------------------------------GDP------A------A--VVYDA----V-QYAKSR----S-------------IDVVLSDTAGRMHTNVN------LMSQLEKVCRVSSPD---------LIIFVDEAV-----AGNDAVERAQQFNDNI-PIDGSILTKA-DA------------------DS-------KG----G---AAISIAYIT-GKPILYLGIGQGY-EDLKK---------------FDPQWFVDQLFE-----------------------------------------------------------
>FtsY_Archaea_Euryarchaeota_WP013684420
K------DKKLVK----------P--------------------------------------RIGIKEKVSA------------LI--LRR-------EIVIDEG------------KLDEIL------------PELEIILLESDVAFEVVEEISDKLRQRLVG-RTKKVGE-KLSDIVLDELRAIIKEIL--------D-TN-----KFDFD-A-------Y----I-EE-ALKE------K----K-PLNIIFVGVNGTGKTT-TI------A------KLAKRL---------T------D--R-G-YSV-VLAAGDTFRAGAI----------------EQLEEHANRLGVKLIK---H-----K-----AG--------------------------------ADP------A------A--VIYDA----I-AHAESK----G-------------IDVVLADTAGRMHTKKN------LIDQLEKIKRVTKPD---------LTIFVDESI-----AGNDAVERARMFNEAV-GIDGSILTKL-DA------------------DP-------KG----G---TAISISYVT-GKPVLFIGVGQEY-DDLVK---------------FDSDWLIKRIFD-----------------------------------------------------------
>FtsY_Archaea_Euryarchaeota_WP013720062
G------ETKNKK----------G--------------------------------------RFSFLQKAKT------------LVF-EQE--------IILEEK------------DLEEPM------------WALEMALMESDVALPVAEEIVREVKSDLVG-KKKKIGS-DTGQLAEDSLRNALITLL--------S-KN-----HLDFD-E-------Y----I-RA----K------D----K-PVKILFVGVNGTGKTT-SI------A------KVAKYL---------M------D--Q-S-YSV-VLAAGDTFRAGAI----------------EQLEVHGNNLGLKVVK---H-----K-----TG--------------------------------GDP------A------A--VIFDA----I-EYARAH----N-------------KDVVLADTAGRLHTNIN------LMDQMRKIVRVTTPD---------LLIFVDEAI-----AGNDAVERARLFNESV-PIDGSILTKT-DA------------------DA-------KG----G---SAISIAYIT-GKPVLFLGVGQTY-PDLVK---------------FEPEWLVNRLMGEA------EA-------------------------------------------------
>FtsY_Archaea_Euryarchaeota_WP013897848
-----------------------K--------------------------------------SAGITQKAKA------------LVF-ERE--------VILDEN------------DLEDPL------------WELEIALLESDIAMSVSEAIIDSVKQELVG-TRKRIGK-NTDELVEQALRNALLKIM--------S-AN-----IFDFD-E-------F----I-EN----A------D----K-PVNIVFVGINGTGKTT-TI------A------KMANYL---------K------K--R-G-YTP-VLAAGDTFRAGAI----------------DQLDIHSKKVEVKIIK---H-----K-----EG--------------------------------GDP------A------A--VIYDA----L-EYAKAN----K-------------ADVILSDTAGRLHTNVN------LMSQLKKICRISSPD---------LVIFVDEAV-----AGNDAVERASQFNEAV-PIDGSILTKI-DA------------------DA-------KG----G---AAISIAYIT-NKPILFLGIGQGY-DDLKK---------------FDPEWFVNKLFE-----------------------------------------------------------
>FtsY_Archaea_Euryarchaeota_WP014405048
--------------------------------------------------------------KAGILDKAVA------------IT--KGE--------VILTEK------------DLEGPL------------WELEMALLESDVALPVAESIIDSVKKGLSG-QRKRLLS-STGDLVEDALRDSLLGIL--------S-AH-----TLDFE-E-------Y----V-KA----H------E----K-PVTVVFTGVNGTGKTT-TI------A------KLAELL---------K------E--K-G-YGV-VIAAGDTFRAGAI----------------EQLEKHADRLGVKLIK---H-----Q-----QG--------------------------------SDP------A------A--VIYDA----V-AYARSN----R-------------KDVVLADTAGRLHTNVN------LMEQLKKISRVIKPD---------LVIFVDEAI-----AGNDAVERARLFNDAV-PISGSILTKA-DA------------------DS-------KG----G---AAISIAHIT-GKPILYLGIGQGY-KDLKK---------------FDPEWFVDRLLER----------------------------------------------------------
>FtsY_Archaea_Euryarchaeota_WP015324271
A------SKSPEQ----------K--------------------------------------KTGLVSKAKA------------LVF-ERE--------FILDEK------------DLEEPL------------WDLQIALLESDIALTVAEAITEEVKSELVG-SRRKIGK-DTTDIVEQALRNALYNVM--------S-AN-----IFDLD-D-------Y----V-RN----A------R----K-PVHMVFVGINGTGKTT-SI------A------KTAKRF---------K------D--M-G-YSV-VLAAGDTFRAGAI----------------DQLQIHGDRVGVKVIR---H-----Q-----EG--------------------------------GDP------A------A--VVYDA----I-QYAKAH----R-------------ADIVLSDTAGRMHTNLN------LMEQLKKVCRVSTPD---------LIIFVDEAV-----AGNDAVERAAQFNEAV-PINGSILTKT-DA------------------DA-------KG----G---AAISIAYIT-GKPILFLGMGQGY-DDLQK---------------FDPKWFVDQIFE-----------------------------------------------------------
>FtsY_Archaea_Euryarchaeota_WP048143095
E------EKPSEE----------KKSFFKKLT-----------------------------PKVGFAQKAKA------------LVF-NRE--------VYLDAK------------DLEEPL------------WELEMGLLESDLALSVSEAIVESVKNQLTG-TTKRIGS-NTGEIVEVALKKAILDVV--------S-AN-----TFDFD-D-------Y----V-KN----R------E----K-PVHIVFVGINGTGKTT-SI------S------KMTHRL---------L------K--S-G-YSV-VLAAGDTFRAGAI----------------DQLGIHASRLGVKMIK---H-----Q-----AG--------------------------------ADP------A------A--VIYDA----V-QYAKAH----K-------------IDFVLSDTAGRMHTNMN------LMAQMEKICRVSSPD---------LIIFVDEAV-----AGNDAVERASQFNDAV-PIDGSILTKI-DA------------------DA-------KG----G---AAISIAYIT-GKPILFFGVGQGY-EDLQK---------------FDPKWFVDQLFGQ----------------------------------------------------------
>FtsY_Archaea_Euryarchaeota_WP091935711
K------NESSGA----------K--------------------------------------KFGFAQKAKA------------LVF-ERE--------FILEED------------DLEEPL------------WDLEMALLESDIALSVSEAIVESVKNQLVG-TRRRIGS-NTGNIVEDALKKAIYDVM--------S-AN-----VFDLD-D-------Y----V-KD----A------D----K-PVHIVFIGINGTGKTT-SI------A------KLSKRF---------K------D--Q-G-MSV-VVAAGDTFRAGAI----------------DQLAIHADKIGVKIIK---H-----Q-----EQ--------------------------------GDP------A------A--VIYDA----I-QHAKAN----N-------------VDVVLSDTAGRMHTNIN------LMEQLKKVCRVAPPD---------LIIFVDEAV-----AGNDAVERAAQFNDAV-AINGSILTKT-DA------------------DS-------KG----G---AAISIAYIT-GKPILFLGMGQGY-DDLRK---------------FDPKWFVDQLFAE----------------------------------------------------------
>FtsY_Archaea_Euryarchaeota_WP123135867
A------VGTKDE----------N--------------------------------------KTGFAHKAKA------------LVF-ERE--------FILDEA------------DVEDIL------------WELEMSLLESDIAISVSEKIVTDVKQELVG-SRKKIGG-NTSKIVEDALKKSINEVM--------S-AN-----VFDFD-E-------F----I-DS----H------E----K-PVNIVFVGINGTGKTT-SI------A------KIAHRL---------K------A--M-N-KSV-VIAAGDTFRAGAI----------------DQIAVHAERIGVKLVK---H-----Q-----EG--------------------------------GDP------A------A--VVYDA----I-QYAKAH----D-------------SDVVLSDTAGRMHTNVN------LMAQLQKICRVSAPD---------LVLFVDEAV-----AGNDAVERAEQFNEAV-PVDGSILTKT-DA------------------DS-------KG----G---AAISIAYIT-DKPIVFLGLGQEY-EDLKK---------------FDPHWFVDQIFS-----------------------------------------------------------
>FtsY_Archaea_TACK_AJM93181
----------------------------------------------------------------------------------------------------ELNEK------------DIEDIL------------FELEIALLESDVATEVIDSIKDDLKEKLIG-SKVDK-K-EIEKFVKDSLISSISTHF--------D-NAG----EIDLF-Q-------R----I-NE-KKQQ------E----Q-PYLILFVGINGTGKTT-SL------A------KVAHML---------Q------Q--A-K-YSV-VVAAADTFRAGAI----------------EQLREHTNRLNLKLVA---Q-----N-----YN--------------------------------SDP------A------A--VARDA----V-LYAKSH----K-------------TDVVLIDTAGRMQTSEN------LMQQIEKITKVVNPD---------LKIFVGDSL-----AGNDTVNQAREFHEHV-KFDGSILTKS-DA------------------DA-------RG----G---AALSIVKVT-STPVMFVGVGQEY-PDLKP---------------FDKKTFLETVFGTL------EGVDIKKEP------------------TPEPTPEP-----TP--E-PTPEP
>FtsY_Archaea_TACK_KON28635
L------KTAV-----------------------------------------------------GLVIDKIS------------RSE--------------FSDA------------TLEPLL------------WDFKISLVENDVALSVADQLCDEVKGRLLG-ETVGRFE-SKKDRVNEALRDGLYSVL--------Q-APV----NVNLL-E-------A----A-AL-KRQE------R----T-PFIVVFVGVNGTGKTT-TI------A------KVANLL---------L------K--N-G-YSV-VLAGGDTYRAGSI----------------EQLEGHAKRLGVRVIK---H-----P-----YR--------------------------------SDA------A------A--VAFDA----I-NFAQSH----G-------------INAVLVDTAGRMQTNRN------LIDEMKKIVKVAKPH---------LTVLVVDAL-----AGNDSVEQARIFDDAV-GINGVILTKL-DA------------------DV-------KG----G---AAISIAFTI-KKPILYLGTGQLY-DDLAS---------------FDPRVVVESIVS-----------------------------------------------------------
>FtsY_Archaea_TACK_KON33746
L------RKGL-----------------------------------------------------SNAVSKIV------------VTE--------------LKAE------------KLRPIL------------DDFRFSLIENDVAVSVAYYITDELENRLDG-VQVKRIS-DRKDLVKDTLHQVLIEIL--------T-TKE----TINLI-Q-------L----I-EE-KRKL------K----E-PFSILFVGINGTGKTT-SI------A------KVAKFL---------M------K--K-G-YSV-VLAGSDTYRPGSI----------------EQLEQHSKKLGVRMIK---H-----D-----YG--------------------------------ADP------A------A--VAYDT----I-SHAQSR----G-------------INVVLIDTAGRIQTDRN------LMSELAKIKRVVSPD---------LTILVIDAL-----IGNDAVLQAEEFHSSV-TVDGSILTKV-DA------------------DV-------KG----G---ASLSVAHIT-GKPIIFIGVGQNY-EDLEA---------------FEPERFTNMILK-----------------------------------------------------------
>FtsY_Archaea_TACK_OGD46056
L------KKGL-----------------------------------------------------KGLVSKVT------------TAE--------------LKSE------------NLRPIL------------SDFKMSLVENDVAFPVAERICDEMEKRLNG-VQVKRLE-DRRKIVEQNLRDVLLGVM--------L-TNE----RIDLL-K-------A----V-EE-KRRK------K----E-PYTMVFVGINGTGKTT-TI------A------KVAHFF---------S------K--K-G-YSV-VLACSDTYRAGSI----------------EQLEEHARRLGIKMIK---H-----K-----YG--------------------------------ADP------A------A--VAYDT----I-SHAKAH----G-------------INVVLIDTAGRMQTNRN------LMSELEKIKRVVKPD---------MTVLTVDSL-----TGNDAVMQAEEFHKSV-SIDSTILTKV-DA------------------DV-------KG----G---SALSVTYVT-QKPILFIGTGQAY-DDLEQ---------------FDPEKFVEMILR-----------------------------------------------------------
>FtsY_Archaea_TACK_OHE55436
L------RSAISS----------V--------------------------------------TTAVSHRMLD------------VG-------------------------------DVDDFL------------LEFEMGLLESDVAQEVAEDLTKKVKDAVVG-QKIPRSN-DAGDYVKGILKDSIKQAM--------S-EAP----QVDII-Q-------M----I-KE-RKSA------G----G-IFTIVFLGINGTGKTT-TI------A------KVAKLL---------K------D--K-G-FSV-VIACADTYRAGAI----------------EQLTEHANRLSIKAIT---Q-----R-----YG--------------------------------ADP------A------A--VARDA----V-LYAQSH----R-------------IDVVLIDTAGRMQTSKN------LMEEMGKIVRVVKPD---------IKIFVGDAL-----AGNDAVSQAKEFSQYT-GFDAAILTKA-DA------------------DA-------KG----G---SALSIVHVS-HKPIIFLGVGQDY-DSLVP---------------FDVDRFISTIFQ-----------------------------------------------------------
>FtsY_Archaea_TACK_PIU58552
L------KSGL-----------------------------------------------------KGLVNKVT------------TTE--------------LKSE------------NLRPIL------------SEFKMSLAENDVALPVAERICDEMEKRLDG-VQVKRLE-DRKGIVEKNLREVLLEIM--------L-TNN----KIDLL-K-------A----V-DE-KRRK------G----E-PFVIAFVGINGTGKTT-TI------A------KVARFL---------N------E--K-G-YSV-VLACSDTYRAGSI----------------EQLEEHAKRLGLRMIK---H-----K-----YG--------------------------------ADP------A------A--VAYDT----I-SHAKAH----G-------------INVVLIDTAGRMQTNRN------LMNELAKIKRIVNPD---------LTVLTVDSL-----TGNDAVVQAEEFHKSV-GVDATILTKV-DA------------------DV-------KG----G---SALSVTYVT-QKPILFIGTGQRY-EDLEE---------------FNPEKFVQMILK-----------------------------------------------------------
>FtsY_Archaea_TACK_PMP60935
L------KKAFQKA-------------------------------------------------SSSIKEKIE------------YKE--------------IKED------------YISDVM------------EEMKIDLIENDVAYDVADKIIEIVKSKLVG-SKVRRGK-EVEEVIKGTFYDTIYSII--------N-VN-----ELKFI-E-------S----I-KD-KCKK------G----E-PFVIVFLGINGVGKTT-TI------A------KIANLL---------K------K--N-N-IST-VIAASDTFRAGAQ----------------EQIDVHAKKIDVPIIK---G-----Q-----YG--------------------------------ADP------A------S--IAFDA----I-NFARSR----K-------------ICAVLIDTAGRMHSDVD------LMRELKKIIRISKPD---------LKIMIVDAL-----TGNDAVEQARTFNEII-GIDGIIVTKI-DA------------------DV-------KG----G---VALSVASIT-NKPILYLGYGQNY-DDIKQ---------------FDAKEYVKSILS-----------------------------------------------------------
>FtsY_Archaea_TACK_RJS88092
L------QESF-----------------------------------------------------AKLVKKIT------------EVE--------------LKPE------------DLKSLL------------WEFKLSLIENDVAVTVADHICDEIEKRLSG-LRVKRLA-DRRSLIKDTLRKVLLEIL--------E-PSE----KIDLM-E-------I----V-ER-KRRS------R----K-PCVIVFVGINGTGKTT-TI------A------KLAHIL---------L------N--N-N-YSV-VLACSDTFRAGSI----------------EQLSLHAQRLGVPMIK---H-----Q-----YG--------------------------------SDA------A------A--VAYDA----V-QYAEAR----G-------------INVVLIDTAGRMQTNKN------LLSEMEKIIRVADPD---------LVIFVGDSL-----SGNDAVLQAEEFNKSV-HIDGSILTKM-DA------------------DA-------KG----G---AAISVTYVT-KKPVLYVGTGQGY-GDLEP---------------FNPETIVDRILGKD---------------------------------------------------------
>FtsY_Archaea_TACK_RLF24312
----------------------------------------------------------------SALVEKIS------------TSE--------------LTEK------------KLEPIM------------NELLLELVACDIAFPIAEEIVDHLKKELIG-AKVERSKAAIRKFVKEKLREVLLSLL--------E-SGG----EIDLI-K-------M----I-EE-KRRR------R----E-PFVILFLGPNGHGKTT-TI------A------KIAYLL---------L------K--K-G-YSV-VLACSDTFRAGAR----------------EQLEEHAKRLGVKMIR---H-----E-----YG--------------------------------ADP------A------A--VAYDA----V-MYARAR----G-------------IDVVLIDTAGRMQTNVN------LMEELNKIARVVEPD---------LKVFVGDAL-----TGNDALEQAMKFNEYV-GIDAIVLTKV-DA------------------DA-------KG----G---AAITIVKSI-RKPILFLGTGQRY-EDLVP---------------FNPRWIIDRLLE-----------------------------------------------------------
>FtsY_Archaea_TACK_RLI07616
L------RESL-----------------------------------------------------KGLVERLS------------KRR--------------FTEE------------ELDQIL------------WELQLQLISNDVALKVAEHIGSELKRRLLE-AEAPRFG-DRGRIVREALREALREIL--------R-APS----E-DLP-K-------M----V-EE-KRRS------G----E-PLILLFIGVNGTGKTT-TI------A------KVAKLL---------T------D--H-G-YRV-VLASGDTYRAGAI----------------EQLEEHARRLGLRVIR---H-----R-----YG--------------------------------ADP------A------A--VSYDA----V-EHARAR----G-------------YDAVLIDTAGRMQTNRN------LMEELRKIKRVIQPD---------LTILVVDAL-----TGNDAVEQAETFNREV-GFDAAIITKV-DA------------------DA-------RG----G---SSLSIAYST-GKPILYLGTGQGY-GDLQP---------------FNPDWLVERLLP-----------------------------------------------------------
>FtsY_Archaea_TACK_RLI38769
L------KNAV-----------------------------------------------------SLVIDKLS------------RTE--------------LSDN------------SLNPLL------------WEFKISLLENDVALSVAEEMCDEIKELLLG-EAVGRFE-NKKERVNEALRDSLYKVL--------Q-APV----NVDLL-E-------A----V-AI-KRRE------R----T-PLIIVFVGVNGTGKTT-TI------A------KVANLL---------I------K--N-G-YSV-VLAGSDTYRAGSI----------------EQLEGHAKRLGIRMIK---H-----A-----YR--------------------------------SDA------A------A--VAFDA----I-NYARSH----G-------------INVVLVDTAGRMQTNRN------LIDEMKKIVKVAKPH---------LTVLVVDAL-----AGNDSVDQALIFDEAV-GINGVILTKL-DA------------------DV-------KG----G---AAISIAFAI-KKPILYLGIGQFY-DDLTL---------------FDPRTLVESMVE-----------------------------------------------------------
>FtsY_Archaea_TACK_RMF29442
----------------------------------------------------------------------------------------------------ELTEK------------DIDEIF------------FDLELALLESDVAQEVIEDLEKRMKEELVG-RRLEEDE-KREEVIRSWLRNYLLSLF--------D-KAG----SIDLI-N-------T----I-KQ-SEKP--------------FVIVFLGINGTGKTT-TI------A------KVANML---------K------K--E-G-LSV-VMAAGDTHRAGAI----------------EQLTIHGERLGIRVIA---Q-----R-----YG--------------------------------ADP------A------A--VGKDA----V-LYAKSH----R-------------LDVVLVDTAGRIQTNKN------LMDEMSKIIRVVKPN---------LKIFIGDSL-----AGNDTINQAREFYNYT-NFDAAILTKA-DA------------------DV-------KG----G---AALSIVYIT-NKPILYIGVGQEY-DDLIP---------------FDPVKFVDSLVSGN------G--------------------------------------------------
>FtsY_Archaea_TACK_RMW35622
----------------------------------------------------------------------------------------------------ELNEK------------DIEDIL------------FELEISLLESDVATEVIDSIKDDLKEKLIG-SKVDK-K-EIEKFVKDSLISSISGHF--------D-TAG----EIDLF-G-------K----I-NE-KKKQ------G----Q-PFLILFLGINGTGKTT-SL------A------KVAHML---------Q------Q--K-K-YSV-VVAAADTFRAGAI----------------EQLREHTNRLNLKLVA---Q-----N-----YN--------------------------------SDP------A------A--VARDA----V-LYAKSH----K-------------TDVVLIDTAGRMQTSEN------LMQQIEKITKVVNPD---------MKIFVGDSL-----AGNDTVNQAREFHAHT-NFHGSILTKS-DA------------------DA-------RG----G---AALSIVKVT-STPVMYVGVGQEY-PDLKP---------------FDKKIFLETVFGSL------DDVDIKKEP------------------TPEPEPEP-----EP--E-PTPE-
>FtsY_Archaea_TACK_RUM46766
I------RNAVKKF-------------------------------------------------VNSVAETIT------------FKT--------------LSEK------------DVEPLL------------QELLMELVESDVAFEVAEEIVNGLEKRLVG-LKIPRGT-SVKSYVVNSLAEVLVDVL--------S-RG-----YRRLD-L-------L----S-EA-MNRR------G----E-PLRIVFFGVNGVGKTT-TI------A------KFAYMF---------K------R--H-G-ITP-VIVAADTYRAGAQ----------------EQLRKHAERLNVPFIG---G-----R-----YG--------------------------------ADP------A------S--VVYDG----L-EYARAR----G-------------YRVVLADTAGRMHTDRD------LMDELRKIVRVSKPD---------YKALVLDAL-----TGNDAVEQARFFEESV-GIDFIVLTKV-DA------------------DV-------KG----G---TAISVAAVT-GKPILFMGTGQGY-GDLEP---------------FNPRGYVDKLVQGL------Y--------------------------------------------------
>FtsY_Archaea_TACK_RZN56275
----------------------------------------------------------------------------------------------------HISEK------------DIESYL------------WELQISLLECDVALPVVDEIISKIKNNLIG-MKIKRSE-DIYSLIKGTLRKILMESF--------T-T-------IDLI-S-------L----I-SS----S------K----K-PFVIMFLGVNGTGKTT-TI------A------KIGKYL---------T------D--R-G-FKV-IFSCSDTFRAGAE----------------EQLETHAKRLGIKMIK---H-----K-----YG--------------------------------ADP------A------A--VAYDA----I-SYAKAN----N-------------IDVVLIDTAGRMQTDRG------LMDELQKIYRVTKPN---------ITIFVGDAL-----TGNDALNQAQEFNNFV-PIDAIILTKI-DA------------------DA-------KG----G---AAISISYVI-KKPIIFLGVGQNY-DDLKQ---------------FDPEWIINNIFSK----------------------------------------------------------
>FtsY_Archaea_TACK_TET55693
L------KAGF-----------------------------------------------------GNLVSKIT------------TTE--------------LKAE------------QLQPIL------------SDFKLVLVQNDVAFPVAEQICEEMGERLDG-IEVKRVD-DREKLVRKNLHDVLLRVL--------E-TSE----DVNVL-E-------M----A-HE-KRKA------G----E-PLVIVFVGINGTGKTT-SI------A------KIARLF---------N------K--N-G-YTA-VLAGSDTYRAGSI----------------EQLEEHARRLKVRIIK---H-----G-----YG--------------------------------ADP------A------A--VAFDA----I-KHAKAH----G-------------VDVVLIDTAGRIQTDRN------LMNELAKIKRVVDPD---------LTLLVVDAL-----TGNDAALQAEEFNKIV-AIDGTILTKV-DA------------------DS-------KG----G---SALSVAYVT-GKPILFIGVGQAY-EDLEK---------------FKPEQFTQMILE-----------------------------------------------------------
>FtsY_Archaea_TACK_WP011822739
L------KGVLKKF-------------------------------------------------VDSVVEVAV------------TRE--------------LREE------------DIAPLL------------DELVIELAESDVALEVAEEIANRLREELIG-RKIPRFS-DVRSLVVESLEKAIVDVL--------S-RG-----YQPLD-L-------I----A-EA-RSRSP-----G----N-PLRILFFGVNGVGKTT-TI------A------KFAYMF---------K------Q--N-G-ITP-VIAAADTYRAGAQ----------------EQLRRHAEKLSVPFIG---G-----R-----YG--------------------------------ADP------A------S--VVYDA----I-EYARAR----G-------------YRVILADTAGRMHTDRD------LMEELRKITRVAKPD---------YRALVVDAL-----TGNDAVEQARFFDEAV-GIDFIILTKV-DA------------------DV-------KG----G---TALSVAAVT-GKPILFVGTGQKY-EDLEL---------------FDPKRYTEKIIGEL------KQKS-----------------------------------------------
>FtsY_Archaea_TACK_WP055410644
L------KKALKKF-------------------------------------------------VDNVAEVVA------------TKE--------------IKEE------------ELEPIL------------EELVISLAESDVAFEVAEEIAAKLREKLVG-SKVPRFS-DLRSHVVKTLEEAIVEVL--------S-RG-----YKRLD-L-------V----A-EA-SRRSP-----E----N-PLRIVFFGVNGVGKTT-TI------A------KFAYMF---------R------S--Q-G-VTP-VIAAADTFRAGAQ----------------EQLRKHAEKLGVPFIG---G-----R-----YG--------------------------------ADP------A------A--VVYDA----I-EYARAR----G-------------YRVVLIDTAGRLHTDRD------LMEELRKITRVAKPD---------YRALVVDAL-----TGNDAVEQARFFDEAV-GIDFIVMTKV-DA------------------DV-------KG----G---TALSVAAVT-GKPILFMGVGQSY-EDLEP---------------FEPRRYAEKILAEL------KQGET----------------------------------------------
>FtsY_Archaea_TACK_WP116595478
L------RKGL-----------------------------------------------------SSAVSKIV------------VTE--------------LKAE------------KLRPIL------------DDFRLNLIENDVAVPVAYFITDELERRLDG-VQVKRLG-DRKELVKDTLHEVLIEIL--------T-TKE----TVNLL-E-------N----I-EQ-KRKS------K----E-PYTILFVGINGTGKTT-SI------A------KVAQFL---------M------K--K-G-YSV-VLAGADTYRAGSI----------------EQLEQHSRKLGVRMIK---H-----K-----YG--------------------------------ADP------A------A--VAYDA----I-SHAESR----G-------------INVVLIDTAGRIQTDRN------LMSELGKIKRVVDPD---------LTVLVIDAL-----IGNDAVLQAEEFHKSV-SVDANILTKV-DA------------------DV-------KG----G---ASLSVAHVT-GKPIVFIGVGQEY-KDLEA---------------FEPERFTRMILKE----------------------------------------------------------
>FtsY_Bacteria_Acidobacteria_OLB22447
M------KEAVTR----------T--------------------------------------RENLSERIEE------------VVS--------------FNKE------------IDRATL------------DDLEATLIAADLGTTTTREVLDKLRDKADR-KQI---K-NVDELK-RLLKEELLAIL--------T-A------AGTQ--P------------V-QK--V-D------G----T-PEVILIVGVNGTGKTT-TI------G------KLAQVF---------R------S--D-G-KTV-LLCAADTFRAAAI----------------EQLEIWGQRTGTEVIR---T-----K-----PG--------------------------------GDP------A------A--VLYDA----L-QAATAR----H-------------SDYVIIDTAGRLHTKTN------LMAELEKMRRTANRI--IPGAP-HETLLVMDAT-----TGQNGLQQARLFTDAA-GVTGIVLTKL-DG------------------TA-------KG----G---VVVAISREL-GVPVRYVGVGEKP-GDLLP---------------FNPKDFVDSLFA-----------------------------------------------------------
>FtsY_Bacteria_Acidobacteria_PWU10103
L------KSGVQK----------T--------------------------------------RAGLVSAVDD------------LIQ--------------GKKE------------IDPDLL------------DELEFTLISADIGVRTTEEILTTIRGRVER-HQL---N-DPTELK-GLIREQLLEIL--------Q-A------SER---A------------P-AR--V-S------E----P-PAVVLVVGVNGSGKTT-TI------G------KLSNRF---------K------N--E-G-RTV-LLCAADTFRAAAI----------------EQLEIWGERTKTRVIR---Q-----S-----AG--------------------------------SDP------S------A--VLFDA----L-QAARAS----R-------------VDYVIVDTAGRLQTKEN------LMAELQKMARTARKV--VPEAP-HEVLLVLDAT-----TGQNGLEQARKFTETS-GVTGIVLTKL-DG------------------TA-------KG----G---IVVAIAREL-NLPIRYVGVGEKL-DDLLP---------------FDAESFIDSLFEK----------------------------------------------------------
>FtsY_Bacteria_Acidobacteria_PYP84161
M------KQAVTR----------T--------------------------------------RENLSEKIDQ------------VVA--------------FTKE------------IDRNTL------------DDLEAILISADLGTSTTEQILSKLREKADR-KQI---K-DVAELK-RLIKEQILEIL--------N-S------TPPR--A------------G-RP--A-K------G----E-PEVVMVVGVNGTGKTT-TI------G------KLAHAL---------R------S--E-G-KTV-LLCAADTFRAAAI----------------EQLEIWGSRTGVEVIK---T-----K-----PG--------------------------------GDP------A------A--VLFDS----L-NAAKSR----H-------------TDSVIVDTAGRLHTKAN------LMAELEKMKRTAQRI--IPGSP-HEVLLVMDAT-----TGQNGLQQARQFTESA-GVTGIVLTKL-DG------------------TA-------KG----G---VVVAISRDL-GLPVRYVGVGEKV-GDLLP---------------FNAQNFVDSLFSAE---------------------------------------------------------
>FtsY_Bacteria_Acidobacteria_WP011524136
M------KEAVTR----------T--------------------------------------RESLTERIED------------AVG--------------VRPE------------IDDYTL------------NELELTLIAADLGSVTTAEVLQALKDKVDR-KQV---Q-STDEIK-GVLKAEILRLL--------N-E------AAAKS-P------------V-RT--V-D------Q----P-PEVILVVGVNGTGKTT-TI------G------KLSNLL---------R------A--Q-G-KQV-LLCAADTFRAAAI----------------DQLEVWGERTGVEVIK---T-----K-----PG--------------------------------GDP------S------A--VLFDA----L-QAAKAR----A-------------VDYVIVDTAGRLHTKQN------LMLELEKMKRTAQKF--IPSAP-HEVLLVMDAT-----TGQNGLQQAKLFTESA-GVTGIVLTKL-DG------------------TA-------KG----G---VVVAISREL-GLPVRYVGVGEKI-GDILP---------------FNANDFVESLFA-----------------------------------------------------------
>FtsY_Bacteria_Acidobacteria_WP011685938
L------KSGVQK----------T--------------------------------------RAGLVTALED------------ALQ--------------GKKE------------IDADLL------------DELEFTLISADIGVATTSEILESIRQRVER-HQL---A-DAGELK-GLIRERLLEIL--------Q-A------SER---A------------P-AR--V-A------E----P-PAVVLVVGVNGAGKTT-TI------G------KLAHRF---------K------N--E-Q-RSV-LLCAADTFRAAAI----------------EQLEIWGERTGTQVIR---Q-----K-----PG--------------------------------SDP------S------A--VLFDA----V-TAAKSR----K-------------VDYVIVDTAGRLQTKEH------LMLELEKMNRTARKV--IPDAP-HEVLLVLDAT-----TGQNGLEQARKFTGSS-GVTGIVLTKL-DG------------------TA-------KG----G---IVVAIAREL-NLPIRYIGVGEKI-EDLLP---------------FDGEKFIESLFEK----------------------------------------------------------
>FtsY_Bacteria_Acidobacteria_WP020708749
M------REAVTR----------T--------------------------------------RENLSQSLEE------------IVA--------------LTIE------------IDDKAL------------DELEMSLIAADLGVVTAQEILSALRERALN-HKI---R-DGAELK-QMLRVEIKAIL--------D-A------YAT---P------------P-RV--V-E------Q----A-PEVILLVGVNGTGKTT-TS------G------KLAAWY---------R------R--M-G-KTV-LLCAADTFRAAAI----------------EQLEIWGQRTGVEIIK---T-----K-----QG--------------------------------GDP------S------A--VLFDA----L-NAAKAR----S-------------IDVLLVDTAGRLHTKND------LMKELDKMRRTTQRF--IPDAP-HEVLLVMDAT-----TGQNGMQQAKLFTESA-GVTGIVLTKL-DG------------------TA-------KG----G---VAVAIAREL-QLPVRFVGVGEKL-DDLLP---------------FDSAAFTDSLLGA----------------------------------------------------------
>FtsY_Bacteria_Acidobacteria_WP020712088
M------KQAVTR----------T--------------------------------------RESFTESISS------------VIA--------------LTRE------------VDETTL------------VNLEPLLLAADLGAPTTALVMENLRQRALR-TGI---Q-GGDELK-QLLKAELKAVL--------D-G------VAR---P------------I-RH--P-A------T----P-PEVIMMVGVNGTGKTT-TT------G------KLSAYF---------T------A--Q-G-RTV-LLCAADTFRAAAI----------------EQLEVWAQRSDVQIIK---T-----K-----QG--------------------------------GDP------S------A--ALYDA----C-AAAKAR----G-------------TQILIVDTAGRLHTKTD------LMKELDKMRRTAEKL--VPGAP-HQTLLVMDAT-----TGQNGLQQARLFTEAA-HVTGIVLTKL-DG------------------TA-------KG----G---IVLAIATEL-KLPVIYAGIGEKL-EDIIP---------------FDSSSFIDSLLD-----------------------------------------------------------
>FtsY_Bacteria_Acidobacteria_WP026443627
M------KQAISR----------T--------------------------------------RENLSDRIES------------VMA--------------LTRE------------VDESAL------------EDLEMSLLASDLGVTTTSEIIDHLRERAKR-QQI---R-DGAELK-SLLKEQIQGIL--------D-A------QQR---P------------A-PF--V-P------A----P-PAVIMMVGVNGTGKTT-TS------G------KLAAFY---------R------S--Q-G-KTV-LLCAADTFRAAAM----------------EQLEVWSQRSGVEMIK---G-----R-----QG--------------------------------GDP------S------A--VLFDA----L-QAAKAR----A-------------RDVLIVDTAGRLHTKDG------LMAELDKMRRTTRRL--VPDGP-HEVLLVMDAT-----TGQNGLQQARIFTESA-GVTGIVLTKL-DG------------------TA-------KG----G---IAVAIAREL-KLPVRYVGVGEKL-EDILP---------------FDSSAFVDSLLGA----------------------------------------------------------
>FtsY_Bacteria_Acidobacteria_WP031499580
L------KQGIQK----------T--------------------------------------RSGLVGSLDN------------LIY--------------GKKE------------IDPDLL------------EELEFNLIGSDIGVRTATEILDGIRQRVER-QQL---S-DAGELR-SLIRQQLLEIL--------E-A------NEK---P------------I-LW--A-S------K----P-PTVVMIVGVNGVGKTT-SI------G------KLAHRF---------K------S--D-G-QSV-LICAADTFRAAAI----------------EQLEVWAKRSNVDLIR---Q-----Q-----HG--------------------------------ADP------S------A--VLFDA----L-QAAQAR----N-------------STLVLVDTAGRLHNKAH------LMAELEKMTRTASRV--IPDAP-HEVWLVLDAT-----TGQNGLEQAKKFTESA-GVTGIVLTKL-DG------------------TA-------KG----G---VVVAIAREM-NLPIRYVGIGEQM-DDLIP---------------FEADKFVASLFDN----------------------------------------------------------
>FtsY_Bacteria_Acidobacteria_WP050057444
M------KQAVSR----------T--------------------------------------RESLEDRIEG------------VLS--------------LTRT------------VDESAL------------EDLEMSLIASDIGVTTATEILEALRDRAKR-QQI---K-DGAELK-QLLKEQLKAIL--------D-E------QNR---P------------A-RT--V-A------K----P-PEVILMVGVNGTGKTT-TS------G------KLAAYY---------R------A--Q-G-RSV-LLCAADTFRAAAI----------------EQLEVWSERSGVELIK---S-----R-----QG--------------------------------GDP------S------A--VLYDA----L-QAATAR----S-------------RDFLIVDTAGRLHTKNN------LMAELDKMRRTTQRL--IPDAP-HEVLLVMDAT-----TGQNGLQQARLFTESA-GVTGIVLTKL-DG------------------TA-------KG----G---IAIAIAREL-KLPVRYIGVGEKI-DDLLP---------------FDSDAFVDSLLER----------------------------------------------------------
>FtsY_Bacteria_Acidobacteria_WP089410219
M------KQAVSR----------T--------------------------------------RENLSESIGS------------VIA--------------LTRE------------VDESTL------------IDLEPLLLAADLGGETTAIVLEHLRQRALR-TGI---D-GGADLK-RLLKSELKAIL--------D-G------VEV---P------------I-QH--P-V------S----G-PEVIMMVGVNGTGKTT-TS------G------KLANLF---------T------T--Q-G-KSV-LLCAADTFRAAAI----------------EQLQVWADRSGVAIIK---T-----K-----QG--------------------------------GDP------S------A--ALYDA----C-TASKAR----N-------------IDILIADTAGRLHTKTD------LMKELDKMRRTVEKL--IPGGP-HQTLLVMDAT-----TGQNGMQQARLFTEAA-KVTGIVLTKL-DG------------------TA-------KG----G---IVLAIATEL-KLPVVYAGTGEKI-EDLIP---------------FDSSSFIDSLLD-----------------------------------------------------------
>FtsY_Bacteria_Acidobacteria_WP089842639
M------RSAVAR----------T--------------------------------------RTTLNDRMGA------------VLA--------------LTRA------------VDESSL------------EDLEAVLLTTDIGTTTTAEILETLRQRAMR-QGI---E-SGAELK-TLLRAELKAVL--------D-R------VAV---P------------V-RH--P-A------S----P-PEVIMMVGVNGTGKTT-TT------G------KLAQLL---------T------S--Q-G-RSV-LLCAADTFRAAAI----------------EQLEVWATRSGVPLIK---T-----R-----QG--------------------------------GDP------S------A--ALYDA----C-AAAKAR----G-------------SQVLIVDTAGRLHTKTD------LMKELDKMRRTAEKL--VPGAP-HQTLLVMDAT-----TGQNGLTQARLFTEAA-HVTGIVLTKL-DG------------------TA-------KG----G---IVLAIATEL-KLPVVYAGTGEKI-EDLIP---------------FDSESFIDSLLD-----------------------------------------------------------
>FtsY_Bacteria_Acidobacteria_WP103932716
M------KKAVTR----------T--------------------------------------RDSFSQSLSA------------VVA--------------LTRE------------VDDASL------------DDLELALLASDIGAPTTQEIIARLRDRALR-QGI---S-DGAQLK-QALKSEILRIL--------D-A------VAH---P------------V-AH--P-A------T----P-PEVIMMVGVNGTGKTT-TT------G------KLAALF---------RKPTREFP--E-G-RSV-LLCAADTFRAAAI----------------EQLEVWSQRSGVELIK---T-----K-----QG--------------------------------GDP------S------A--ALFDA----A-TAAKAR----G-------------KDILIVDTAGRLHTKSD------LMKELDKMVRTANKI--IPGAP-HQTLLVIDAT-----TGQNGLQQARLFTEAA-KVSGIVLTKL-DG------------------TA-------KG----G---IVVAIAHEL-GLPVLYAGVGEKI-DDILP---------------FEPEAFVDSMLE-----------------------------------------------------------
>FtsY_Bacteria_Acidobacteria_WP105311772
L------KSGVQK----------T--------------------------------------RAGLVSALED------------AIQ--------------GKKE------------IDQDLL------------DELEFTLISADIGVRTTGEILERIRQRVER-HQV---N-DAVELR-GLIREHLLEIL--------E-A------SER---A------------P-AR--V-A------V----P-PAVILVIGVNGSGKTT-TI------G------KLASRF---------K------N--E-Q-RSV-LLCAADTFRAAAI----------------EQLEIWGARTGTQVIR---Q-----S-----PG--------------------------------SDP------S------A--VLFDA----L-TAARAR----G-------------VDYVIVDTAGRLQTKEN------LMAELQKMDRTAKKV--IPDAP-HEVLLVLDAT-----TGQNGLEQARKFTETS-GVTGIVLTKL-DG------------------TA-------KG----G---IVVAIAHEL-NLPIRYVGIGEKV-DDLLP---------------FDSEKFIQSLFEK----------------------------------------------------------
>FtsY_Bacteria_Acidobacteria_WP105497761
L------KSGVQK----------T--------------------------------------RAGLVNALED------------ALQ--------------GKKA------------IDADLL------------DELEYTLIAADIGVRTTEEILERIRERASR-HQL---N-DAAEVK-GLIREHLLEIL--------E-A------SER---A------------P-AH--V-S------E----P-PAVILVIGVNGAGKTT-TI------G------KLSHRF---------K------A--E-Q-RSV-LMCAADTFRAAAI----------------EQLEIWGQRTGTPVIR---Q-----N-----PG--------------------------------SDP------S------A--VLFDA----L-NAARAR----K-------------TDYVIVDTAGRLQTKEN------LMAELQKMDRTAKKV--IPDAP-HEVLLVLDAT-----TGQNGLEQARKFTDTS-GVTGIVLTKL-DG------------------TA-------KG----G---IVVAIAREL-NLPIRYIGVGEKV-DDLLP---------------FDAEKFIASLFEK----------------------------------------------------------
>FtsY_Bacteria_Acidobacteria_WP106809374
M------KQAVTR----------T--------------------------------------RENLAGRIEQ------------VVS--------------LGKE------------IDRNTL------------DDLEATLISADLGMATTQQVLATLREKADR-KQI---K-DVQELK-RLLKEELLAIL--------N-S------ASAR--P------------V-RK--V-D------G----V-PEVILIVGVNGTGKTT-TI------G------KLAQVF---------R------S--Q-G-KNV-LLCAADTFRAAAI----------------EQLEIWGQRTGTEVIK---T-----K-----PG--------------------------------GDP------A------A--VLFDA----L-QAAAAR----K-------------NDYVIVDTAGRLHTKSS------LMAELEKMRRTAQRI--IPGAP-HETLLVMDAT-----TGQNGLQQARLFTESA-GVTGIVLTKL-DG------------------TA-------KG----G---VVVAISREL-GLPVRFVGVGEKA-SDLLP---------------FDPKEFVDSLFE-----------------------------------------------------------
>FtsY_Bacteria_Acidobacteria_WP117297433
M------KQAVSR----------T--------------------------------------RESLGERIEG------------VIA--------------LTRE------------VDEAAL------------EDLEMSLIASDIGVTTAAEIIERLRDRGKR-QGI---R-NGAELK-DLLREHLKQIL--------D-E------QQR---P------------V-AK--V-A------A----P-PEVIMMVGVNGTGKTT-TS------G------KLAAWY---------R------A--Q-A-KTV-LMCAADTFRAAAI----------------EQLEVWGERSGVEIVR---T-----K-----QG--------------------------------GDP------S------A--VLFDA----L-QAAKSR----H-------------NDVLIVDTAGRLHTKNS------LMAELDKMRRTTQRI--IPDAP-HEVLLVMDAT-----TGQNGLQQARLFTESA-GVTGIVLTKL-DG------------------TA-------KG----G---IAIAIAREL-KLPVRFVGVGEKI-EDILP---------------FDSGAFVDSLLGN----------------------------------------------------------
>FtsY_Bacteria_Acidobacteria_WP121469822
M------KQAVTR----------T--------------------------------------RESFTESISS------------VIA--------------LTRE------------VDESTL------------VGLEPVLLAADIGSTTTALVLENLRQRALR-TGI---Q-GGGELK-QLLKAELKQIL--------D-G------VAQ---P------------V-RH--P-A------T----S-PEVIMMVGVNGTGKTT-TS------G------KLAALF---------R------S--Q-G-RTV-LLCAADTFRAAAI----------------EQLEVWAQRSDVPIIK---T-----K-----QG--------------------------------GDP------S------A--ALYDA----C-SAAKAR----G-------------TQVLIVDTAGRLHTKTD------LMKELDKMRRTAEKL--VPGAP-HQTLLVMDAT-----TGQNGLTQARLFTEAA-HVTGIVLTKL-DG------------------TA-------KG----G---IVLAIATEL-KLPVLYAGVGEKM-EDILP---------------FDSATFIATLLD-----------------------------------------------------------
>FtsY_Bacteria_Acidobacteria_WP129209186
M------KQAVSR----------T--------------------------------------RESLEDRIET------------VLS--------------MTRT------------VDDAAL------------EELEMSLIASDIGVNVTTEILDALRERAKR-QQI---R-DGEELR-SLLKEQLKAIL--------D-E------QAR---P------------P-RT--V-A------N----P-PEVILMVGVNGTGKTT-TS------G------KMAAHF---------R------A--Q-N-KSV-LLCAADTFRAAAI----------------EQLEVWSQRSGVEMIR---S-----K-----QG--------------------------------GDP------S------A--VLFDA----L-QAATAR----K-------------KDYLIVDTAGRLHTKAG------LMDELDKMRRITQRF--IPDAP-HEVLLVLDAT-----TGQNGLQQARLFTESA-GVTGIVLTKL-DG------------------TA-------KG----G---IAVAIAREL-KLPVRYIGVGEKI-DDLLP---------------FDSEAFVESLLG-----------------------------------------------------------
>FtsY_Bacteria_Acidobacteria_WP131990758
M------RQAVSR----------T--------------------------------------RESLNDRIEG------------VLA--------------MTRE------------VDEAAL------------EELEMSLLASDLGVATTTEVVNALREHAKR-QQI---R-DGAELK-DLLRAQLKAIL--------D-E------QQK---P------------P-KT--V-A------I----G-PEVILMVGVNGTGKTT-TS------G------KLAAFY---------R------A--Q-G-KTA-MLCAADTFRAAAI----------------EQLEVWAERSGVEIIK---T-----R-----QG--------------------------------GDP------S------A--ALYDA----L-QAAKAR----A-------------IDVLLVDTAGRLHTKNS------LMAELDKMRRTAQRL--IPDAP-HEVLLVMDAT-----TGQNGLQQARLFTSFA-GVTGIVLTKL-DG------------------TA-------KG----G---IAIAIAKEL-NLPVRFVGTGEKL-ENLLP---------------FDSGAFVDSLLGA----------------------------------------------------------
>FtsY_Bacteria_Aquificae_ACN99145
I------KTGLEK----------T--------------------------------------KKQLIEGFNK------------I-S--------------FGRK------------IDESLF------------EEIETVLLKADVGVSATTEIIDFLRKESKK-RGI---T-EGEQLK-ELLKEKLYDIL--------K-D------CQS---S-------L----K-LL--G-E-----------K-PDVILFLGVNGSGKTT-TV------G------KLAWML---------K------N--E-G-KSV-VLAAADTFRAAAI----------------DQLEVWANRVGVRIVK---H-----Q-----PG--------------------------------ADP------S------A--VVFDA----I-NSAKSK----G-------------DDIVIVDTAGRLHTKEH------LMKELQKIKRTIQKF--SPNQP-VETLLVLDGT-----LGQNSINQAKVFKEAT-DVSGIVITKL-DG------------------TA-------KG----G---AIIPICRDL-KIPVKFIGVGEGL-EDLQP---------------FDAKMFVYALFD-----------------------------------------------------------
>FtsY_Bacteria_Aquificae_BAT71835
L------KEGLSK----------S--------------------------------------KDSLLGRIDR-----------------------------LIQD------------ERFTDV------------DSLEEILLTADVGVEATEEIISRLKRRIEI-GEI---K-SGKGLL-RALEEEILRIL--------K-S------AEG----------------D-LR--I-D------T----K-PFVIMVVGVNGTGKTT-TI------A------KLGNML---------K------K--Q-G-YSV-LFAAGDTFRAAAI----------------EQLEMWGERIGIPVIK---Q-----K-----PG--------------------------------ADP------S------G--VVYDA----L-QAAKAR----N-------------IDVVIIDTAGRLHTKVN------LMEELKKMARVASKE--VPGAP-HETLLVLDAV-----VGQNAISQAKIFSRAI-PITGVVLTKL-DG------------------TA-------KG----G---IVVAIAKKF-GISIKFIGVGEKM-DDLQK---------------FDAERFVDALFDR----------------------------------------------------------
>FtsY_Bacteria_Aquificae_PMP90991
I------LGIVDI----------P--------------------------------------KESLFEKISK------------TLK--------------KTKDTILLNTIFINRKIDEELF------------EELEEKLIRADINVKLVLNIVENLKKEAIK-RNL---Q-TAEQLK-PLLKEELLSII--------K-N------CGN---KDLF---FE----L-LN--E-K------E----K-PFVILFLGVNGSGKTT-TI------G------KLASIY---------K------A--Q-N-KKV-LLGAADTFRAAAI----------------EQLEVWAQRAQVDIVK---K-----Q-----EG--------------------------------SDP------A------S--VAFEA----T-KKGLEE----G-------------YDVVIIDTAGRLHTKEP------LINELRKIKKSIQKA--YEKAP-HKALLVIDST-----IGQNSISQAKIFKEAV-DINGLVITKL-DG------------------TS-------KG----G---SVISICKDL-ALPIYMTADGERM-EDLDP---------------FDPETFVDALLS-----------------------------------------------------------
>FtsY_Bacteria_Aquificae_RTZ65333
L------KQGLSR----------T--------------------------------------GSSLTEGVST------------AVL--------------GKKQ------------IDDDVF------------EELETRLLVADVGMEATMKIIDKLTEKVKR-KEL---E-NIDALM-PAMHQVMIEIL--------R-P------VST---P-------L----E-IK--D-E------H----H-PTVILMVGINGAGKTT-TI------G------KLAKQY---------Q------K--Q-G-KSV-MLAAGDTFRAAAV----------------EQLQVWGERNDIPVVA---Q-----G-----TG--------------------------------ADS------A------S--VIYDA----M-ESAKAK----G-------------IDILLADTAGRLHTQDN------LMEELKKVKRVMQKI--DPEAP-HEVMLIIDAS-----IGQNALAQAKEFNAAI-GVTGISVTKL-DG------------------TA-------KG----G---ILFAIAEQA-KIPVRFIGVGEGI-DDLQE---------------FDASKFVGALLAGE------E--------------------------------------------------
>FtsY_Bacteria_Aquificae_RTZ68541
N------NQFLEIY--------FTALVESGKSEPAKKLLEEVGKENLPPLAV-AKLLEKEPKKESLFEKFKRGLKKTRKVLGLENFF--------------KRSE------------LGEEFY------------EELEELLIKLDIGVDTAVSLTEEVRE-----KNF---K-SAEEVK-DYLKKRFKEIL--------S-S------CKG---K------------F-RL----T------R----K-PSVVLFVGINGSGKTT-TI------G------KLAYKL---------T------K--E-G-KNV-LIVACDTFRAAAT----------------EQLKEWANRANAEFVG---D-----K-----EG--------------------------------TDP------G------A--VLYRG----L-KKAFEG----N-------------YDTVLVDTAGRLHTKEH------LLREMQKLVKVVKKF--DEKGP-EEILLVLDAT-----IGQNSINQAKLFSSAV-DISGIVLTKL-DG------------------TA-------KG----G---AIVAICKTL-KIPVKFIGIGEAI-EDLET---------------FDVEKFVNAMFD-----------------------------------------------------------
>FtsY_Bacteria_Aquificae_RUM40602
L------GISGSKL---LKSFKEG--------------------------------------LKKTRDALGL------------SAF--------------KGRE------------VDESLF------------EELEEKLILADVGVNTTLELIDHLRNEAKK-KKI---K-SSDQLL-ELLKEKLKEML--------S-K------CRG----------------S-LN--I-S------E----K-PSVILVLGVNGVGKTT-TI------G------KLAKQL---------K------D--K-G-HSV-VLAAGDTFRAAAI----------------EQLEVWAERAGVRIIK---G-----Q-----EG--------------------------------TDP------A------A--VVFDA----I-QSVKAK----G-------------DDILIVDTAGRLHNKDR------LMKEIHKIKKVIGRE--FPGQP-AEILLVLDAN-----TGQNAISQARAFKEIT-DVTGIALTKL-DG------------------TA-------KG----G---IVIAICNDL-KIPIKFVGIGERI-EDLRE---------------FDPDEFIEGLFEGN------SVQ------------------------------------------------
>FtsY_Bacteria_Aquificae_RUM48310
L------KKGLEK----------T--------------------------------------KKQLSDTFSA------------I-S--------------FGRK------------IDESLF------------EDIEVVLLKADVGIEATEEIIEFLRKESKK-RKI---T-EGEQLK-ELLKEKLIEIL--------T-P------CSG---K-------L----N-LL--G-E-----------K-PDVILFLGINGSGKTT-TV------G------KLANQF---------K------E--E-G-KSV-VLAAADTFRAAAI----------------DQLQIWADRVGVRIIK---H-----K-----EG--------------------------------ADP------S------A--VVFDA----I-NSAKAK----G-------------EDIVLVDTAGRLHTKEN------LMKELQKIKRTIKKF--SENQP-CETLLVLDGT-----IGQNSINQAKTFKEAI-DISGIIITKL-DG------------------TA-------KG----G---ALIPICKQL-QIPIKYIGVGETV-EDLQP---------------FDPKAFVEAILD-----------------------------------------------------------
>FtsY_Bacteria_Aquificae_RUM57391
L------KEGLRK----------T--------------------------------------KNQLSDSFSK------------I-S--------------FGRK------------IDESLF------------EDIEMVLLQADVGVKATEEIIEFLRKESKK-RKI---K-DGEGLK-ELLKEKLYEIL--------K-E------CEG---R-------L----E-LG--E-E-----------K-PAVILFVGVNGSGKTT-TV------G------KLASQF---------K------K--D-G-KSV-VLAAADTFRAAAI----------------DQLEEWAKRSDVRIVK---H-----S-----QG--------------------------------ADP------S------A--VVFDA----V-KSAQSR----E-------------DDIVLIDTAGRLHTKDH------LIKELQKIKRTIKKL--APNQP-VETILVLDGT-----IGQNSINQAKTFKEAT-DISGIIITKL-DG------------------TA-------KG----G---AIIPICKEL-KIPVKYIGVGEGI-EDLQP---------------FDAKAFVDAIFN-----------------------------------------------------------
>FtsY_Bacteria_Aquificae_WP008286523
A------LGLVEE----------K--------------------------------------KESLLDKLKK------------GLR--------------KTKESVEFGIVFRGRKVDDELF------------EELEELLVKADVGVKTAVNLVEDLRKTAIR-KNI---K-SSEELK-EITKEKVKELL--------R-G------CEG---K-------L----N-LP--T-E------K----K-PVVVLFLGVNGSGKTT-TI------G------KLAHRF---------T------K--E-G-KRV-LLVAADTFRAAAI----------------EQLEVWAQRSGADITK---K-----H-----EG--------------------------------ADP------A------S--VVYEG----V-DRAIRE----G-------------HDVVLIDTAGRLHTKEP------LIQELRKVKKVIQKL--APEEP-SETLLVLDAT-----IGQNSIQQAKVFKEAV-DISGIVVTKL-DG------------------SA-------KG----G---AVIAICREL-KIPIKLIGVGEGI-DDLQP---------------FSVDEYVDALFD-----------------------------------------------------------
>FtsY_Bacteria_Aquificae_WP012513657
I------LGIVDI----------P--------------------------------------KESLFEKISK------------TLK--------------KTKDTILLNTIFINRKIDEELF------------EELEEKLIRADINVKLVLNIVENLKKEAIK-RNL---Q-TAEQLK-PLLKEELLSII--------R-N------CGN---KDLF---FE----L-LN--E-K------E----K-PFVILFLGVNGSGKTT-TI------G------KLASIY---------K------A--Q-N-KKV-LLGAADTFRAAAI----------------EQLEVWAQRAQVDIVK---K-----Q-----EG--------------------------------ADP------A------S--VAFEA----T-KKGLEE----D-------------YDVVIIDTAGRLHTKEP------LINELRKIKKSIQKA--YEKAP-QKALLVIDST-----IGQNSISQAKIFKEAV-DINGLVITKL-DG------------------TS-------KG----G---SVISICKDL-ALPIYMTADGERM-EDLDP---------------FDPETFVDALLS-----------------------------------------------------------
>FtsY_Bacteria_Aquificae_WP012675543
L------KEGLSK----------T--------------------------------------KKQISDSFNL------------I-S--------------FGRK------------IDESLF------------EDIEMVLLKADVGLKATEEIIQFLREESKK-RKI---T-EGEDLK-ELLKEKLYEIL--------K-K------CEG---K-------L----E-LG--D-Q-----------K-PAVILFLGINGSGKTT-TI------G------KLASQF---------V------Q--E-G-KSV-VLAAADTFRAAAI----------------DQLEVWAERSGARIVK---H-----T-----QG--------------------------------ADP------S------A--VVYDA----V-NSAKSR----G-------------DDIVLIDTAGRLHTKEH------LMKELQKIKRTIKKL--MPDQP-VETILVLDGT-----IGQNSINQAKTFKEST-DVTGIVITKL-DG------------------TA-------KG----G---AIIPICQEL-CIPVKFIGVGEDI-EDLQP---------------FDAKNFVDALFD-----------------------------------------------------------
>FtsY_Bacteria_Aquificae_WP013638016
L------GLSGSKL---LKSFKEG--------------------------------------LKKTRDALGL------------SAF--------------KGRE------------VDESLF------------EELEEKLILADVGVNTTLELIDYLRNEAKK-RKI---K-SSDQLL-ELLKGKLKEML--------S-K------CRG----------------S-FN--I-S------E----K-PSVILVLGVNGVGKTT-TI------G------KLAKQL---------K------E--K-G-YCV-VLAAGDTFRAAAI----------------EQLEVWAERAGVRIIK---G-----Q-----EG--------------------------------TDP------A------A--VVFDA----I-QSVKAK----G-------------DDILIVDTAGRLHNKDR------LMKEIHKIKKVIGRE--FPGQP-AEILLVLDAN-----TGQNAISQARAFKEIT-DVTGIALTKL-DG------------------TA-------KG----G---IVIAICNDL-KIPIKLVGIGEKI-EDLRK---------------FDPKEFVEGLFEVE------KE-------------------------------------------------
>FtsY_Bacteria_Aquificae_WP015419223
I------LGIVDI----------P--------------------------------------KESLFEKISK------------TLK--------------KTKDIILLNTIFINRKIDEELF------------EELEEKLIRADINVKLVLNIVENLKTEAIK-RNL---Q-TAEQLK-PLLKEELLSII--------K-N------CGN---KDLF---FE----L-LN--E-K------E----K-PFVILFLGVNGSGKTT-TI------G------KLASIY---------K------A--Q-N-KKV-LLGAADTFRAAAI----------------EQLEVWAQRAQVDIVK---K-----Q-----EG--------------------------------ADP------A------S--VAFEA----T-KKGLEE----G-------------YDVVIIDTAGRLHTKEP------LINELRKIKKSIQKA--YEKAP-QKALLVIDST-----IGQNSISQAKIFKEAV-DINGLVITKL-DG------------------TS-------KG----G---SVISICKDL-ALPIYMTADGERM-EDLDP---------------FDPETFVDALLS-----------------------------------------------------------
>FtsY_Bacteria_Aquificae_WP029521739
L------KSGLEK----------T--------------------------------------KKQFVDTFSS------------I-S--------------FGRK------------IDEELF------------EDIEMVLLKADVGVKETEEILDFLRKESKK-RRL---K-DGEELK-ELLKEKLYEIL--------K-E------CEK---P-------L----N-LG--D-E-----------K-PAVILFLGINGSGKTT-TV------G------KLAAQF---------V------K--E-G-KSV-VLAAADTFRAAAI----------------DQLEVWAERAGARIVK---H-----S-----PG--------------------------------ADP------A------A--VVYDA----V-NSAKSR----G-------------DDIVLVDTAGRLHTKEH------LIKELQKIKRTIQKL--MPNQP-VETILVLDGT-----IGQNSINQAKVFKEAT-DITGIVITKL-DG------------------TA-------KG----G---AIIPICKEL-KIPIKFIGVGEGI-EDLQP---------------FDAKAFVDALFD-----------------------------------------------------------
>FtsY_Bacteria_Aquificae_WP079653826
Y------QRALKLAPLLERQTLEEKIQ-----------------------------------KVKVDLGLVEVKKE-----SFIDKL-KKG--------LKKTKE------------AVEFGLLFRGRKVDEELFEELEERLIRADIGVKLTVKIVEELRKEAIR-RNI---K-QAEELK-DLLKGMLISYI--------K-D------CKG---E-------I----K-QK--D-E-------------LVVYLFLGVNGSGKTT-TI------G------KLAYRF---------V------K--E-G-KKT-LLCAADTFRAAAI----------------EQLEVWAQRSGADIVK---K-----Q-----EG--------------------------------SDP------A------A--VVYEG----L-QKAVSE----G-------------YQRVLIDTAGRLHTKEP------LIKELRKIKQTILRF--VSEED-VETLLVLDAT-----IGQNSISQAKVFKEAV-DISGIILTKL-DG------------------TS-------KG----G---TVVPICQEL-KIPIKLLGLGEGL-EDLQP---------------FEPEAFVEELLS-----------------------------------------------------------
>FtsY_Bacteria_Aquificae_WP083498672
L------KEGLSK----------S--------------------------------------KDSLLGRIDR-----------------------------LIQD------------ERFTDV------------DSLEEILLTADVGVEATEEIISRLKRRIEI-GEI---K-SGKGLL-RALEEEILRIL--------K-S------AEG----------------D-LR--I-D------T----K-PFVIMVVGVNGTGKTT-TI------A------KLGNML---------K------K--Q-G-YSV-LFAAGDTFRAAAI----------------EQLEMWGERIGIPVIK---Q-----K-----PG--------------------------------ADP------S------G--VVYDA----L-QAAKAR----N-------------IDVVIIDTAGRLHTKVN------LMEELKKMARVASKE--VPGAP-HETLLVLDAV-----VGQNAISQAKIFSRAI-PITGVVLTKL-DG------------------TA-------KG----G---IVVAIAKKF-GISIKFIGVGEKM-DDLQK---------------FDAERFVDALFDR----------------------------------------------------------
>FtsY_Bacteria_Aquificae_WP097000127
L------KSGLEK----------T--------------------------------------KKQFVDSFSS------------I-S--------------FGRK------------IDEELF------------EDIEMILLKADVGVKATEEIIDFLREESKR-RRL---K-DGEQLK-ELLKEKLYEIL--------K-E------CES---P-------L----N-LG--E-E-----------R-PAVILFLGINGSGKTT-TV------G------KLAAQF---------V------K--D-G-KSV-VLAAADTFRAAAI----------------DQLEVWAERAKARIVK---H-----S-----PG--------------------------------SDP------A------A--VVYDA----V-NSAKSR----G-------------DDIVLIDTAGRLHTKEH------LIKELQKIKRTIKKL--MPDQP-VETILVLDGT-----IGQNSINQAKIFKEAT-DVTGIVITKL-DG------------------TA-------KG----G---AIIPICKEL-KIPIKFIGVGEGI-EDLQP---------------FDAKAFVDALFD-----------------------------------------------------------
>FtsY_Bacteria_Aquificae_WP121170022
L------GLTGSRI---LKTFKEG--------------------------------------LKKTRDALGL------------SDF--------------RGRK------------VDESLF------------EELEERLILADVGVNATMELVDYLKREAKK-RKL---K-SSDQLL-ELLKEKLKEIL--------V-N------CRG----------------E-IN--L-S------E----K-PSVILVLGVNGVGKTT-TI------G------KLAKQL---------K------D--R-G-YSV-VLAAADTFRAAAI----------------EQLEVWADRAGVRIVK---A-----S-----EG--------------------------------TDP------A------A--VVYDA----I-QSVKAK----E-------------DDVLIVDTAGRLHNKER------LMKEIHKIKKVIGRE--FPGQP-AEILLVLDAN-----TGQNAISQAKAFKEIT-DVTGIALTKL-DG------------------TA-------KG----G---IVIAICNEL-KIPIKLVGIGEKI-EDLRP---------------FDPEEFVEGLFEEE------PSTQ-----------------------------------------------
>FtsY_Bacteria_Aquificae_WP121923093
I------KKGLEK----------T--------------------------------------KNQISESLYA------------I-S--------------FGKK------------IDESLF------------EEIEFALLKADVGIDATEEIVEFLRKESKK-RKI---T-EGEQLK-ELLKEKLIDIL--------T-P------CSG---Q-------L----N-LL--G-E-----------K-PDVILFLGINGSGKTT-TV------G------KLAALL---------K------N--E-G-KSV-VLAAADTFRAAAI----------------DQLEVWANRVGARIVK---H-----Q-----PG--------------------------------ADP------A------A--VVFDA----V-NSAKSR----G-------------DDIVLVDTAGRLHTKEH------LMKELQKIKRTIQKF--SPNQP-CETLLVLDGT-----IGQNSIKQAQVFKEST-DVSGIVITKL-DG------------------TA-------KG----G---ALIPICQKL-QIPIKFIGVGEDI-EDLQP---------------FDPKSFVEAIIG-----------------------------------------------------------
>FtsY_Bacteria_Aquificae_WP132525877
L------GLSGSKL---LKTLKEG--------------------------------------LKKTRDALGL------------SDF--------------RGRK------------VDESLF------------EELEERLILADVGVNTTMQLIDFLRQEAKK-RKI---K-SSDELL-ELLKEKLKEIL--------S-R------CQG----------------E-LN--L-S------E----K-PSVILVLGVNGVGKTT-TI------G------KLAKQL---------K------D--S-G-LSV-VLAAADTFRAAAI----------------EQLEVWAERAGVRIIK---A-----Q-----EG--------------------------------TDP------A------A--VVFDA----I-QSVKAK----G-------------DDVLIVDTAGRLHNKER------LMREIHKIKKVIGRE--FPGQP-AEILLVLDAN-----TGQNAISQARAFKEIT-DVTGIALTKL-DG------------------TA-------KG----G---IVIAICNDL-KIPVKLVGIGEKI-EDLRK---------------FDPKEFVEGLFESS------T--------------------------------------------------
>FtsY_Bacteria_Balneolaeota_RNC82999
L------EQGVEK----------S--------------------------------------RAGILNKLGK------------ALA--------------GKDT------------VDDEIL------------DELEEILITSDVGVKTTIEIIKRIEKRVAR-DKY---V-NQSELQ-KMLREEIVALL--------Q-E------NPTEK-PAE-----F----D-AE--F-P------S----K-PHIVLVVGVNGVGKTT-TI------G------KLSYMY---------N------S--A-G-KNV-LLGAADTFRAAAV----------------DQLKIWSERADVPIIE---Q-----G-----QD--------------------------------ADP------A------A--VAFDT----A-SAAKAR----A-------------ADIALIDTAGRLHNKKA------LMDELSKIKRVMSKV--IDDAP-HEVILVLDAS-----TGQNAMQQAKAFTEAV-DITGLALTKL-DG------------------TA-------KG----G---IVIGISHEL-NVPVKYIGLGEKI-EDLQV---------------FDKADFVNALFGE----------------------------------------------------------
>FtsY_Bacteria_Balneolaeota_WP018128110
L------EKGVEK----------S--------------------------------------REGILNKLGK------------AFV--------------GKDR------------VDDQTL------------DELEEILITSDVGVTTTLEIIQRIEKRVAK-DKF---V-TQAELQ-TMLREEIVALL--------K-D------NDADK-PAE-----F----D-AD--F-Q------T----K-PHVVLVVGVNGVGKTT-TI------G------KLANLY---------K------Q--A-G-KKV-LLGAADTFRAAAV----------------DQLIIWSERADVPIVQ---Q-----G-----QN--------------------------------ADP------A------S--VAFDT----V-SSAKAR----G-------------SDIALIDTAGRLHNKKA------LMEELTKIKRVMGKV--VDGAP-HEVILVLDAS-----TGQNAMQQAKAFTEAV-DITGLALTKL-DG------------------TA-------KG----G---IVIGISNEL-NVPVKYIGLGERM-EDLQI---------------FERESFVNALFGE----------------------------------------------------------
>FtsY_Bacteria_Balneolaeota_WP020403585
L------DKGVEK----------S--------------------------------------RDGLLNKIGK------------AFV--------------GKDT------------VDDAIL------------DELEEILITSDVGVSTTIEIIKKIEERVAK-DKY---V-TQDELQ-AMLREEIVNLL--------E-D------NAPDK-PAE-----F----E-AE--F-P------V----K-PHIVLVVGVNGVGKTT-TI------G------KLAHLY---------K------K--A-G-KKV-ILGAADTFRAAAV----------------DQLKIWSERADVPIIQ---Q-----G-----QN--------------------------------ADP------A------S--VAYDT----V-AAAKAR----G-------------ADIALIDTAGRLHNKKA------LMEELAKIKRVMGKV--VEDAP-HEVILVLDAS-----TGQNAMQQAKAFTETV-DITGLALTKL-DG------------------TA-------KG----G---IVIGVSHEL-SVPVKYIGVGEQI-EDLQV---------------FDRADFVNALFGE----------------------------------------------------------
>FtsY_Bacteria_Balneolaeota_WP066221450
L------DKGVEK----------S--------------------------------------REGILNKLGR------------AFV--------------GKDQ------------VDDETL------------DDLEEILITSDVGVHTTLEIIKRIEARVAK-DKF---V-TQAELQ-TMLREEIVNLL--------K-D------NDSDK-PAE-----F----D-AN--F-P------V----K-PHVVLVVGVNGVGKTT-TI------G------KLANLY---------K------K--A-G-KKV-LLGAADTFRAAAV----------------DQLIIWSERADVPIVQ---Q-----G-----QD--------------------------------ADP------A------S--VAFDT----V-SSGKSR----G-------------SDIVLVDTAGRLHNKKA------LMDELTKIKRVMGKV--VDGAP-HEVILVLDAS-----TGQNAMQQAKAFTEAV-DITGLALTKL-DG------------------TA-------KG----G---IVIGISNEL-SVPVKYIGLGEKI-EDLQV---------------FDRANFVNALFGE----------------------------------------------------------
>FtsY_Bacteria_Balneolaeota_WP069133326
L------DKGVEK----------S--------------------------------------RDGLLSKIGK------------SIA--------------GKDQ------------VDAATL------------DELEDALITSDVGVKTTIEIIERIEERVAK-DKY---I-SQNELQ-ELMRDEIVALL--------K-E------NKPDQ-PAE-----F----D-AD--F-P------H----K-PHVVMVVGVNGVGKTT-SI------G------KLANMY---------K------L--A-G-KDV-VLGAADTFRAAAV----------------DQLKIWSERAGVPIIQ---Q-----G-----QN--------------------------------ADP------A------A--VAYDT----V-ASAKAK----G-------------ADIALVDTAGRLHNKKS------LMEELGKIKRVMGKI--VDGAP-HEILLVLDAS-----TGQNAMQQAKAFTDVV-DVTGLVLTKL-DG------------------TA-------KG----G---IVIGVSNEL-NVPVKYIGVGEQI-EDLQV---------------FDRVAFVNALFGLD---------------------------------------------------------
>FtsY_Bacteria_Balneolaeota_WP073065699
V------EKGVEK----------S--------------------------------------RSGIMKKIGK------------AIA--------------GKTT------------VDAEVL------------DDLEEILITSDVGVKTTLEIIDRIETRVAE-DRY---L-NSGELQ-KILREEIIALL--------K-D------HAPDK-PAE-----F----D-AE--F-P------R----K-PHIVMIVGVNGVGKTT-TI------G------KLAHLY---------K------V--A-G-KKV-MLGAADTFRAAAV----------------DQLKIWSERAGVPIIQ---Q-----G-----QN--------------------------------ADP------A------A--VAYDT----V-ESAKAK----G-------------ADIALVDTAGRLHNKKS------LMEELAKIKRVMGKV--VDDAP-HEVLLVLDAS-----TGQNAMQQAQAFTDFV-DITGLVLTKL-DG------------------TA-------KG----G---IVIGVSNEL-DVPVKYIGVGEDI-EDLQV---------------FDRELFVNSMFKE----------------------------------------------------------
>FtsY_Bacteria_Balneolaeota_WP095605582
V------EKGVEK----------S--------------------------------------RSGIMKKIGK------------AIA--------------GKDT------------VDAAVL------------DELEEILITSDVGVSTTIEIIDRIEARVAE-DKY---L-NSDELQ-RILREEIIALL--------K-D------HSPDK-PAE-----F----D-AD--F-P------Q----K-PHIVMVVGVNGVGKTT-SI------G------KLAHLY---------K------K--A-G-KNV-MLGAADTFRAAAV----------------DQLKIWSERAGVPIIQ---Q-----G-----QN--------------------------------ADP------A------A--VAYDT----V-ESAKAK----D-------------ADIALVDTAGRLHNKKS------LMNELAKIKRVMGKV--VDGAP-HEVLLVLDAS-----TGQNAMQQAKAFTDFV-DITGLVLTKL-DG------------------TA-------KG----G---IVIGISSEL-DVPVKYIGVGEEI-EDLQV---------------FDRELFVNSMFKD----------------------------------------------------------
>FtsY_Bacteria_Balneolaeota_WP101074325
L------EQGVEK----------S--------------------------------------RDGLLSKIGK------------SIA--------------GKDT------------VDAATL------------DDLEDALITSDVGVKTTVEIIDRIEERVAK-DKF---I-TQNELQ-ELMRDEIVALL--------K-D------NNPDQ-PAE-----F----D-AD--F-P------H----K-PHIVLVVGVNGVGKTT-SI------G------KLAHLY---------K------M--A-G-KSV-VLGAADTFRAAAV----------------DQLKIWSERAGVSIIQ---Q-----G-----QN--------------------------------ADP------A------A--VAYDT----V-ASAKAK----G-------------ADIALVDTAGRLHNKKS------LMEELGKIKRVMGKV--VDGAP-HEILLVLDAS-----TGQNAMQQAKAFTDVV-DVTGLILTKL-DG------------------TA-------KG----G---IVIGVSNEL-NVPVKYIGVGEQI-EDLQV---------------FDRVAFVNALFGLN---------------------------------------------------------
>FtsY_Bacteria_Balneolaeota_WP103664240
L------DEGVQK----------S--------------------------------------RDGLLNKIGK------------AFV--------------GKDK------------VDDAIL------------DDLEEILITSDVGVNTTIEIIKKIEERVAR-DKF---V-TQDELQ-SMLRQEIVDLL--------E-D------NAPDK-PAE-----F----N-AD--F-P------V----K-PHVILVVGVNGVGKTT-TI------G------KLAHLY---------K------K--A-G-KNV-ILGAADTFRAAAV----------------DQLKIWSERADVPIIQ---Q-----G-----QN--------------------------------ADP------A------S--VAYDT----V-AAAKAR----G-------------ADVALVDTAGRLHNKKA------LMEELAKIKRVMGKV--VEGAP-HEVILVLDAS-----TGQNALQQARAFTETV-EITGLALTKL-DG------------------TA-------KG----G---IVIGVSHEL-NVPVKYIGLGEQI-EDLQV---------------FDRADFVNALFGE----------------------------------------------------------
>FtsY_Bacteria_Balneolaeota_WP109647350
L------EQGVEK----------S--------------------------------------RDGLLNKIGK------------SIA--------------GKNT------------VDAETL------------DDLEDALISSDVGVKTTIEIIDRIEARVAR-DKF---I-TQNELQ-QILREEIADLL--------K-E------NRPEQ-PAE-----F----D-AD--F-Q------H----K-PHVVMVVGVNGVGKTT-TI------G------KLAHLY---------K------N--A-G-KLV-VLGAADTFRAAAV----------------DQLTIWGERAGVPIVQ---Q-----G-----QN--------------------------------ADP------A------A--VAFDT----V-AAAKSR----G-------------ADVALVDTAGRLHNKKS------LMEELGKIKRVMGKV--TDGAP-HEILLVLDAS-----TGQNAMQQAKAFTEVV-DVTGLVLTKL-DG------------------TA-------KG----G---IVIGISNEL-SVPVKYIGVGEKI-EDLQI---------------FDRVAFVNALFGSD------E--------------------------------------------------
>FtsY_Bacteria_Balneolaeota_WP114982778
L------KDGLEK----------S--------------------------------------RTGLLSKLGK------------AVI--------------GKDT------------VDDEVL------------DDLEEVLITSDVGVATTLKIIRRIEARVKK-DKY---L-NTSELQ-QILREEIIALL--------R-E------NDTDK-PAE-----F----G-AE--T-P------A----K-PHVIMVVGVNGVGKTT-TI------G------KLAWHY---------R------Q--A-D-KNV-LLGAADTFRAAAV----------------NQLTIWSERAGVPIVQ---Q-----G-----QN--------------------------------ADP------A------A--VAYDT----V-ASAKKR----G-------------ADVVLIDTAGRLHNKKG------LMDELSKIKRVMSKV--VPEAP-HEVLLVLDAS-----TGQNAMQQAKAFTQAV-DITGLALTKL-DG------------------TA-------KG----G---IVIGISSEL-NVPVKYIGVGEQA-ADLQV---------------FDRVSFVNALFDKT------P--------------------------------------------------
>FtsY_Bacteria_Balneolaeota_WP116032556
L------EQGVEK----------S--------------------------------------RDGLLGKLGK------------AFV--------------GKDK------------VDAATL------------DELEDILITSDVGVKTTIEIINRIEDRVAR-DKF---I-TQGDLQ-KILREEIANLL--------I-E------NSSDR-PAE-----F----N-AE--F-E------Q----K-PHIVLVVGVNGVGKTT-SI------G------KLAYLY---------K------R--A-G-KNV-MLGAADTFRAAAV----------------DQLEIWSERAGVPLIH---Q-----G-----QN--------------------------------ADP------A------A--VAFDT----V-SSAVAK----N-------------ADIAFIDTAGRLHNKKS------LMNELGKIKRVMGKV--VDGAP-HEILLVLDAS-----TGQNAMQQANAFTEVV-DVTGLILTKL-DG------------------TA-------KG----G---IVIGISNEL-KVPVKYIGVGEGI-EDLQI---------------FEKTTFVNALFGK----------------------------------------------------------
>FtsY_Bacteria_Caldiserica_OIP12841
L------KENLE----------------------------------------------------KVFKRLRS------------KGR--------------LSEE------------DIHTAL------------REVRIALFESDVNYKVAKEVVSRVGESAKS-EKVIESL-TPSEQVITILYRELVGIL--------G-E------SAS----------------L-NI--D-P------N----R-QNFIMLVGLQGNGKTT-TA------A------KIAKFL---------K------G--K-G-YKP-LLIPLDFKRPGAH----------------EQLVFLGERNGLPVFK---D-----------SS--------------------------------GEP------V------S--AIKDV----V-SYMEEQ----G-------------FNIGIVDTAGRKEIDTD------LMDELKIVHEVLKPQ---------ETLLVMDST-----IGQGALRVCQGFLDFV-DLTGGIFTKF-DS------------------SA-------KG----G---SVLSFRYVT-GKPVKFVGVGEKI-DDLET---------------FEPERLISRILGRGDIQTLVEKAQKAISE---EE-------------SVKLLKKV---S-EG--S-FDLND
>FtsY_Bacteria_Caldiserica_OIP12843
W------RPL----------------------------------------------------KVKLLEKIR-------------SFL--------------TREG----------------KF------------EDMEEFLLSNNFGIEFTESLVKEVKERK---------I-NAGNFK-EAFARKVKDII--------Q-Q------VDS---S------------L-HF--S-D------I----P-PTVYLLIGSNGSGKTT-TI------A------KIANLM---------K------N--K-G-KTV-LIVAGDTFRSGAA----------------EQLIEWANSLDLPIVK---Q-----K-----QG--------------------------------GDP------A------S--VVYDG----I-DSGISK----K-------------IDVILVDTAGRVETKKT------LIEELKKVESVIVKK--TEKLP-AETLLVLDAY-----TGQSALSQIEIYKEAV-SITGIVLTKF-DG------------------SS-------SG----G---VVIPIIEKY-KIPVKFLGTGESI-EDLNV---------------FSFDSYLNKIL------------------------------------------------------------
>FtsY_Bacteria_Caldiserica_PIP49963
--------------------------------------------------------------KVKLLEKIR-------------SFL--------------TREG----------------KF------------EDMEEFLLSNNFGIEFTESLVKEVKERK---------I-NAGNFK-EAFARKVKDII--------Q-Q------VDS---S------------L-HF--S-D------I----P-PTVYLLIGSNGSGKTT-TI------A------KIANLM---------K------N--K-G-KTV-LIVAGDTFRSGAA----------------EQLIEWANSLDLPIVK---Q-----K-----QG--------------------------------GDP------A------S--VVYDG----I-DSGISK----K-------------IDVILVDTAGRVETKKT------LIEELKKVESVIVKK--TEKLP-AETLLVLDAY-----TGQSALSQIEIYKEAV-SITGIVLTKF-DG------------------SS-------SG----G---VVIPIIEKY-KIPVKFLGTGESI-EDLNV---------------FSFDSYLNKIL------------------------------------------------------------
>FtsY_Bacteria_Caldiserica_PIV55102
----------------------------------------------------------------KLLEKIR-------------SFL--------------TREG----------------KF------------EDMEEFLLSNNFGIEFTESLVKEVKERK---------I-NAGNFK-EAFARKVKDII--------Q-Q------VDS---S------------L-HF--S-D------I----P-PTVYLLIGSNGSGKTT-TI------A------KIANLM---------K------N--K-G-KTV-LIVAGDTFRSGAA----------------EQLIEWANSLDLPIVK---Q-----K-----QG--------------------------------GDP------A------S--VVYDG----I-DSGISK----K-------------IDVILVDTAGRVETKKT------LIEELKKVESVIVKK--TEKLP-AETLLVLDAY-----TGQSALSQIEIYKEAV-SITGIVLTKF-DG------------------SS-------SG----G---VVIPIIEKY-KIPVKFLGTGESI-EDLNV---------------FSFDSYLNKIL------------------------------------------------------------
>FtsY_Bacteria_Caldiserica_PIX28391
L------KENLE----------------------------------------------------KVFKRLRS------------KGR--------------LSEE------------DIHTAL------------REVRIALFESDVNYKVAKEVVSRVGESAKS-EKVIESL-TPSEQVITILYRELVGIL--------G-E------SAS----------------L-NI--D-P------N----R-QNFIMLVGLQGNGKTT-TA------A------KIAKFL---------K------G--K-G-YKP-LLIPLDFKRPGAH----------------EQLVFLGERNGLPVFK---D-----------SS--------------------------------GEP------V------S--AIKDV----V-SYMEEQ----G-------------FNIGIVDTAGRKEIDTD------LMDELKIVHEVLKPQ---------ETLLVMDST-----IGQGALRVCQGFLDFV-DLTGGIFTKF-DS------------------SA-------KG----G---SVLSFRYVT-GKPVKFVGVGEKI-DDLET---------------FEPERLISRILGRGDIQTLVEKAQKAISE---EE-------------SVKLLKKV---S-EG--S-FDLND
>FtsY_Bacteria_Caldiserica_PMP67169
----------------------------------------------------------------NIFEKLK-------------NLF--------------SKKD------------L---AT------------EEIEEFLISKNFGIKFTEEFIEKLKESK---------I----DYL-ELFEKLIRETF--------N-S------VDT---K------------V-NT--D-G------P----K-PVIFVFAGSNGSGKTT-SI------A------KIANYH---------K------K--R-GFKNI-LLIAGDTFRSGAT----------------EQLSIWAERIDVDIVK---G-----Q-----SG--------------------------------QDP------A------S--VVFDG----L-SKEGI-------------------YDLILVDTSGRVETNEN------LLRELTKIEKVILNK--KGHI--NEVFLVLDSL-----TGLNAFNQMEAFVKAI-NVTGIILTKF-DS------------------NS-------AP----G---VVVPIVQTY-KIPVKFIGTGEGI-EDLEE---------------FSVDTYIHKLTGGT------K--------------------------------------------------
>FtsY_Bacteria_Caldiserica_PMP67171
L------KESIN----------------------------------------------------TVLKKLRS------------KGH--------------LSEA------------DIKAAI------------KEIRLALLEADVNYKLVKEITEKVETEAKS-SKVLESF-TPAEQILSILYSVLVDYV--------G-H------SEK----------------L-KL--H-G------G----K--NFIILVGLQGNGKTT-TA------A------KLGYYL---------K------K--KLN-YNP-ILVPFDFKRPASF----------------DQLIQLGKSNDIAYLD---L-----------RN--------------------------------EEN------M-----RI--ALSKI----D-SYMEKN----G-------------FNVAIIDTAGRKEIDTP------LMEELKLINNYFEDP---------ETLMVMDVT-----LGQTSLDIVKGFKEYL-KITGGIFTKF-DS------------------SA-------KG----G---SVLSFKYVT-GSPVKFVGTGEKI-QDLEP---------------FDGDALISRLVGRGDLKGLFEKAQEAISL---EE-------------SEKIAKDF---Q-SG--N-FDLND
>FtsY_Bacteria_Caldiserica_RLD12756
----------------------------------------------------------------EFLDRFGR------------RGL--------------LTKR------------DIEDGL------------EFFKKILISSDVNIKVAKEILRRVKKEAEK-EKSLKSL-LPQEQMTKILYDELIRVF--------G-K------TYP----------------L-KI--S-S------I----P-PTEIILFGIQGSGKTT-TS------G------KLALYL---------Q------K--K-G-YRV-LLVPLDLKRPGAI----------------DQLREISEKVESKFFF---E-----------EN--------------------------------ENV------Y------S--LIKKA----K-SFSKKN----G-------------IDFIIYDTPGRLHIDKE------MMQELKDIKDEIKPK---------ESLLVASSL-----LGQGSVDIALEFKRKV-GLTGIIATKV-DG------------------DS-------KG----G---SILSMKFVT-GVPIKFIGTGEKM-EDFSE---------------FDPESFARRIMGLGDIKGLIKKIERVKEE---ER-------------EKITLKKR--ER-------FDLNL
>FtsY_Bacteria_Caldiserica_RLD13830
--------------------------------------------------------------IRFSCMKLFK------------FLS--------------F-IK------------EKKELI------------ADLEEYLILSGFGISFSEEIIKVFKK-----------K-GEKGVR-EFLINSIKDAG--------K-E-------------------------L-----S-R------N----D-FSVYLFSGVNGSGKTT-CI------A------KIGNML---------K------R--E-G-EKV-LFISGDTFRAGAT----------------EQLTVWGEKLNIDVFS---G-----K-----KG--------------------------------ADP------A------S--VVYDG----I-VYGRNR----N-------------FTKILVDTAGRLQVKKN------LMKELEKIRRVIEKL----TKV-TESILVLDST-----DGENLYSQVENFKEVS-KVSSLFITKL-DS--------------------------------------------------------------------------------------------------------------------------------------------------------
>FtsY_Bacteria_Caldiserica_RLD14295
I------SSGIK----------------------------------------------------EFLDRFGR------------KGL--------------LTKK------------DIEDGL------------EFFKKILISSDVNIKVAKEILRRVKKEAEK-EESLKSL-VPQEQMTKILYEELIRIL--------G-K------TYP----------------L-KI--S-S------I----P-PTEIILFGIQGSGKTT-TS------G------KLALYL---------Q------R--R-G-YRV-LLVPLDLKRPGAI----------------EQLKEISEKVESKFFF---E-----------EN--------------------------------KNV------Y------S--LIKKA----K-NFSKKN----G-------------IDFIIYDTPGRLHIDKE------MMQELKDIRDEIKPK---------ETLLVASAL-----LGQGSVDIAIEFKRKV-GLTGIIATKV-DG------------------DS-------KG----G---SILSMKFVT-GVPIKFIGTGEKM-EDFSE---------------FDPESFAGRIMGFGDIKGLIKKIERVK-E---ER-------------EKITIKKM--EK-------FDLNL
>FtsY_Bacteria_Caldiserica_RLD17439
L------EDGLAK----------T--------------------------------------RTGFVAKLSN------------MF---------------GRGE------------IGEDEI------------EEIEEILFTADIGVRTSQKLMDILQEEASR-QDR---K-DPAKSL-QTIKESIEEML--------S-V------KAA---P------------I-DT--S-A------A----K-PFVILVVGVDGTGKTT-TI------G------KLAMRF---------G------R--E-G-KKV-ILAAGDTFRAAAK----------------EQLQVWAKRADAQVIS---G-----Q-----DG--------------------------------ADP------G------A--VIFDA----I-NAAKSQ----N-------------ADVVIADTAGRLHTKVN------LIEELRKIHRVCNKA--LAGAP-HEVLLVLDAT-----TGQNAINQAKQFHKAL-TVTGITLTKL-DG------------------TA-------KG----G---IIIGVCDTF-GIPVRYIGIGEQV-EDLRP---------------FDPSAFVKALFS-----------------------------------------------------------
>FtsY_Bacteria_Caldiserica_RLD19342
K------RRY----------------------------------------------------KMKLLKTIK-------------KIF--------------EKND------------S--NSI------------ENIEEFMLENNFGAEFTGNFIEKIKEER---------V-TGKNIE-ETLKKNIKNIL--------N-N------TDP---K------------V-HF--S-N------N----I-PAIFLFVGTNGTGKTT-SI------A------KLAHLY---------K------N--Q-G-KKV-MLIAGDTFRAAAA----------------KQLEIWANKLNIPVVM---Q-----K-----EG--------------------------------SDP------G------A--VVFDG----L-NSAVSK----N-------------IDILLIDSAGRVETKKN------LLKELQKIERVIEKK--IGRKP-DETLLVLDAY-----TGQNGIAQIKIFSSMV-NISGIILTKI-DG------------------SS-------SG----G---IIIPIIQKY-GIPVKFICTGENI-EDIEQ---------------FNTEAFIEMLSG-----------------------------------------------------------
>FtsY_Bacteria_Caldiserica_RLD19344
L------KINLQ----------------------------------------------------NIFKKLRS------------KGK--------------LSNE------------DIKTSL------------REIRVTLLEADVNYKIVKEIVEKVEEEAKK-QNIMESL-TPAEQIITILYNEIKNIL--------G-D------ASP----------------L-NI--E-P------N----K-KNLVMLVGLQGSGKTT-TA------A------KLAKFL---------K------K--Q-G-KRP-LLIPFDFKRPAAM----------------EQLIMLAKNNSLEVFG---E-----------MT--------------------------------GTP------I------P--VLQKA----L-AYMENN----K-------------FDIGLIDSAGRKEIDTE------TMEELRTVANTFAIN---------ETLLVLDST-----IGQGALKIAEGFEQYI-PLTGGIFTKY-DS------------------SA-------KG----G---SILSFRYVT-GKPVKFIGVGEKI-DDLEI---------------FHPERVVSKIVGRGDLATLAEKAEQTISR---EE-------------GKDLFEKI---Q-ND--T-FDLND
>FtsY_Bacteria_Caldiserica_WP014453103
----------------------------------------------------------------NIFERLK-------------NLF--------------SKKN------------L---SI------------EEVEEFLISKNFGVSFTEAFIEKLKENN---------A----HYL-ELFEKLIRETF--------D-S------VDP---K------------V-NT--D-E------P----K-PVIFVFAGSNGSGKTT-SI------A------KIANYY---------K------N--R-GFRNI-LLIAGDTFRSGAT----------------EQLSIWAERLGVEIVK---G-----K-----TG--------------------------------QDP------A------S--VVFDG----L-SKEGP-------------------YDLILIDTSGRVETNEN------LLRELTKIEKVVLNK--KGHI--NEVFLVLDSL-----TGLNAFSQMEAFAKAI-NVTGIILTKF-DS------------------NS-------AP----G---VVVPIVQTY-KIPVKFLGTGEDI-DNLEE---------------FSVDTYISKLTGGN------K--------------------------------------------------
>FtsY_Bacteria_Caldiserica_WP041726035
L------KESIN----------------------------------------------------TLFKKLRS------------KGH--------------LSES------------DIKAAV------------KEIRLALLEADVNYKLVKEIIEKVEAEAKS-SKVLESL-TPAEQVLSILYSTLVEYV--------G-H------AEK----------------L-KL--H-G------D----K--NFIILVGLQGNGKTT-TA------A------KLGYYL---------K------K--KFN-YNP-LLVPFDFKRPASF----------------DQLIQLGKTNDIAYLD---L-----------RN--------------------------------EEN------V-----KS--ALSKI----K-PYMEKN----G-------------FNVAIIDTAGRKEIDIP------LMEELKLINDYFEDP---------ETLMVMDVT-----LGQTALDIVKGFKQYL-NITGGIFTKF-DS------------------SA-------KG----G---SVLSFRYVT-GNPVKFVGTGEKI-QDLEL---------------FDGDALISRLLGRGDLKGLFEKAQEAISL---EE-------------SEKIAKDF---E-SG--R-FDLND
>FtsY_Bacteria_Chrysiogenetes_TFG75675
---------ALKE---------LF--------------------------------------KTALQSKLNA------------LFT--------------S-AK------------NKEEVL------------GELEELLILADISLPAVAAIITNIGKKAKS-V-----S-SKESYN-ELLRQELLAVF--------S-G------TRR---S------------A-LA----D------G----G-KNIILLVGVNGSGKTT-SA------A------KLARYY---------Q------N--R-G-HSV-LLAAADTFRAAGS----------------SQLSLWGQKLNIPVVS---G-----E-----RG--------------------------------ADP------G------S--VVFNS----L-QSWQSK----N-------------FDLLIIDTAGRMQSKDN------LMKELAKIIKIIRKF--AADQP-AETWLVLDAS-----TGQNALVQAEKFKEFS-GINGMVLAKL-DG------------------TA-------KG----G---TIISIAARL-KLPVFFAGNGETE--------------------------------------------------------------------------------------------
>FtsY_Bacteria_Chrysiogenetes_WP013505138
L------KSRLSR----------T--------------------------------------SSALTQRIEA------------LVP--------------GKTT------------IDDEYL------------DELEEVFLSADVGVKTTMEIMDLVRENVGR-S-L---K-VPGDIQ-PFLRREIGRMI--------S-L------PAK----------------A-ET--E-P------A----K-PHVILVIGVNGSGKTT-TT------G------KLAHKF---------I------G--Q-G-KKV-VLAAADTFRAAAI----------------EQLAMWAERTGAHIVK---H-----Q-----HG--------------------------------ADP------S------A--VAYDA----T-KAALSR----H-------------ADVLLIDTAGRLHTKSN------LMDELSKIERVIGRD--IPGAP-HETWLVLDGT-----TGQNALNQARQFLQSV-KITGFVLTKL-DS------------------TS-------KG----G---AIIGIIREL-GVPVRYIGIGEGV-EDLQE---------------FDAESFVDAIFGVSPSAACEKEEKHV---------------------------------------------
>FtsY_Bacteria_Chrysiogenetes_WP084417606
L------KERLSK----------T--------------------------------------STQLLGKLET------------AFL--------------GKKV------------IDEDLL------------EEIEEIFLSADIGVKTTTKIIDRVRESVKR-SAL---K-HPDELK-EFLRQEILRVI--------T-L------PEP----------------P-RQ--V-E------P----P-VKVVLVIGVNGSGKTT-SI------G------KLAHYY---------T------Q--Q-G-KKV-ILAAADTFRAAAI----------------EQLVMWGERTGVDVIH---H-----Q-----HG--------------------------------SDP------S------A--VAYDA----T-KAALSR----R-------------ADLLLIDTAGRLHNKSN------LMDELRKINRILSRD--IPDAP-HETWLVLDGT-----SGQNALIQARQFIQTV-PITGFILTKL-DS------------------TS-------KG----G---TIIGIIEEL-KLPVKFIGIGEKA-EDLRP---------------FDPQDFVDAIFHAN------KENTHV---------------------------------------------
>FtsY_Bacteria_Deferribacteres_PLX66018
L------KKGLSK----------T--------------------------------------SGKLVGGMES------------IFT--------------GKKE------------IDEDLL------------EELEELFITSDIGVNTTMKIIENVRDELSR-KKL---K-NPEELK-NSLKKHILNIL----------D------IPN---D-------L----N-T---T-Q------D----K-PYVIVVLGVNGAGKTT-SI------A------KMAKMF---------K------E--Q-G-LST-TLAAGDTFRAAAI----------------DQLCVWGDRVGVPVIK---Q-----S-----EG--------------------------------SDS------A------A--VIFDA----I-QSCRSK----G-------------VDVLIADTAGRLQNKVN------LMKELEKITRVAKRE--LPYAP-HEILLVLDAT-----SGQNAISQAQKFNEDI-GITGLVLTKL-DG------------------TA-------KG----G---AIIGIVDEL-GVPVKFIGFGEGV-DDLKP---------------FNASDFVDALFDNE------TKGEND---------------------------------------------
>FtsY_Bacteria_Deferribacteres_PLX68648
L------RKGLSK----------T--------------------------------------SGKLVGGMES------------IFT--------------GKKV------------IDEDLL------------EELEELFITSDVGVNTTMKIIDQVRDELSR-KAL---K-NPDELK-ASLKKQILDIL----------N------TPN---D-------L----N-A---T-E------D----K-PYVIMVLGVNGAGKTT-SI------A------KMAKMF---------K------E--Q-G-LST-CLAAGDTFRAAAI----------------DQLCVWADRVGVPVVK---Q-----S-----EG--------------------------------SDS------A------A--VIFDA----I-SSCKSK----G-------------MDVLIADTAGRLQNKVN------LMKELEKIVRVAKKE--LPDAP-HEVLLVLDAT-----SGQNALSQAQKFNEDI-GITGLVLTKL-DG------------------TA-------KG----G---AVIGIVDEL-GIPVKFIGFGEGI-DDLKP---------------FNANDFVDALFDTT------EDKDS----------------------------------------------
>FtsY_Bacteria_Deferribacteres_WP013008049
L------RNGLSK----------T--------------------------------------SNKLVGGIET------------IFL--------------GKKE------------IDEELL------------EELEELFVTSDIGINTTLKIIDAVRDEVSR-KVL---K-NPEDLK-NSIKNKIFEIL----------N------IDN---S-------L----K-Q---V-D------E----K-PYVILVVGVNGVGKTT-TI------A------KIAKMF---------K------D--N-G-LKT-MLAAGDTFRAAAI----------------DQLQVWADRVDVPIVK---Q-----Q-----EG--------------------------------SDP------A------A--VIYDA----V-VSAKAK----G-------------YDVLIADTAGRLHTKYN------LMNELKKIVRVVKKE--MPNAP-HEILLVLDAT-----SGQNAINQAKIFNEAV-GVTGIVLTKL-DG------------------TA-------KG----G---VIVGIVDEL-KIPVKFIGFGEGM-DDLKP---------------FDAKTFVDALFEKN------D--------------------------------------------------
>FtsY_Bacteria_Deferribacteres_WP013011491
L------KQGLSK----------T--------------------------------------SGKLVGGMET------------IFS--------------GKKV------------IDEDLL------------EELEELFITSDVGVSTTMKIIDNVRDELSR-KAL---K-NPQELK-ASLRKQILNIL----------D------IPN---E-------L----N-T---T-D------D----K-PYVILVAGVNGAGKTT-SI------A------KMAKRF---------K------E--Q-G-LST-CLAAGDTFRAAAI----------------DQLCVWAKRVDVPVVK---Q-----S-----EG--------------------------------SDS------A------A--VIFDA----I-QSCKSK----K-------------IDVLIADTAGRLHNKFN------LMKEMEKIVRIAKRE--LPDAP-HEVLLVLDAT-----SGQNALSQAQKFHEDI-GITGLVLTKL-DG------------------TA-------KG----G---AVIGIVDEL-QIPVKFIGFGEGI-DDMKP---------------FSAEDFVNALFDNE------FETEN----------------------------------------------
>FtsY_Bacteria_Deferribacteres_WP013451209
L------KEGLSK----------T--------------------------------------SSKLVGGIEA------------IIL--------------GRKK------------IDDDLL------------EELEELFITADIGVNTTIKIIEKVKNDVSR-NIL---K-DPVELK-NAIKDELIKIL----------S------IDN---S-------L----K-K---V-D------T----S-PFVILVVGVNGTGKTT-TI------A------KLARMF---------K------N--N-G-FSV-LLAAGDTFRAAAI----------------DQLQVWGDRIGVPVVK---Q-----S-----EG--------------------------------SDS------A------A--VIYDA----V-ESAKAR----G-------------NDIVIADTAGRLHNKFN------LMNELKKIVKVLGKS--VVDAP-HEVLLVIDAT-----SGQNAIEQAKRFKEDV-GVTGIVLTKL-DG------------------TA-------KG----G---VIVGIVDET-GIPVKFIGFGEKM-DDLKP---------------FDAKLFVDALFEQQ------R--------------------------------------------------
>FtsY_Bacteria_Deferribacteres_WP013886646
L------KKGISK----------T--------------------------------------SGRIIGGMET------------IFL--------------GKKE------------IDEELL------------DELEELFVTSDIGVSTTMKIIDDLRNDVSR-KIL---K-NPQQLK-NALKQKLTEIL----------D------IDN---E-------L----V-K---T-D------D----K-PYVILVTGVNGAGKTT-SI------A------KLAKMF---------K------E--N-G-MSV-MLAAGDTFRAAAI----------------EQLEIWGERAGVPVVK---Q-----K-----AG--------------------------------SDS------A------A--VVYDA----V-LSAKSK----K-------------IDVVIADTAGRLHTKDN------LMNELKKISRVVKKE--MPDAP-HEVLLVLDAT-----SGQNAVAQAKTFGTEI-GVTGVILTKL-DG------------------TA-------KG----G---VIVGIVDEM-QLPVKFIGFGESM-DDLKP---------------FDAGEFVEALFESA------DETDYS---------------------------------------------
>FtsY_Bacteria_Deferribacteres_WP022852083
L------RMGLSK----------T--------------------------------------SGKLVGGIET------------VFA--------------GKKV------------IDEELL------------EELEELFISADVGVNTSLSIIDDVRSEVSR-KIL---K-NPEDLK-ESLKTKIKDIL----------S------LDN---S-------L----V-Q---V-D------E----N-PYVVVVVGVNGTGKTT-SI------A------KLARMF---------K------A--E-G-LRT-VLAAGDTFRAAAV----------------NQLSVWAERAGVPIVK---Q-----A-----EG--------------------------------SDP------A------A--VIYDA----V-TSAKAK----G-------------YDVVIADTAGRLHNKAN------LMKELDKVFRVIKKE--MPDAP-HEVLLVLDAT-----SGQNALAQAKVFHEEI-GVTGIVLTKL-DG------------------TA-------KG----G---AIIGIVNEL-QIPVKFIGFGEGM-DDLRP---------------FDADNFVDALFQSE------GEDEAE---------------------------------------------
>FtsY_Bacteria_Deferribacteres_WP023275187
L------KKGMKK----------T--------------------------------------SGKFRDGLSS------------IFL--------------GRKT------------IDDDLL------------EELEEFLITADIGPQAADMIIEKVRNDYTR-GTL---K-DSERIL-DALKHTLTELL----------K------DTE---D-------F----K-ED--M-S------K----K-PYVVLVSGVNGAGKTT-SI------A------KIANMY---------K------K--A-G-KSV-MLAAGDTFRAAAA----------------DQLAVWGQRLDIPVIR---Q-----P-----DG--------------------------------SDP------A------A--VIHDG----I-MSAKAK----N-------------IDVLIADTAGRLHTKHN------LMQELIKIYKVAEKA--LGYPV-QESLIVLDAT-----SGQNALLQAKMFKDAV-NVNGVVLTKL-DG------------------TA-------KG----G---VAVRVVSEL-KLPVRYIGFGEGI-DDLRP---------------FDAERFVEAMFNDE------K--------------------------------------------------
>FtsY_Bacteria_Deferribacteres_WP128467455
L------KAGLSK----------T--------------------------------------SDKFTGGLEN------------IFL--------------GRKT------------IDEDLL------------EELEELLITSDMGVQTSVKIIDSVREEVSR-KTL---K-DPAELR-TSLKRKILEII----------S------MDN---S-------L----N-Q---V-E------E----K-PYMVIVVGVNGTGKTT-SI------A------KLAKMF---------K------D--S-G-LKT-VLAAGDTFRAAAV----------------DQLAVWADRAGVPIIR---Q-----A-----EG--------------------------------SDP------A------A--VIYDA----V-QSAKAK----G-------------FDVLIADTAGRLHNKFN------LMKELDKIFRVIKKE--MPSAP-HEVLLVLDAT-----SGQNALAQAKKFHEEV-GITGIVLTKL-DG------------------TA-------KG----G---AIIGIIDEL-RIPVKFIGFGEGM-DDLRP---------------FDAESFVEALFRTD------GNEADKG--------------------------------------------
>FtsY_Bacteria_Deferribacteres_WP132874685
L------KEGLSK----------T--------------------------------------SGKLVGGMEN------------IFL--------------GRKE------------IDEDLL------------EELEELFITSDVGVETTMKIIDSVRQQVDR-KTL---K-SPEELK-LALKEQIFNIL----------N------IDN---S-------L----V-Q---T-T------D----R-PYVMIVVGVNGTGKTT-SI------A------KMAKMF---------K------E--Q-G-LKT-CLAAGDTFRAAAI----------------DQLCVWADRVDVPVVK---Q-----S-----AG--------------------------------SDS------A------A--VIFDA----I-QSCKAK----E-------------MDVLICDTAGRLQTKVN------LMKELEKIIRVAKKE--LPDAP-HEVLLVLDAT-----SGQNALSQAVKFHEDV-NLTGIVLTKL-DG------------------TA-------KG----G---SIIGIVDEL-KVPVKFIGFGEGI-DDLKP---------------FDAKNFVDALFDTQ------K--------------------------------------------------
>FtsY_Bacteria_Dictyoglomi_PMQ00897
------------P----------K--------------------------------------LQNFAKKVQE------------LFR--------------ISK-------------LDDDFY------------DELEAELIQGDMGIELTSEIMKLIRE-----KRF---S-NPIEVR-DFLKNYLLSLF--------S-N------LDN---K------------L-NL--D-P------N----I-INVIVFLGVNGTGKTS-TI------G------KLAYFL---------K------S--L-G-YSP-VISAGDTFRAAAI----------------DQVKIWGERANVDVVA---Q-----K-----EG--------------------------------ADP------A------S--VVYTT----L-DFAKAR----G-------------KNVVLVDTAGRMHTKSN------LIEELKKIERIIEKN--LGYKA-KENLVVVDAT-----LGQNVIRQVEIFHSAI-NLTGIILTKL-DG------------------SA-------KG----G---IIFNLVKKF-SLPVKFVTVGEGL-EDLKP---------------FDPEEFINNFLLGE---------------------------------------------------------
>FtsY_Bacteria_Dictyoglomi_WP012547783
F------WDRLPK-------------------------------------------------IKGFAERLQN------------ILK--------------FSR-------------VDDNLL------------DELEMEFIQSDLGLELTNEIISEIRK-----RKI---T-NTPELR-DFLFNYLKAIL--------E-N------LDY---R------------L-DL--L-E------D----R-LNVVVFIGVNGTGKTS-TV------G------KFAYYL---------K------G--L-G-YSP-IIAAADTFRAAAI----------------DQVKIWGERVGVEVIA---Q-----K-----EG--------------------------------ADP------G------A--VVFNA----I-EAARAR----N-------------KNVLLVDTAGRMHTKSN------LIEELKKINRVVERT--LGYGP-SENLIVIDAT-----LGQNVIRQVETFHNAV-NLTGAVLTKL-DG------------------TA-------KG----G---VIFNVVRRF-NIPVKLVTIGEGV-EDLKV---------------FDPNEFIESFIPEV------KV-------------------------------------------------
>FtsY_Bacteria_Dictyoglomi_WP012583313
F------WDRLPK-------------------------------------------------IKGFAERLQN------------IFK--------------FSR-------------VDTELL------------DELEMELIQSDLGIELTNEIIGEIKK-----RKI---S-DMQELR-DFLFDFFKSIL--------D-G------LDY---K------------L-RL--Y-D------N----R-LNVVIFIGVNGTGKTS-TV------G------KFAYYL---------K------N--L-G-YFP-IIAAADTFRAAAI----------------DQIKRWGERVGVDVVA---Q-----K-----EG--------------------------------ADP------G------A--VVFNA----I-EAAKAR----N-------------KDVLLVDTAGRMHTKSN------LVEELKKIEKIVEKT--LGYPP-SENLVVIDAT-----LGQNVVRQVEIFHNAV-NLTGAVLTKL-DG------------------TA-------KG----G---VIFNVIKRF-NIPVKLVTIGEEL-DDLKP---------------FDPNEFVESFIPEV------KI-------------------------------------------------
>FtsY_Bacteria_Elusimicrobia_OGS33922
M------LSGLSK----------T--------------------------------------RKGFFSKLKE------------MVS--------------FRPK------------VDEAML------------DSLEELLIQSDIGLTLSLELIDGLKKKVAE-ERL---R-ESGEVI-FALKALMKSAL--------S-Q------TVSPD-H------------C-LN--P-I------G----K-PIVYLIIGINGSGKTT-SI------G------KMAAYF---------Q------A--S-G-KKV-ILAAGDTFRAAAI----------------EQLCIWAERNQCECIR---H-----Q-----SG--------------------------------ADP------A------A--VAFDA----Y-QAAKAR----H-------------CDVLLVDTAGRLHTKVN------LMNELKKVRNVLRKS--APDMT-LRTLLVLDGT-----NGQNSLLQAREFNQTA-EVDGIVLTKL-DG------------------TA-------KG----G---FVFAVCREL-QVPVVFIGTGEQK-EDLEP---------------FSIDIFIDSFFSPD------N--------------------------------------------------
>FtsY_Bacteria_FCB_OFX53694
L------DKGLEK----------T--------------------------------------KENFFSKITR------------VVA--------------GKSK------------VDDEVL------------DQLEEVLVTSDVGVETTLKVIDRIEERVAR-DKY---V-GTDELT-AILRDEIVRLL--------T-E------NNSED-LAE-----F----S-VP--E-D------K----K-PYVIMVVGVNGVGKTT-TI------G------KLANQF---------K------Q--K-G-LSV-YLGAADTFRAAAV----------------EQLDIWGQRVGVPVVK---Q-----S-----MG--------------------------------ADP------A------S--VAFDA----V-NSAKAH----N-------------ADVVIIDTAGRLHNKIN------LMNELTKIKNVMGKI--VPDAP-HEVLLVLDGS-----TGQNAFEQARHFTAAT-EVTSLAITKL-DG------------------TA-------KG----G---VVIGISDQF-RIPVKYIGLGEGI-NDLQV---------------FRRKEFVDSLFGE----------------------------------------------------------
>FtsY_Bacteria_FCB_WP004336562
L------DKGLEK----------T--------------------------------------KQNVFSKLAR------------AVA--------------GKSV------------VDDDVL------------DNLEEILVTSDVGVDTTIKIIRRIEERVAR-DKY---V-STSELN-GILKSEIAELL--------T-E------NNTES-LGN-----W----E-LP--T-D------K----K-PYVILVVGVNGVGKTT-TI------G------KLAYQF---------K------Q--A-G-KKV-YLGAADTFRAAAV----------------EQISIWGERVGVPVVK---Q-----Q-----MG--------------------------------ADP------A------S--VAFDT----L-QSARAN----E-------------ADVVLIDTAGRLHNKVN------LMNELKKIKEVMKKV--MPDAP-HEVMLVLDGS-----TGQNAFEQAKQFAAVT-QITSLAITKL-DG------------------TA-------KG----G---VVIGISDQL-KVPVKYIGLGEGM-EDLQL---------------FNKEEFVDSLFKS----------------------------------------------------------
>FtsY_Bacteria_FCB_WP004352230
L------DKGLEK----------T--------------------------------------KQNVFSKLTR------------AVA--------------GKSK------------VDDEVL------------DDLEEILVTSDVGVDTTIKIIRRIEERVAK-DKY---V-STSELN-GILKSEITALL--------T-E------NNTGS-NDE-----W----T-LP--E-N------A----R-PYVILVVGVNGVGKTT-TI------G------KLAYQF---------K------Q--A-G-KKV-YLGAADTFRAAAV----------------EQIQIWGDRVGVPVVK---Q-----Q-----MG--------------------------------ADP------A------S--VAFDA----L-QSAKAN----G-------------ADVVIIDTAGRLHNKVG------LMNELKKIKDVMKKV--VPDAP-HEVLLVLDGS-----TGQNAFEQARQFAAVT-QITSLAITKL-DG------------------TA-------KG----G---VVIGISDQL-KVPVKYIGLGEGM-EDLQL---------------FDKVQFVDSLFK-----------------------------------------------------------
>FtsY_Bacteria_FCB_WP009432317
L------DEGLSK----------T--------------------------------------KENVFSKLAR------------AVA--------------GRST------------VDDSVL------------DELEDVLVTSDVGVETTLKIIRRIEERVAR-DKY---V-STSELT-GILRSEIASLL--------T-E------NGSTD-GES-----F----A-LP--A-G------K----K-PYVIMVVGVNGVGKTT-TI------G------KLAYQF---------K------Q--Q-G-YSV-MLGAGDTFRAAAI----------------EQLDIWAKRVDVPIIR---Q-----H-----MS--------------------------------ADP------A------S--VAFDT----L-SAAVKA----G-------------TDVVIIDTAGRLHNKVG------LMNELTKIRRVMQKV--VPDAP-DEVLLVLDGS-----TGQNAFEQAKQFTAAT-EVNALAITKL-DG------------------TA-------KG----G---VVIGISDQF-KIPVKYIGLGEGI-EDLQL---------------FRKKEFVDSLFGE----------------------------------------------------------
>FtsY_Bacteria_FCB_WP013444688
L------DQGLSK----------T--------------------------------------KESVFSKLTR------------AVA--------------GKSK------------VDDEVL------------DNLEEVLITSDVGVETTLRIIERIEKRVAQ-DKY---V-NTSELN-GILKQEIAGLL--------A-E------NNSDT-PID-----F----D-AE--L-P------T----T-PYVIMVVGVNGVGKTT-TI------G------KLAHQF---------T------K--A-G-KKV-YLGAADTFRAAAV----------------DQLVIWGERAGVPVIK---Q-----K-----MG--------------------------------ADP------A------S--VAYDT----I-ASAKAN----N-------------ADVVIIDTAGRLHNKIN------LMNELTKIKNVMQKV--VPSAP-NEVLLVLDGS-----TGQNAFEQAKQFTKAT-DVTALAITKL-DG------------------TA-------KG----G---VVIGISDQF-KIPVKYIGLGEGM-EHLQV---------------FDKDRFVETLFE-----------------------------------------------------------
>FtsY_Bacteria_FCB_WP026475616
L------DEGLAK----------T--------------------------------------KESVIQKLTR------------VVV--------------GKSK------------VDDDVL------------DELEEVLISSDVGVDTTIKIIERIEKRVAR-DKF---I-NAQELD-KILKEEIRALL--------A-E------NAASE-NSD-----F----D-LP--E-G------K----T-PYVIMVVGVNGVGKTT-TI------G------KLAHKF---------K------S--A-G-KSV-MLGAGDTFRAAAI----------------DQLEIWAQRVNVPIVK---Q-----K-----MG--------------------------------SDP------A------S--VAFDT----L-SSAKAE----G-------------VDVVIIDTAGRLHNKVN------LMNELSKVKRVMQKV--VPDAP-HEVLLVLDGS-----TGQNAFEQARQFTLAT-DVNALAITKL-DG------------------TA-------KG----G---VVIGVSDQF-KVPVKYIGIGEGI-DDLQP---------------FNRDAFVDSLFGN----------------------------------------------------------
>FtsY_Bacteria_FCB_WP026625379
L------DKGLEK----------T--------------------------------------KESMFSKLSR------------IVV--------------GKSK------------VDDSVL------------DDLEEVLITSDVGVDTTLKIIERIEERVAK-DKY---V-NTEELS-KILREEIVELL--------T-E------NNSGD-NSDG----F----S-LP--V-D------H----K-PYVIMVVGVNGVGKTT-TI------G------KLANQF---------K------K--S-G-KSV-YLGAADTFRAAAV----------------EQLVIWGERVGVPVVK---Q-----S-----MG--------------------------------ADP------A------S--VAFDA----I-SSAKAN----N-------------ADVVIIDTAGRLHNKIG------LMNELSKIKGVMSKI--VPGAP-HEVLLVLDGS-----TGQNAFEQAKQFTAAT-DVTALAITKL-DG------------------TA-------KG----G---VVIGISDQF-KIPVKYIGLGEGI-DDLQV---------------FQRKEFVDSLFGH----------------------------------------------------------
>FtsY_Bacteria_FCB_WP036867135
L------DKGLEK----------T--------------------------------------KQNVFSKLAR------------AVA--------------GKSV------------VDDDVL------------DNLEEILVTSDVGVDTTIKIIRRIEERVAR-DKY---V-STSELN-GILKSEIAELL--------T-E------NNTES-LGN-----W----E-LP--T-D------K----K-PYVILVVGVNGVGKTT-TI------G------KLAYQF---------K------Q--A-G-KKV-YLGAADTFRAAAV----------------EQISIWGERVGIPVVK---Q-----Q-----MG--------------------------------ADP------A------S--VAFDT----L-QSARAN----E-------------ADVVLIDTAGRLHNKVN------LMNELKKIKEVMKKV--MPDAP-HEVMLVLDGS-----TGQNAFEQAKQFAAVT-QITSLAITKL-DG------------------TA-------KG----G---VVIGISDQL-KVPVKYIGLGEGM-EDLQL---------------FNKEEFVDSLFKS----------------------------------------------------------
>FtsY_Bacteria_FCB_WP036897603
L------EQGLEK----------T--------------------------------------KQSVFSKLTR------------AVA--------------GKSK------------VDDDVL------------DNLEEVLITSDVGVDTTLKIIERIEERVAR-DKY---V-STSELN-GILKSEIASLL--------A-E------NNTAD-GDD-----W----D-LP--V-T------H----K-PYVILVVGVNGVGKTT-TI------G------KLAHQF---------K------Q--A-G-KKV-YLGAADTFRAAAV----------------EQIQIWGDRVGVPVVK---Q-----Q-----MG--------------------------------ADP------A------S--VAFDT----L-QSAKAN----N-------------ADVVLIDTAGRLHNKVG------LMNELKKIKDVMKKV--LPEAP-DEVLLVLDGS-----TGQNAFEQAKQFSSVT-QITSLAITKL-DG------------------TA-------KG----G---VVIGISDQL-KVPVKYIGLGEKI-EDLQL---------------FNRTEFVESLFGEE------Q--------------------------------------------------
>FtsY_Bacteria_FCB_WP044225450
L------DKGLSK----------T--------------------------------------KEGVFSKLAR------------VVA--------------GKSK------------VDDEIL------------DDLEEVLITSDVGVETTLRIIERIEKRVSR-DKY---V-NTSELK-SMLREEIAALL--------T-E------NNIED-VPE-----F----T-IA--A-D------K----K-PYVIMVVGVNGVGKTT-TI------G------KLAYQF---------K------K--A-G-NTV-YLGAADTFRAAAV----------------EQLVIWGERVGVPVIK---Q-----K-----MG--------------------------------SDP------A------S--VAFDT----L-SSAKAN----N-------------ADVVIIDTAGRLHNKIN------LMNELSKIKKVMEKV--IPGAP-HEILLVLDGS-----TGQNAFEQAKQFTAAT-EVNALAITKL-DG------------------TA-------KG----G---VVIGISDQF-KTPVKYIGLGEGI-EDLQI---------------FRRKEFVDSLFGDE---------------------------------------------------------
>FtsY_Bacteria_FCB_WP050709021
L------DKGLEK----------T--------------------------------------KENMFSKLSR------------IVV--------------GKSK------------VDDSVL------------DDLEEVLITSDVGVDTTLKIIERIEERVAK-DKY---V-GTDELS-TILHEEIVELL--------T-E------NNSND-NTEG----F----N-LP--V-D------N----K-PYVIMVVGVNGVGKTT-TI------G------KLANQF---------K------K--A-G-KSV-YLGAADTFRAAAV----------------EQLVIWGERVGVPVIK---Q-----A-----MG--------------------------------SDP------A------S--VAFDA----I-SSGKAN----N-------------ADVVIIDTAGRLHNKVG------LMNELSKIKNVMNKI--VPGAP-HEVLLVLDGS-----TGQNAFEQAKQFTAAT-DVTALAVTKL-DG------------------TA-------KG----G---VVIGISDQF-KIPVKYIGLGEGI-DDLQV---------------FQRKEFVNSLFGG----------------------------------------------------------
>FtsY_Bacteria_FCB_WP062182749
L------DKGLEK----------T--------------------------------------KESMFSKLSR------------IVV--------------GKSK------------VDDSVL------------DDLEEVLITSDVGVDTTLKVIERIEERVSR-DKY---V-NTEELS-KILREEIVDLL--------T-E------NNSSD-NNDG----F----S-IP--S-D------Q----K-PYVIMVVGVNGVGKTT-TI------G------KLANQF---------K------K--A-G-KSV-YLGAADTFRAAAV----------------EQLVIWGERVDVPVVK---Q-----S-----MG--------------------------------ADP------A------S--VAFDT----I-SSAKAN----N-------------ADVAIIDTAGRLHNKVG------LMNELSKIKGVMNKI--VPGAP-HEVLLVLDGS-----TGQNAFEQAKQFTAAT-DVTALAITKL-DG------------------TA-------KG----G---VVIGISDQF-KIPVKYIGLGEGI-DDLQV---------------FQRKEFVDSLFGH----------------------------------------------------------
>FtsY_Bacteria_FCB_WP068705120
L------DKGLEK----------T--------------------------------------KNSVFSKLSR------------AIA--------------GKSK------------VDDEVL------------DNLEEVLVTSDVGIETTLRIIKRIEERVSR-DKY---M-GTSELN-AILKEEVAALL--------A-Q------NNTGE-MLD-----F----S-NP--S-D------K----K-PYVIMVVGVNGVGKTT-TI------G------KLAYQF---------K------K--A-G-KSV-YLGAADTFRAAAV----------------EQLVIWGERVGVPVVK---Q-----Q-----MG--------------------------------SDP------A------S--VAFDT----L-SSAKAN----D-------------ADVIIIDTAGRLHNKVN------LMNELTKIKNVMQKV--IPDAP-HEVLLVLDGS-----TGQNAFEQARQFTKAT-EVTALAITKL-DG------------------TA-------KG----G---VVIGISDQF-KIPVHYIGLGEGM-EDLQV---------------FAKDEFVESLFK-----------------------------------------------------------
>FtsY_Bacteria_FCB_WP072150530
I------KDGLTK----------T--------------------------------------RNNLLEKISN------------LFS--------------TTKI------------IDENFF------------ANLEEILITADVGVDMTNMIISGLKERLKK-ESI---D-DTRTIF-SFLKDELSKIL--------N-S------VHTFQ-NPEP----F----A-IP--E-G------V----K-PFVIMIVGVNGVGKTT-TI------G------KLAYNY---------K------S--R-G-KKV-LIGAADTFRAAAN----------------EQLEIWAERAGVDIIQ---Q-----Q-----KG--------------------------------ADP------G------A--VAFDT----L-KSALAR----N-------------IDVVLIDTAGRLHTKTN------LMEELKKIKKVMQKV--IPDAP-HEVWLVLDAT-----TGQNAIQQARYFTQAV-GVTGLIITKL-DG------------------TA-------KG----G---VLFAIVNEL-KIPVKFIGVGEGI-DDLQP---------------FDPDAFIDAILEK----------------------------------------------------------
>FtsY_Bacteria_FCB_WP078670878
L------DQGLQK----------T--------------------------------------KESFLSKIGR------------AIA--------------GKST------------VDTEVL------------DNLEEALVSADVGVDTTVKIIDRIEQRVSK-DKY---L-GTGELN-RILKEEIAAIL--------V-D------APDSG-FRE-----F----D-VP--A-G------K----K-PYVIMVVGVNGVGKTT-TI------G------KLAYNF---------K------K--A-G-KSV-LLGAADTFRAAAV----------------DQLTIWSERADVPIVK---Q-----Q-----MG--------------------------------SDP------G------A--VAFDT----V-QSGAAR----D-------------VDVIIVDTAGRLHNKAH------LMEELGKIKRVMKKV--IPDAP-HEVLLVLDGS-----TGQNAVEQARQFTAAT-EVTALAITKL-DG------------------TA-------KG----G---VVLAIANQF-KIPVKYIGIGEKM-EDLQV---------------FDKEAFVETLFSLN------D--------------------------------------------------
>FtsY_Bacteria_FCB_WP089262815
L------DKGLEK----------T--------------------------------------KTNFFSKLGK------------AVA--------------GKSK------------VDDDVL------------DNLEEVLVTSDVGVDTTLKIITRIEARVAR-DKY---V-GTEELN-GILREEIAGLL--------S-E------TDQNE-NVG-----L----S-VP--E-G------K----K-PYVIMVVGVNGVGKTT-TI------G------KLAYQY---------K------K--Q-G-LKV-VLGAADTFRAAAI----------------DQLQVWADRVDVPIVK---Q-----Q-----MG--------------------------------SDP------A------S--VAFDT----L-SSAVTQ----N-------------ADVVIIDTAGRLHNKVN------LMNELTKVKRVMQKV--VENTP-HEVLLVLDGS-----TGQNAFEQAKQFTKAT-EVTALAITKL-DG------------------TA-------KG----G---VVIGISDQF-KIPVKFIGVGEGI-EDLQV---------------FNKYEFVDSFFKL----------------------------------------------------------
>FtsY_Bacteria_FCB_WP092459660
L------DRGLQK----------T--------------------------------------RDNLWSRLGK------------LLT--------------GKST------------IDDEWL------------DELEEALISADVGIDTTVEILNRLQQKAAR-ERY---R-NSEELQ-QLLEQTILSLL--------P-P------VQQPA-PAQP----F----Q-LP--D-N------K----R-PYVILVVGVNGVGKTT-TI------G------KLAYQY---------K------Q--A-G-YQV-LLGAADTFRAAAV----------------EQLTIWSERAGVPLVK---Q-----G-----MG--------------------------------ADP------G------A--VAFDT----V-QSAMAR----N-------------MDVAIIDTAGRLHNKKH------LMDELGKIRRVINKK--LPGAP-HEVLLVLDGS-----TGQNALEQAKQFMAVT-ELTGLVVTKL-DG------------------TA-------KG----G---VVLAIAHQC-QIPIRYIGLGERI-TDLQP---------------FDPESFVHSLFAGA------ASA------------------------------------------------
>FtsY_Bacteria_FCB_WP100314957
L------DSGLQK----------T--------------------------------------RDNLWSRLGK------------LFT--------------GKST------------IDDEWL------------DELEEALISADVGIDTTVEILNRLQQRAAR-ERY---R-NSGELQ-QLLEQTILSLL--------P-P------VQHPA-AVQP----F----Q-LP--D-N------K----R-PYVILVVGVNGVGKTT-TI------G------KLAYQY---------K------Q--A-G-YQV-LLGAADTFRAAAV----------------DQLTIWSERAGVPLVK---Q-----A-----MG--------------------------------ADP------G------A--VAFDT----V-QSAIAR----N-------------MDVAIIDTAGRLHNKKH------LMDELGKIRRVISKK--LPGAP-HEVLLVLDGS-----TGQNALEQAKQFMAVT-ELTGLVVTKL-DG------------------TA-------KG----G---VVLAIAHQC-QIPIRYIGLGEKI-TDLQP---------------FDPESFVHSLFARD------ASV------------------------------------------------
>FtsY_Bacteria_FCB_WP105297294
L------DKGLEK----------S--------------------------------------SRSFFDKIGR------------AIA--------------GKSK------------VDDEVL------------DELEEVLISSDVGIETTLKIIKKIEERVAR-DKF---M-NTSELD-QILKEEIMNLL--------A-E-------NKSS-DSE-----F----E-IP--E-D------K----K-PYVIMVVGVNGVGKTT-TI------G------KLAYQF---------K------Q--Q-G-KKV-ILGAADTFRAAAV----------------DQLVIWSERVGVPIIK---Q-----S-----MG--------------------------------SDP------A------S--VAFDT----V-QSAKAQ----G-------------ADVVLIDTAGRLHNKVN------LMNELSKIKRVMQKV--IPDAP-HEILLVLDGS-----TGQNAFEQAKQFTAAT-EVSALAVTKL-DG------------------TA-------KG----G---VVIGISDQF-KIPVKYIGVGEKM-EDLQP---------------FNKYEFVDSFFKKN---------------------------------------------------------
>FtsY_Bacteria_FCB_WP124397322
L------DRGLEK----------T--------------------------------------RNSFLHNLGK------------AIA--------------GRST------------IDDEVL------------DELEEILLTADVGVQTTLKIIERIQNRVAK-DKY---L-GANELN-RILQEEIAGLL--------A-E------KEDAQ-QSE------------IP--E-G------I----K-PYVILVVGVNGVGKTT-TI------G------KLASRY---------K------K--M-G-KEV-VLGAGDTFRAAAV----------------DQLVTWGERAGVPVIK---Q-----Q-----MG--------------------------------SDP------A------S--VAYDT----V-QSAISR----G-------------ADVAIIDTAGRLHNKTH------LMNELAKIRRVIQKL--IPEAP-HEVMLVIDAS-----TGQNAFEQAKQFSQAT-QVTSLIVTKL-DG------------------TA-------KG----G---VVIGVSDQL-NIPVRYIGVGEGI-DHLQP---------------FDKMAFVESFFGK----------------------------------------------------------
>FtsY_Bacteria_Fusobacteria_AMD94994
-------------------------------------------------------------------------------------FL--------------GK-T------------IDDELY------------EELEELLIQSDIGMDMTMEIVADLEKQVAK-KRL---K-ASQDVY-EELKELLKSKLVY-----NT-E------ENT---K------------L-DI--Q-N------G----R-LNIILVVGVNGVGKTT-SI------G------KIAKKL---------K------D--E-G-KKV-IIGAGDTFRAAAI----------------EQIEEWGKRTGVEVVK---Q-----S-----HG--------------------------------SDP------A------A--VVFDT----V-KMAKNR----N-------------FDVAILDTAGRLHNKRD------LMKELEKINKIIKEK--SGNDK-FETLLVIDST-----TGQNGLEQAKIFNEIV-DLTGIILTKF-DG------------------TA-------KG----G---IIFPITNEL-KKPIKFIGVGEGI-EDLRK---------------FDSKEFVEAIFSD----------------------------------------------------------
>FtsY_Bacteria_Fusobacteria_KID48934
L------HEKLFQ----------T--------------------------------------REGLFSKMKS------------LFS--------------SRKV------------IDDAMY------------EELEELLVQSDIGLEMTQKIVRDLEGAVKK-QGV---K-NPEEVY-TVLKTVMEDYL--------I-E------SEE---K------------F-PR--E-E------Q----N-LQVILIVGVNGVGKTT-TI------G------KIAAKL---------K------K--E-G-KKV-ILGAGDTFRAAAV----------------EQLEEWAKRSEAELVK---G-----K-----EG--------------------------------ADP------G------S--VVFDT----L-SKAEEI----G-------------ADVAIIDTAGRLHNKGY------LMKELEKINNVVRKK--IGDRY-YESILVIDGT-----TGQNALNQAKEFNEVT-RLTGFIITKL-DG------------------TA-------KG----G---IVFSLSELL-QKPIRFIGVGEKI-EDLRK---------------FSKKDFIAALFE-----------------------------------------------------------
>FtsY_Bacteria_Fusobacteria_WP005887005
L------KDKLFK----------S--------------------------------------REGLFGTLKS------------FIL--------------GRSV------------IDDEMY------------EELEDILIQSDIGMDMTVKIVKELEKEVKR-RGV---K-DPKEVY-PVLREVMEGFL--------I-K------ENN---E------------I-HI--E-D------G----K-LNVILVVGVNGVGKTT-TI------G------KLASKY---------V------K--E-G-KKV-ILGAGDTFRAAAI----------------EQLEEWANRAGAEIVK---S-----T-----QG--------------------------------SDP------G------A--VVFDT----L-VAAQSR----G-------------ADIAIIDTAGRLHNKNN------LMKELEKIHNIIKKK--LGEQK-YESILVIDGT-----TGQNALNQAKVFNEVT-ELTGFIITKL-DG------------------TA-------KG----G---IVFSISEEI-KKPIKFIGVGEKI-EDLRE---------------FNANEYIQAIFD-----------------------------------------------------------
>FtsY_Bacteria_Fusobacteria_WP005958239
L------HEKLFQ----------T--------------------------------------REGLFSKMKS------------LFS--------------SRKV------------IDDAMY------------EELEELLVQSDIGLEMTQKIVRDLEGAVKK-QGV---K-NPEEVY-TVLKTVMEDYL--------I-E------SEE---K------------F-PR--E-E------Q----N-LQVILIVGVNGVGKTT-TI------G------KIAAKL---------K------K--E-G-KKV-ILGAGDTFRAAAV----------------EQLEEWARRSEAELVK---G-----K-----EG--------------------------------ADP------G------S--VVFDT----L-SKAEEI----G-------------ADVAIIDTAGRLHNKGY------LMKELEKINNVVRKK--IGDRY-YESILVIDGT-----TGQNALNQAKEFNEVT-RLTGFIITKL-DG------------------TA-------KG----G---IVFSLSELL-QKPIRFIGVGEKI-EDLRK---------------FSKKDFIAALFE-----------------------------------------------------------
>FtsY_Bacteria_Fusobacteria_WP012860088
L------KERLVK----------T--------------------------------------KKGFFTKLKE------------VFT--------------GK-P------------IDDEMY------------EELEDLLIQSDLGFDMTLRVIEELEERVKK-AKV---K-DSEEVY-EILKQILREKI--------S-S------ENS---A------------L-DI--V-D------G----K-LNIILVVGVNGVGKTT-SI------G------KIASKL---------K------Q--K-N-KKV-IIGAADTFRAAAI----------------EQLEEWGKRTGVEVIK---Q-----S-----HG--------------------------------SDP------G------A--VVFDT----I-STARSK----K-------------YDVAIIDTAGRLHNKSD------LMKELEKINKIIIQQ--SGEDN-FEKLLVIDST-----TGQNGLQQAKLFNEIV-DLSGVILTKF-DG------------------TA-------KG----G---IIFAISDEL-KKPIKYLGVGEGI-EDLRE---------------FNADEFVNAIFD-----------------------------------------------------------
>FtsY_Bacteria_Fusobacteria_WP013386998
L------KEKLSK----------S--------------------------------------REGFFGKVKG------------FFL--------------GRSV------------IDDEMY------------EDLEEMLIQSDIGMDMTLKIVGALEKEVRS-RGI---K-DPKEVY-GVLKDVMENFL--------I-E------EEN---E------------L-KT--E-K------P----G-LNVILVVGVNGVGKTT-TI------G------KIASKL---------T------K--E-G-KKV-IVGAGDTFRAAAI----------------EQLEEWTIRAGAEIIK---H-----Q-----QG--------------------------------TDP------G------A--VVFDT----L-KAAENR----N-------------ADVAIIDTAGRLHNKNN------LMKELEKINRIIEKH--VGDSS-YESILVIDGT-----TGQNGLNQAKVFNEVT-KLTGFIVTKL-DG------------------TA-------KG----G---IVFAISEEL-KKPIKFIGVGEGI-EDLRP---------------FKPKEYIDAIFE-----------------------------------------------------------
>FtsY_Bacteria_Fusobacteria_WP023050980
L------KEKLFK----------S--------------------------------------REGLFGTLKN------------IFT--------------GKSI------------VDGEMY------------EELEDTLVQSDIGIEMTLKIVKDLKAEVKA-RGV---K-KPEDVY-PVLKDVLEGYL--------I-T------ENT---K------------L-DI--Q-P------G----R-MNVILIVGVNGVGKTT-TI------G------KIAAKL---------V------K--D-G-KKV-VIGAADTFRAAAV----------------EQLEEWVKRAGAEIVK---H-----P-----EG--------------------------------ADP------G------A--VVFDT----L-KAGEDK----N-------------ADVVIIDTAGRLHNKNN------LMKELEKINNIIKKK--IGDQP-YESILVLDGT-----TGQNGLIQARVFNEVT-KLTGFIVTKL-DG------------------TA-------KG----G---ILFSISEEL-KKPIKYIGVGEGI-EDLRE---------------FNSKEYIQAIFD-----------------------------------------------------------
>FtsY_Bacteria_Fusobacteria_WP027128941
L------KEKLFR----------T--------------------------------------REGLFQKIKN------------IFS--------------GRTT------------IDDDLY------------EELEELLIQSDIGFDMTVKIVSELEKEINK-RGI---K-NPEEIY-GVLKEVMERFL--------I-S------EGN---Q------------L-DI--I-D------G----E-LNVILVVGVNGVGKTT-TI------G------KLAKKY---------K------S--Q-G-KKV-IVGAADTFRAAAI----------------EQLEEWGKRADVEVVK---K-----E-----QG--------------------------------SDP------G------S--VVFDA----I-QVAQDK----K-------------ADILIIDTAGRLHNKSN------LMKELEKINNIIQKK--LGHNR-YESILVIDGT-----TGQNGLTQAKIFNEVT-KLTGFIVTKL-DG------------------TA-------KG----G---IVFSISEEI-KKPIKYIGVGEKI-EDLRE---------------FNIKDYIDAIFD-----------------------------------------------------------
>FtsY_Bacteria_Fusobacteria_WP035937474
L------HEKLFQ----------T--------------------------------------REGLFSKMKS------------LFS--------------SRKV------------IDDAMY------------EELEELLVQSDIGLEMTQKIVRDLEGAVKK-QGV---K-NPEEVY-TVLKTVMEDYL--------I-E------SEE---K------------F-PR--E-E------Q----N-LQVILIVGVNGVGKTT-TI------G------KIAAKL---------K------K--E-G-KKV-ILGAGDTFRAAAV----------------EQLEEWARRSETELVK---G-----K-----EG--------------------------------ADP------G------S--VVFDT----L-SKAEEI----G-------------ADVAIIDTAGRLHNKGY------LMKELEKINNVVRKK--IGDRY-YESILVIDGT-----TGQNALNQAKEFNEVT-RLTGFIITKL-DG------------------TA-------KG----G---IVFSLSELL-QKPIRFIGVGEKI-EDLRK---------------FSKKDFIAALFE-----------------------------------------------------------
>FtsY_Bacteria_Fusobacteria_WP043576696
L------HEKLFQ----------T--------------------------------------REGLFSKMKS------------LFS--------------SRKV------------IDDAMY------------EELEELLVQSDIGLEMTQKIVRDLEGAVKK-QGV---K-NPEEVY-TVLKTVMEDYL--------I-E------SEE---K------------F-PR--E-E------Q----N-LQVILIVGVNGVGKTT-TI------G------KIAAKL---------K------K--E-G-KKV-ILGAGDTFRAAAV----------------EQLEEWAKRSEAELVK---G-----K-----EG--------------------------------ADP------G------S--VVFDT----L-SKAEEI----G-------------ADVAIIDTAGRLHNKGY------LMKELEKINNVVRKK--IGDRY-YESILVIDGT-----TGQNALNQAKEFNEVT-RLTGFIITKL-DG------------------TA-------KG----G---IVFSLSELL-QKPIRFIGVGEKI-EDLRK---------------FSKKDFIAALFE-----------------------------------------------------------
>FtsY_Bacteria_Fusobacteria_WP047381216
L------KEKLFK----------S--------------------------------------REGLFGTLKN------------IFT--------------GKSI------------VDGEMY------------EELEDTLVQSDIGIEMTLKIVKDLKAEVKA-RGV---K-NPEDVY-PVLKDVLESYL--------I-T------ENT---N------------L-DI--Q-P------G----R-MNVILIVGVNGVGKTT-TI------G------KVASKL---------V------K--D-G-KKV-VIGAADTFRAAAV----------------EQLEEWAKRAGAELVK---H-----P-----DG--------------------------------ADP------G------A--VVFDT----L-KAGEDK----N-------------ADVVIIDTAGRLHNKNN------LMKELEKINNIIKRK--IGDQP-YESILVLDGT-----TGQNGLIQARVFNEVT-ELTGFVVTKL-DG------------------TA-------KG----G---ILFSISEEL-KKPIKYIGVGEGI-EDLRE---------------FNSKEYIQAIFD-----------------------------------------------------------
>FtsY_Bacteria_Fusobacteria_WP047393932
L------KEKLFK----------S--------------------------------------REGLFGTLKN------------IFT--------------GKSI------------VDGEMY------------EELEDTLVQSDIGIEMTLKIVKDLKAEVKA-RGV---K-NPEDVY-PVLKDVLESYL--------I-T------ENT---N------------L-DI--Q-P------G----R-MNVILIVGVNGVGKTT-TI------G------KVASKL---------V------K--D-G-KKV-VIGAADTFRAAAV----------------EQLEEWAKRAGAELVK---H-----P-----DG--------------------------------ADP------G------A--VVFDT----L-KAGEDK----N-------------ADVVIIDTAGRLHNKNN------LMKELEKINNIIKRK--IGDQP-YESILVLDGT-----TGQNGLIQARVFNEVT-ELTGFVVTKL-DG------------------TA-------KG----G---ILFSISEEL-KKPIKYIGVGEGI-EDLRE---------------FNSKEYIQAIFD-----------------------------------------------------------
>FtsY_Bacteria_Fusobacteria_WP062686155
L------HEKLFQ----------T--------------------------------------REGLFSKMKS------------LFS--------------SRKV------------IDDAMY------------EELEELLVQSDIGLEMTQKIVRDLEGAVKK-QGV---K-NPEEVY-TVLKTVMEDYL--------I-E------SEE---K------------F-PR--E-E------Q----N-LQVILIVGVNGVGKTT-TI------G------KIAAKL---------K------K--E-G-KKV-ILGAGDTFRAAAV----------------EQLEEWARRSEAELVK---G-----K-----EG--------------------------------ADP------G------S--VVFDT----L-SKAEEI----G-------------ADVAIIDTAGRLHNKGY------LMKELEKINNVVRKK--IGDRY-YESILVIDGT-----TGQNALNQAKEFNEVT-RLTGFIITKL-DG------------------TA-------KG----G---IVFSLSELL-QKPIRFIGVGEKI-EDLRK---------------FSKKDFIAALFE-----------------------------------------------------------
>FtsY_Bacteria_Fusobacteria_WP088336951
I------SQRLTK----------S--------------------------------------KEGFFSKLKN------------IFT--------------SKSK------------VDDSIY------------EELEDLLLQSDVGLSMTTNLINQLEKEVKA-NKV---D-NTDEVY-EILKRLMSEFL--------L-S------QDS---K------------I-YL--K-D------N----K-INVILIVGVNGVGKTT-TI------G------KLALKY---------K------K--L-G-KKV-LLGAGDTFRAAAV----------------EQLEEWAKRAEVDIVK---G-----R-----EG--------------------------------ADP------A------S--VVYDT----L-SRAEAI----K-------------ADVVIIDTAGRLHNKAN------LMRELEKINNIIKKK--IGEQE-YESLLVIDGT-----TGQNGFNQAKEFNSVT-DLTGFIVTKL-DG------------------TA-------KG----G---IVFSVSEEL-KKPIKFIGLGEKI-GDLIE---------------FNAKDFVEAIFN-----------------------------------------------------------
>FtsY_Bacteria_Fusobacteria_WP098983106
I------SQRLTK----------S--------------------------------------KEGFFSKLKN------------IFT--------------SKSK------------VDDSIY------------EELEDLLLQSDVGLSMTTNLINQLEKEVKA-NKV---D-NTDEVY-EILKRLMSEFL--------L-S------QDS---K------------I-YL--K-D------N----K-INVILIVGVNGVGKTT-TI------G------KLALKY---------K------K--L-G-KKV-LLGAGDTFRAAAV----------------EQLEEWAKRAEVDIVK---G-----R-----EG--------------------------------ADP------A------S--VVYDT----L-SKAEAI----K-------------ADVVIIDTAGRLHNKAN------LMRELEKINNIIKKK--IGEQE-YESLLVIDGT-----TGQNGLNQAKEFNSVT-DLTGFIVTKL-DG------------------TA-------KG----G---IVFSVSEEL-KKPIKFIGLGEKI-GDLIE---------------FNAKDFVEAIFN-----------------------------------------------------------
>FtsY_Bacteria_Fusobacteria_WP101474673
L------KEKLFK----------S--------------------------------------REGLFGTLKS------------FIL--------------GRNV------------IDDEMY------------EELEDILVQSDIGMNMTVKIVEALEKEVKK-RGI---R-DPKEVY-PVLKEVMAGFL--------I-T------EGN---D------------I-KI--E-D------G----K-LNVILVVGVNGVGKTT-TI------G------KLAARY---------K------K--E-G-KKV-ILGAADTFRAAAI----------------EQLEEWAKRSGTDIVK---G-----V-----QG--------------------------------ADP------G------A--VVYDT----L-EAAHTR----G-------------ADIAIIDTAGRLHNKNN------LMQELEKIHNIITKK--LGNQN-YESILVIDGT-----TGQNALTQAKVFNEVT-DLTGFIITKL-DG------------------TA-------KG----G---IVFSISEEL-KKPIKFIGVGEKI-EDLRK---------------FDAKEYIQAIFD-----------------------------------------------------------
>FtsY_Bacteria_Fusobacteria_WP106611930
L------VAGLSK----------T--------------------------------------RSAVVNGLDD------------IFN--------------GPGE------------VDDDFY------------DELEEILITGDLGVRATEDILEELREQVKT-EHI---R-ERAACR-KLLIDTIKERM--------D-L------GDN----------------A-YA--F-E------E----Q-QSVLLLVGVNGVGKTT-TA------G------KMAAQL---------K------T--A-G-KRV-LLAGADTFRAAAI----------------EQLKEWSDRAAVELVS---S-----R-----AG--------------------------------SDP------A------A--VVFDA----C-TAARAR----K-------------TDVLICDTAGRLHNKKN------LMEELRKINRVIDRE--LPGYC-RETLIVLDGT-----TGQNALEQAREFKDVC-DISGIILTKL-DG------------------SA-------KG----G---IAVAIQAEL-RLPVKYIGVGEQI-EDLRK---------------FDSGEFVDALFTREK-----QEEEQN---------------------------------------------
>FtsY_Bacteria_Fusobacteria_WP115269117
L------KEKLFK----------S--------------------------------------REGLFGTLKS------------FIL--------------GKNI------------IDDEMY------------EELEDILIQSDIGMDMTIKIVKELEKEVKK-RGV---K-EAKEVY-TVLKEVMTGFL--------I-T------ENN---K------------I-YI--E-E------G----R-LNVILVVGVNGVGKTT-TI------G------KLASKY---------V------K--E-G-KKV-ILGAGDTFRAAAI----------------EQLEEWAKRSGADIVK---S-----T-----QG--------------------------------SDP------G------A--VVFDT----L-VAAESR----K-------------ADIAIIDTAGRLHNKNN------LMKELEKIHNIIKRK--LGDHK-YESILVIDGT-----TGQNALTQAKVFNEVT-ELTGFIITKL-DG------------------TA-------KG----G---IVFSISEEI-RKPIKFIGVGEKI-EDLRE---------------FDTKEYIQAIFD-----------------------------------------------------------
>FtsY_Bacteria_Fusobacteria_WP129491194
L------HEKLFQ----------T--------------------------------------REGLFSKMKS------------LFS--------------SRKV------------IDDEMY------------EELEELLIQSDIGLEMTQKIVRDLEEAVKK-QGV---K-NPEEVY-TVLKTVMEDYL--------I-E------SEE---K------------F-PR--E-E------Q----N-LQVILIVGVNGVGKTT-TI------G------KIAAKL---------K------K--E-G-KKV-ILGAGDTFRAAAV----------------EQLEEWAKRSEAELVK---G-----K-----EG--------------------------------ADP------G------S--VVFDT----L-SKAEEI----G-------------ADVAIIDTAGRLHNKGY------LMKELEKINNVVRKK--IGDRY-YESILVIDGT-----TGQNALNQAKEFNEVT-RLTGFIITKL-DG------------------TA-------KG----G---IVFSLSELL-QKPIRFIGVGEKI-EDLRK---------------FSKKDFIAALFE-----------------------------------------------------------
>FtsY_Bacteria_Fusobacteria_WP134112929
L------KEKLFRS--------VS--------------------------------------KDGLFGKIKT------------LFS--------------GRSI------------IDEEMY------------EELEDLLIQSDIGMDMTLKIVKKLEEKVKE-LKI---K-EPEKVY-DILKEVMKEFL--------I-R------EDT---E------------L-KL--D-R------K----G-LNVILVVGVNGVGKTT-TI------G------KLASKF---------V------K--E-G-KKV-VIGAGDTFRAAAI----------------EQLEEWAKRANAEIIK---H-----S-----QG--------------------------------ADP------G------A--VVFDT----L-KAAENR----E-------------ADIAIIDTAGRLHNKNN------LMVELEKINKIIKKH--LGEGVFYESLLVIDGT-----TGQNGLTQAKVFNEVT-DLTGFVVTKL-DG------------------TA-------KG----G---IIFSVSEEI-KKPIKFIGVGEGI-EDLRK---------------FNVDEYINAIFE-----------------------------------------------------------
>FtsY_Bacteria_NitrospinaeTectomicrobia_OGL61962
L------RAGLAK----------T--------------------------------------RENFLGKLGA------------ALA--------------RRPR------------LEAETA------------EELEEALYAADLGPLTVEKVLGKLRKGEGG-KG----G-PARRLR-SLLREMLAHPAV-------P-P------PAK---P------------S-AP--A-E------G----E-PLVIFMVGVNGAGKTT-TA------G------KLAARY---------A------A--Q-G-RRV-MLAAADTFRAGAG----------------EQIAVWAERAGCELIR---L-----Q-----EG--------------------------------ADP------S------A--VVFDA----L-QAAKAR----G-------------ADVLLADTAGRLHTKKN------LMEELKKVRRVAERL--VPGAP-HEVLLVLDAT-----TGQNALAQVREFGAAL-GVTGLVLTKL-DG------------------SA-------KG----G---VVVGAAHES-GIPVRYVGVGEGV-EDLLD---------------FDAEAFIAALFGEE------EGEPAP---------------------------------------------
>FtsY_Bacteria_NitrospinaeTectomicrobia_OGV98173
L------KSGLSK----------T--------------------------------------RTGFLSGLNN------------IIG--------------R-GK------------IDEDFF------------EGLEELLITADVGIHSTTLILQGLMEDVKK-NKL---K-EPKDVE-QCLKERILKII--------S-H------DNC---S------------L-KT--N-G------Y----N-PFVIMVIGVNGSGKTT-TI------G------KLASRY---------I------K--E-G-KKV-LLAAGDTFRAAAI----------------EQLEIWGKRSGCPVIK---H-----Q-----SG--------------------------------ADP------S------A--VIYDA----V-QSAKAR----E-------------YDILIADTAGRLHTKVN------LMEEMKKIKRIMGRE--LQGAP-HEILMVLDAT-----TGQNAVSQAKLFNEAV-GITGIALTKL-DG------------------TA-------KG----G---VVINIIDEL-KIPVKLIGVGEGV-DDLRE---------------FEPEAFVEALFER----------------------------------------------------------
>FtsY_Bacteria_NitrospinaeTectomicrobia_OGW09117
L------KSGLSK----------T--------------------------------------RTGFLSGLNN------------IIG--------------R-GK------------IDEDFF------------EGLEELLITADVGIHSTTLILQGLMEDVKK-NKL---K-EPKDVE-QCLKERILKII--------S-H------DNC---S------------L-KT--N-G------Y----N-PFVIMVIGVNGSGKTT-TI------G------KLASRY---------I------K--E-G-KKV-LLAAGDTFRAAAI----------------EQLEIWGKRSGCPVIK---H-----Q-----SG--------------------------------ADP------S------A--VIYDA----V-QSAKAR----E-------------YDILIADTAGRLHTKVN------LMEEMKKIKRIMGRE--LQGAP-HEILMVLDAT-----TGQNAVSQAKLFNEAV-GITGIALTKL-DG------------------TA-------KG----G---VVINIIDEL-KIPVKLIGVGEGV-DDLRE---------------FEPEAFVDALFER----------------------------------------------------------
>FtsY_Bacteria_NitrospinaeTectomicrobia_OGW15701
I------KTSLAT----------T--------------------------------------RQGLTQKIDR------------IFK--------------DRGK------------ITQTLL------------DELEEVLIMADLGVSATQKIIGHLQEKIRT-NEV---K-DSEEVK-DFIKTLIAQIL--------E-K------NEI---E-------E----S-HK--W-Q-----------P-PHVIMVIGVNGVGKTT-TI------G------KLAWRL---------K------K--E-G-KKV-LLAAGDTFRAAAI----------------DQLEIWAQKIGVDFIK---H-----Q-----PG--------------------------------ADP------S------A--VVFDA----I-QAGKAR----G-------------YDIIIADTAGRQHTKAN------LMEELKKMKRVIGKV--IPDAP-HEVLLVLDAN-----TGQNALSQTNLFHQNL-GVTGIVLTKL-DG------------------SA-------KG----G---IIVNIADTF-DIPIKYIGLGEEL-DNLQE---------------FHPALFASALLTD----------------------------------------------------------
>FtsY_Bacteria_NitrospinaeTectomicrobia_PIP74078
L------KSGLAK----------T--------------------------------------RSSLAGGFDN------------IVH--------------GRAK------------VGPELL------------EELEESLLIADVGMQVTSYILEDLKKDVSQ-NRI---R-ENKEVL-EQLKLRMTHVL--------S-Q------NQK---P------------L-AL--S-E------H----K-PFVILAVGVNGSGKTT-TI------G------KLARHW---------K------Q--E-G-KNV-LLAAGDTFRAAAI----------------DQLQVWAKRSDIPCIS---Q-----K-----SG--------------------------------ADP------S------A--VAYDA----V-QAGVAR----D-------------VDLVIIDTAGRLQTNTN------LMEELKKIKRVIGKV--LPGAP-HETLLVLDAT-----IGQNSISQARLFNEAL-NVDGVVMTKL-DG------------------TA-------KG----G---VLFNISGEL-KLPVRFIGVGEKP-EDLQE---------------FIPEKFVEALIPG----------------------------------------------------------
>FtsY_Bacteria_NitrospinaeTectomicrobia_PIQ95897
L------KQGLTK----------T--------------------------------------RESMAGGIGK------------LFK--------------GKGE------------VGPELL------------DELEESLLLADVGTRATEFILDELKRGVRD-AGH---R-ERQDVM-AHLKRLMVEIL--------E-E------NQR---A------------I-EF--P-S------G----M-PLVLLVIGVNGSGKTT-TI------G------KLAARW---------K------M--D-G-KKV-VLGAGDTFRAAAI----------------EQLQEWARRTDIPCIH---Q-----K-----SG--------------------------------ADP------S------A--VAYDT----V-QAAVNR----K-------------LDAAIIDTAGRLQTNVN------LMEELKKVKRVIGKV--LPSAP-HETLLVLDAS-----IGQNSLSQARLFHEAL-SIDGLVMTKL-DG------------------SA-------KG----G---VLLNLSREL-GIPVRYVGVGEKV-EDLQE---------------FNAKAFVEALVGE----------------------------------------------------------
>FtsY_Bacteria_NitrospinaeTectomicrobia_PIR00785
L------KEGLQK----------T--------------------------------------RSSMVGGLSS------------IIG--------------GKGN------------LGPETM------------EELEEALLKADVGLSATHYILEQLREGIKK-EKI---K-EKPEAM-ALLQRILTKLL--------D-E------NQT---E------------L-EF--P-E------G----E-PLIILMVGINGSGKTT-TI------G------KLSAYW---------K------G--Q-G-KSL-LIAAGDTFRAAAI----------------EQLQVWAKRGGITCVH---Q-----K-----AG--------------------------------SDP------S------A--VAYDG----V-QAAVVR----K-------------MDLAMIDTAGRLQTNTN------LMEELKKVKRVIGKV--LPTAP-HEVWLVLDSS-----IGQNSISQARLFHEAL-GVTGLVMTKL-DG------------------SG-------KG----G---VLFYLAREM-KIPVRFIGVGEQT-EDLQP---------------FVASDFVSALLAPE------SSK------------------------------------------------
>FtsY_Bacteria_NitrospinaeTectomicrobia_PON19802
M------RLGLKR----------T--------------------------------------RETLQQGLDT------------VFS--------------R-NR------------ADAETL------------EELEEVLIMADLGAAATQKVLQEVEQRVRQ-HTI--SP-DGEGLR-EGVIDTISNIL--------T-S------AAQ---SG----------EA-QE--H-E------T----R-PWVMMLVGVNGVGKTT-TL------G------KLAHQF---------R------D--T-G-DKP-LIVAADTFRAAAI----------------EQAEIWAQRAGVDIIK---G-----H-----AG--------------------------------GDA------A------A--VAYDA----L-QAAQAR----Q-------------LDRVLIDTAGRLHNKVH------LMDELKKMRRVLARA--MPEAP-HDVWLVLDAT-----TGQNAVSQVAQFHEHI-GLTGLVLTKL-DS------------------TA-------KG----G---IVVNIADQF-QLPIRYIGIGEGI-DDLRP---------------FEATSFAQALLAQE---------------------------------------------------------
>FtsY_Bacteria_NitrospinaeTectomicrobia_RMF83524
L------RAGLSK----------T--------------------------------------RQQFLGRLET------------VLR--------------GKTS------------VTEELL------------EELEEILITSDIGVHSVERILTDLRRDIKE-ARL---R-EPEQIM-SCLQASITRIL--------E-Q------GGD---T------------A-LH-LG-S------T----P-PAVILVVGVNGVGKTT-SI------A------KLAHRF---------T------Q--E-G-KKV-LLAAGDTFRAAAI----------------EQLEVWAARVGVEMIK---H-----Q-----PG--------------------------------ADP------S------A--VIYDA----I-QAARSR----R-------------YDLVIADTAGRLHTKGN------LMEELKKMKRVVSRE-------------------------------------------------------------------------------------------------------------------------------------------------------------------------------------------------------------
>FtsY_Bacteria_NitrospinaeTectomicrobia_TDJ50966
L------KRGLAK----------T--------------------------------------RDSLAAGFDN------------VIH--------------GKAQ------------VGPELM------------TRIEESLLIADVGMAATQDIMAELNREVGA-QRL---R-TPDAVQ-DHLKHLMTRQL--------S-A------NQY---E------------G-GG--T-E------S----T-PQVILVIGVNGSGKTT-TI------G------KLAQKW---------H------L--A-G-QRV-LLVAADTFRAAAV----------------DQLQAWADRVGIPCIR---Q-----S-----SG--------------------------------ADP------S------A--VAFDG----V-QAGLAR----N-------------MDRVIIDTAGRLQTNHN------LMEELKKVKRVIGKV--LPGAP-HETILVLDAT-----IGQNSLSQAKLFHEGL-QVDSLIMTKL-DG------------------TA-------KG----G---VLLNLSREM-KLPIRYIGVGEKL-EDLQE---------------FDAKMFVEALFEN----------------------------------------------------------
>FtsY_Bacteria_NitrospinaeTectomicrobia_TDJ59600
L------KQGLSK----------T--------------------------------------RTSFAGGIDN------------LIH--------------GKAQ------------LGPELM------------DEVEETLLLADVGVQTTQRIIDELNRQIEE-ARI---R-DREGML-DHLRQMMIRLL--------E-T------HQK---D------------W-DD--S-I------H----S-PFVVLVVGVNGSGKTT-TI------G------KLAQRW---------H------N--E-G-KKV-MLAAGDTFRAAAV----------------EQLQMWADRIGIACIR---Q-----N-----SG--------------------------------ADP------S------A--VAFDG----V-RAAVAR----K-------------MDIVIIDTAGRLH--------------------------------------------------------------------------------------------------------------------------------------------------------------------------------------------------------------------------------------
>FtsY_Bacteria_NitrospinaeTectomicrobia_TDJ59928
L------KRGLAK----------T--------------------------------------RDSLAAGFDN------------VIH--------------GKAQ------------VGPELM------------TRIEESLLIADVGMAATQDIMAELNREVGA-QRL---R-TPDAVQ-DHLKHLMTRQL--------S-A------NQY---E------------G-DG--T-E------S----T-PQVILVIGVNGSGKTT-TI------G------KLAQKW---------H------L--A-G-QRV-LLVAADTFRAAAV----------------DQLQAWADRVGIPCIR---Q-----S-----SG--------------------------------ADP------S------A--VAFDG----V-QAGLAR----N-------------MDRVIIDTAGRLQTNHN------LMEELKKVKRVIGKV--LPGAP-HETILVLDAT-----IGQNSLSQAKLFHEGL-QVDSLIMTKL-DG------------------TA-------KG----G---VLLNLSREM-KLPIRYIGVGEKL-EDLQE---------------FDAKMFVEALFEN----------------------------------------------------------
>FtsY_Bacteria_NitrospinaeTectomicrobia_WP005009030
L------KNGLSK----------T--------------------------------------RDSFSKGIDN------------IVL--------------GKAK------------VGPELM------------DEIEEALLIADAGMNSTSRILGELNQEVAQ-NHL---R-TPEQVQ-AHLKTIMVRLL--------S-E------HQT---P------------W-DL--A-S------K----K-PFVVLVIGINGSGKTT-TI------G------KLAQKW---------S------K--E-G-KKV-LLAAGDTFRAAAI----------------EQLQMWSERSGVPCIA---Q-----K-----HG--------------------------------ADP------S------A--VAFDA----V-QAGIAR----K-------------SDIVLIDTAGRLQTNTN------LMEELKKVKRVIGKV--QEDAP-HETMLVLDGS-----IGQNSISQARLFHEAL-QIDSLIMTKL-DG------------------TA-------KG----G---ILFNIVQEM-KLPVRYIGVGEKA-EDLQK---------------FDPTAFVNALFER----------------------------------------------------------
>FtsY_Bacteria_NitrospinaeTectomicrobia_WP034412663
M------RSGLQK----------T--------------------------------------RDTLQQGLDS------------VLS--------------R-NR------------ADAETL------------EELEEVLIMADLGAAATQKVIQEVEHRVRQ-HTI--AP-DGEGLR-EGVVETISEIL--------Q-A------AAQ---SSVA----L--REA-VS--P-E------A----R-PWVMMLVGVNGVGKTT-TL------G------KLAHQF---------R------D--M-G-ERP-LIVAADTFRAAAI----------------EQAEIWAQRAGVDIIK---G-----Q-----AG--------------------------------GDA------A------A--VAYDA----L-QAAQAR----Q-------------LDRVLIDTAGRLHNKAH------LMDELKKMRRVLARA--MPEAP-HDVWLVLDAT-----TGQNAVSQVAQFHEHI-GLTGLVLTKL-DS------------------TA-------KG----G---IVVNIADQF-QLPIRYIGIGEGI-DDLRP---------------FEATSFAQALLA-----------------------------------------------------------
>FtsY_Bacteria_NitrospinaeTectomicrobia_WP048492878
L------KSGLKK----------T--------------------------------------RANLAGGIDR------------IVR--------------GPAE------------IGPELW------------EELEEVLLLADVGISAMTWILDELKKGVRE-SRI---R-EKEGVV-QYLKELLVRIL--------E-E------VPP---E------------E-PA--Q-T------E----G-PRVILVIGVNGSGKTT-TI------G------KLAAKF---------K------G--E-G-LKV-MLAAGDTFRAAAT----------------EQLQAWAERIDVPCVS---Q-----K-----SG--------------------------------ADP------S------A--VAFDA----V-QSAIAQ----N-------------ADRVIVDTAGRLQTNTN------LMEELKKVKRVIGKV--VAGAP-HETLLVLDAS-----IGQNSLSQARLFHEAL-QVDGLVMTKL-DG------------------SS-------KG----G---VLFNITREL-NVPVRFIGVGEKV-DDLQE---------------FDANAFVEALFDR----------------------------------------------------------
>FtsY_Bacteria_NitrospinaeTectomicrobia_WP089944788
M------RLGLQK----------T--------------------------------------RDTLQQGLGT------------VLS--------------R-NR------------ADAETL------------EELEEVLIMADLGAAATHKVLQEVEQRVRQ-HTI--AP-DGEGLR-EGVVDTISEIL--------R-S------ATP---SS----------DE-RQ--H-D------A----R-PWVMMLVGVNGVGKTT-TL------G------KLAHQF---------R------G--A-G-ERP-LIVAADTFRAAAI----------------EQAEIWAQRAGVDIIK---G-----Q-----AG--------------------------------GDA------A------A--VAYDA----L-QAAKAR----Q-------------LSQVLIDTAGRLHNKIH------LMDELKKMRRVLARA--MPEAL-HDVWLVLDAT-----TGQNAVSQVTQFHEHI-GLTGLVLTKL-DS------------------TA-------KG----G---IVVNIADQF-QLPIRYIGIGEGI-DDLRP---------------FEATSFAQALLAQE---------------------------------------------------------
>FtsY_Bacteria_Nitrospirae_CUS33532
T------RHAVQQ----------S--------------------------------------LDRFLGRTP-----------------------------------------------DQELL------------EDLEASLLAADLGARVVDRLMQKINEETRG-AEA---K-TTEGLQ-GVLSRALYGIL--------K-P------VADV--T-------L--DRL-IA--E-G------S----T-PFVFLVVGVNGVGKTT-TI------A------KMAQRM---------V------Q--S-G-RRP-LLVAGDTFRAAAI----------------EQLQVWGDRIGVEVVR---Q-----R-----HG--------------------------------ADP------A------A--VAFDG----V-VAAKAR----K-------------VDVVLIDTAGRLHTKSN------LMDELRKVRRVIGQE--LPGAP-HEVLLVLDAT-----LGQNALAQARQFHEAV-GVSGLVLTKL-DG------------------TA-------RG----G---ILVAIAEEL-KIPIRLIGVGEGV-EDLQD---------------FNAEAFVAALFGQT------ENRS-----------------------------------------------
>FtsY_Bacteria_Nitrospirae_EES52816
I------REGLQK----------T--------------------------------------RDKVARSIES------------VF-----------------NR------------RDPGFY------------QELEEILISADVGPVVSKEIVEELKAWEKT-NPG---A-TADESL-AHLESSLTAIF--------T-P------ASPW--E------------E-SS--P-S------K----S-PMVVLLVGVNGVGKTT-TA------G------KLAARF---------R------D--A-G-NSV-ILGAADTFRAAAI----------------EQLRKWGERLDIPVVH---Q-----K-----PG--------------------------------ADP------A------S--VAFDT----V-RAARAR----G-------------IDMAIIDTAGRLQNKQN------LMNELRKIGAIIHRE--APDSP-VEVLLVLDAT-----IGQNALSQLDEFVKIA-PVSGLVLTKL-DG------------------TS-------RG----G---VVIALARRH-KIPVRFIGVGEKT-DDLLP---------------FDPSTFVRSILRTS---------------------------------------------------------
>FtsY_Bacteria_Nitrospirae_OGW22622
L------KTGIAK----------T--------------------------------------RKNIVERVES------------ILL---------------NRA------------IDDDVI------------EEIEEVLITSDIGAEAADKIIGILREKVKA-GEI---K-NSDDVK-AHLKGEMSALL----------G------KSQ---P-------L----V-VF--G-E-----------R-PFVILAAGVNGVGKTT-TI------G------KLASRF---------I------S--E-G-NSV-ILAAADTFRAAAI----------------EQLEIWADRTGAEIIK---H-----R-----SG--------------------------------SDP------A------A--VAFDA----V-EAAKAR----G-------------VDVVIIDTAGRLHTKSQ------LMDELKKVNRVIKKS--APDAP-HEILLVVDAT-----TGQNALIQAKIFNEAI-GVTGVALTKL-DG------------------TA-------KG----G---IIFAIKKEL-GIPVKLIGIGEGI-DDLKD---------------FDPEDFVTALFE-----------------------------------------------------------
>FtsY_Bacteria_Nitrospirae_OGW31922
L------KEGLAK----------T--------------------------------------RKGFIEKVES------------VFM--------------Y-GA------------IDEEVV------------NELEEILITSDIGVHAAAEIVNSLKDKIKK-GAV---K-DSASAK-EFLKKEMVSLL----------G------SSS---P-------V----V-LF--G-E-----------K-PFVILTVGVNGVGKTT-TI------G------KLASRF---------R------S--E-G-HSV-LLGASDTFRAAAI----------------EQLEIWAERSGASIVK---H-----Q-----SG--------------------------------SDP------A------A--VAYDA----I-ESAKHK----K-------------IDIVIIDTAGRLHTKSP------LMEELKKVKRVVQKA--MPHAP-QEVLLVVDAT-----TGQNALRQAQIFNEAV-GVTGVALTKL-DG------------------TA-------KG----G---IVFAIRKEL-GIPVRLIGIGEGI-DDLRD---------------FVPEEFVEALFS-----------------------------------------------------------
>FtsY_Bacteria_Nitrospirae_OGW33467
L------SDGLAK----------T--------------------------------------RKNIADKLGT------------LIL--------------G-RK------------IDETFL------------EELEEALIASDVGVETTSFVLKDLTERFKR-SEL---S-TPDEVR-ARLKHLLLGIL----------A------STT---S-------K----F-VV--T-A-----------T-PSVVLVIGVNGTGKTT-TI------G------KLAHRL---------Q------S--Q-G-KQV-MLAAGDTFRAAAS----------------EQLSIWGERAGIPVIK---H-----Q-----EG--------------------------------ADP------S------A--VVFDA----V-TAAKAR----A-------------ADVLIVDTAGRLHTKSN------LMDELKKVKRIVSRE--LPGAP-HETLLVLDGN-----TGQNALVQARMFHEAI-GVTGIVLTKL-DG------------------TS-------KG----G---IVFAINKEL-GIPVKFVGIGEAI-EDLRE---------------FEPKEFVDALL------------------------------------------------------------
>FtsY_Bacteria_Nitrospirae_OGW52483
L------KEGLAK----------T--------------------------------------KKGLVEKVET------------LFT--------------G-RK------------IDEEAL------------EGLEEILISADVGTKAVGEIMITLREKVRR-GEV---K-DADSLK-EALKKEMVLIL----------G------QSH---P-------L----V-IQ--G-N-----------R-PFVILAVGVNGVGKTT-TI------G------KLANRF---------R------S--Q-G-LSV-LLAAGDTFRAAGI----------------EQLEIWADRANAQFVR---H-----K-----SG--------------------------------SDP------A------A--VAFDA----I-EAARHR----E-------------IDVVIIDTAGRLHTKSP------LMEELKKVKRVIEKA--MPGAP-QEILLVVDAT-----TGQNALRQADMFNQTA-GVTGIALAKL-DG------------------TA-------RG----G---IVFAIKKDL-GIPVRLIGIGEGL-DDLRD---------------FNPEEFVEALFS-----------------------------------------------------------
>FtsY_Bacteria_Nitrospirae_OGW57809
L------KEGLAK----------T--------------------------------------RKGFIEKVES------------VFT--------------Q-GK------------IDEEVV------------NELEDILITSDIGVYAAAEIVNSLKDKIKK-GEV---K-DSALAK-EFLKREMISML----------G------SSS---P-------V----V-LF--G-E-----------K-PFVILTVGVNGAGKTT-TI------G------KLASRF---------R------S--E-G-HSV-LLGASDTFRAAAI----------------EQLEIWAERSGASIVK---H-----Q-----NG--------------------------------SDP------A------A--VAYDA----I-ESAKHK----K-------------IDIVIIDTAGRLHTKSP------LMEELKKVKRVIQKS--LPHAP-QEVLLVVDAT-----TGQNALRQAQIFNETV-GVTGIALTKL-DG------------------TA-------KG----G---IVFAIRKEL-GIPVRLIGIGEGI-DDLKD---------------FVPEEFVGALFS-----------------------------------------------------------
>FtsY_Bacteria_Nitrospirae_OHE56802
L------KESLTK----------T--------------------------------------RKSFVEKVET------------IFT--------------G-RK------------IDEGTL------------EELEETLIVSDVGTKASSEIMTVIREKAKK-GEA---K-DVDSVK-YLLKKEMTEIL----------G------DSQ---P-------I----A-VH--G-N-----------K-PFVILAVGVNGVGKTT-TI------G------KLASRF---------R------S--E-G-FSV-LLAAGDTFRAAGI----------------EQLEIWAERADSQLVK---H-----Q-----KG--------------------------------SDP------A------A--VAFDA----V-VAAQHR----G-------------IDVVIVDTAGRLHTKSS------LMEELKKVKRTIEKA--MPGAP-QEILLVVDAT-----TGQNAIRQAELFNETI-GITGIALTKL-DG------------------TA-------KG----G---IVFAIRKML-GIPVRLIGVGEGI-DDLRD---------------FDPKEFVEALFS-----------------------------------------------------------
>FtsY_Bacteria_Nitrospirae_OIP61173
L------KEGLTK----------T--------------------------------------RKDFIEKVES------------IFI--------------G-RK------------IDEETL------------EELEEILITSDIGTKATAEIMTVIQEKVNK-GEV---R-DADSVK-ELLKKEMIAIL----------G------HSQ---P-------L----V-VY--G-N-----------R-PFVILAVGVNGVGKTT-TI------G------KLASRF---------Q------S--Q-G-FSV-LLAAGDTFRAAGI----------------EQLEIWAKRAGTQLVK---H-----Q-----HG--------------------------------SDP------S------A--VAFDA----I-AAAKKR----G-------------IDVVIVDTAGRLHTKSN------LMEELRKVRRTIGKA--MPEAP-HEILLVIDAT-----TGQNAIRQAELFNEAI-GITGIALTKL-DG------------------TA-------KG----G---IVFAIRKIL-GIPVRLIGVGEGI-DDLRD---------------FDPKEFVEALFS-----------------------------------------------------------
>FtsY_Bacteria_Nitrospirae_PIP70680
L------KQGLTK----------T--------------------------------------RKGFIEKVES------------VFT--------------Q-GK------------IDEEVV------------NELEEILIASDIGVHAAAEIVSFLKDKIKK-GEV---K-DSASAK-EFLKKEMISLL----------G------SSS---P-------I----V-LF--G-E-----------K-PFVILTVGVNGVGKTT-TI------G------KLASRF---------R------S--E-G-HSV-LLGASDTFRAAAI----------------EQLEIWAERAGASIVK---H-----Q-----SG--------------------------------FDP------A------A--VAYDA----I-ESAKHK----K-------------IDVVIIDTAGRLHTKSP------LMEELKKVKRVVQKS--LPHAP-QEALLVVDAA-----TGQNALRQAQIFNETV-GVTGVALTKL-DG------------------TA-------KG----G---IVFAIRKEL-GIPVRLIGIGEGI-DDLRD---------------FVPDEFVEALFS-----------------------------------------------------------
>FtsY_Bacteria_Nitrospirae_PIV85837
L------RSKLSR----------T--------------------------------------RDGLAGRIDH------------LFS--------------IRPK------------IDMETI------------EDLEQILIESDIGVQQSLSLIRKIKEGLKR-KEL---Q-DPERIK-GLIQEEIKKIL--------G-R------GGQ---R-------L----N-RP--E-Q-----------G-PYVIMVIGVNGVGKTT-TI------A------KLAWRF---------I------Q--Q-G-ERV-LLAAGDTFRAAAI----------------EQLEIWGQRVGADVVK---H-----Q-----NG--------------------------------ADP------S------A--VVFDA----L-KAAESR----D-------------AHVVIADTAGRLHTKTN------LMEELRKMKRVMGKV--IPGAP-HDVLLVLDAT-----TGQNALSQARAFHDAV-GVTGIILTKL-DG------------------TA-------KG----G---IVTAIVGEL-GLPVKLIGIGEGM-EDLRD---------------FVPEEFVRALFEQ----------------------------------------------------------
>FtsY_Bacteria_Nitrospirae_RJR16680
L------KEGLFK----------T--------------------------------------KKSLVENIES------------LAR--------------GR-I------------VDDSLL------------DEFEELLIMADVGPQAAETITRSLKAKVRE-QKI---R-NEKDLK-EAFKEEVKKIL----------I------SGH---K-------V----M-CA--G-E-----------K-PYVVLTVGVNGVGKTT-TI------G------KLARHF---------T------D--H-G-FTV-TLAAGDTFRAAAI----------------EQLEIWADRAGAQIVK---H-----R-----SG--------------------------------ADP------A------A--VAFDA----V-ASAKSK----N-------------IDVVIIDTAGRLHTKTN------LMEELKKIKRVISKE--LASAP-HEVLLVVDAT-----SGQNAINQAKIFNEAV-GITGIALTKL-DG------------------TA-------KG----G---IILAINKEL-GIPVKLIGVGEAV-EDLQD---------------FDPDEFVNALFG-----------------------------------------------------------
>FtsY_Bacteria_Nitrospirae_RME67843
L------KEGLTK----------T--------------------------------------RSGLSDKLRG------------AFM--------------G-RK------------IDDEAL------------DELEEILITADMGVEVATEVVSSLRQSVQT-GRV---K-DYKGLL-QALKSELLKIL----------G------LPQ---P-------F----A-VY--E-E-----------R-PFVVLMVGVNGVGKTT-TI------G------KLAWKL---------Q------N--E-G-YSV-VFAASDTFRAAAI----------------EQLEIWAERSGAHIVR---Q-----Q-----SG--------------------------------SDP------A------A--VAYDA----V-SSAKAK----G-------------YDVVIVDTAGRLHTKFP------LMEELKKIKRVIGKA--SPGAP-QEVLLVVDAT-----TGQNALRQARMFHEAV-GITGVALTKL-DG------------------TA-------KG----G---IVFAIKKEL-DIPVRFIGVGEGI-DDLQD---------------FVPEEFVEAILPAE---------------------------------------------------------
>FtsY_Bacteria_Nitrospirae_RMG04284
L------KEGLTK----------T--------------------------------------RRGLIGRVED------------VFK--------------G-RK------------IDDQTI------------DEFEEILITSDMGMPATMQIIDDLREQVKS-GKI---R-DYDQVK-AFLKDEMLAIL----------G------LPQ---P-------F----A-LY--Q-E-----------R-PFVVLTVGVNGVGKTT-TI------G------KLASRL---------I------N--E-G-HGV-VLAASDTFRAAAI----------------EQLEIWAERSGAQIVR---H-----Q-----SG--------------------------------SDP------A------A--VAFDA----V-EAAKGR----G-------------LDVVIVDTAGRLHTKMP------LMEELKKIKRVIQKA--MPGAP-HETLLVVDAT-----TGQNALRQAKMFNDAI-GVSGIALTKL-DG------------------TA-------KG----G---IVFAIKKEL-NIPVRLIGVGEGV-DDL----------------------------------------------------------------------------------------
>FtsY_Bacteria_Nitrospirae_RMG75311
L------KKGLTK----------T--------------------------------------RSNFVGRIEQ------------VFK--------------G-KR------------IDDNTI------------DDFEEILITSDIGIEATMQIIDDLRAGVSA-GKI---K-DYEGVK-GFLKEEMLKIL----------G------LPQ---P-------F----V-LY--Q-E-----------R-PFVVLAVGVNGVGKTT-TI------G------KLASRL---------I------N--E-G-HSV-IMAAADTFRAAAI----------------EQLDIWARRSGAQIVK---H-----Q-----SG--------------------------------SDP------A------A--VAYDA----V-EAAKAR----G-------------IDCVIVDTAGRLHTKFS------LMEELKKIKRVLHKA--MPGAP-HETLLVVDAT-----TGQNALRQAKMFNDAI-GITGIALTKL-DG------------------TA-------KG----G---IVLAIKKEL-NIPVRLIGVGEGI-EDLRD---------------FIPEEFVEALIGNE------AE-------------------------------------------------
>FtsY_Bacteria_Nitrospirae_TAL25137
L------KAGLTK----------T--------------------------------------RKGFIEKIES------------IFT--------------G-EK------------IDEKTI------------EELEETLITSDIGIHATGEIVNLLREKVKK-GEA---I-NSASVK-EFLKKEMVALL----------G------NSS---P-------M----V-LF--G-E-----------K-PFVILTIGVNGVGKTT-TI------G------KLASRF---------T------S--E-G-HSV-LLGASDTFRAAAI----------------EQLEIWAKRSGSLLVK---H-----Q-----SG--------------------------------SDP------A------A--VAFDA----I-ESARHK----K-------------IDIVIIDTAGRLHTKSP------LMEELKKVRRVVEKA--MPGAP-QEVLLVVDAT-----TGQNALRQAQMFNEAI-GVTGVALTKL-DG------------------TA-------KG----G---IVFAIKKEL-GIPVKLIGVGEGI-EDLRD---------------FDSKEFVAALFD-----------------------------------------------------------
>FtsY_Bacteria_Nitrospirae_TAN38773
L------KRGLTK----------T--------------------------------------KQNFTAKVES------------IFV--------------G-RP------------IDAATL------------EELEETLIMADIGAVNAEEVVRHLREKADK-GEI---K-DTSLVR-DFLKKEMTEML----------G------HSQ---P-------L----V-AF--G-E-----------K-PFVILAVGVNGVGKTT-TI------G------KLAARF---------R------D--Q-G-HSV-MLAAGDTFRAAAI----------------EQLEIWADRSGVQLVK---H-----Q-----SG--------------------------------SDP------S------A--VAFDA----I-EAARAR----A-------------VDIVIIDTAGRLHTKSS------LMEELKKIKRVCGKA--MPGAP-HEVLLVVDAT-----NGQNAMRQAEIFNEAV-GVTGIALTKL-DG------------------TA-------KG----G---IVFAIKKEL-NIPVRLIGVGEGI-EDLQD---------------FDPQDFVKALFD-----------------------------------------------------------
>FtsY_Bacteria_Nitrospirae_TAN42907
L------KTGLSK----------T--------------------------------------RNSIVERVEA------------VLL---------------QKK------------VDESVI------------EDIEEVLITSDVGAAATDEIISLLRKKIKS-GEI---K-TADDVK-KCIKAEMSLML----------G------NPH---P-------I----V-PF--G-E-----------K-PFVILTVGVNGVGKTT-TI------G------KLASRF---------A------S--Q-G-NSV-IIAAGDTFRAAAI----------------EQLDIWAGRAGVDIIK---H-----Q-----SG--------------------------------SDP------A------A--VAFDA----V-EAAKHR----G-------------TDLVIIDTAGRLHNKSQ------LMEELKKVGRVIKKS--MPDAP-QEILLVVDAT-----TGQNALRQVEIFKEAI-GVTGLALTKL-DG------------------TA-------KG----G---IVFAIAKEL-GVPVRLIGIGEGV-DDLKD---------------FDPQEFVTALFE-----------------------------------------------------------
>FtsY_Bacteria_Nitrospirae_WP040335459
L------KSGLRK----------T--------------------------------------KEALFTDVEV------------LFS--------------S-RK------------IDEATI------------EEFEEMLLSSDIGINATTEIVETLLSSYRS-GNL---K-RYEDVK-DILRRSMLDIL----------G------LPQ---P-------F----V-LY--Q-E-----------R-PFVVLCVGVNGVGKTT-TI------G------KLAHRS---------I------H--Q-G-HSV-ILAASDTFRAAAI----------------EQLDIWSRRAGAQIVK---H-----Q-----GG--------------------------------SDP------A------A--VAFDA----I-EAAKAR----D-------------IDLCIVDTAGRLHTKSP------LMDELKKIKKVIGKA--VPGAP-HETLLVVDAT-----TGQNALHQARIFNEAV-GVTGIALTKL-DG------------------TA-------KG----G---IVLAIKKEL-NIPIRLIGVGEGI-EDFRD---------------FIPAEFVSALCD-----------------------------------------------------------
>FtsY_Bacteria_Nitrospirae_WP109134141
L------KEGLSK----------T--------------------------------------KKGFVEKVES------------IFS--------------G-RQ------------VDEQTL------------EELEETLILSDVGGNNAAEIVGHLKEKADR-GEM---R-EASSVK-DFLKKEMVSML----------G------RPQ---N-------V----V-VF--G-E-----------K-PFVILAIGVNGVGKTT-TI------G------KLASRF---------R------E--Q-G-YSV-ILAAGDTFRAAAI----------------EQLEIWAGRSGVQLVK---H-----Q-----SG--------------------------------SDP------S------A--VVFDA----I-EAAKAR----G-------------IDVVIIDTAGRLHTKSP------LMEELKKVKRVCGKA--MAGAP-HEILLVVDAT-----NGQNALRQAQMFNEAI-GVTGIALTKL-DG------------------TA-------KG----G---IVFAIKKEL-NIPVKLIGVGEGI-EDLQD---------------FVPEDFVRALFE-----------------------------------------------------------
>FtsY_Bacteria_Proteobacteria_PHS65363
I------RQGLSK----------T--------------------------------------RSGLSDGLAN------------LLL--------------GKKE------------IDDDLL------------EELETQLIMADVGVEATQDIMSRLTTRVSR-KEL---K-DSDALY-NALIGELQDTL--------G-G------VQA---P-------L----V-ID--S-S------K----K-PYVILMVGINGVGKTT-TI------G------KLAKQF---------Q------N--D-G-KSV-MLAAGDTFRAAAV----------------EQLQVWGERNNVPVIA---Q-----H-----TG--------------------------------ADS------A------S--VLYDA----L-EAAKAR----K-------------VDVLIADTAGRLHTKDN------LMQELEKVVRVMKKL--DDSAP-HEVMLVLDAG-----TGQNAINQARQFQQSV-GVTGLTLTKL-DG------------------TA-------KG----G---IIFALARHF-GLPVRYIGVGEGI-DDLRP---------------FNAEEFTRALFQRE------QNDNG----------------------------------------------
>FtsY_Bacteria_Proteobacteria_PPC92602
L------KQGLAK----------T--------------------------------------RSQLGNQLAS------------LFG--------------G-GK------------IDADVY------------DELETILLTSDVGINATQHLLDDIKSRVKR-QSL---D-DTAQLK-AALKASLSDLL--------S-P------LEK---P------------L-ET--S-N------H----Q-PFIIMLAGVNGAGKTT-TI------G------KLAKLF---------Q------S--E-G-KSV-LIAAGDTFRAAAR----------------EQLQVWGERNNVHVVA---Q-----T------S--------------------------------GDP------A------A--VMFDA----I-NSARAK----N-------------IDIVLADTAGRLPTQMH------LMEEIAKVKRVMDKA--LPGAP-HEVLLVLDAN-----TGQNAVSQVKIFDDAL-GVTGLVLSKL-DG------------------TA-------KG----G---VIAAIAQAR-PIPIRYIGIGEAI-DDLRP---------------FNANEFIDAMIES----------------------------------------------------------
>FtsY_Bacteria_Proteobacteria_SQF93928
L------KQGLSK----------T--------------------------------------SASIGEGMAS------------LFL--------------GKKA------------IDDDLL------------EEIETRLLTADVGVEATSVIIQSLTQKVAR-KQL---T-DAQALY-TSLQQELATML--------K-P------VEQ---P-------L----I-ID--V-S------R----K-PFVILVVGVNGAGKTT-TI------G------KLAKKL---------Q------L--E-G-KKV-MLAAGDTFRAAAV----------------EQLQVWGERNHIPVIA---Q-----H-----TG--------------------------------ADS------A------S--VIFDA----V-QAAKAR----G-------------IDVLIADTAGRLHTKDN------LMEELKKVRRVMGKL--DAEAP-HEVLLVLDAG-----TGQNAINQAKQFNQTV-QLTGLALTKL-DG------------------TA-------KG----G---VIFALAKQF-GLPIRYIGVGEGI-DDLRT---------------FEAEPFVQALFAER------EAK------------------------------------------------
>FtsY_Bacteria_Proteobacteria_uniprotP10121
L------KRSLLK----------T--------------------------------------KENLGSGFIS------------LFR--------------G-KK------------IDDDLF------------EELEEQLLIADVGVETTRKIITNLTEGASR-KQL---R-DAEALY-GLLKEEMGEIL--------A-K------VDE---P-------L----N-VE--G--------K----A-PFVILMVGVNGVGKTT-TI------G------KLARQF---------E------Q--Q-G-KSV-MLAAGDTFRAAAV----------------EQLQVWGQRNNIPVIA---Q-----H-----TG--------------------------------ADS------A------S--VIFDA----I-QAAKAR----N-------------IDVLIADTAGRLQNKSH------LMEELKKIVRVMKKL--DVEAP-HEVMLTIDAS-----TGQNAVSQAKLFHEAV-GLTGITLTKL-DG------------------TA-------KG----G---VIFSVADQF-GIPIRYIGVGERI-EDLRP---------------FKADDFIEALFARE------D--------------------------------------------------
>FtsY_Bacteria_Proteobacteria_WP008955874
L------KAGLSK----------T--------------------------------------RDKLGKSLAG------------LFG--------------G-GK------------IDEDLY------------DELETVLLTADMGVDATLHLLKDVRERVSL-RGL---K-DAAELK-GALKDSLNDLI--------G-P------LEQ---P------------L-DI--A-G------R----K-PYVIMMAGVNGAGKTT-SI------G------KLAKYF---------Q------S--Q-G-KSV-LLAAGDTFRAAAR----------------EQLIAWGERNNVTVIA---Q-----Q------S--------------------------------GDS------A------A--VCFDA----I-KAAQAR----G-------------IDIVLADTAGRLPTQLH------LMEEIKKVKRVIQKA--LPEAP-HEVMLVLDAN-----IGQNAINQVKVFDEAL-GLTGLILTKL-DG------------------TA-------KG----G---VIAAIAKQN-PVPLRFVGVGESI-DDLRP---------------FNARDYVDALFD-----------------------------------------------------------
>FtsY_Bacteria_Proteobacteria_WP009207603
L------KQGLAK----------T--------------------------------------RDILNTPVSG------------LFA--------------G-GK------------IDEAFY------------EELETVLLSADVGVSATQYLLDDLRSRVKR-DKL---D-DAAQLK-QALRDGLQTLL--------T-P------LES---P------------L-SL--S-G------H----K-PYVIMMTGVNGAGKTT-TI------G------KLAKYF---------Q------A--Q-G-KSV-LLAAGDTFRAAAR----------------EQLQVWGERNNVTVIT---Q-----E------G--------------------------------QDS------A------A--VIFDA----I-QAARAR----G-------------IDIVLADTAGRLPTQLH------LMEELRKIKRVIAKA--EPGAP-HETILVLDAN-----TGQNAIAQVKSFDDAL-QVSGLVLTKL-DG------------------TA-------RG----G---VIAAIAKTR-PIPVRFIGVGEQL-DDLRP---------------FVAKEFVEALFE-----------------------------------------------------------
>FtsY_Bacteria_Proteobacteria_WP019897653
L------KQGLAK----------T--------------------------------------RSQLGNQLAS------------LFG--------------G-GK------------IDADVY------------DELETILLTSDVGINATQHLLDDIKSRVKR-QSL---D-DTAQLK-AALKASLSDLL--------S-P------LEK---P------------L-ET--S-N------H----Q-PFIIMLAGVNGAGKTT-TI------G------KLAKLF---------Q------S--E-G-KSV-LIAAGDTFRAAAR----------------EQLQVWGERNNVHVVA---Q-----T------S--------------------------------GDP------A------A--VMFDA----I-NSARAK----N-------------IDIVLADTAGRLPTQMH------LMEEIAKVKRVMDKA--LPGAP-HEVLLVLDAN-----TGQNAVSQVKIFDDAL-GVTGLVLSKL-DG------------------TA-------KG----G---VIAAIAQAR-PIPIRYIGIGEAI-DDLRP---------------FNANEFIDAMIES----------------------------------------------------------
>FtsY_Bacteria_Proteobacteria_WP047534231
L------KQGLAK----------T--------------------------------------RQQFSSQLAT------------LFG--------------G-GK------------IDADTY------------DELETILLTSDIGVAATEKLLSQLKKRVTR-DQL---E-DTSALK-GALKAELLAVL--------Q-P------LEV---P------------L-ET--H-T------H----T-PFVIMLAGVNGAGKTT-TI------G------KLAKHF---------Q------S--E-G-KSV-LIAAGDTFRAAAR----------------EQLQVWGERNQVHVIA---S-----E------G--------------------------------GDA------A------A--VIFDA----V-NSAIAK----K-------------IDVVIADTAGRLPTQIH------LMDEIKKVQRVIDKA--YPGAP-HEVLLVLDAN-----TGQNAVSQVKAFDDAL-GVTGLVLSKL-DG------------------TA-------KG----G---VIAAIAEAR-PIPVRYIGIGEAI-DDLRP---------------FSAQAFVDALFDDE------A--------------------------------------------------
>FtsY_Bacteria_Proteobacteria_WP047968019
L------KSGLAK----------T--------------------------------------RDKLGKQLAG------------LFG--------------G-GK------------IDDELY------------EELEAVLLTSDMGMDATSHLLRDVRERVSL-KGL---K-DASELK-GALKEALIELI--------Q-P------LEQ---P------------L-QT--H-G------K----K-PYVIMLAGVNGAGKTT-SI------G------KLAKYF---------Q------S--Q-G-KSV-LLAAGDTFRAAAR----------------EQLIAWGERNNVTVIA---Q-----Q------S--------------------------------GDA------A------A--VCYDA----I-QAAMAR----G-------------IDIVIADTAGRLPTQLH------LMEEIKKVKRVIQKA--IPDAP-HEVVLVLDAN-----IGQNAINQVVAFDEAL-GLTGLILTKL-DG------------------TA-------KG----G---VIAGIAKQH-PIPLRFIGVGEGI-DDLRP---------------FSTRDFVDALFD-----------------------------------------------------------
>FtsY_Bacteria_Proteobacteria_WP058487701
L------KQGLSK----------T--------------------------------------SASLGEGMAS------------LFL--------------GKKA------------IDDDLL------------DEIETRLLTADVGVEATTAIVQNLTRRVAR-KEL---A-DSEALY-KALQEELAGLL--------R-P------VEQ---P-------L----A-IA--A-G------K----Q-PYVILVVGVNGVGKTT-TI------G------KLAKKL---------Q------M--D-G-KKV-MLAAGDTFRAAAV----------------EQLQVWGERNNIAVIA---Q-----H-----TG--------------------------------ADS------A------S--VIFDA----V-QAAKAR----G-------------VDVLIADTAGRLHTKDN------LMEELKKVRRVIGKL--DDTAP-HEVLLVLDAG-----TGQNAINQAKQFNNAV-ELTGLALTKL-DG------------------TA-------KG----G---VIFALAKQF-GLPIRYIGVGEGI-DDLRT---------------FEADAFVRALFETR------ETA------------------------------------------------
>FtsY_Bacteria_Proteobacteria_WP071115752
L------KAGLAK----------T--------------------------------------RDRLGKQLAG------------LFG--------------G-GK------------IDEDLY------------EELETVLLTADMGMDATVHLLKDVRERVSL-KGL---K-DSSELK-GALKDSLQDLI--------G-P------LEV---P------------L-NV--E-G------K----K-PFVIMMTGVNGAGKTT-SI------G------KLAKYY---------Q------S--Q-G-KSV-LLAAGDTFRAAAR----------------EQLIAWGERNNVTVIA---Q-----Q------G--------------------------------GDS------A------A--VCYDA----I-QAAIAR----G-------------IDIVLADTAGRLPTQLH------LMEEIKKVKRVIQKA--LPEAP-HEVVLVLDAN-----IGQNTVNQVKAFDDAL-GLTGLILTKL-DG------------------TA-------KG----G---VIAAIAKQR-PVPLRFIGVGESI-DDLRP---------------FDSRDYIDALFE-----------------------------------------------------------
>FtsY_Bacteria_Proteobacteria_WP072092858
M------KQGLSK----------S--------------------------------------RKNLTEGLTN------------ILI--------------GGKE------------IDDELL------------EEVEDQLLVADIGVNATNRIIKNLTEATAR-GDL---I-YSHSLY-KALQKELTDIL--------T-P------KVA---P-------L----V-VD--A-S------T----K-PFVILVVGVNGVGKTT-TI------G------KLAKRL---------Q------G--E-G-KSV-MLAAGDTFRAAAT----------------EQLQVWGERNNIPVVA---Q-----G-----HG--------------------------------SDS------A------S--VIFDA----I-QSAKAR----G-------------IDVLIADTAGRLQNKTN------LMEELKKVIRVMQKA--DPTAP-HESMIVLDAG-----TGQNALNQVEIFNEAV-PLTGVTVTKL-DG------------------TA-------KG----G---VVFNIAENT-NVPIRFIGVGEKI-DDLRP---------------FQADDFVKALFEKD------E--------------------------------------------------
>FtsY_Bacteria_Proteobacteria_WP076226710
L------KAGLAK----------T--------------------------------------RDKLGKQLAG------------LFG--------------G-GK------------IDEDLY------------EELETVLLTADMGMDATVHLLQDVRERVSL-KGL---K-DSSELK-GALKDSLQDLI--------G-P------LEV---P------------L-NV--E-G------K----K-PFVIMMTGVNGAGKTT-SI------G------KLAKYY---------Q------S--Q-G-KSV-LLAAGDTFRAAAR----------------EQLIAWGERNNVTVIA---Q-----Q------G--------------------------------GDS------A------A--VCYDA----I-QAAIAR----G-------------IDIVLADTAGRLPTQLH------LMEEIKKVKRVIQKA--LPDAP-HEVVLVLDAN-----IGQNTVNQVKAFDDAL-GLTGLILTKL-DG------------------TA-------KG----G---VIAAIAKQR-PIPLRFVGVGESI-DDLRP---------------FDSRDYIDALFE-----------------------------------------------------------
>FtsY_Bacteria_Proteobacteria_WP088736490
L------KAGLAK----------T--------------------------------------RDKLGKSLAG------------LFG--------------G-GK------------IDEELY------------EELETVLLTSDMGVDATVHLLQDVRERVSL-KGL---K-DSSELK-GALKDSLQELI--------G-P------LEV---P------------L-NV--E-G------K----K-PFVIMMTGVNGAGKTT-SI------G------KLAKYY---------Q------S--Q-G-KSV-LLAAGDTFRAAAR----------------EQLIAWGERNNVTVIA---Q-----Q------G--------------------------------GDS------A------A--VCYDA----I-QAAVAR----G-------------IDIVLADTAGRLPTQLH------LMEEIKKVKRVIQKA--LPEAP-HEVVLVLDAN-----IGQNTVNQVKAFDDAL-GLTGLILTKL-DG------------------TA-------KG----G---VIAAIAKQR-PIPLRFIGVGESI-DDLRP---------------FNSRDYIDALFE-----------------------------------------------------------
>FtsY_Bacteria_Proteobacteria_WP099404284
L------KAGLAK----------T--------------------------------------RDKFGKELAA------------LFG--------------G-GQ------------IDENLY------------EELETVLLTADMGVDATVHLLKDVRQRVSL-SGL---K-DASELR-GALKGALTDLI--------A-P------LEK---P------------L-QV--E-G------H----T-PFIIMVAGVNGAGKTT-SI------G------KLAKYF---------Q------S--Q-G-KSV-LLAAGDTFRAAAR----------------EQLMAWGERNNVTVIA---Q-----D------G--------------------------------GDS------A------A--VCFDA----I-NAAKAR----G-------------IDIVLADTAGRLPTQLH------LMDEIAKVKRVIAKA--DPTGP-HEVLLVLDAN-----TGQNALQQVKAFNDAL-GLTGLVLTKL-DG------------------TA-------KG----G---VIAGIAKQN-PIPLRFIGVGEGI-DDLRP---------------FEAKDYVDALIE-----------------------------------------------------------
>FtsY_Bacteria_Proteobacteria_WP104155496
I------KSGLSR----------T--------------------------------------KANLTEGLAS------------LFL--------------GAKQ------------IDDDLL------------EELETQLLLADVGMEATQSIIKRLTERVSR-KEL---K-DPQALF-GALKEELRELL--------L-G------VEQ---P-------L----V-ID--S-S------H----R-PMVILMVGVNGVGKTT-TI------G------KLAKKF---------Q------S--E-G-KKV-MLAAGDTFRAAAV----------------EQLQVWGERNHVPVIA---Q-----H-----SG--------------------------------ADS------A------A--VIFDA----L-QAARAR----G-------------MDVLIADTAGRLQNKQH------LMTELEKVVRVMRKL--DPEAP-HEVMLVLDAG-----TGQNAISQAKTFREAV-GVSGIALTKL-DG------------------TA-------KG----G---IIFAIAKQF-ELPIRYIGVGEGI-DDLRP---------------FQANEFVDALFERP------AS-------------------------------------------------
>FtsY_Bacteria_Proteobacteria_WP110390215
L------KAGLSK----------T--------------------------------------RDKLGKSLAG------------LFG--------------G-GK------------IDEDLY------------EELETVLLTADMGVPATMHLLKDVRERVTL-RGL---K-DASELK-QALKDSLTELI--------A-P------LQI---P------------L-DT--S-G------H----Q-PCVIMLAGVNGAGKTT-SI------G------KLAKYF---------Q------S--Q-G-KSV-LLAAGDTFRAAAR----------------EQLMAWGERNNVTVIA---Q-----Q------G--------------------------------GDS------A------A--VCYDA----I-QAAVAR----K-------------IDIVLADTAGRLPTQLH------LMEEIRKVKRVIDKA--LPGAP-HEVILVLDAN-----IGQNALTQVKAFDDAL-GLTGLILTKL-DG------------------TA-------KG----G---VIAAIAREH-PVPLRFIGVGEGL-DDLRP---------------FLARDYIDALFD-----------------------------------------------------------
>FtsY_Bacteria_Proteobacteria_WP114061402
L------KAGLAK----------T--------------------------------------RDKLGKSLAG------------VFG--------------G-GK------------IDEDLY------------EELETVLLTADMGMDATVHLLGDVRERVSL-KGL---K-DASELK-GALKDSLQDLI--------G-P------LEV---P------------L-NV--E-G------K----K-PFVIMMTGVNGAGKTT-SI------G------KLAKYY---------Q------S--Q-G-KSV-LLAAGDTFRAAAR----------------EQLIAWGERNNVTVIA---Q-----Q------G--------------------------------GDS------A------A--VCYDA----I-QAAVAR----G-------------IDIVLADTAGRLPTQLH------LMEEIKKVKRVIQKA--LPDAP-HEVVLVLDAN-----IGQNTVNQVKAFDDAL-GLTGLILTKL-DG------------------TA-------KG----G---VIAAIAKQR-PIPLRFVGVGESI-DDLRP---------------FDSRDYIDALFE-----------------------------------------------------------
>FtsY_Bacteria_Proteobacteria_WP131861730
L------KAGLSK----------T--------------------------------------RDKLGKSLAG------------LFG--------------G-GQ------------IDEDLY------------EELETVLLTADMGVPATTGLLKDVRERVTL-KGL---K-DASELK-GALKESLHELI--------A-P------LEA---P------------L-SV--E-G------R----K-PFVIMMAGVNGAGKTT-SI------G------KLAKYY---------Q------S--Q-G-KSV-LLAAGDTFRAAAR----------------EQLIAWGERNNVTVIA---Q-----Q------G--------------------------------GDA------A------A--VCFDA----I-QAAQAR----G-------------IDIVLADTAGRLPTQLH------LMEEIKKVKRVIQKA--IPDAP-HEIMLVLDAN-----IGQNAINQVKAFDDAL-GLTGLVLTKL-DG------------------TA-------KG----G---VIAAIAKER-PVPLRFVGVGESI-DDLRP---------------FDARGYVDALFD-----------------------------------------------------------
>FtsY_Bacteria_Proteobacteria_WP132097840
L------KAGLSK----------T--------------------------------------RDKLGKSLAG------------LFG--------------G-GK------------IDEDLY------------EELETVLLTADMGVDATTHLLKDVRERVSL-RGL---K-DASELK-GALKDALADLI--------E-P------LEK---P------------L-QV--E-A------K----K-PFVIMLAGVNGAGKTT-SI------G------KLAKYY---------Q------S--Q-G-KSV-LLAAGDTFRAAAR----------------EQLMAWGERNNVTVIA---Q-----Q------G--------------------------------GDA------A------A--VCFDA----I-KAAEAR----G-------------IDIVLADTAGRLPTQLH------LMEEIRKVKRVIQKA--RPDAP-HEVVLVLDAN-----IGQNALNQVKAFDEAL-GLTGLILTKL-DG------------------TA-------KG----G---VIAAIAKQH-PVPLRFIGVGESI-DDLRP---------------FSARDYVDALFD-----------------------------------------------------------
>FtsY_Bacteria_PVC_CQB85750
L------DSGLEK----------T--------------------------------------KSSFFGKLSR------------SVV--------------GKSK------------VDDEVL------------DELEMTLVSSDVGVPTTLKIIKRIEERVAK-DKY---V-GTDELH-QILRGEVAAML--------E-E------NNTID-GTD-----F----S-IK--E-Q------E----K-PYVILVVGVNGVGKTT-TI------G------KLAYQF---------K------S--S-G-YKV-VLGAADTFRAAAV----------------DQLVIWGERVGVPVIK---Q-----E-----MG--------------------------------SDP------A------S--VAYDT----V-SHAKAQ----G-------------ADVVLIDTAGRLHNKVG------LMNELTKIKNVMKKV--LPNAP-QEVLLILDGS-----TGQNAFEQAKEFTAAT-DVTALAVTKL-DG------------------TA-------KG----G---VVLGISDQF-KIPVKYIGLGEQM-TDLQL---------------FNKKEFVDSLFSE----------------------------------------------------------
>FtsY_Bacteria_PVC_KXK38469
V------RDRLTK----------T--------------------------------------KTTLISQTLS------------IFR--------------RRGK------------VDEALL------------EEMEECLIQADVGVETSIHLIDSIRQRARK-LPS------SEEADFEWLRKNFHDLI--------L-EEI---GAEP---P------------Q-LH--L-P------D----P-LNVILIVGVNGTGKTT-TI------G------KLANRL---------R------N--E-G-RSV-IIAAGDTFRAAAI----------------DQIRIWAERSGCEIIA---G-----A-----DG--------------------------------ADP------A------S--VVFNA----I-AGARSR----G-------------VDVVIIDTAGRLHNKTN------LMKELEKIGRIIARE--IPGAP-QETLLVLDAS-----TGQNGLSQAKLFQEIV-PLTGIVLTKL-DG------------------TA-------KG----G---VTIAVRKQL-GIPVKYVGLGEGL-EDLEP---------------FDPGSFVDALFVEAQ-----EEEDSSSST------------------SSSA--------------------
>FtsY_Bacteria_PVC_OHB59500
I------KEHLSK----------T--------------------------------------RNKISASFSS------------VLK--------------LGRN------------IDEALL------------DELEETLISDDIGVETTDKLISELRQAYRN-RQI---A-KTDDIL-PFLKEHMKNYW--------P-H------QDR---Q------------L-NF--A-P------S----G-PTVILVAGVNGTGKTT-SI------A------KLAYIL---------N------R--N-N-KNV-IVAACDTFRAAAI----------------EQLSIWAERIGVQIVK---H-----Q-----IG--------------------------------GDP------A------A--VAFDA----C-EAAVAR----N-------------ADVLILDTAGRLHTKKD------LMQQLTKIRDVITRK--IPGSP-HEVLLVLDAT-----TGQNAIAQAKIFTEAI-NLTGIFLAKL-DG------------------TA-------RG----G---IVLAIKDQL-DIPVKFVGLGEKP-EDIAE---------------FDPDKFVEALFE-----------------------------------------------------------
>FtsY_Bacteria_PVC_OHB76078
L------KRGLSK----------T--------------------------------------KEQFTRKIKT------------LFS--------------IFRT------------IDEEFL------------DQLEETLITADVGVETSGKIRGEIQRKYKE-GII---K-DIDGVL-DHLKADLKQRL--------K-E------TSN---R------------L-RE--A-S------S----P-PTVILVAGVNGAGKTT-SI------A------KLSKML---------R------D--E-G-KKV-ILCASDTFRAAAI----------------EQLKIWSDRVGVDIVS---H-----Q-----IG--------------------------------ADP------A------A--VVYDA----T-EAALSR----K-------------ADILLIDTAGRLQTKVN------LMKELEKIRNVVRKK--IPDAP-HEVLLVLDAT-----TGQNAISQAKHFKEAI-DVTGLFLAKL-DG------------------TA-------KG----G---IVVAIKDQL-DIPVKFIGVGETP-EDIEP---------------FDADRFVDALFE-----------------------------------------------------------
>FtsY_Bacteria_PVC_OQY07707
L------QERLGK----------T--------------------------------------RRKISSGLSS------------ILT--------------MGRN------------IDDALL------------EQLEETLISDDIGVETTSQLIDDLRGAYKT-GAI---K-KTDDIL-PFLKEHMKGYW--------P-E------QGR---Q------------L-NK--A-A------S----G-PTVILVAGINGSGKTT-SI------A------KLAYAL---------N------K--A-G-SRV-IVAACDTFRAAAV----------------EQLTIWAARIGVQIVK---H-----K-----SG--------------------------------ADP------A------A--VAYDA----C-QAAVAR----D-------------VDYLIMDTAGRLHTQKH------LMDELSKIRKVITKI--IPEAP-HEVLLVVDGT-----TGQNAIVQAKMFTAAI-NVTGIFLAKL-DG------------------TA-------RG----G---IVIAIKDML-DIPVKFVGLGETP-EDIAE---------------FDPDEFIEALFN-----------------------------------------------------------
>FtsY_Bacteria_PVC_OUW19590
SPVPVSIPEPEPEP---------APRV-----------------------------------RLRDRLRRTSEA--------FAGRL-GDV--------L-GGRE------------VDAALL------------GELEEVLFTADLGVKTAESLLERVRSEGRG-A-----D-GNRV-R-EILKEAIGEKL--------A-G------AER---A------------G-DP-FELA------G----H-PHVILMLGVNGAGKTT-TI------G------KLAAQH---------Q------A--R-G-RSV-LLGAGDTFRAAAI----------------EQLQTWGERVGCDVIS---G-----E-----AG--------------------------------GDP------A------S--VAFDT----V-KAAIAR----D-------------VDIAIIDTAGRLQTKKP------LMEELAKIVRVIGKD--IPEAP-HEILLVLDSN-----TGQNAISQARLFAEVA-SVSGLVLSKM-DG------------------TA-------KG----G---VIVGLADEF-GIPVNFVGVGEGI-EDLRE---------------FEAAEFVDALFGED---------------------------------------------------------
>FtsY_Bacteria_PVC_PAW70704
F------KEGFAK----------T--------------------------------------FAAIGEKTRG------------LFG--------------G-RR------------IDAASL------------GELEEALYTADFGVATTEEILGEIKAAYKK-DAT---L-AGQQAA-ALGAAVLNRVL--------G-G------SEG---V------------I-KP--A-A------S----A-PTVIVLIGVNGSGKTT-TT------A------KLAWKL---------K------Q--E-G-KSV-VVAACDTFRAAAV----------------EQLKTWAQRLDLEIVA---S-----H-----TG--------------------------------ADS------A------A--VAFDA----L-QAAKSR----G-------------RDYLIVDTAGRLHTKSN------LMEELAKIKRVLQKQ--DPTAP-HESWLVVDGS-----LGSNSIEQAKVFHKSF-GLTGLVITKL-DG------------------TS-------RG----G---AIVGIWREL-KLPIYFVGLGEQK-EDLQP---------------FSAENYSRAVFGLE------A--------------------------------------------------
>FtsY_Bacteria_PVC_PCJ12316
L------RKGLG----------------------------------------------------KTRDALAS------------VFX--------------LGRK------------LDDDLL------------EEVETILIQADFGPTLAXDLCXDLRESYRD-REF-----SPEELI-PFLKGRLRXRL-----------------GEG---H-------X----I-DW--A-P------X----G-TTVIVVAGVNGVGKTT-SI------A------KLAHQW---------R------S--E-G-KSV-VLAAGDTFRAAAV----------------EQLGVWSERLGIEMVR---G-----K-----AG--------------------------------SDP------A------A--VVYDA----L-ETAQDK----Q-------------VDILLIDTAGRLHTEKP------LMDQLGKICRVIEKK--LEGAP-HEVLQVLDAT-----TGQNAILQARAFHEAM-TVTGLVLTKL-DG------------------TA-------RG----G---VVFSILEQI-GLPVKYIGVGEAI-EDLQP---------------FDPEDFVEALFD-----------------------------------------------------------
>FtsY_Bacteria_PVC_PHX85002
F------KEGFAK----------T--------------------------------------FASIGEKTRG------------LFG--------------G-RR------------IDAASL------------GELEEALYTADFGVATTEEILGEIKAAYKK-DAA---L-AGQQAA-ALGAAVLKRVL--------I-G------SEG---V------------I-KS--A-A------S----A-PTVIVLIGVNGSGKTT-TT------A------KLAWKL---------K------Q--E-G-KSV-MVAACDTFRAAAV----------------EQLKTWAQRLDLEIVA---S-----H-----TG--------------------------------ADS------A------A--VAFDA----L-QAAKSR----G-------------RDYLIVDTAGRLHTKSN------LMEELAKIKRVLQKQ--DPTAP-HESWLVVDGS-----LGSNSIEQAKVFHKSF-GLTGLVITKL-DG------------------TS-------RG----G---AIVGIWREL-KLPIYFVGLGEQK-EDLQP---------------FSAENYSRAVFGLE------A--------------------------------------------------
>FtsY_Bacteria_PVC_RJP24268
L------RERLTK----------T--------------------------------------REDFAVRVRT------------VFR--------------S-GK------------ISEELF------------EELEATLIQADMGMKTTEQLLEKLRERVKR-NKL---A-DSQQLY-SVLEEELIALM--------V-R------PEE---P-------P----A-IE--PET------A----G-PRAVLMIGVNGVGKTT-TI------G------KLAYQY---------S------Q--R-N-KKV-MVAASDTFRAAAI----------------EQLEIWAQRANADIVK---H-----K-----SG--------------------------------ADP------A------A--VAYDA----L-SAAKAR----K-------------IDYLIIDTAGRLHTKVN------LMEELKKIKRVLGKL--DPTAP-HEVLMVLDAT-----TGQNALSQARLFTQAL-GVTGIVLTKL-DG------------------TA-------KG----G---IVVAIHQEF-GIPVKYIGVGESL-DDLKP---------------FHPDEFVRALFED----------------------------------------------------------
>FtsY_Bacteria_PVC_RKY11674
L------QERLGK----------T--------------------------------------RQKISSGLSS------------ILT--------------LGRN------------IDDALL------------EQLEETLISDDIGVETTSQLIDDLRDAYKK-GTI---K-KTDDIL-PFLKDHMKGYW--------P-E------QDR---Q------------L-NK--A-A------S----G-PTVILVAGINGSGKTT-SI------A------KLAYTL---------N------K--A-G-NSV-IVAACDTFRAAAV----------------EQLTIWAERIGVQIVK---H-----K-----SG--------------------------------ADP------A------A--VAYDA----C-QAAVSR----G-------------VDYVIMDTAGRLHTQKH------LMDELSKIRKVITKI--IPDAP-HEVILVVDGT-----TGQNAIVQAQMFTAAI-NVTGIFLAKL-DG------------------TA-------RG----G---IVIAIKDML-DIPVKFVGLGETP-EDIAE---------------FDPEEFVEALFN-----------------------------------------------------------
>FtsY_Bacteria_PVC_RME03948
L------RAGLQK----------T--------------------------------------RKKITSQLKN------------LFS--------------IRRR------------VDEELC------------EEIFEVLVSTDMGVEIAQTLVDELQQAYKD-KEIH-TQ-NAEEIY-QYLKNKLKSHL--------K-K------HNY---Q------------I-QL--A-P------T----P-PTVLLIAGVNGSGKTT-SI------A------KLANLF---------R------Q--Q-G-KKV-MLAAGDTFRAAAV----------------EQLDIWAKRLDVDIVK---R-----E-----TG--------------------------------ADP------A------S--VAYDA----L-DSALAK----G-------------HDIVIVDTAGRLHTQTH------LMKELEKIHRVISKK--IPNAP-HEILLVLDAT-----TGQNALQQAKAFKEAI-QITGLFLAKL-DG------------------TA-------KG----G---IAVAIHQKM-DVPVKFVGLGETP-NDIEP---------------FNVDKFVEALFE-----------------------------------------------------------
>FtsY_Bacteria_PVC_RME82870
L------KEGLKK----------T--------------------------------------RDKVSGQLKK------------IFT--------------FGRK------------VDEDLL------------EEIFEVLISADMGVEISQKIVDDIQEAYRD-RVIE-NK-ESQELL-DYIKQKLKENL--------T-L------HSN---E------------L-NF--A-E------S----P-PTVILVAGVNGTGKTT-SI------A------KLANML---------Q------K--E-G-KKV-ILAAGDTFRAAAV----------------EQLEIWANRLGVDIVK---Q-----K-----TG--------------------------------ADP------A------A--VVFDA----L-DAALAR----G-------------HDVVIVDTAGRLHTQTN------LMRELEKIGNVIKKK--VPGAP-HEVLLVLDAT-----TGQNALRQAEEFKSIL-PLTGLVLTKL-DG------------------TA-------KG----G---IIVAINNKI-SIPVKFVGLGEKV-DDWEP---------------FDAQKFVDALFE-----------------------------------------------------------
>FtsY_Bacteria_PVC_RPJ29831
L------KERLTK----------T--------------------------------------RQGFLRKIDR------------LLS--------------GRQV------------IDAELF------------DELEEVLISGDLGVQTTTRIMQELQQAVAE-QRL---R-QPAEIR-AHLKQSLLNVL--------Q-V------SPE---E-------L----C-AE--V-A------Q----P-PAVILMVGVNGVGKTT-TI------A------KLAYQL---------K------H--Q-G-KKV-LLAAGDTFRAAAI----------------EQFQEWSDRVGVEMIK---H-----G-----AG--------------------------------ADP------A------A--VVYDT----I-QAAKAR----H-------------ADVVIVDTAGRLHTKVN------LMEECKKIRRVIARE--HAGAP-HEVLLVLDAT-----VGQNGVAQAKQFHETL-GLTGLVITKL-DG------------------TA-------KG----G---IVVSIVNEL-KIPVKLIGVGEKL-PDLQP---------------FDPLAFTEALFDD----------------------------------------------------------
>FtsY_Bacteria_PVC_RZV98425
L------KSSLEK----------T--------------------------------------RTKISSKFKN------------IVS--------------FRKK------------INTDVL------------DELEEILLESDVGVGPTTRMVQEIRDAWQA-KEI---E-NTSEVY-EFLKDRLKQAL--------K-E------WDV---S------------L-KV--P-T------V----S-PIVIMVAGINGAGKTT-SI------A------KIANIF---------I------K--Q-G-KSV-MLSASDTFRAAAV----------------EQLDIWSKRIGSDIVK---H-----Q-----TG--------------------------------ADP------A------A--VTFDA----L-EACLKR----K-------------TDVLIVDTAGRLHTHDN------LMKELSKIKRVISSK--IENAP-HEVLMVLDAT-----TGQNAISQMKLFKDAV-GITGIVLSKL-DG------------------TA-------KG----G---VILGMRDEI-DIPVKFIGIGEGV-EDIQV---------------FDGDAFVDALFDG----------------------------------------------------------
>FtsY_Bacteria_PVC_SHE14282
F------KEGLAK----------T--------------------------------------RNAFVEKVED------------LIL--------------RRKK------------IDEEFY------------EELEEILIGADVGVNTVMELIDDLRAEVRK-QKI---E-DAAELK-PILSEKLVKLLK-------G-D------ENN---S-------L----R-VS--D-N-----------G-LTVYLFVGVNGVGKTT-TI------G------KLAHRF---------K------Q--Q-G-KKV-LLAAGDTFRAGAI----------------EQLEVWGQRVGVDVIK---Q-----Q-----AG--------------------------------SDP------A------A--VMFDA----V-QAAKTR----G-------------VDILLCDTAGRLQNKVN------LMEELNKIYRVISRE--VPDAP-HEVLLVLDAT-----TGQNALSQAKLFGDKT-GLTGLVLTKL-DG------------------TA-------KG----G---IVVAIRQEM-NIPVKLVGLGEKM-DDLEP---------------FDSEQFVHALFAGL------ITEETVEEE------------------TQA---------------------
>FtsY_Bacteria_PVC_WP007281250
F------KKGLKK----------T--------------------------------------KTALFRSFES------------VFS--------------NVEK------------WDEDTY------------RQLEAALISADLGVSVTQKIIADIKESYNL-GEI---K-TSEDII-NIATTRITSIL--------E-D------DNR---P------------L-NI--N-T------N----G-PTVLLMVGVNGAGKTT-TT------G------KLAYKL---------K------Q--D-G-KSV-LLAACDTFRAAAI----------------EQLKHWGKRIDVPVIA---G-----Q-----HG--------------------------------SDA------A------A--IAYDA----C-ASAKAK----N-------------VDYLIIDTAGRQHTRQD------LMEELPKILRVIRKN--FPEAP-HETVLVVDGS-----TGTNALFQAREFGKAC-EVTSLAVTKL-DG------------------SG-------KG----G---VVVAIKDEH-TFPIHFVGLGESP-EDLQP---------------FDPILYAEAIFAKE------SPIAG----------------------------------------------
>FtsY_Bacteria_PVC_WP010039748
I------KAGLTK-------------------------------------------------TKSVFGGVFD------------LLR--------------GKGR------------VDEAFL------------EELEKRLYLADVGTQATLLIVDRVRQGFRD-KEI------TGEIE-TFVKAQLRELL--------T-D------PSP---G------------L-NY--Q-A------S----G-PTVVMIAGVNGSGKTT-SI------A------KLANRL---------Q------A--D-G-KKV-LLAACDTFRAAAV----------------EQLTVWAGRLGCDIVK---Q-----G-----QN--------------------------------ADP------S------A--VAHDA----C-EKAKAR----G-------------FDVLIVDTAGRLHTQTH------LMKELEKIHRIVTRQ--IPGAP-HEVLMVLDAT-----TGQNALVQAEQFSKSV-KCTGIILSKL-DG------------------TA-------KG----G---AVFAIKQKL-GLPVKFVGLGEKI-EDMEP---------------FDPDAFVTALFEKE---------------------------------------------------------
>FtsY_Bacteria_PVC_WP020473736
L------KKGLTK-------------------------------------------------TRDVFTGVVD------------LFR--------------GRGR------------VDKAFL------------EELEKRLYLADVGGYAVGVIVERVRQGFLD-KEV------SDDVQ-TFVKQQLREML--------T-D------ASP---G------------I-NY--T-M------N----G-PTVVMIVGVNGSGKTT-TI------A------KLANRL---------K------S--E-G-KKV-VVAACDTFRAAAV----------------EQLTVWCERIGCDIVK---N-----A-----QG--------------------------------SDP------A------S--VAHDA----C-EKAKAR----G-------------FDVLIVDTAGRLHTQAH------LMRELEKIHKVVTRQ--IPGAP-HDTLMVLDAT-----TGQNAVTQAEMFSKSV-KCTGIVLTKL-DG------------------SA-------KG----G---AIFAIKQKV-GLPVKYVGVGEGI-EDLDV---------------FNPDEYVEALFQK----------------------------------------------------------
>FtsY_Bacteria_PVC_WP096895675
L------KNSLLK----------T--------------------------------------RSKISSRIKD------------LLA--------------LKRN------------IDEGVL------------DELEVVLLESDIGVGLVTKIIEDVRCAWKA-KKV---E-DTEGVY-DFLKNDLKQSL--------K-G------GDS---S------------L-QI--A-A------A----P-PTVIMVAGVNGVGKTT-SI------A------KLANLF---------I------K--Q-G-KKV-MLAAGDTFRAAAT----------------EQLDIWSKRIGADIVK---H-----Q-----AG--------------------------------ADP------S------A--VTFDA----L-EASLSR----G-------------TDVLIVDTAGRLHTHEN------LMNELTKMKRVISKR--IENAP-HEVLMVLDST-----TGQNAISQAKLFKKAV-DITGIFLSKL-DG------------------TA-------KG----G---AILGMRKEI-DIPVKYVGLGEGI-DDIQE---------------FDADKFVDALFD-----------------------------------------------------------
>FtsY_Bacteria_Rhodothermaeota_PDH43909
I------KKGLEK----------T--------------------------------------KKSFFAKLKS------------AVL--------------GKSK------------IDSDVL------------DDLEEILITSDVGVDTTVKIIDRIEERVSE-DKY---S-SVSELN-QILKEEIVKIL--------A-E------NSSDL-EA------F----D-VS--E-D------T----V-PYVILVVGVNGVGKTT-TI------G------KLASQF---------K------D--G-G-LKV-VVGAADTFRAAAV----------------DQIKMWGDRVGVDVVS---H-----G-----MN--------------------------------TDP------A------S--VAYDT----V-KKAVEE----K-------------YDIVIIDTAGRLHTKLN------LMNELSKIKRVIQKF--KPEAP-HEVMLILDGS-----TGQNAFVQAEEFIKAT-DVNSITITKL-DG------------------TA-------KG----G---VVIGITDQF-KIPIKYIGVGEKV-GDLKL---------------FHKGEFVNSFFD-----------------------------------------------------------
>FtsY_Bacteria_Rhodothermaeota_PDH48641
L------KKGLEK----------T--------------------------------------KKSFFSKLKS------------AVL--------------GKSK------------IDDEVL------------DDLEEVLITSDVGVETTVKIIEKIEERVSK-EKY---T-SIKELN-GILKDEIVKIL--------A-E------NSSDL-DA------F----D-VS--E-D------S----V-PYVILVVGVNGVGKTT-TI------G------KLASQF---------K------E--G-G-LKV-LIGAADTFRAAAV----------------DQILMWGKKVGVDVVS---H-----G-----MN--------------------------------TDP------A------S--VAYDA----V-KKAVDE----K-------------YDVVIIDTAGRLHTKLN------LMNELSKIKRVVQKF--KADAP-HEVMLILDGS-----TGQNAFVQAEEFTKAT-DVNSITITKL-DG------------------TA-------KG----G---VLIGITDQF-KIPIKYIGVGEKV-GDLKL---------------FHKGEFVNSFFD-----------------------------------------------------------
>FtsY_Bacteria_Rhodothermaeota_PDH55681
L------EKGVEE----------S--------------------------------------RNGLLNKLGK------------AIA--------------GKDQ------------IDDAIL------------DELEEILITSDVGVKTTLDIIRRIEERVSR-DKY---V-TKEELN-TLLRDEIIGLL--------M-E------NPVKR-SAE-----F----D-AQ--F-P------E----T-PHIILVVGVNGVGKTT-TI------G------KLAHRY---------K------S--A-G-KSV-LLGAADTFRAAAV----------------DQLKIWSERANVPIIE---Q-----G-----QN--------------------------------ADP------A------A--VAFDT----V-AAAKAR----G-------------ADLSIIDTAGRLHNKKA------LMDELSKIKRVLSKV--VPGAP-HEVLLVLDAS-----TGQNALQQARAFTEAV-DITGLVLTKL-DG------------------TA-------KG----G---IVLGISHEL-SVPVKYIGLGEGM-EDLQV---------------FDKKAFVYALFGE----------------------------------------------------------
>FtsY_Bacteria_Rhodothermaeota_RCL65504
----------------------------------------------------------------GFFSSIGK------------SLL--------------GKSK------------VDPETL------------DELEEILVRSDVGVKTTLAYIDRLEARVAK-EKY---K-SEEQLQ-RMIREEAVSLL--------K-M------NDPVA-QG------W----T-ES--S-I------P----S-PYVVLIVGVNGVGKTT-SI------G------KLAHRY---------K------H--L-G-KKV-MLGAADTFRAAAV----------------DQLNIWAERAGVPIVQ---Q-----G-----QH--------------------------------ADP------A------A--VAFDT----V-ESGIAK----E-------------MDVILVDTAGRLHNKGS------LMEELAKIKRVMGKV--SEEYP-HDVWLVLDAS-----TGQNAINQAKAFQEVV-DVSGLILTKL-DG------------------TA-------KG----G---IVLGISHEL-QLPVRYIGTGEGL-DDLAP---------------FDAEAFISKMM------------------------------------------------------------
>FtsY_Bacteria_Rhodothermaeota_WP094545220
L------EDGLEK----------T--------------------------------------RSGLFGKLSR------------AVA--------------GKDT------------VDEEVL------------DNLEEALVTSDVGVKTTVDIIGRIEARVAE-DKY---V-TTKELQ-GLIRDEIASLL--------L-E------SKPER-PAS-----F----E-AP--L-P------N----S-PHVVMVVGVNGVGKTT-SI------G------KIAHRY---------K------A--A-G-KSV-LLGAADTFRAAAT----------------EQLVIWSERADVPIVK---Q-----Y-----HG--------------------------------ADP------A------A--VAYDT----V-ARAKAS----G-------------ADVVLIDTAGRLHNQIG------LMNELTKIKRVMDKQ--VDGAP-HEVLLVLDAS-----TGQNAIRQAEAFTQAV-DVTGLVLTKL-DG------------------TA-------KG----G---IVIGISNEF-QIPVKYIGVGEGM-RDLQV---------------FDRAAFVQALFEGG------AVA------------------------------------------------
>FtsY_Bacteria_Rhodothermaeota_WP095510234
L------EAGLEK----------T--------------------------------------RTGLFDKLSR------------AVA--------------GKDT------------VDDEVL------------DDLEEVLVTSDVGVNTTVEIIRRIEARVAE-DKY---V-STKELQ-GLMRAEIAELL--------L-S------HAPER-PAD-----F----D-AP--L-P------N----Q-PHVVMVVGVNGVGKTT-SI------G------KIAHHY---------K------E--A-G-KKV-LLGAADTFRAAAT----------------EQLDVWAQRAGVEIIK---Q-----Y-----QG--------------------------------ADP------A------A--VAFDT----L-AAAKSR----G-------------ADVVLIDTAGRLHNQVG------LMDELAKVRRVMDRQ--VPGAP-HEVLLVLDAS-----TGQNAMRQAEAFTQSV-EVTGLVLTKL-DG------------------TA-------KG----G---IVIGISNEF-QIPVKYIGVGEGI-GDLQV---------------FDRAAFVAALFGDA------AAA------------------------------------------------
>FtsY_Bacteria_Rhodothermaeota_WP095514023
L------EAGLEK----------T--------------------------------------RTGLFDKLSR------------AVA--------------GKDT------------VDDEVL------------DDLEEVLVTSDVGVKTTVDIIHRIEARVAE-DKY---V-STKELQ-GLMQAEIAALL--------L-G------STAER-PAQ-----F----D-AP--F-P------S----T-PHVVMVVGVNGVGKTT-SI------G------KIAHHY---------K------R--A-G-KRV-LLGAADTFRAAAT----------------EQLDVWAQRAEVEIIK---Q-----Y-----QG--------------------------------ADP------A------A--VAFDT----L-AAAKAR----D-------------ADVVLIDTAGRLHNQIG------LMDELSKVRRVMDRQ--VPGAP-HEVLLVLDAS-----TGQNALRQAEAFTQAV-DVTGLVLTKL-DG------------------TA-------KG----G---IVIGISNEF-QIPVKYIGVGEGI-EDLQV---------------FDRAAFVAALFGDR------ASA------------------------------------------------
>FtsY_Bacteria_Rhodothermaeota_WP103006938
------------K----------T--------------------------------------RTSFFGKIDR------------MVR--------------GKDT------------VDAEVL------------DKLEEILVTSDVGVDTTLDIIDHVEARVSE-DQY---V-STQELN-ALIRDEIAKLM--------L-E------RGEER-PAD-----F----D-AP--L-P------N----K-PHVIMVVGVNGVGKTT-TI------G------KMAYRY---------R------Q--A-G-KSV-VLGAADTFRAAAI----------------EQLEIWADRAGVPIIK---Q-----K-----HG--------------------------------SDP------A------A--VAYDT----I-EAAQAR----D-------------ADVVLIDTAGRLHTKGG------LMDELAKMKRVMQKR--TDSAP-HEVLLVLDAS-----TGQNALRQAEEFIESV-DVTGLALTKL-DG------------------TA-------KG----G---VVIGVSHQF-GVPVKYIGVGEEI-DDLQV---------------FDRKGFVEGLFKGV------EG-------------------------------------------------
>FtsY_Bacteria_Rhodothermaeota_WP103037448
------------K----------T--------------------------------------RTSFFGKIDR------------MVR--------------GKDT------------VDAEVL------------DKLEEILVTSDVGVDTTLDIIDHVEARVSE-DQY---V-STQELN-ALIRDEIAKLM--------L-E------RGEER-PAD-----F----D-AP--L-P------N----K-PHVIMVVGVNGVGKTT-TI------G------KMAYRY---------R------Q--A-G-KSV-ILGAADTFRAAAI----------------EQLEIWADRAGVPIIK---Q-----K-----HG--------------------------------SDP------A------A--VAYDT----I-EAAQAR----D-------------ADVVLIDTAGRLHTKGG------LMDELAKMKRVMQKR--TDSAP-HEVLLVLDAS-----TGQNALRQAEEFIESV-DVTGLALTKL-DG------------------TA-------KG----G---VVIGVSHQF-GVPVKYIGVGEEI-DDLQV---------------FDRKGFVEGLFKGV------EG-------------------------------------------------
>FtsY_Bacteria_Spirochaetes_CCY23470
F------KKAVSN----------T--------------------------------------ASALVGNITA------------SIE--------------HEEE------------FSEFVL------------EDMEDLLISADLGVTYSSELVDKLRNQSK--------V-KPSEVK-EYLKNEFLKTL--------Q-D------AGS---N-------E----L-NY--T-P------D----A-LNIYFITGVNGAGKTT-LI------G------KLAYRF---------K------N--Q-G-KKV-LIAAGDTFRAAAE----------------EQLDIWSKRAGADIVR---R-----D------K--------------------------------ADP------A------S--VVYEA----I-QKARSE----K-------------YDVILVDTAGRLQNKFN------LMEELAKIKNVIDKN--APESL-RECMLVLDAN-----TGQNGLQQAKVFTEAV-NVTSVALTKL-DG------------------SA-------KG----A---VVIAVAKEM-KLPVKLVGVGEKM-EDLKD---------------FNSEEFIEAIFN-----------------------------------------------------------
>FtsY_Bacteria_Spirochaetes_KGM42695
L------RSRLFK----------S--------------------------------------RDSFSGGFDK------------IFT--------------GKTK------------FDDEIL------------EELEEHLITSDIGVQTSIELIE----KIAK-AKV---K-NTEELK-SVLKDEILTIL--------A-P------DPE---A------------P-ET--N-T------G----K-PHVVLVVGVNGVGKTT-TI------G------KLAASA---------N------V--S-G-QKV-LIAAADTFRAAAV----------------EQLGIWAERANADFVK---H-----K-----EN--------------------------------ADP------A------A--VAFDA----V-AAASAR----G-------------CDLVLIDTAGRLHTKVN------LMGELKKIKRTVGKQ--LAGAP-HETLLVLDAT-----TGQNALSQAKLFNDAI-DVSGLVLTKL-DG------------------TA-------KG----G---IVIGICSSL-NVPLQYIGIGEQI-EDLRP---------------FDAKQFIDALI------------------------------------------------------------
>FtsY_Bacteria_Spirochaetes_OHD09478
S------KNF----------------------------------------------------KETLGQKLR-------------KLF--------------GGKT------------LDTNAL------------EQIEETLITADIGPAISYDLIEKLRT-----KNI---G-NIEDAI-IYLKNELKNYI----------F------DGD----------------I-GI--E-K------G----Q-LNVLLVLGVNGVGKTT-SI------A------KISNYY---------L------Q--K-G-FKI-LLAAGDTFRAAAV----------------EQLTKWSQRLDIPIIR---Q-----H-----DG--------------------------------ADP------A------S--VVFDA----I-DSAKAK----G-------------VDLLIIDTAGRLHTKVN------LMDELRKIEKIIKSK---GDFN-KKNLLVIDGT-----TGQNAFIQAESFNNAV-GINGIMITKY-DA------------------LS-------KG----G---IVFTIQKKL-KIPFYFIGTGEKI-ENIEE---------------FNKDSFIEKIFS-----------------------------------------------------------
>FtsY_Bacteria_Spirochaetes_OHD24358
---------------------------------------------------------------KGFGARLRE------------LFG--------------RPA-------------RDEQFF------------AELGDILLEADLGPAATDRLLEELRK--QV-GSA---Q-DRDSFL-AALKGLLAASL----------R------FEA----------------L-DL--V-P------G----S-PNLLLVLGVNGVGKTT-TI------A------KLAAWY---------R------R--R-G-SQV-LLAAGDTFRAAAI----------------DQLALWGERLEVPVVR---Q-----A-----PG--------------------------------ADP------G------A--VIFDA----I-ASARAR----G-------------ADLVLADTAGRLHNKTQ------LMKELGKIDKIIRARL-EPRAA-YRKVLVIDAT-----TGQNAVRQAEAFQQAV-GVDSVILAKY-DS------------------TG-------KG----G---AVVSLCRDL-GLPISFVGTGEKL-EDLEL---------------FDAGRFLDALVARE---------------------------------------------------------
>FtsY_Bacteria_Spirochaetes_OHD64016
N------RNRPSE-------------------------------------------------DKSTGFSWKK------------LFF----------------RA------------SFESFM------------DEAGQNLLAADAGPEAAAAILEQLKFRIKE-QKL---R-DVPAAL-LGLQNIIAGMF-----------------PGE-----------L----A-VP--V-K------G----H-PEVWIVLGVNGAGKTS-SI------A------KLGNFF---------Q------S--R-G-LSV-IFGAADTFRAAAT----------------EQLAIWGERLNIPVIK---Q-----Q-----EG--------------------------------ADP------A------S--VVFDS----V-QSALAR----N-------------IDLTIIDTAGRLQNKDH------LMQQLEKICRISDRF--SDRMT-RRNLLVLDAT-----IGQNNIEQAKIFRERV-GVHGILLTKT-DT------------------LA-------RG----G---TLLSISQAF-NLPVWFTACGEKT-GDLKI---------------FSGREYAESLISG----------------------------------------------------------
>FtsY_Bacteria_Spirochaetes_OHD76489
---------------------------------------------------------------KGFGARLRE------------LFG--------------RPA-------------RDEQFF------------AELGDILLEADLGPAATDRLLEGLRK--QV-GSA---Q-DRDSFL-AALKGLLAASL----------R------FEA----------------L-DL--V-P------G----S-PNLLLVLGVNGVGKTT-TI------A------KLAAWY---------R------R--R-G-SQV-LLAAGDTFRAAAI----------------DQLALWGERLEVPVVR---Q-----A-----PG--------------------------------ADP------G------A--VIFDA----I-ASARAR----G-------------ADLVLADTAGRLHNKTQ------LMKELGKIDKIIRARL-EPRAA-YRKVLVIDAT-----TGQNAVRQAEAFQQAV-GVDSVILAKY-DS------------------TG-------KG----G---AVVSLCRDL-GLPISFVGTGEKL-EDLEL---------------FDAGRFLDALVARE---------------------------------------------------------
>FtsY_Bacteria_Spirochaetes_PKL29067
--------------------------------------------------------------KKSFGARLKA------------LFG--------------I-QT------------FDENFF------------EELEDMLIEGDLGAKTAMEVSDAVRKLAKA-EKS---T-SQDALQ-QLMKRILSDKI----------A------TYI----------------P-KL--V-P------D----T-TNIFLILGVNGVGKTT-SI------A------KLATFY---------K------K--Q-G-ESV-LLAAADTFRAAAI----------------DQLELHAQRTGCRIVK---Q-----S-----HG--------------------------------SDP------G------A--VIFDA----M-QSAKAK----G-------------EHLVLADTAGRMHNKEN------LLRELQKIDKVVNSKI-SEPAC-YKRFLVIDAT-----TGQNGLSQAQLFHQAI-GIDALILTKY-DS------------------AA-------KG----G---SLVQIGEKL-GIPIAFVGVGERY-EDLYP---------------FDKDEFLDSLVGIA---------------------------------------------------------
>FtsY_Bacteria_Spirochaetes_RKX96255
L------KGLLTR----------G--------------------------------------KQK------------------------------------------------------EAVI------------DELEELLISSDFGVEFTNLIIDELKSRNWK-NE----N-VFEVLK-DVIRGKMIHSS--------G-R------MDGKL-S-------G----K-RP--NYE------D----T-KKVFLIFGVNGTGKTT-TI------G------KLAAKF---------K------K--E-G-KKV-LIAAADTYRDAAI----------------EQLAVWAKRADVPIIR---Q-----Q-----QG--------------------------------SDP------G------A--VVYDA----C-EAALSR----E-------------VDILLVDTAGRLHNKER------LMEELSKIDRVIQKK--YSPEQ-ILRLITVDAT-----TGQNAMTQAETFNRYT-GVDGIILTKM-DS------------------SA-------KG----G---IACAISWKL-KIPILYLGIGERI-DDLID---------------FDVDSYLSMLFS-----------------------------------------------------------
>FtsY_Bacteria_Spirochaetes_RKY03114
L------KGLLTR----------G--------------------------------------KQK------------------------------------------------------EAVI------------DELEELLISSDFGVEFTNLIIDELKSRNWK-NE----N-VFEVLK-DVIRGKMIHSS--------G-R------MDGKL-S-------G----K-RP--NYE------D----T-KKVFLIFGVNGTGKTT-TI------G------KIAAKF---------K------K--E-G-KKV-LIAAADTYRDAAI----------------EQLAVWAKRADVPIIR---Q-----Q-----QG--------------------------------SDP------G------A--VVYDA----C-EAALSR----E-------------VDILLVDTAGRLHNKER------LMEELSKIDRVIQKK--YSPEQ-ILRLITVDAT-----TGQNAMTQAETFNRYT-GVDGIILTKM-DS------------------SA-------KG----G---IACAISWKL-KIPILYLGIGERI-DDLID---------------FDVDSYLSMLFS-----------------------------------------------------------
>FtsY_Bacteria_Spirochaetes_RKY03336
L------KQGLKK----------S--------------------------------------RQGFISGLDF------------ILA--------------GRTK------------IDDELI------------EELEEFLITSDIGVTTTQKIIEGVKK-----------K-KGDNIR-ELIKKEIMNIL--------L-N------HEYH--N-------P----I-ED--I-S------Q----K-PKVIMVVGVNGTGKTT-TI------A------KLGKKA---------I------D--E-G-KKV-IFGAADTFRAAGI----------------EQLSIWGKRVGADIIH---H-----K-----EG--------------------------------ADP------S------A--VAFDT----V-SAGLSR----G-------------ADLVFIDTAGRLHTKVN------LMEELKKVKRVIGKK--MEGAP-HEILLVMDAT-----TGQNGIAQAREFHNAL-GLTGIVMTKL-DG------------------TA-------KG----G---VLVCVAEEV-GIPVLFIGIGENM-DDLKE---------------FSPNEFVEALFED----------------------------------------------------------
>FtsY_Bacteria_Spirochaetes_WP006434059
----------------------------------------------------------------GIFEKIKN------------LFK--------------SKE--------------QENIL------------ENLEDILLESDINNEIVIEIINKLTK-----EKN---K-TEKTII-EKLKELLSDYI----------N------TKK----------------F-TL--E-N------N----K-LNILLIVGINGIGKTS-SI------A------KLANKL---------K------N--E-G-KNI-LISAADTFRAAAI----------------EQMKIYGEQIGVKIIS---Q-----N-----QG--------------------------------SDP------S------A--VIFDS----I-SSAKLK----N-------------YDALIIDTAGRLQNKEN------LIKELQKINNVILKQVKNTNIN-YQKILVIDST-----IGKNTNSQAEIFNKSI-EIDGIIITKL-DS------------------SS-------RA----G---TIINISKIL-EKPIYFTTFGEKL-EDIKE---------------FDINECLNKLL------------------------------------------------------------
>FtsY_Bacteria_Spirochaetes_WP013314027
---------------------------------------------------------------AWLMDRLRS------------LWG--------------GAR-------------FDEAFW------------EEFEDLLIEADLGAETAFEVVEEVQRRAKK-EGV---V-DVEGVR-EVIKDVLRRYV----------R------AGD----------------F-SL--P-D------S----G-TVVFLFVGVNGVGKTT-TI------A------KFAHFI---------R------STWG-R-DDV-VLAAGDTFRAGAI----------------DQLRVWGERLGVRVVA---Q-----Q-----PG--------------------------------ADP------A------A--VIFDA----I-QSVERR----G-------------GGVVLADTAGRFHNRAS------LMDELAKVDRVIRSK--AADAD-YRRLLVVDAS-----TGQNAFRQAEVFQETV-GLDGLVLAKY-DG------------------AA-------KG----G---VLVPISRRL-EIPAVFVGTGEGL-EDLRP---------------FDVEEYLSRLVEG----------------------------------------------------------
>FtsY_Bacteria_Spirochaetes_WP015711907
---------------------------------------------------------------SVFSDKIKN------------FFG--------------IGKT------------LSGEVF------------EDLTDLLVEGDFGAAGAYRLADELKDACKK-EKV---A-DGEGAR-KILAKLLEAMLL-------K-A------KKA----------------V-PP--E-G------G----G-LAIILLLGVNGVGKTT-TA------A------KLADKM---------R------G--E-G-KKP-ILAAGDTFRAAAI----------------DQLKIHGERLGVRVVA---H-----Q-----HG--------------------------------GDP------A------A--VVYDA----V-EAAQAG----G-------------GDVIIADTAGRMHTKSA------LVEELKKIDRIVESK--AKDAR-YIKYLVLDAT-----TGRNALAQAEIFHQAV-SIDGVILTKF-DS------------------SA-------KG----G---VVFSLAEDL-ALPVIFLCTGEKY-GDIKP---------------FDSKTYAEEFSGLV---------------------------------------------------------
>FtsY_Bacteria_Spirochaetes_WP024470412
---------SRSK----------N--------------------------------------FADGLKKIFG--------------L--------------YNGP------------D-EAFF------------ERLSDTLIEGDIGAKTAMLIEDELRAICKK-EKL---N-SEEDVL-NSLYKIILPYV----------K------SCE----------------F-IP--E-K------D----K-VSIYLILGVNGVGKTT-TI------A------KMAHYY---------K------SK-Y-S-TPI-ILAAGDTFRAAAI----------------EQLKFHGEKNNVRVVA---H-----K-----NG--------------------------------GDP------G------A--VIFDA----G-EAMAAS----G-------------GGLVLADTAGRLHNKEN------LVRELQKIDRIAKTK--AGEGC-YKKILVLDST-----TGQNGLRQAEVFHNAV-GIDAIVLTKY-DS------------------TA-------KG----G---AAITAGKEL-SLPVLFAGTGEKY-EDLIP---------------FSPEDYVKE--------------------------------------------------------------
>FtsY_Bacteria_Spirochaetes_WP069896394
---------------------------------------------------------------RGIGSRLRT------------IFS--------------R-RT------------IDEETF------------EEIEDLLVEADIGAAAAMETVDALRS---A-RGI---K-DKDELI-ALLKERLKEYL----------I------EGE----------------L-PL--E-A------G----K-VNVILVLGVNGVGKTT-TI------A------KLSSLI---------R------RE-R-G-MEP-VLAAGDTFRAAAI----------------DQLLLHGERLGLRVVH---Q-----H-----SG--------------------------------ADP------G------A--VVWDA----I-ESAQSK----D-------------SPLVIADTAGRMHNKQN------LVRELQKIDGIVKKR--QVNGS-YSKILVIDAT-----TGQNGLRQAEIFHEAV-GLDGIILTKY-DS------------------AA-------KG----G---VILSICRNL-KVPFLFLCDGENY-ESIRP---------------FKRDEFLDTLLSED---------------------------------------------------------
>FtsY_Bacteria_Spirochaetes_WP069897440
L------SEGLSK----------T--------------------------------------KEQITKQIDG------------LLA--------------THSE------------IDESFW------------EEFEEILIMSDVGFEPTMKLVERLRERVRK-AGT---K-DPAKFK-EFMREELEEIF--------K-K------GPR---I------------T-----A-V------T----K-PEVVLMVGVNGVGKTT-TI------A------KLAYRA---------Q------L--Q-G-KKV-LIAAGDTFRAAAI----------------EQLQVWADRIGVDFHA---K-----S-----AN--------------------------------SDP------A------A--VAYEA----V-ERAVEG----G-------------YDLLFVDTAGRLQTKVG------LMDELQKIRNVLGKK--HEGAP-HRTILTIDAT-----TGQNAMSQTKLFNEVA-KLDEIILTKL-DG------------------TA-------KG----G---IVVAIAMEF-NIPITYIGLG-----------------------------------------------------------------------------------------------
>FtsY_Bacteria_Spirochaetes_WP073999225
----------------------------------------------------------------GIFKKIKN------------LFK--------------NKE--------------QENVI------------ENLEDILLESDINNEIVIEIINKLTK-----EKN---K-NEKTII-EKLKELLSDYI----------N------TKK----------------F-TL--E-N------N----K-LNILLIVGINGIGKTL-SI------A------KLANKL---------K------N--E-G-KNI-LISAADTFRAAAI----------------EQMKIYGEQIGIRIIS---Q-----N-----QG--------------------------------SDP------S------A--VIFDS----I-SSAKLK----N-------------YDALIIDTAGRLQNKEN------LIKELQKINNVILKQIKNTNIN-YQKILVIDST-----IGKNTNSQAEIFNKAI-EIDGIIITKL-DS------------------SS-------RA----G---AIINISKIL-KKPIYFTTFGEKL-EDIKE---------------FDINEYLNKLL------------------------------------------------------------
>FtsY_Bacteria_Spirochaetes_WP078930114
-----------------------S--------------------------------------KITFAQKLKG------------LFS--------------KGK-------------IDEDFF------------EELTDLLVEGDIGAKLAFELTDNLEKICRQ-NKI---Y-EQNAIL-DELENMLCGFV----------K------PAD----------------F-EI--D-D------S----K-TSIFMLLGVNGVGKTT-TA------A------KLAGFL---------K------NN---G-KKV-ILAAADTFRAAAE----------------EQLEMHGKKLGIRVVS---H-----Q-----HG--------------------------------SDP------S------A--VVFDA----A-QAARAS----G-------------GAVVLADTAGRLHNKEN------LVRELQKIDRIACQK--ADEGC-CKKILVVDGT-----TGQNAVRQAEVFNDAV-GVDAVIITKY-DS------------------TA-------KG----G---MIFAIGKEL-NIPVWFVCTGEKY-SDIHP---------------FEKDSYIKEFLGR----------------------------------------------------------
>FtsY_Bacteria_Spirochaetes_WP081942237
S------PNPRAR----------T--------------------------------------SQRSRGSLFA------------KLF--------------SLGP------------DTEQFY------------EDLEDMLIEADLGPRFAAELVDELSGLAKK-QRL---K-NEDDLR-SALVELLRGSV----------K------TDG----------------L-SP--E-S------G----S-LNCFLVLGVNGVGKTT-SI------A------KLAHFY---------K------SRGY-D-KGI-VLAAGDTFRAAAV----------------EQLQTHGERLGVRCVR---Q-----N-----TG--------------------------------SDS------G------A--VIFDG----L-NSAASR----G-------------EELVIADTAGRLHNKAH------LVKELQKVDKIVRSK--VEAGN-YKKILVIDAT-----TGQNGLQQAQVFHEAL-GIDGIILSKY-DS------------------TA-------KG----G---LAVSISRQL-GIPFLFLGTGERY-DDFHV---------------FNPDQFIQDLVERI------G--------------------------------------------------
>FtsY_Bacteria_Spirochaetes_WP091973114
----------------------------------------------------------------GILEKIKN------------LFK--------------SNQ--------------QENVI------------ENLEDILLESDINNEIVIEILNKLTK-----EKN---K-NEKTII-ENLKELLSSYI----------N------TKK----------------F-IL--E-D------N----K-LNILLIVGINGIGKTS-SI------A------KLANKL---------K------N--E-G-KNI-LISAADTFRAAAI----------------EQMKIYGEQIGIRIIS---Q-----S-----QG--------------------------------SDP------S------A--VIFDS----I-SSAKLK----N-------------YDALIIDTAGRLQNKEN------LIKELQKINNVILKQIKNANIN-YQKILVIDST-----IGKNTNSQAEIFNKAI-EIDGIIITKL-DS------------------SS-------RA----G---TIINTSKIL-QKPIYFTTFGEKI-EDIKE---------------FDINEYLNKLL------------------------------------------------------------
>FtsY_Bacteria_Synergistetes_CBL28390
L------KEGLKG----------V--------------------------------------KERWSGGIAR------------LFS--------------G-SS------------FDDAFW------------EELEDRLIAGDVGVELSEELVESLKGEVRA-RGI---A-SPEALR-DVFVERITAEL--------L-S------VPGMG-K------------P-FE--T-E------P----A-PQVLLMVGVNGSGKTT-SA------G------KLALQF---------K------G--Q-G-KGV-VLAAADTFRAAAV----------------EQLQIWGERVGVRVVA---Q-----G-----QG--------------------------------SDP------A------A--VAFDA----W-QAARSA----G-------------ADLLIVDTAGRLHDKHN------LMEELRKIQRVLVRE--AGEDR-VQTVLVLDAV-----LGQNSVAQAETFNSIL-PVSSIVLTKY-DN------------------TA-------KG----G---VVLAIARRL-RIPVRCIGLGEAP-EDLSP---------------FDPAEFAAALMEGE------AGR------------------------------------------------
>FtsY_Bacteria_Synergistetes_KUK40424
L------REKLKG----------V--------------------------------------KGKWSEGVSA------------LFD--------------L-RS------------IDESFW------------EDLEALLIAGDVGVDTASSLVEELKERAKE-ENI---K-DAMALK-ERFASMLIDRI--------Q-A------IDGVG-E------------P-LR--V-K------G----S-PSVIMIVGVNGSGKTT-TA------A------KLAALC---------K------K--E-G-KNV-ILAAADTFRAAAV----------------DQLKIWGDRIGVRVVA---H-----P-----LG--------------------------------GDA------S------A--VIYDA----I-HAAFAS----K-------------ADLVITDTAGRLHTKHN------LMEELKKMKRVIDRE--IPGEP-SEILIVLDAV-----TGQNGFAQALAFHEAL-SLTGAVLAKY-DS------------------TA-------KG----G---IIIAVADRL-GLPIRYVGLGESI-DDLCL---------------FDPQSFVKGLLDMD---------------------------------------------------------
>FtsY_Bacteria_Synergistetes_KUK62968
L------SERIDS----------V--------------------------------------KKRW--GISS------------LFS--------------R-GS------------IDESLW------------ESLEEVLITGDVGVDMTERIIGSLR--SRV-SRG---S-SDRDIL-QMLSSVLCEMV--------L-E------VEGTG-Q------------P-IR--F-S------S----S-PTVVLLVGVNGSGKTT-TA------A------KLSWKI---------G------Q--E-G-RKA-ILAAADTFRAGAV----------------EQLRIWGDRAGVRVVA---H-----A-----PG--------------------------------GDP------G------A--VVFDA----I-KAVEAG----G-------------YDCLIVDTAGRLHNRSN------LMEEMSKIDRIIEKN--CEGWQ-RETLLVIDAV-----SGQNGLRQVEAFGKAV-PISGLIVTKY-DH------------------TA-------KG----G---VILSAGHQL-GVPVRYVGIGEAM-EDMVL---------------FRPEEFVGALLESS------EREV-----------------------------------------------
>FtsY_Bacteria_Synergistetes_PIE54151
V------ASKIQK----------A--------------------------------------RGRWGHGLAV------------LFS--------------G-K-------------IDESFW------------EELEERLIAGDVGLDLSEHLVSRLRDLARR-DGL---R-DREELL-RSFQDMLVEIL--------E-A------VPAMG-E------------P-IG--D-S------D----D-LAAVVMVGVNGSGKTT-TT------G------KLAHQL---------T------V--E-G-RKV-LLAGADTFRAAAS----------------EQLQVWGDRLGLRVIA---H-----Q-----QG--------------------------------SDA------A------A--VAYDA----I-NAARSA----S-------------ADVVFVDTAGRLQSKHN------LMEELGKIYRVVTRE--LGSEN-VESLLVLDAV-----MGQNALQQARLFNEAA-PLTGVVLAKY-DN------------------SA-------KG----G---IVLAIAHEL-KLPIRYIGLGESM-EDLAP---------------FEPRTFVDALLSQE------QEL------------------------------------------------
>FtsY_Bacteria_Synergistetes_PKL05285
L------ANKLKN----------T--------------------------------------GNKWTQGISN------------LFS--------------D-EP------------ISDVFW------------DDLEELLILGDVGIDLTETLIKRLKQRAID-ERI---S-KTSELR-AVFSKLLIDQL--------Q-E------VKGMG-A------------P-LD--V-S------S----K-PAVILMIGVNGSGKTT-TA------G------KLAAQF---------K------K--E-G-KKV-LLAAADTFRAAAI----------------EQLKAWGERTDVRVIA---Q-----S-----QD--------------------------------SDP------A------A--VVFDA----I-MAAKAG----S-------------YDVIIADTAGRLHTKSN------LMEELAKVYRIVKRE--IPEGP-AEALIVLDAV-----TGQNGFMQAETFSKVM-PVTGVVLTKF-DN------------------TS-------KG----G---IILAIAEKL-RMPIRYVGLGEGV-DDLQL---------------FDPKTFIETLLDVE------NHD------------------------------------------------
>FtsY_Bacteria_Synergistetes_WP006300972
F------WDKVKD----------I--------------------------------------RSRWEYGVAG------------LFS--------------D-DP------------VSEEFF------------EKLEEHLLAGDVGLELTESLLEDLRSFAKR-EKV---G-KASDLK-QHFAQEIKDTL--------Q-R------VPKMG-E------------P-LS--F-D------G----P-LGVILLVGVNGSGKTT-TA------A------KLAASF---------R------K--R-G-ETV-VLAAADTFRAAAI----------------DQLRIWGERTGTRVIA---Q-----S-----PG--------------------------------SDA------A------A--VVFDA----L-QAVKSV----G-------------RGVVVVDTAGRLHTKHN------LMEELTKIHRVARRE--VDPSC-IETLLVLDAV-----TGQNGLVQAETFHAAF-PLTGFVLTKF-DH------------------TA-------RG----G---ILLSLASRL-ALPVRYVGLGEKE-EDLDS---------------FDVDSFVEGLLSLK------QEVPSDA--------------------------------------------
>FtsY_Bacteria_Synergistetes_WP006583426
V------FDKVKD----------V--------------------------------------KARWEYGLWN------------IFS--------------D-EP------------ITDQFF------------ERLEEHLIAGDVGVGLSESLVKGLREFAIS-AKI---S-RASDLR-AHFASMLKDML--------S-Q------AQGSG-S------------S-LK--F-S------G----P-VGLVLLIGVNGSGKTT-TA------A------KLARLL---------K------E--E-G-RNV-VLAAADTFRAAAI----------------DQLKVWGKRAGVRVIA---Q-----E-----PG--------------------------------GDS------A------A--VVYDA----I-QSIKAV----G--------------GIVIADTAGRLHTKHN------LMEELSKIYRVALKD--LSPDD-ICPILVVDAI-----TGQNALAQAKAFNGAM-PLKGLILTKF-DH------------------TA-------KG----G---TILAMTSEL-NVPVLYVGVGEGM-EDLEP---------------FSCDSFVEDLLGGG------VGA------------------------------------------------
>FtsY_Bacteria_Synergistetes_WP008521481
F------FDRLSD----------V--------------------------------------RRRWSGSLTR------------LFT--------------R-SD------------ITPQFW------------DDLEETLIVGDAGVDTAEELVASLKETGRR-EGI---K-RADELL-EAFARLLVARL--------S-A------ADGTG-Q------------P-LR--L-A------S----G-LNVCVMVGVNGSGKTT-TA------G------KLACQF---------V------K--A-G-HKV-MMAASDTFRAGAS----------------EQLQVWGERCGVRVVA---Q-----K-----PG--------------------------------SDP------A------S--VAFDG----I-TAAQAA----G-------------ARLLIVDTAGRLQSRQN------LMAELGKIWRVVERA--VGKDH-VETLIVLDAM-----IGQNAFVQADLFGQVA-PLTGAVLAKY-DN------------------TA-------KG----G---VVLSITEKL-GVPVRYVGVGEGV-ADLAL---------------FEPESFVRGLLGLA------GEKE-----------------------------------------------
>FtsY_Bacteria_Synergistetes_WP008712301
F------AEKLKN----------T--------------------------------------GNRWTQGVSN------------LFS--------------D-DP------------VTDDFW------------DELEESLILGDVGIDTTEALINDLKQVMVD-RRI---T-NKQELK-SAFAELLISRL--------E-A------VPGMG-K------------P-LD--L-S------Q----K-PAVVIMIGVNGSGKTT-TS------G------KLASQL---------K------A--D-G-RRV-IMAAADTFRAAAI----------------EQLKAWGERAGVRVVA---Q-----A-----QD--------------------------------SDP------A------A--VVFDS----I-MAAKAA----G-------------DDVIIADTAGRLHTKSN------LMEELSKVTRVIKRE--IPEGP-AEVLIVLDAV-----TGQNGFMQAETFSKAM-PITGVVLTKF-DN------------------TS-------KG----G---IVIAIADKL-KMPIRYVGLGEGI-DDLQL---------------FDPRTFVETLLDAG------ERE------------------------------------------------
>FtsY_Bacteria_Synergistetes_WP009163587
L------KEKLDG----------V--------------------------------------RHRWSANITR------------LFG--------------G-T-------------IDEDFW------------LDLEDVLIAGDVGLETAEALLGEMRA-YHA-QRR---C-DGKELL-RHFKSELVKRL--------G-G------VPRMG-A------------PLLS--G-E------N----G-LAAILMVGVNGSGKTT-TT------G------KLAWLY---------K------K--S-G-KKV-IVAAADTFRAAAI----------------EQLQVWGEKSGIRVIA---Q-----K-----QG--------------------------------GDS------A------A--VVFDA----L-SAARSS----G-------------ADVLIVDTAGRLQSKHN------LMEELGKIYRVIERE--VGKER-MESVLVLDSV-----IGQNAFRQAEVFNEVA-PLTGVILAKY-DN------------------TA-------KG----G---IVLPIADKL-RLPIRYIGLGEAP-EDLKL---------------FNAEEFVEALFGET------APEN-----------------------------------------------
>FtsY_Bacteria_Synergistetes_WP012869763
V------FDKVRD----------V--------------------------------------KSRWEYGLRN------------IFS--------------D-EP------------ITDEFF------------ERLEEHLIAGDVGVALAERLVSDLKRHAQE-KRL---S-NATELK-ERFGQMLKDML--------G-E------GLGGA-SK-----------G-LS--F-N------G----P-VGLILLIGVNGSGKTT-TA------A------KLAKLL---------K------G--Q-G-NNV-VLAAADTFRAAAI----------------DQLKVWGARAGVRVVA---Q-----D-----PG--------------------------------GDS------A------A--VVYDA----I-QSVKST----G--------------GIVIADTAGRLHTKHN------LMEELAKIYRVARRD--VGEED-IFPLLVLDAI-----TGQNAISQARSFNGAM-PLRGVVLTKF-DH------------------TA-------KG----G---AVLALSSEL-KVPVLYVGIGEGI-DDMAP---------------FSPDDFVEDLLGGG------DR-------------------------------------------------
>FtsY_Bacteria_Synergistetes_WP013048437
L------KDSLKE----------V--------------------------------------KNRWSGGLVS------------LFS--------------G-ST------------IDEEFW------------DSLEEILISGDVGIDLTEELIEELQKTVKR-EGL---K-TPDQLI-AYFIDLVTERL--------V-A------VDGMG-K------------E-IV--L-D------K----S-PKVIVLVGVNGSGKTT-TA------A------KLAEQF---------H------R--Q-G-KKV-ILGAADTFRAAAI----------------DQLKIWGERTGSRVIA---Q-----Q-----QG--------------------------------SDS------A------A--VAYDA----L-QAARAS----G-------------ADVLIIDTAGRLHSKHN------LMEELTKIVRVIERE--VGRDS-MENLLVLDAV-----MGQNGFAQAESFHKAL-SLNGVILSKY-DN------------------TA-------KG----G---VILAIAHRL-ALPIRYIGLGESV-DDLRL---------------FEPQEFVRALLENN------GNNV-----------------------------------------------
>FtsY_Bacteria_Synergistetes_WP014163231
I------KEKLAK----------V--------------------------------------KNKL--GIAN------------LIS--------------KGTI------------LSDSFW------------EELEELLIQGDVGIDYSEDLVREVKDRTKR-EKI---Q-TQEEVK-EILKEVLREKL--------G-R------VEGMG-K------------D-LL--A-T------E----N-KSLVVLVGVNGTGKTT-TA------A------KLARLA---------K------G--R-G-KRP-ILVAADTFRAAAT----------------EQLKTWGERLNIKVIA---R-----E-----PG--------------------------------SDP------A------S--VVFDA----I-KSADAG----G-------------GDFLVVDTAGRIHTKKN------LMDELGKVIRVAYKE--TPGWE-KNVLLVLDAV-----TGQNGLLQAKTFGEAL-DLTGVILTKY-DN------------------TA-------KG----G---ILLAIAEQL-NIPIYYVGLGEGS-EDLVP---------------FSVDEFINGLLE-----------------------------------------------------------
>FtsY_Bacteria_Synergistetes_WP024822160
L------KNGLKG----------V--------------------------------------KNRWSGGLIS------------LFS--------------G-TS------------IDDEFW------------EQMEELLISGDVGLDLTEELIESLQKVVKK-EGL---K-TSDQLI-DYFIDMLTSHL--------E-K------IEGMG-K------------E-IV--L-D------V----K-PKVVVLVGVNGSGKTT-TA------A------KLAEQF---------R------R--Q-E-KKV-VLGAADTFRAGAI----------------EQLKIWGERTGSRVIA---Q-----Q-----QG--------------------------------SDS------A------A--VAYDA----L-LAARAS----S-------------SDLLIVDTAGRLHSKHN------LMEELSKVIRVLARE--VDQEN-IEILLVLDAV-----MGQNGFAQAQAFHEAL-HLTGVILSKY-DN------------------TA-------KG----G---IILAIAHHL-GLPIRYVGLGEGV-DDLRR---------------FEPKLFVSALLERN------SDEN-----------------------------------------------
>FtsY_Bacteria_Synergistetes_WP037978186
F------AEKLKN----------A--------------------------------------GNKWTQSVSN------------IFS--------------D-DP------------VTDDFW------------DELEESLILGDVGVDTTEELITELKRIMVE-RRI---T-KRGELK-AEFAGLLVSRL--------E-A------VPKMG-A------------P-LD--L-S------A----K-PSVIIMIGVNGSGKTT-TS------G------KLASQL---------K------G--E-G-KRV-IMAAADTFRAAAI----------------EQLKAWGGRAGVRVVA---Q-----A-----PE--------------------------------SDP------A------A--VVYDS----I-MAAKAS----G-------------ADVIIADTAGRLHTKSN------LMEELSKIARVIKRE--IPEGP-AEVLIVLDAV-----TGQNGFIQAETFAKAM-PVTGVVLTKF-DN------------------TS-------KG----G---IVIAIADRL-KMPIRYVGLGEGV-DDLQL---------------FEPKTFVETLLDVR------DAE------------------------------------------------
>FtsY_Bacteria_Synergistetes_WP066745301
[truncated: 297,337 more chars]
