# Supplementary material for: The very early evolution of protein translocation across membranes
Source: PLoS Comput Biol. 2021 Mar 8;17(3):e1008623. doi: 10.1371/journal.pcbi.1008623 (PMC7987157; doi:10.1371/journal.pcbi.1008623)
Supplement: S10 File — Sequence names follow the format gene_domain_phylum_Accession#, where gene is always SecY, domains and phyla or superphyla are according to NCBI taxonomy, and accession numbers are from the NCBI nr protein database. (TXT) [file pcbi.1008623.s010.txt]

>SecY_Archaea_Asgard_KKK46587
M-----------------------------------------GGKFLKFFSPFIKAMPEIKNP-QREVSFKEK--FIWTAVVLIIYMIMSNIP--LYGVDID---------QS-----TDYFYWLRVILASQRG--TLTELGIGPIVTAGLIMQLL----LGS-RIINV-NM-SDPYDRALFSGSQKVLAIFLTIFNSVAY-----------LLGG--AFG-------------------------KNLGIADAVFIFAQLVFAGVVIILMDELLQKGWGLGSGVSLFIAAGVAGQIFLPSILGIITTIIIFVIVIWFESTR-VEIPLTYRG-YRGYKGKYPMKLLYVSNIPVILVNALYANLLFFGQL-------IAGPGSG----LRRRNGGPIDDF---WIDIIGVFTQQESGGVG--GGG-QLIPS-GGLIWLLTPP-----LGLADL---------------------------------------------------IAFPLRALLYLIIFIFLCVMLGRVWVEVSGLSPRDIAGQILDSQMQVPGFRSSEKILERILKRYIPTLVIINGILIAVLSFFADSLGAL------------------------------T----------SGTGLLITIGIIHQYAETISKELAASQYP-GL-R
>SecY_Archaea_Asgard_OLS18050
M------------------------------------------VRFLEVFKPLMRIVPEVKVP-ERKVSFKMK--ILYTVLILIIYLIMSNIP--LWGIPVG---------VG-----SDYFYYWRILFASNRG--TLTELGIGPIVTAGLILQVL----AGS-KIIKV-DF-SDPYDRSMFTGTQKVLAILMTAIQAIAY-----------ISFG--AYG--------------------------ALTFEVGVFVFLQLFFSGIIIILMDEMIQKGWGIGSGVSLFIAANVTGSIFDPSLVGFLATIAVVVIVVYFESVR-VEIPLKMAK-YRGYTGRYPIRFLYVSNIPVILAQAIYANILLVSQG-------VWNTFNK----LN-------DNV---FLNFIAMFK------TG--SSG-QLEPI-GGLVYFLTPP-----RGIVG------------------------------------------------EGSIAADPLRAVIYLLIFTILCAALAKIWVEVSGISSRDIAQQLLTSPMQIPGFRQSLTVYETILNRYIPTVTILGGLFVGLLTVFADFLGAF------------------------------G----------TGMGVLLLVGIVFQYLRTIAEEQQGELAAFMM-R
>SecY_Archaea_Asgard_OLS21967
M-----------------------------------------TSIFLQAMRPFMRITPEVLKP-TREVRFNEK--ILWTLGALIIYFVMTITP--IFNLDGTS-TQ-----GT-----ADPFEFLRTIMASQRG--TLAELGIGPIVTAGLIMQIL----VGS-KLIKV-DM-GDPEERALYTGAQKVLSVLMTIFEAGAY-----------IIGG--AYG-------------------------TSLTSGAISIIMFQLLAAGIVIILLDEMIQKGWGLGSGISLFIAGGVATQIFTNSLLAIGATVVVFLVVVYFESMK-IDIPVSYAD-HRGFRGKYPIKLLYVSNIPVILVSAVFADLYFIAQM-------FQSVAPN----FI-------------LADWLGDF-----------HAE-TRQPT-GGLVYFLTPP-----RGIFGQGAIF----------------------------------PTDPNGLFSLDLFFLSIPRAFVYGLLMIVLAILFSKMWITTAGMGSKDVARQLIDAGMQIPGWRRSQKTIEKRLDMYIPAAAALGGAFIGVLAAFADFAGAL------------------------------G----------TGVGILLSVSIMRQYFDILVKERAAEMHP-AL-R
>SecY_Archaea_Asgard_PWI49160
M--------------------------------DLTFEVFLMTSRFLQAVRPFMSITPEVVKP-TREVHFNEK--MIWTFAALIIYFVMTSTP--IIGADL----------GQ-----GDPFAFMRTITASTQG--SLAELGIGPIVTAGLIMQIL----VGS-KIINV-NM-GDPEERSLYTGAQKVMSVLMTIIEAGAF-----------LIGG--TYG-------------------------TDLSLSSQVGIISQLLAAGIIIILLDEMVQKGWGLGSGISLFIAGGVGLQIFSLSILSVIATLVVFVIVIYFESMR-IEIPISYAQ-YKGIRSTYPIKLLYVSNIPVILTSAVFADIYFIAQM-------IWNSSGRE---NS-------TSL---LTQILGTF----RLDAA--NNQ--YVPI-GGLVYFLTPP-----RSLIGDQGV------------------------------------------FNFADPLSSLTRALIYAIILILLSVVFSMMWLETAGMGPRDVASQFLQSGMQMPGWRRSKKIVERRLEMYIPTIAVIGGLFIGVLAAFADFLGAI------------------------------G----------SGMGILLSVSIMRQYFELISKERVAEMNP-AL-R
>SecY_Archaea_Asgard_RDE16424
M-----------------------------------------PSTFLKALSPFVRILPEVKVP-DRKVSFREK--IVWTAIVLIIFLIMSHMP--LYGVDRT---------VG-----TDYLWAMRVILASTRG--TLMELGIGPIVTAGLVMQLL----SGS-KIISV-DF-GNPEDRALFTGGQKVLALFMTAFQSIAY-----------IAGN--AYG--------------------------VLEPVAALLVFLQLLISGIIVILMDELVQKGWGLGSGVSLFIMTNVAGQVLTPSLFSMLITFSIFGAVIYLESVR-VEIPLQYAK-YRGMKARYPIKLLYTSNIPVILAQALYANVLFFGQM-------IWSAFNS----DN-------SNP---FLSWIGVF----HKDAE--SGR--MIAD-GGLARYITPP-----QGLFSLRGE------------------------------------------------ADWLPHVVIYFVLMILLCWGFSKVWVDISGIAPRDVSRQLLNSGYMVPGFRTSEKVMERLLERYIPVVAGLGGFLIGVLAATADVMGAL------------------------------A----------SGTGILLMVSIIKQYWEKIAKEQLAGMGGEGV-A
>SecY_Archaea_Asgard_RLI49652
M-----------------------------------------PSTFLKALSPLVRIMPEVKAP-DREVSFREK--VVWTLVVLIIFLVMSHMP--LYGVDKT---------AG-----TDYLWAMRVILASTRG--TLMELGIGPIVTAGLVMQLL----SGS-KIIDV-DF-SDPEDRALFTGGQKVLALLMTTFQAIAY-----------IVGR--AYG--------------------------DLTPEQQVFVFIQLLAAGVIVILMDELIQKGWGLGSGVSLFIMTNVAGRVMDPSIFALTVTFGIFFSVLWMESVR-VEVPLQYAK-YRGMKARYPIKLLYTSNIPVILAQALYANILFFGQI-------IQTQWNP----DK-------TNP---FLNIIGTF----HQEEG--STR--MIAD-GGLARYITPP-----QGLLVFQE-------------------------------------------------ADGWLHVIIYAVLMILLCWGFSVIWVDISGIAPRDVARQLLNSGYIVPGFRRSERVLEKLLDRYIPVVAGLGGFLIGILAAVADILGAL------------------------------A----------SGTGILLMVSIIKQYYETIAKEQLAEMGGEGV-A
>SecY_Archaea_Asgard_RLI60055
M-----------------------------------QETLVLPSTFLKALSPLVRIMPEVKAP-DREVSFREK--VVWTLVVLIIFLVMSHMP--LYGVDKT---------AG-----TDYLWAMRVILASTRG--TLMELGIGPIVTAGLVMQLL----SGS-KIIDV-DF-SDPEDRALFTGGQKVLALLMTTFQAIAY-----------IVGR--AYG--------------------------DLTPEQQVFVFIQLLAAGVIVILMDELIQKGWGLGSGVSLFIMTNVAGRVMDPSIFALTVTFGIFFSVLWMESVR-VEVPLQYAK-YRGMKARYPIKLLYTSNIPVILAQALYANILFFGQI-------IQTQWNP----DK-------TNP---FLNIIGTF----HQEEG--STR--MIAD-GGLARYITPP-----QGLLVFQE-------------------------------------------------ADGWLHVIIYAVLMILLCWGFSVIWVDISGIAPRDVARQLLNSGYIVPGFRRSERVLEKLLDRYIPVVAGLGGFLIGILAAVADILGAL------------------------------A----------SGTGILLMVSIIKQYYETIAKEQLAEMGGEGV-A
>SecY_Archaea_Asgard_RLI64488
M-----------------------------------------TSRFLQIFKPFTRITFEVKKP-DRTVSFKEK--SIWTIVCLVVYFILVNVP--LYGVEKA---T-----GG-----SDPFFAMRAILASQRG--TLGELGIGPIVTAGLIMQLL----VGS-QIIKV-DF-NNPEERALYTGAQKVLSVLMILFEAGAY-----------LFGG--AYG-------------------------ENISILTGTLIFLQLLASGLVIMLMDELIQKGYGLGSGISLFIAAGVSFTILNPDIIAFLATIIVFAMVIYVESMR-IEIPISHAK-YK-VPARYPIKFLYTSNIPVILASALFANVYFISQI-------LSKKIAS----NP-------------IVELIGKW------DFS--GDQ--AVPT-GGLVYFTTAP-----RGISQV---------------------------------------------------VNDPLRAVIYIIILIIACMIFSAIWLETAGMGPRDVAKQLLDADMQIPGFRRNPKVLEKYLERYIPIAALLGGFFVAILAGFADFLGAL------------------------------G----------TGTGILLTIGIIKQYSEIIAKERMAEISP-AV-R
>SecY_Archaea_Asgard_RLI65670
M--------------------------------------AEESKSRLYALKPIIERWPAVTKP-EGHVTFRTK--IMWTILCLVLYYILTNVM--IYGLRS----------NI-----IDLFAGYRFIMAGASG--SIMHLGIGPIVTASIILQLF----VGA-KIIKL-DL-TKKEDKAIYQGTQKVLVVIMILVEAVPQ-----------IFGY--LSPNDA-------------------LVSMVGGVWADAIIIIQLFTGAYLVFLMDELISK-WGIGSGISLFIAAGVSQALFPNAIVPLLGTLFIFLLVTYTESSR-IELPLAHDK-VRGARGRYPIRLIYASNIPVILMSALLANINMFALL-------LSTSLKHIPLIG--------------DKWWIGTY-----------DTTISTQPL-MGGAWYLSRLNGV--NGWLMPIIQ---------------------------------------GGVPGGHAAWQYALKVIIYLSIMIFGSVLFAKFWIETTNMGPRAVAKQIQNSGMQIPGFRRDPRVLGRVLERYIPVVTVIGGAAVGALAGFADAVSTV------------------------------GN--------TSGTGLLLTVGIMINLYEQIAKEQAMEMHP-VL-R
>SecY_Archaea_Asgard_RLI66271
M-----------------------------------------AGRFLKLFSPFIRITPEIKQP-DREISFKDK--LIYTFIVLLIYTIMSNVP--IFGVLES---------VS-----ADYYYWLRVILASNRG--TLTELGIGPIVTAGLILQLL----QGS-KLIEV-NM-SNPEDRALFTGAQKVITVVLTILQIIAY-----------IFGD--AFG-----------------------DSSELGAANIILIFLQLLFAGILIMMMDEVLQKGYGLGSGVSLFIASGVAGQIFDPGLLGLITTLIIFFVVIYVETMR-VEIPLTYAG-YKGYRGKYPMKLLYVSNIPVILAQALYANLLFFGQL-------LWKWSDR----TG------KLSW---WVNWFGVFE-----QPE--GAQ-YYQPV-KGLLKYITAP-----QGLGQLINA------------------------------------------FQEGNGGSMILQSLIYMVIFITICIVFGQIWVEVSGLAPRDIAGQILGSRMQVPGFRRNEKVIEKILKRYIGPLTILCGFIVGMLSFLADFLGAL------------------------------S----------SGTGLLLTVGIIQNYAETISQEAAKEQFP-GM-G
>SecY_Archaea_Asgard_TES94349
M-----------------------------------------TGKFIRFFTPFVRVMPEIKAP-QREVSFKEK--LLWTVVALVIYLIMSNIP--LYGVNVT---------ET-----TDYYYWLRVILASQRG--TLTELGIGPIVTAGLIMQLL----LGS-KIIKV-DL-SDPYDRSMFSGSQKVFAMFLTIFNIIAY-----------IGGG--AFG--------------------------ELTATNATFVFLQLVLSGLVIILLDELLQKGWGIGSGVSLFIATGVAGQIFLPSLFGGITTLVIFLIVIWFESTR-VEIPLAYKG-YRGFKGKYPMKLLYVSNIPVILVNALYANFLFFGQM-------LAGPNSA----LR----GQGFDF---LIDLIGRFD-TVDPGGA--AGN-YLVPN-YGLLYFLTPP-----QGLLGPQGL------------------------------------------------LADPIRAIIYLIFFIFLCVMLGRVWVDVSGLAPRDIAQQIIDSGMQIPGFRSSDKIIEKILKRYIPTLVILNGIIIAVMSFFADSLGAL------------------------------T----------SGTGLLIAIGIVHQYSESLAKEMAAMQYP-GM-R
>SecY_Archaea_Asgard_TET60661
M-----------------------------------------AGKFLKFFTPFVKAMPEIKQP-QREVTFKEK--FIWTAIVLIIYLILSNIP--LYGVELE---------ES-----TDYFYWLRVILASQRG--TLTELGIGPIVTSGLIMQLL----LGS-RIINV-NM-ADPYDRAMFSGAQKVLAVFLTIFNTIAY-----------IMGG--AFGP-----------------------LDQIGIQGAFFIFFQLLFAGIIIILLDEVLQRGWGLGSGISLFIAAGVSGQIFLPSILGIFTTVGIFLIVIWFESTR-VEIPLAYRG-YRGFKGKYPMKLLYVSNIPVILVNALYANFLFFGQL-------LAGPSST----IRASQGGAIPDF---WINLIGVFKVHQETGSV--TGS-QLIPK-SGLIYLFSPP-----MGLDAV---------------------------------------------------AADPFRAVFYLFIFIFLCIMLGRVWVEVSGLAPRDIAQQIIDSKMQVPGFRSSAKIIERILKRYIPTLIILNGIIIAVLSFTADTLRAL------------------------------T----------SGTGLLIAIGIIHNYAETISKELAAAQYP-GM-R
>SecY_Archaea_Asgard_TET74695
M-----------------------------------------ASKFLLLFKPFQRFTLEVKKP-ARKPSFKRK--IAWTFGILSLYLVMLNIP--LVGVPSD---------EG-----TDPFFAMRAILASQRG--SLAELGIGPIVTAGLIMQLL----VGS-QIIKV-DF-SNSEERALYTGTQKILAVLMTIFEALAY-----------ILGG--AYG-------------------------EDIGFEASILILVQLLVAGFIILLMDEIIQKGYGLGSGISLFIAASVSFNIFTPDLIGLLATIVVFAVVIYVDSIK-IEIPVQHSQ-YK-MPARYPIKFLYTSNIPVILVSALFANIYFISNL-------MWNNWKS----AA-------SGLKYFLVRFFGTWE-DISGGTG--SQQ--LAPV-TGLASYTTAP-----YGPEQI---------------------------------------------------AKYPVNAIIYLVLMVALCGIFSRIWIDTAGMSSKNVAKQLLDANMQIPGFRRNPRIVEKYLERYIPTAAWLGGFFIGVLAAFADFLGAL------------------------------G----------TGTGILLTTGILRQYYEIFASEQVSETVP-AL-A
>SecY_Archaea_Asgard_TFF90946
M-----------------------------------------ASTFLRILSPLCRIMPEIKQP-NRDVSFKEK--AIWTIVALLIYLVMSNMT--LVGIDIE---G-----GG-----VDYFYWWRVLLASSRY--TLAELGIGPIVTAGLIMQLL----AGS-KIIKV-DF-GDPMDRSLFTGAQKLFAVVLTVIQIIAY-----------ISAG--AYGPV---------------------GAGGLEFLDILVIFLQLFVSGIVIILLDELLQKGWGLGSGVSLFICAGVAMRIIAPTLIGLITTVVIFLIVIFIETVR-VEIPLQYSR-YRGFKGKYPIKLLYVSNIPVILVQALYANFLFFGQL-------IGTNFPN----NA-------------WIQIFAKFD--PQSMTE--GGQ-FLQPVFPCLLYFLSPP-----RGLYEL-----------------------------------------------IDTPGQWTLHILVYTVILIALCVWFSKIWVDVSGIAPRDISQQILNSGLMVPGFRRNPRIIEKILKRYIPTVTTLGAIIVGLIAAVADFLGAL------------------------------G----------TGMGVLLTVGILYQYYQILAQEQLASMNP-AM-R
>SecY_Archaea_Asgard_TFF96389
M-----------------------------------------PSTFLKALSPFVRIMPEVKQP-DRDVSFREK--FVWTAIVLIIFLIMSHMP--LFGVDKD---------VG-----TDYLWAMRVILASTRG--TLMELGIGPIVTAGLVMQLL----QGS-KIINV-DF-GDPEDRALFTGGQKVIAMFMTAFQAIAY-----------IVGN--AYG--------------------------PLGPDAALIVFAQLFISGIVIILMDELVQKGWGLGSGVSLFIMTNVAGQVLDPSILSLVITFIIFSAVIWMESVR-VEIPLQYAR-FRGMKARYPIKLLYTSNIPVILAQALYANILFFGQI-------IWGTFNA----DG-------NNP---FLSWIGIF----RRDEE--TGR--MIAE-SGLARYITPP-----QGIFSILSE------------------------------------------------GDGWLHIIIYSALMILLCWGFSKIWVDISGIAPRDVSRQLLNSGYIVPGFRRSEKVLERLLERYIPVVAGLGGFLIGILAAAADVMGAL------------------------------A----------SGTGILLMVSIIKQYYEQIAKEQLAGMGGEGV-A
>SecY_Archaea_Asgard_TFG08435
M-----------------------------------------AGKFVKFFSPFVRVMPEIRNP-QREVSFKEK--AVWTAVVLVIYLIMSNIP--LYGVNLQ---------NS-----TDYFYWLRVILASQRG--TLTELGIGPIVTAGLIMQLL----IGS-KMINV-DM-TDPYDRSLFSGTQKVLAIFLTAFNAVAY-----------LIGG--AFGP-----------------------PEELGLESMVLVFLQLLFAGIIIVLLDELLQKGWGLGSGVSLFIAAGVAGQIFLPSILGLITTVIIFVIVVWFEGTR-IEIPLAYKG-YRGVKGKYPMKLLYVSNIPVILVNALYANLLFFGQI-------IAGPDSA----LR----GQGFDF---WLDLIGVFE-SQSAGEG--LGG-YLLPT-SGLIYLLSPP-----QGLEAL---------------------------------------------------MDDPLRAVIYLFIFTGLCIYLGKIWVEVSGLAPKDIAQQIIDSGMQVPGFRSSAKIIERILKRYIPTLIILNGIFIALLSFMADSLGAL------------------------------T----------SGTGLLIAIGIIHNYAETIAKEVAAEQYP-SM-R
>SecY_Archaea_Asgard_TFG09519
M-----------------------------------------TSKFLLLFKPFQRFIFEVKKP-ARKPSFKRK--LAWTFGILAIYLIMLNIP--IIGIPDT---S-----DG-----KDPFFAMRAILASQRG--TLAELGIGPIVTAGLIMQLL----VGS-QIIKV-DF-TNSEERALYTGTQKILAVLMTIFEALAY-----------ILGG--AYGA-----------------------RDELGIQNIMLILVQLLVAGFIILLMDEVIQKGYGMGSGISLFIAASVSFNIFNPDLIGLLATIVVFAIVIYVDSVK-IEIPVQHSQ-YK-MPARYPIKFLYTSNIPVILVSALFANIYFVSNL-------MFTNWGE----EN-------SGFKYFFVNLFGRWT-NVAEPGQ--TEQ--LAPT-TGLASWTTAP-----YGPEQV---------------------------------------------------AAYPVNAIIYLVLMIALCGIFSRIWIDTAGMSSKNVAKQLLDANMQIPGFRRNPRIVERYLERYIPTTAWLGGFFIGVLAAFADFLGAL------------------------------G----------TGTGILLTTGILRQYYEIFASEQVSETVP-AL-A
>SecY_Archaea_Asgard_TFG13776
M-----------------------------------------AGKFVKFFSPFVRVMPEIKNP-QREVSFKEK--FVWTAIVLVIYLVMSNIP--LYGVQLQ---------DS-----TDYFYWLRVILASQRG--TLTELGIGPIVTSGLIMQLL----LGS-KMIDV-DM-SDPYDRSMFSGTQKVVAIFLTAFNAVAY-----------MLGG--AFGP-----------------------PEALGLESMVLIFLQLMFAGVIIILLDELLQKGWGLGSGVSLFIAAGVAGQIFLPSILGLITTFLIFVIVVWFEGTR-VEIPLQYKG-YRGFKGKYPMKLLYVSNIPVILVNALYANILFFGQI-------IAGPDSA----LR----GQGYDF---WLDLIGTFE-YQSTGD---TGG-YLVPS-SGLIYILSPP-----QGIEAL---------------------------------------------------TDDPLRAVIYLLIFIVLCISLGKVWVEVSGLAPRDIANQIVDSGMQVPGFRSSSKIIERILKRYIPTLVILNGIIIALLSFMADSLGAL------------------------------T----------SGTGLLISIGIIHQYAETISKEVAAEQYP-SM-R
>SecY_Archaea_Asgard_TFG33823
M-----------------------------------------TSTFLKALSPFVRIMPEVKAP-DREVSFREK--FVWTAIVLIIFLIMSHMP--LYGVDRT---------VG-----TDYLWAMRVILASTRG--TLMELGIGPIVTAGLVMQLL----SGS-KIISV-DF-GDPEDRALFTGGQKVLALFMTAFQAIAY-----------IAGQ--AYG--------------------------PLDPTSALLVFLQLFVAGIIVILMDELVQKGWGLGSGVSLFIMTNVAGQVMTPTILSLIVTFIIFGAVIWMESVR-VEIPLQYAK-YRGMKARYPIKLLYTSNIPVILAQALYANILFFGQM-------IWSAWNR----DN-------NNP---FLNWIGTF----YKDEA--SGR--MIAD-SGLARYITPP-----QGIFSLLAE------------------------------------------------WDGWIHVIVYSVLMILLCWGFSKVWVDISGIAPRDVSRQLLNSGYMVPGFRTSEKVMERLLERYIPVVAGLGGFLIGILAAAADVMGAL------------------------------A----------SGTGILLMVSIIKQYYEQIAKAQLSEMGGEGV-A
>SecY_Archaea_Asgard_TFH30948
M-----------------------------------------TSKFLKLFSPFVRITPEIKQP-DHEITFKDK--LIYTFIVLLIYTIMSNVP--IYGIATE---------VG-----ADYYYWLRVILASNRG--TLTELGIGPIVTAGLILQLL----QGS-KLINV-NM-SDPADRALFTGAQKVIAIMLTMIQIIAY-----------IFGD--AFGDH-LN-----------------VDGNGLTTTDMILIFIQLLMAGIAIMMMDEVLQKGYGLGSGVSLFIASGVAGQIFAPGLLGLFTTFLIFFVVIYVETMR-VEIPLTYAG-HKGYKGKYPMKLLYVSNIPVILAQALYANLLFGGQL-------LWNWSQE----SG------RATW---WVSWFGEFE-----TSE--SGQ-YLSPT-KGLLKYLTAP-----RGLGSIITA------------------------------------------FQEGEGGDLILQSVIYLIIFVTICVVFGQIWVEVSGLAPKDIAGQILDSRMQIPGFRRSEKVIEKILKRYIGPLTIICGIIVGVLSFLADFLGAL------------------------------S----------TGTGLLLTVGIIQNYAETISQEAAKEQFP-GM-G
>SecY_Archaea_DPANN_OIO21710
M-------------------------------------------GSLDFLRPITSKLPEVASP-KYPPALNER--LIWTALALIAFFIMYNVT--AVGVQE----------NA------GGLDFLQIVTASKIG--SLITTGIGPIVLASIFLQLF----AGA-KIINV-DL-TNPEEKATFHGVQKLLALFLSIFEAAVF-----------VLFS--KIALGT--------------------LIFGSVAATQAFVIVQIALGSIVLLFLDEVVSK-YGIGSGISLFIAGGVSYSIVLLDLTPVFFTILVFAIVVYAEGMK-VEIPLAFDR-ARGLGGRFPIKFLYVSNIPVILASALMLNLQFFSLT-------LRDI----------------------SLK-IGEFNIIHAIGYV--DAG--GRLA-DGLLYFISPIYVGSQIDVFTYMGA--------------------------------------MLGTTTPILALPQVLHIFTYTIFLMGLCIIFGVFWVETANMGPKAVAEQLDKSGLQIPGFRRDPRIVEKVLERYIPTITILGSAFVGLLAALADLTGAL------------------------------G----------TGTGILLTVGILYKMYEDLRSKQAFGMNS-AI-S
>SecY_Archaea_DPANN_OIO62100
M-----------------------------------------PGNAVSLLKSILTNLPEVVKPTQKRLSFREK--LKWTGSVLMLFFVLGMIP--LFGLGQ----------NE-----LQRFGLLSIILGAKFG--SIISLGIGPIVTASIIIQLL----TGS-GLVKL-DM-TSKDGRKLFQGIQKAGSLAFILFEACIY-----------VFMG--GLS--------------------------PMPGISPWVLIAQLCAGGLLILFMDEVVSK-YGFGSGISLFIAAGVSEGIILTNLAAITATGLVFAIAVYTQAMR-VELPMSFGR-VRGHGIRWPLSFVYTSNIPVILVAALLANIQLWARL-------LQNK----------------------GMPILGTF-----------VGN---TPA-SGIVAWLQPP------DLLRKLIE--------------------------------------------RGVTLLDLGHSAVYIIFMIVGAVIFSIFWVQTSGMDARSQAQQMMSSGLQIPGFRRDPRVLEHLLNRYIWPLTVMGAITVGFLAATADLSGAL------------------------------S----------SGTGILLTVMIIYRLYEEIAQQHMMDMYP-VM-R
>SecY_Archaea_DPANN_OIO62211
M-------------------------------------------FKMSVIDSIIENLPEVSGPTQKKLSFKEK--LKWTGIVLVLFFILGMIP--LFGLGQ----------NA-----LTQFEYLSTVLAAKFG--SIISLGIGPIVTASIILQLL----NGA-SILKM-DL-TTHEGKKRFQGIQKMLSIVIILVEAAIY-----------VFMG--GLAPAAD------------------FIGTSAYMQLQLILVFQLFLGGMLILFMDEVVSK-WGFGSGISLFIAAGVSQSIFGLMAAAVIATIIVFAIAVYAQAMK-IEIPLSFGR-VRGYGIRWPLSFIYTGVIPVILVSALMANVQLWARL-------LQNW----------------------GHPILGTF-----------VGN---SPN-SGLITWFTSP------DIVGKIIK--------------------------------------------GSIVSADFAHALAYMLIMILGCVVFSIFWVQTSGMDARSQAKQIMSSGLQIPGFRKDQRILEHLLNRYIHPLTIMGAIAIGFLASIADLTGAL------------------------------T----------SGTGILLAVMIIYKLYEEISKQHMMDMNP-MM-R
>SecY_Archaea_DPANN_OIO66318
M-----------------------------------------------AFADILTNLPEVASPTQKRLSFKEK--LKWTLTILVAYYILGHVP--LFGLGA----------NA-----LAQFEFLSIILGAKFG--SLISLGIGPIVTASIVLQLL----NGS-GIVKF-DL-TTHDGKRFFQGLQKLLSIGFIIFEAIIY-----------VMMG--GLQPSV-------------------AVGSPFYTPLVWMLILQLTIGGLLIMFMDEVVSK-WGFGSGLSLFIAAGVSEQIFGLLLAGVLATVIVFAMSVYAQAMK-VEIPLSFGR-VRGHGIRWPLSFIYTSNIPVILVAALLANIQLWARL-------LQNW----------------------GHPFLGTF-----------AGN---SPA-SGLVLWMTPT------NMVRAFLT--------------------------------------------GSMTSAILWHSLAYISFMMIGCVIFSWFWVQTSGMDARSQAKQMISSGLQIPGFRRDERVLERLLERYIGPLTVMGAIAVGILAAVADIAGAL------------------------------S----------SGTGILLAVMIIFKLYEEIAQQHLMDMNP-MM-R
>SecY_Archaea_DPANN_OYT35121
M-----------------------------------------------NFDLILKKIPSVAAP-KKELNFNTR--LKWTGIVLFLFLLLSNVP--LFGSKG----------GA------EFLKQISMLMGASFG--SILTLGIGPIVTASIILQLL----VGS-KIVEF-DL-STHAGKARFHQIQKLMAFAFCAIEAFAY-----------SHLG--AIV---------------------------PLPGMALTIAFQLFLGGILIIFFDEIITK-WGIGQGVSLFIAANISTQIFIPLLFPLITTAIVFLIVIYAQTLK-IEIPLAFGS-IRGFGRKWPLKFIYTSVIPVILVSVVLINLNLVAQI-------MSSK----------------------GITFLGEY-----------SGN---SVV-GGLMLYLSPP-----HNFLINVLQ--------------------------------------------INISIQELLRVIFYSLFMIFGSAIFAIFWVVTSGMDASSVAKQIQSSGMQIPGFRRDPRVIEKVLKRYIMPLALMGGAFVGFLAAFGTFTGCL------------------------------S----------RGTGILLMVMIIYQFYEQIATQYMKDMNP-ML-R
>SecY_Archaea_DPANN_PIN68989
M-----------------------------------------------GFKDILMNLPEVKAPSQKKLAFKEK--LKWTGITLVLFFVLGLVP--LFGLGQ----------NA-----LQQFEFLSVIMAAKFG--SIISLGIGPLVTASIVLQLL----NGS-GLLKF-DL-QSAEGKRFFQGLQKLLALVFILFEGFIY-----------VFMG--GLAPPAE------------------LVGTSLFFTLELLLVFQLFIGGILIMFMDEVVSK-WGFGSGLSLFIAAGVSEEIIGLMLAAILATAFVFVMSVYVQSMN-VEIPLSFGR-IRGHSIRWPLNFLYTSNIPVILVAALLANVQLWARL-------LERW----------------------GHPILGTF-----------SGN---SPA-SGFVFWLHSP------NIVEKIIT--------------------------------------------GSFTWSNIGQTGIYMVFMMIGSVVFAYFWVQTSGMDARSQAKNILNSGLQIPGFRNDPRVLENILNRYIMPLTVMGGLTVGLLASVADVAGAL------------------------------S----------RGTGILLAVMIIYKLYEEIAKQHMMDMHP-ML-R
>SecY_Archaea_DPANN_PIN77712
M-----------------------------------------------GWKDIVMNLPEVAGPTQKKLGFKEK--LKWTLIILVIFFILGIIP--LFGLGD----------NA-----LAQFEYLSVILGAEFG--SIVSLGIGPIVTASIVLQLL----NGA-GIIKF-DL-QSPDGKRMFQGTQKLLSVGFVIFESAIY-----------VLMG--GLAPGAFFNPVTQQFTAQAISGTTIALSTAIITSLKLLLILQMTIGGISIMLMDEIVSK-WGFGSGVSLFIAAGVSKSLFISAVILVVTTLVIFAIAVYIQSMK-IEIPLSFGR-IRGHGIRWPLSFTYANVIPVILVSALLANMQLWARL-------LQNW----------------------GYPILGTV-----------SAS--GTAT-SGLVSWLYVPGGS--NGLVGMIVN-----------------------------------------QGTIFIGLRPYFQTGVYMLIMIFGCMIFSYFWVQTSGMDAKTQAKNIIGSGLQIPGFRRDERILERLLERYITPLTLMGGATIGFLASAADVLGAL------------------------------A----------QGTALLLCVMIIYKLYEEIAKEHMMDMHP-ML-R
>SecY_Archaea_DPANN_PIN78368
M----------------------------------------------SVIDSIIENLPEVSGPTQKKLSFKEK--LKWTGIVLVLFFILGMIP--LFGLGQ----------NA-----LTQFEYLSTVLAAKFG--SIISLGIGPIVTASIILQLL----NGA-SILKM-DL-TTHEGKKRFQGIQKMLSIVIILVEAAIY-----------VFMG--GLAPAAD------------------FIGTSAYMQLQLILVFQLFLGGMLILFMDEVVSK-WGFGSGISLFIAAGVSQSIFGLMAAAVIATIIVFAIAVYAQAMK-IEIPLSFGR-VRGYGIRWPLSFIYTGVIPVILVSALMANVQLWARL-------LQNW----------------------GHPILGTF-----------VGN---SPN-SGLITWFTSP------DIVGKIIK--------------------------------------------GSIVSADFAHALAYMLIMILGCVVFSIFWVQTSGMDARSQAKQIMSSGLQIPGFRKDQRILEHLLNRYIHPLTIMGAIAIGFLASIADLTGAL------------------------------T----------SGTGILLAVMIIYKLYEEISKQHMMDMNP-MM-R
>SecY_Archaea_DPANN_PIN82995
M-------------------------------------------GSLDFLRPITSKLPEVASP-KYPPALNER--LIWTALALIAFFIMYNVT--AVGVQE----------NA------GGLDFLQIVTASKIG--SLITTGIGPIVLASIFLQLF----AGA-KIINV-DL-TNPEEKATFHGVQKLLALFLSIFEAAVF-----------VLFS--KIALGT--------------------LIFGSVAATQAFVIVQIALGSIVLLFLDEVVSK-YGIGSGISLFIAGGVSYSIVLLDLTPVFFTILVFAIVVYAEGMK-VEIPLAFDR-ARGLGGRFPIEFLYVSNIPVILASALMLNLQFFSLT-------LRDI----------------------SLK-IGEFNIIHAIGYV--DAG--GRLA-DGLLYFISPIYVGSQIDVFTYMGA--------------------------------------MLGTTTPILALPQVLHIFTYTIFLMGLCIIFGVFWVETANMGPKAVAEQLDKSGLQIPGFRRDPRIVEKVLERYIPTITILGSAFVGLLAALADLTGAL------------------------------G----------TGTGILLTVGILYKMYEDLRSKQAFGMNS-AI-S
>SecY_Archaea_DPANN_PIN93549
M-----------------------------------------------NLQSILYNIPEVKPPVEKKLGFNVK--LKWTLIILVAFFVLANIP--LYGLAQ----------NS-----LEQFEYLAIILGTDFG--SIISLGIGPIVMASIILQLL----VGS-GLLKI-DT-NRAEGKRFFQGLQKIGVIVFIVFEAMVY-----------VLMG--GLQ---------------------------ANPGLTGIVIFQLIIGGFAIMFMDEVTSK-WGFGSGISLFIVAGVSWRILLLALLVIVVTVLIFLAVVWAQSLK-VEIPLSYDR-LRGYNIKWPLAFFYASVLPVILVSALIANIQLFGGL-------LENSLG--------------------HATFLGSF-----------SQG---QAV-SGLAYWLGSS------NILEIIIR-------------------------------------------THQLPLRYGIQAITHLLFFMFFSMVFAIFWVKTAGMDAASQAKKIISSGLQIPGFRKDERVLESILSRYILSLTVMGGLAIGLLAAITNSLGAL------------------------------T----------SGTAILLAVMIMYQLYQNIAQQHAVDMHP-AL-K
>SecY_Archaea_DPANN_PIN94821
M-----------------------------------------------ELLNILKNLPEVKGPVEKKLSFNVK--LKWTMIVLLAFFVLANIP--LYGLAK----------NA-----LDRFQYLAIILGTDFG--SIISLGIGPIVMASIILQLL----VGS-KILNI-DT-STKEGKRYFQGLQKLLVFFFIIFEAVIY-----------VVMN--GLQ---------------------------ALPGYTAIVIFQLVLGGVAILFMDELMQK-WGFGSGISLFIVAGVGWRLFLKALAVILATAVIFLLVVWAQSLR-VEVPLSYDK-LRGYGVKWPLTFFYASVIPVILVAALAANLQLFAGL-------LENSLG--------------------HATFLGTF-----------SQG---TPV-GGLAYWLHQS------NIVELIIT--------------------------------------------GSLTGRHLLQALTHILFYVVFSTVFAMFWVKTSGMDAESQAKNIMNSGLQIPGFRKDERVLESVLKRYVGPLTIMGGAAIGLLASVANLLGAL------------------------------T----------SGTAILLAVMIIYQFYQNIAQQHAVDMHP-AL-K
>SecY_Archaea_DPANN_PIN98691
M-------------------------------------------SILDILEPVYRMLPEVKVP-EIAPPLKKK--MLWSALALVLFFVMGNIA--VIGINP----------SS-----AGALTNLQVILASKIG--TLITVGIGPIVLASIILQLL----VGG-KLINI-DL-SNPKDKARFSGLQKLFAVVLCFFEAGVY-----------TISG--M---------------------------LLPSEGMAGFVILQVAFGSIILLYLDEVVSK-YGIGSGIGLFIAGGVSESIFFLMLLPVIATLTVFFVVVYAEGMH-VNIPITMGR--RGTGGRFPVKLLYVSNIPVILAVALFANIQLWAII-------SP------------------------GIPFIGEF----------------IGPIMKTIAFYVTVP-----YDLIETLAY------------------------------------------SGLSAALPKIFHAIVYLIILLLACVVFGRFWVEMGGQGPEAVSNQLSKSGMYIPGFRRDPRIIKSILNRYIPPITILGSIFVGLLAGLADLTSAL------------------------------G----------SGTGILLTVGIVYRLYEELAKQQLMETNP-LM-K
>SecY_Archaea_DPANN_PIZ52109
M----------------------------------------------SFLDTIIQHLPEVRGPKQKKLPFKEK--LKWTLVVLIIFFVMGLIP--LFGLGE----------NA-----LQQFEFLSIILGASFG--SIISLGIGPLVTASIVLQLL----SGT-GILNL-DL-SSTEGRQRFQGLQKILGVFFVIFEGAIY-----------VLMG--GLAPSAS------------------LIGLPLYGQLEFILIFQLVLGGIIILFLDEVVSK-WGFGSGISLFIAAGVAQQIFGLQIAALVSTILVFMICVYGQAMK-VEIPLSFGK-VRGYGMRWPLNFFYTSNIPVILVAALMANIQLVARL-------LERW----------------------GHPWLGTF-----------SGN---SPI-SGLVYWINSP------DLLQNIIR--------------------------------------------GSFSLSMVGQAVIYILLMMGGSVLFSIFWMQTANMDARSQAKQILNSGLQIPGFRRDERVLERILSRYIWPLTIVGGASVGLLAAVADLTGAL------------------------------S----------RGTGILLAVMIVYKLYEEIAKQHMMDMHP-AM-R
>SecY_Archaea_DPANN_PIZ53267
M----------------------------------------------SVIDSIIENLPEVSGPTQKKLSFKEK--LKWTGIVLVLFFILGMIP--LFGLGQ----------NA-----LTQFEYLSTVLAAKFG--SIISLGIGPIVTASIILQLL----NGA-SILKM-DL-TTHEGKKRFQGIQKMLSIVIILVEAAIY-----------VFMG--GLAPAAD------------------FIGTSAYMQLQLILVFQLFLGGMLILFMDEVVSK-WGFGSGISLFITAGVSQSIFGLMAAAVIATIIVFAIAVYAQAMK-IEIPLSFGR-VRGYGIRWPLSFIYTGVIPVILVSALMANVQLWARL-------LQNW----------------------GHPILGTF-----------VGN---SPN-SGLITWFTSP------DIVGKIIK--------------------------------------------GSIVSADFAHALAYMLIMILGCVVFSIFWVQTSGMDARSQAKQIMSSGLQIPGFRKDQRILEHLLNRYIHPLTIMGAIAIGFLASIADLTGAL------------------------------T----------SGTGILLAVMIIYKLYEEISKQHMMDMNP-MM-R
>SecY_Archaea_DPANN_RLG17401
M-----------------------------PSLNARRKRSKKLEGSGLKFEEFLKNLPEVRAP-DRRLNFEER--LKWTGIVLLLYFALSMVP--LYGLSP----------TY-----VARFQTLSILLAANFG--SLITLGIGPIVTGSIILQLL----VGA-EVINI-DT-KTREGRALYQGLQKLFSIFFIVFENGIY-----------AFSG--ALPP------------------------IQPTLYYRSLLALQLILAGLLLMFLDEIVSK-WGIGSGISLFIAAGVSRQIFFLPLITILSTLFVFALSIYLQSIK-VEIPLSFGR-IRGFSLKWPLSFVYTSNIPVILTASLLVSLQVWGSM-------LYHA----------------------GVPILGTF-----------TQQGGTEVPESGLVKYLTPP-----RISSLI-----------------------------------------------FSPTTDDFLSLLVYALFMLGGSVLFSVLWVQIGGQDASTIADQILEYNLTIPGFRSDRRILEHILSRYINPLAVMGGFSVGFLAVIADLFDAL------------------------------S----------RGTGILLTVMIIYNFYEIIRRQYAKELPP-WM-A
>SecY_Archaea_DPANN_RLG18733
M---------------------------------------------SNLISKIVSLVPEIEKP-KVKLSLTEK--LKWTLLVLVLYYILSMIP--LYGLHP----------QQ-----VQRFEALAVLLAASFG--SLLSLGIGPIVTGSIFLQLL----VGA-DIIKV-DL-KTREGRKKFQEYQTLFTIFFIIFENSIY-----------VLSG--ALMP------------------------ATPTLFNKLLLIFQLILGGFILMLLDEVSSK-WGIGSGISLFIVAGVAREIFAFGIVSICATILIFFASTYLQSVR-VEIPLSFGR-VGGFSIKWPLNLLYTSNIPVILTASLIASLEVWGVM-------LYHA----------------------GFPILGSY------EVINVDGVMREVPK-SGLVKYLNTP-----SIMEMV-----------------------------------------------TAPQLDHLISILVYGSLMLIGAIIFSYLWVEIGGQDPETVADQILASGLLIPGFRSAKPVLVGVLRKYIYPLAIMGGLAVGLLATAADILGAL------------------------------S----------RGTGILLSVMILYSFYQQIIRYHVEELHP-SL-R
>SecY_Archaea_DPANN_RLI99480
M-------------------------------------------SLENAYLNFLGRLPGVAEP-VKRLTFKDK--LKWTGAILIIYYLMTQVH--VYGIAE----------TG-----YEYFRTLEILLGSSFG--SLMTLGIGPIVTASIILQLL----VGS-KLIPW-DL-TTERGKALFQGTQKLLAILFSFIEAFAY-----------VVFG--AVP--------------------------ARSPDFVPLVVLQLAIGSILVLFMDEVISK-WGFGSGVGLFIVAGVSKQIFLLSLMPVIATLIVFFLVIYAQAIR-IEIPLAFST-IRGFGRRWPLKLLYTSNIPVILTAALLANIRVMAKI-------LSDK----------------------GMKILGTF-----------DAN--GRPI-GGLVYYLMPPNSQAISGFMIFIGAFALIGALFIYFTKKRYGLKFIVLMGMLGAVLWYSISYMLGLTSLIAISSEDILRLVTYSSFMIIGAVIFSIFWVSTSGMDPKSVAQQIDSIGMQIPGFRRDIRIIERVLERYIPPLAVLGGAAVGFLAAFADFTNAL------------------------------G----------TGTGILLAVMIIYQMYEQIGMQHLEDMHP-AV-R
>SecY_Archaea_DPANN_RLJ03390
M-----------------------------------------------NYLDILKLIPGVESP-QKRLTFKEK--LKWTGIILILYYAMSQII--VWGVDQ----------EA-----VARFEFLEIVLGSAMG--SLITLGIGPIVTASIILQLL----NGS-GILKW-DT-STEVGRLMFMGTQKILAMLFCFFEAIAV-----------VIFG--AIPP-----------------------NLALGPYVVPLLILQLAAGGILIILMDEVVSK-WGFGSGVSLFIAAGISKRIIFISLLPLIFTIVVFFFVVYAQSLR-VEIPLAFGQ-VRGFGRRWPLRFFYTSNIPVILVGALLANMQLWAKM-------MAER----------------------GIPLLGTF-----------DAS--GNPV-SGLIYWITPPRQANLSNLVISVVS--------------------------------------------GNGIPPVAFSWITYALFMIIGSVIFSIFWVETAGMSAKNVARQIQNIGLSVPGFRRDVRIIERVLKRYINALAVLGGATVGLLAAFADFTGAL------------------------------G----------TGTGILLTVMIIYNLYEELARQHLEDMHP-AL-R
>SecY_Archaea_DPANN_RLJ07612
M-------------------------------------------GLEDKYIGFLKKFPGVEDP-VRRLDFRAK--LKWTGAILLLYFALAQIR--VFGIPA----------DY-----ESRFQFLEIILGSSFG--SFMTLGIGPIVTASIILQLL----VGS-KVIPW-DL-TTDKGKILFQGTQKFLAVVFSFIEAGAY-----------VLLG--AIP--------------------------AATPALAWAVILQLAMGGILVIFMDELISK-WGFGSGVSLFIVAGVSKTIIFFAFFPVISTILVFLLVVYTEAIK-VEIPLAFGS-IRGFGRRWPLKFFYTSNIPVILIAALLANIQLMGRI-------FAQK----------------------GATWIAKI-----------DSQ--GNII-GGLLYYVTVPRSEALSGLMTSIGIFVFLGIVVAYFA-KRNAIKTCILFALLGGVFWFSFVSLLGLTSLATITTTDILRMIGYSLVMIGGSMVFSVFWVETAGMNAHSVAQQIHSTGMQIPGYRRDIRIIESVLERYIPPLAVLGGAAVGFLAAFADFTNAL------------------------------G----------TGTGILLATMIIYSLYEELTIQHLEDMHP-AV-R
>SecY_Archaea_DPANN_RMD66647
M---------------------------------------------AFDVRAILQNLPEVRKPREKRLSFNVK--LKWTLVVLIAYFVLANIE--LFGLSN----------NA-----LANLEFLRLVLASPFG--SIISLGIGPIVMASIVLQLL----VGS-GILNI-DT-KTAEGRKYFQGLQKVGVIFFIVFEAVVY-----------VLMG--GLQ---------------------------PIPGYTGILILQLILGGFAIVLMDEVAQK-WGFGSGVSLFIVAGISWAIFLVALATIFSTIFVFLVVVWAQSLK-VEIPLTYER-IRGYGVKWPLPFFYASVLPVILVTALSANIQLFGTL-------LQNWLG--------------------HPTFLGTF-----------SNG---QPV-AGLAFWLRGP------NILQAAIR--------------------------------------------NSLQVSMIWQSFAHLLFYAVFATIFSVFWVKTSGMDAASQAERIASSGLQLPGFRKDPRVLEAILKRYIGPLTIMGGFAIGLLAAVSNLLGTI------------------------------S----------RGTALLLTVMITYQLYQSIAQQHAVDMHP-AL-R
>SecY_Archaea_Euryarchaeota_OFV65681
M--------------------------------------NEAEYDFKDRIAPILKRFPAIERP-AVHVHFKRK--LGWTISVLILYFVLSNIP--LFGLSP----------DS-----IDLFAQYRAFFAGASG--SLVLLGIGPIVTASIVLQLL----VGA-DIIKL-DL-SNPRDQAIFQGTQKILVLVMIVLETLPQ-----------MVGANPYIKPDL--------------------SLGIDPTILWWALFIQIFIGGVLIMFLDEIVSK-WGIGSGVGLFIVAGVAQALMQGGVLALFTTIIIFLLVIFFESTR-VEIPLAHSA-VRGARGKFPVKLIYASVLPMILVRALQANIQMFGMI-------MARR----------------------GSTFLGVY-----------DPQ-TGRPI-SGLMYYLDPIHSP--YDWIPSLVH----------------------------------------MNHPEIATWQIAVRLGCDLGMMIIGGMIFAIFWINTTNMGADAVARQIQRTGMQIPGFRRDPRILEKVLERYIPKVTILGGALVGLLVVLANMLGTL------------------------------GH--------ATGTGILLAVSIVYRLYEEIASEQMMEMHP-MI-R
>SecY_Archaea_Euryarchaeota_OPX62073
M-------------------------------------------------EPLLAAMPAVKSP-EGHVHFKNK--LLWTLAILILYFALTNIP--VFGLSA----------AN-----QDLFAAWRALLAGASG--SIVHLGIGPIVTASIVLQLL----KGA-DILHI-DT-SETRGQVMYMGLQKILILVMIVIEAAPN-----------LVGG--FMTPDPIIAS---------------QFFGGNLFAVSFLIFLQICIGGILIFFMDEVVTK-WGIGSGVGLFIIAGISQALVGKDILAFITTLIIFLVIVYVESTR-IEIPLAHAQ-VRGARARFPVKLIYASVLPMILVRVLQANIQMLGMF-------LSNI----------------------GITTLGQF-----------NGS---TPT-NGIMYFLAPINSP--SDWMWWMTD----------------------------------------L---GHAPWEVLLRLGIDITFMVVGGAVFALFWIKTAGLDSKDVARQIQLSGMSIPGYRRNPQVLEKYLDRYIPRVTVIGGVFIGILSVVANLFGVI------------------------------GS--------VSGTGLLLTVSITYRLYEEIASQQIMEMYP-FM-R
>SecY_Archaea_Euryarchaeota_OPY15957
M-------------------------------------------SFKESLDPIFKKLPAVASP-EGHVHFKNK--VMWTLGVLVLYFALANVP--LFGLSA----------DS-----IDLFEQYRAFFAGASN--SLILLGIGPIVTASIVLQLL----VGA-DVIKL-DL-SDSSDQAFFQGAQKFMVFVMIVLEALPQ-----------IMGG--YIQPDLDLA----------------SSLGVSGTIITLIIFIQICIGGVLVLFMDEVVSK-WGIGSGVGLFIVAGVSQQIVSGGILALVSTVIIFLLVVYVESTR-IEIPLAHSA-VRGARGKFPVKLIYASVLPMILVRALQANIQLIGLL-------LSGR----------------------GITILGEY-----------VGS---KPI-NGLMYYFAPIHSP--YDWIPSLVR-----------------------------------DSFSSIGAPVPAVWQIGLHVLIDAVFLIAGGVVFALFWIETTGMGAKQTAQKVFNSGMQIPGFRRNVGSIEKVMVRYIPKVTVIGGVFIGVLTLIASLLGTL------------------------------GS--------AGGTGLLLTVSIVYRLYEDIASEQMMEMHP-MI-R
>SecY_Archaea_Euryarchaeota_RBQ25296
M------------------------------------------GELLDRIEPLLARMPAVKPP-EGHVHFKNK--LMWTAAVLLLYFILTNIP--VFGLSA----------TS-----IDVFEYYRALLAGAQG--TILHLGIGPIVTASIVLQLL----RGA-DLIKI-NT-SDQRGQVLYMGLQKVLIFVMIILEALPN-----------VLGG--WMSADPAVS----------------AFFGGNAAFVMLLIFLQICIGGVLVMFMDEVVSK-WGIGSGVGLFIVAGVAQGLIGLQLLALVTTVGLFIIIVYVESTR-IEIPLAHAN-VRGARSRFPVKLVYASVLPMILVRVLQANVQMIGML-------LSSI----------------------GFTALGEF-----------NNS---TPI-NGLMWYLAPINQP--QDWMWWLSS----------------------------------------FTGTGHAVWEVLLRVGIDCTVMILGGALFAIFWVKTAGLDSKHVARQIQNSGMQIPGYRRSPAVLERYLDRYIPRVTVIGGVFIGLLSVLANMLGII------------------------------GF--------VGGTGLLLTVSIIYRLYEQIANEQMMEMYP-FM-R
>SecY_Archaea_Euryarchaeota_RLG31662
M--------------------------------------SNGEYGFKDRLAPILQRFPAVERP-AMHVHFKRK--LGWTIAVLILYFVLSNVP--LFGLSP----------DS-----IDLFAQYRAFFAGASG--SLLLLGIGPIVTASIVLQLL----VGA-DIIKL-DL-SNPRDQAIFQGGQKFLVLVMIVLTTLPQ-----------MVGANPYIKPDLGLA----------------ASMGVDPSVLWWALFIQIFIGGVLIMFLDEIVSK-WGIGSGVGLFIVAGVAQALVSGGVLALITTIIIFLLVIFFESTR-VEIPLAHSA-VRGARGKFPVKLIYASVLPMILVRALQANIQMVGMI-------LARK----------------------GNTLLGVY-----------DAA-SGKPI-SGLMYYLNPIYSP--YDWIPSLVH----------------------------------------QNYPDIATWQIAMRLGCDLGMMVIGGMIFAVFWINTTNMGADAVAKQIQRSGMQIPGFRRDPRILERVLERYIPKVTIIGGALVGLLVVVANMLGTI------------------------------GN--------ASGTGILLAVSITYRLYEDIASEQMMEMHP-MI-R
>SecY_Archaea_Euryarchaeota_SDF64735
M-------------------------------------------SLKDSLEPIFNKLPAVASP-EGHVHFKNK--LMWTLGILVLYFALANVP--LFGLSS----------DS-----IDLFESYRAFFAGASG--SLMLLGIGPIVTASIVLQLL----VGA-DVIKL-DM-SDPSDQAFFQGAQKFMVFVMIILEALPQ-----------IAGG--YIQPDQALA----------------STLGISIGAITFIIFIQICIGGLLVLFMDEVVSK-WGIGSGVGLFIVAGVSQQIVRGGILALISTVMIFLFVVYVESTR-IEIPLAHSA-VRGARGKFPVKLIYASVLPMILVRALQANIQMIGLL-------LSSK----------------------GITFLGEF-----------SGS---KPI-NGLMYYLAPIHSP--YDWIPSLVR-----------------------------------ETFTSYGAPVPAIWQIVLHVFVDATFLIVGGIIFALFWIETTGMGAKPTAQKIFNSGMQIPGFRRNIGSIEKVMIRYIPKVTVIGGAFIGLLTLIASLLGTL------------------------------GS--------TSGTGLLLAVSIVYRLYEDIASEQMMEMHP-MI-R
>SecY_Archaea_Euryarchaeota_Q977V3_SECYHALVD
M-------------------------------------------GWKDAAEPVLSRMPAVARP-EGHVPFRRK--LGWTGGILVLYFFLTNVT--LFGLDAA---------TA-----NDLFGQFRSILAGQQG--SVLQLGIGPIVTASIVLQLL----GGA-DLLGL-DTDNNPRDQVLYQGLQKLLVGVMICLTGLPM-----------VFAG--NFLPADQAVA---------------TSLGIGTVGVKGLIFAQIAVGGVLILFMDEIVSK-WGVGSGVGLFIIAGVSQQLVQGQLLALITTLLIFGIVVYAESVR-VEIPLSHAR-VKGARGRFPVKLIYASVLPMILVRALQANIQFLGRF-------LNSSWVG-------------------MPAWLGQY-----------TSG---QVT-GGLLYYLAPIQSR--SDWMWFLGL-------------------------------------------TSADPLDIAIRVLIDLIFMIVGGAVFAIFWVETTGMGPKSTAQQIQNSGMQIPGFRRNPQVIERVMERYIPQVTVIGGALVGLLAVMANMLGTI------------------------------GA--------VSGTGLLLTVSITYKLYEEIAEEQLMEMHP-MM-R
>SecY_Archaea_Euryarchaeota_WP004037712
M------------------------------------------GNLLDRMEPLLAAMPAVKSP-EGHVHFKNK--LMWTAAILLLYFFLTNIP--VFGLDA----------SS-----QDVFQYYRALLAGASG--SIVHLGIGPIVTASIVLQLL----KGA-DLIQI-DT-SDARGQVLYMGLQKLLIFVMIVLEAAPN-----------LFGG--FLVPDAAIAS---------------AFFGGNTFALSLLIFLQICLGGVLIFLMDEVVTK-WGVGSGVGLFIIAGISQSLVGTDLLAFVTTIAIFLIVVYVESTR-IEIPLAHAR-VRGARARFPVKLIYASVLPMILVRVLQANVQMIGMF-------LSNV----------------------GITIFGRF-----------DGQ---APV-DGLMWFLAPVNGP--TDWMWWISD----------------------------------------L---GHAPWEIILRLGIDMVFMVVGGAIFALFWIKTAGLDSKDVARQIQLSGMQIPGYRRNTQVLIKYLDRYIPRVTVIGGVFIGLLSVFANLFGVI------------------------------GA--------VSGTGLLLTVSITYRLYEEVASEQIMEMYP-FM-R
>SecY_Archaea_Euryarchaeota_WP011449193
M------------------------------------------GEILDRMEPILAKMPAVKTP-EGHVHFKNK--LAWTAAILILYFALTNIP--VFGLSP----------ES-----QDMFQYFRALLAGSSG--SIVHLGIGPIVTASIVLQLL----KGA-DLIHI-DT-SEIRGQIQYMGLQKLMIFIMIVVEALPM-----------IVGG--FLKPDPAIAS---------------ALFGGNSGVLAILIFIQICIGGVLIFLMDEVVTK-WGIGSGVGLFIIAGISEAIIGTDLIAFITTIAIFILIVYVESTR-VEIPLAHTQ-VRGARARFPVKLIYASVLPMILVRVLQANVQMIGLF-------LNNI----------------------GITIFGTF-----------EGQ---TPT-GGLMWYLAPINHP--SDWMWWMPS----------------------------------------YVG-GHAPWEVLIRLGIDTTIMVVGGAIFALFWVKTAGLDSKAVARQIQLSGMSIPGYRRNPAVLEKVLDRYIPRVTVIGGVFIGIMSVVANLFGVI------------------------------GA--------VSGTGLLLTVSITYRLYEQIASEQIMEMYP-FM-R
>SecY_Archaea_Euryarchaeota_WP011832482
M------------------------------------------GELLDRMEPLLARMPAVKPP-EGHVHFKNK--LMWTAAVLLLYFILTNIP--VFGLSA----------TS-----IDVFEYYRALLAGAQG--TILHLGIGPIVTASIVLQLL----RGA-DLIKI-NT-SDQRGQVLYMGLQKVLIFVMIILEALPN-----------VLGG--WMSADPAVS----------------AFFGGNAGFVMLLIFLQICIGGVLVMFMDEVVSK-WGIGSGVGLFIVAGVAQGLIGLQLLALVTTVGLFFIIVYVESTR-IEIPLAHAN-VRGARSRFPVKLVYASVLPMILVRVLQANVQMIGMF-------LSSI----------------------GFTALGEY-----------NGS---TPI-NGLMWYLAPINQP--QDWMWWLSS----------------------------------------FTGTGHAVWEVILRVGIDCTVMILGGALFAIFWVKTAGLDSKHVARQIQNSGMQIPGYRRSPAVLERYLDRYIPRVTVIGGVFIGLLSVMANMLGII------------------------------GF--------VGGTGLLLTVSIIYRLYEQIANEQMMEMYP-FM-R
>SecY_Archaea_Euryarchaeota_WP012034957
M----------------------------------------AETGLKDRIAPFLSKLPAVKRP-EKHVHFQKK--LMWTLGILVLYFVLSNIS--VFGLSA----------AS-----QDLLGAYRAYFAGAQG--SIILLGIGPIVMASIVLQLL----VGA-ELIPL-DT-TDPKDQAIFQGLQKLMVFVMIVVEALPQ-----------IYGG--FLLPDPAIA----------------ATLGVSTGIIQLLIFAQVALGGVLILYMDEIVSK-WGIGSGVSLFIVAGIAQALVQGEILALLATIIIFLLIVYVESTR-IEIPLAHAA-VRGARGKFPVKLIYASVLPMILVRSLQATLEMVGLL-------LYRN----------------------GITFLGTF-----------NQY--NQPV-DGLMFYINPINGL--SDWVPQLAA----------------------------------------LNYPGIQLWQIALHVFTDAFILIAGGILFAIFWVETTGMGASRVARQIQKSGMQIPGFRRNEQVIEKVVSRYIPKVTVIGGAFVGFLTLLSSLFGIL------------------------------GA--------VSGTGMLLAVSITYQLYEKLASEQLMEMHP-LM-R
>SecY_Archaea_Euryarchaeota_WP012965661
M-----------------------------------------VEEILRKLQPYFERIPSVERP-KQHVPFRQK--LAWTVGILILYFALTNVP--VFGLDP----------SS-----IDLFAQFRALFAGAGG--SILALGIGPIVTASIILQLL----VGA-GIIKL-DL-TKPEDRAAYQDFQRFLVFVMIAFEALVL-----------IFSR--SMIPNAQIA----------------AQLGVPLSFITFLIFFQLFIGGVLIVYMDEVVSK-WGIGSGVSLFILAGISQAIIDGGVLALITTIAIIFLVVYAEGTR-VEIPLAHAA-VRGARGRFPIKLIYASVLPMIFVRALQANIQIIGMM-------LYQR----------------------GITIFGEY-----------VGS---QPV-SGIMYLLSPVQSP--YDWVPALVK--------------------------------------TNPIFADLPDWMIILRLLIDATILIAGGILFAIFWVETSGMDAKTVASQIAKSGMQIPGFRRNPQVIERLLERYIPKVTIIGGAAIGVLTLIANMLGTI------------------------------GN--------VSGTGLLLAVSIAYRFYQDLAKEQLTEMHP-LL-R
>SecY_Archaea_Euryarchaeota_WP013194301
M-------------------------------------------SLRESLEPIFSRLPAVSSP-EGHVHFKTK--LMWTLGILMLYFILTNVP--LFGLSA----------ES-----IDLFESYRAFFAGASG--SLMMLGIGPIVTASIVLQLL----VGA-DVVKL-DL-SDPNDQALFQGAQKFLVIIMIILQTLPQ-----------MFGG--FIQPSGSVA----------------AALGVSTGVMSAILFVQIFIGGILILFMDEIISK-WGIGSGVGLFIVAGVSQQIVNAGILALITTVIIFLLVVYVESTR-IEIPLAHSS-VRGARGRYPVKLIYASVLPMILVRALQANLQLIGLV-------LHRS----------------------GLGFLGEY-----------SGS---TPI-SGFMYYLSPIRSP--QDWIPSLVR-----------------------------------EAYTQYPVAPPATWQIGLHVLVDAIMLIGGGIIFAIFWIETTGMGPKPTAKKIFNSGMQIPGFRRNIGSIEKVMERYIPKVTVIGGAFIGFLTLVASLLGTI------------------------------GG--------ASGTGLLLAVSIVYRLYEDIASEQMMEMHP-MM-R
>SecY_Archaea_Euryarchaeota_WP042696692
M------------------------------------------GELLDRMEPLLARMPSVKPP-EGHVHFKNK--LMWTAAVLLLYFILTNIP--VFGLSA----------TS-----IDVFEYYRALLAGAQG--TILHLGIGPIVTASIVLQLL----RGA-DLIKI-NT-SDQRGQVLYMGLQKLLIFVMIILEALPN-----------VLGG--WMTADASVS----------------AFFGGNAGFVMLLIFLQICIGGVLVMFMDEVVSK-WGIGSGVGLFIVAGVAQGLIGLQLLALVTTVGLFFVIVYVESTR-IEIPLAHAN-VRGARSRFPVKLVYASVLPMILVRVLQANVQMVGMF-------LSSI----------------------GFTALGEY-----------NGS---TPI-NGLMWFLAPINQP--QDWMWWLSS----------------------------------------FTGTGHAAWEVIIRVGIDCTVMILGGALFAIFWVKTAGLDSKHVARQIQNSGMQIPGYRRSPAVLERYLDRYIPRVTVIGGVFIGLLSVLANMLGII------------------------------GF--------VGGTGLLLTVSIIYRLYEQIANEQMMEMYP-FM-R
>SecY_Archaea_Euryarchaeota_WP042706265
M------------------------------------------GAMLDRMEPLLAAMPAVRPP-EGHVHFKNK--LLWTVAVLILYFLLTNVQ--VFGLSA----------DS-----SDWLGMYRAILAGASG--SIVHLGIGPIVTASIVLQLL----NGA-DLLGI-NT-REPRGQVMYMGLQKLLILVMIVLEAAPN-----------VIGG--FLQPDANIAL---------------TLFGGSLATVSFLIFLQLCIGGLIIFLMDEVVTK-WGVGSGVGLFIVAGVSQGLISLDILALITTVFIFGLVVYAESTR-IEIPLAHAT-VRGARGRFPVKLIYASVLPMILVRVLQANWQMFGLF-------LNNI----------------------GITFLGKF-----------EGQ---TPV-NGIMYVTAPINSP--NDWMWWLTD----------------------------------------L---GHPVWEVLLRMGIDLIVMVVGGAIFALFWVKTAGLDSSHVARQIQRSGMSIPGYRRNEQVLERYLDRYIPRVTVIGGVAVGVLSVLANYLGVI------------------------------GA--------VGGTGLLLTVSIIYRLYEEIANEQIMEMYP-FM-R
>SecY_Archaea_Euryarchaeota_WP067048259
M------------------------------------------GNLLDRMEPLLAAMPAVKSP-EGHVHFKNK--LLWTVAILLLYFFLTNIP--VFGLDP----------SS-----QDAFLYFRALLAGESG--SIVHLGIGPIVTASIVLQLL----KGA-DLIPI-DT-SETRGQVMYMGLQKLLILVMIVLEAAPN-----------LFGG--FMRPDLEIAQ---------------ALFGGNAFAVSLLIFLQICLGGVLIFLMDEVVTK-WGLGSGVGLFIIAGISQSLIGTDMLAFVTTIAIFLIVVYVESTR-IEIPLAHAR-VRGARARFPVKLIYASVLPMILVRVLQANVQMLGMF-------LSNI----------------------GITIFGTF-----------DGQ---TPV-SGLMYFLAPVNGP--TDWMWWVHD----------------------------------------L---GHAPWEVLLRLGIDTTFMIVGGAIFALFWVKTAGLDSSRVARQIQMSGMQIPGYRRNTQVLERYLDRYIPRVTVIGGVLVGLLSVFANLFGVI------------------------------GA--------VTGTGLLLTVSITYRLYEEVASEQIMEMYP-FM-R
>SecY_Archaea_Euryarchaeota_WP067074646
M------------------------------------------GDLLDRFEPILAAMPAVRGP-EGHVHFKNK--LMWTLAILLLYFSLTNID--IFGLSA----------ES-----QDIFGMYRALLAGASG--SLLHLGIGPIVTASIVLQLL----KGA-GLLQI-DT-SEARGQVMYMGLQKMLIFVMIIVEAFPM-----------VASG--MMMPDPTVAA---------------EFFGGNMLTVSLLIFLQVCLGGLLVVLMDEVVTK-WGVGSGVGLFIVAGVSQGLVGTDILALVTTIVIFMIIVYVESTR-IEIPLAHTA-VRGARARFPVKLIYASVLPMILVRVLQANIQMIGMF-------LSNA----------------------GINIFGEF-----------QGQ---TPV-NGLMWYIAPINAP--QDWMWWLSD----------------------------------------L---GHAPWEIMLRMGIDISVMVVGGAIFALFWVKTAGLDSKDVARQIQRSGMQIPGYRRNAQVLEKYLDRYIPRITVIGGVFIGLLSVVANLFGVI------------------------------GA--------VGGTGLLLAVSITYRLYEEVASQQIMEMYP-FM-R
>SecY_Archaea_Euryarchaeota_WP096711746
M-------------------------------------------SFKESLEPFFNRLPAVASP-QGHIHFKNK--LLWTLGILMLYFALANVP--LFGLSS----------ES-----IDLFEQYRAFFAGASG--SLMLLGIGPIVTASIVLQLL----TGA-DIIKL-DM-SDPRDQAFFQGAQKFLVFVMIVLEALPQ-----------ILGG--YIQPDAGIA----------------ASLGVGLGVITFLIFLQICVGGVLILFMDEIVSK-WGIGSGVGLFIVAGVSQQIVQGGILALISTVAIFFLVVYTESTR-IEIPLAHSS-VKGARGRFPVKLIYASVLPMILVRALQANIQLIGLL-------LAGR----------------------GITFLGEY-----------SGS---HPI-NGVMYYLAPINSP--YDWIPSLVQ-----------------------------------ETFTGYGVTAPALWQIGLHVLIDAAFLIVGGIIFALFWIETTGMGAKPTARKVFNSGMQIPGFRRNISSIEKVMDRYIPKVTIIGGAFIGVLTLVASLLGTI------------------------------GG--------ASGTGLLLTVSIVYRLYEDIASEQMMEMHP-MM-R
>SecY_Archaea_Euryarchaeota_WP109940996
M------------------------------------------GEILDRMEPILAKMPSVKSP-EGHVHFKNK--LAWTAAILIVYFILTNIP--VFGLSA----------ES-----QDMFQYFRALLAGSSG--SIVHLGIGPIVTASIVLQLL----KGA-DLIHI-DT-SEIRGQIQYMGLQKLMIFIMIVVEALPM-----------IVGG--FLQPDQAVAS---------------ALFGGNATILSLLIFVQICIGGVLIFLMDEVVTK-WGIGSGVGLFIIAGISEAIIGTDLIAFITTVAIFLLIVYVESTR-VEIPLAHTQ-VRGARARFPVKLIYASVLPMILVRVLQANFQMIGLF-------LNNV----------------------GITIFGTF-----------DGQ---SPT-SGLMWYLAPINSP--SDWMWWMPM----------------------------------------YTG-GHMPWEVLIRLGIDTVFMVVGGAIFALFWVKTAGLDSKAVARQIQMSGMSIPGYRRNPAVLEKVLDRYIPRVTIIGGVFIGLMSVVANLFGVI------------------------------GS--------VSGTGLLLTVSITYRLYEQIASEQIMEMYP-FM-R
>SecY_Archaea_Euryarchaeota_WP130645595
M------------------------------------------GNLLDRMEPLLAAMPSVKSP-EGHVHFKNK--LLWTAAILLLYFFLTNIP--VFGLDP----------SS-----QDVFLYYRALLAGANG--SIVHLGIGPIVTASIVLQLL----KGA-DLIPI-DT-SEVRGQVMYMGLQKLLIVVMIILEAAPN-----------LFGG--FLIPDPTIAA---------------AFFGGNTFTLSFLIFLQICLGGVLIVLMDEVVTK-WGLGSGVGLFIIAGISQSLVGTDLLAFVTTIAIFLIVVYVESTR-IEIPLAHAR-VRGARARFPVKLIYASVLPMILVRVLQANIQMIGMF-------LSNT----------------------GITIFGRF-----------DGQ---TPV-DGLMWYLAPVNGP--TDWMWWVQD----------------------------------------L---GHAPWEIILRLGIDMFFMIVGGAIFALFWIKTAGLDSKDVARQIQLSGMQIPGYRRNTQVLIKYLDRYIPRVTVIGGVLIGLLSVFANLFGVI------------------------------GA--------VSGTGLLLTVSITYRLYEEVASEQIMEMYP-FM-R
>SecY_Archaea_TACK_KON31732
M-----------------------------------------AGRFLSLFGPLSRFLPEINSP-TRKVSFNEK--LFWTAMALIIYLVMSEVS--LFNVTG-----------------GISNQAIQIIFASTQG--KLTALGIGPIVTGGLILQLL----IGS-GIVNA-DL-GNTEDRSLFTAATKVFAIVLTGVQASAY-----------LLGG--VYG--------------------------SVDLVTALIVFIQLLIAGIVLMLLDEMMQKGWGIGSGISLFILAGVAQGIMLPSMMGFITTVIVFVLVIYMEGIR-VELPISHAN-YRGFRGKYPIKLLYVSNLPVIFASALFANIQVFAQL-------LYGQFG------S-------GNF---FVNLLGTF-----------DSQ--GGVI-GGLAYYVTAP-----RSLAQV---------------------------------------------------GVDPIRALIFVGIMVTFAIIFSITWLEVGGLGPSTVAKQLVDSGMQIPGFRRSGKSIEIILKRYIPVVTILGGAIIGLVASVSEFFGVF------------------------------G----------SGMGVLLAVGILYQYYQLLVQEQVAEMYP-AF-G
>SecY_Archaea_TACK_KYH41120
M-----------------------------------------AGRFLKAFEPISRFIPEVKSP-ARRVRFAEK--ILWTAVALILYLVMSEVP--LYGIGAG---------RG-----QDSLFYYRVIFASNKG--SLMELGIGPIVTAGIILQLL----AGS-GFIQC-DF-SNPEDRALFTAASKVLSIIMTGVQASAY-----------LISG--LMG--------------------------NLNPSQSIVIFLELLAAGLILMLLDEMLQKGWGIGSGISLFIVAGVAQRIMHPSLIGLASTISIFLFVIYAEGVR-VELPMAHAR-YRGFRGRYPIKLLYVSNLPVIFASALFGNIFFVAQI-------LWNSYNQ----DN-------SNP---WLNLLGQF------KRE--DAR--ITPV-GGLAYYVIAP-----RGFADV---------------------------------------------------IENPVKSLIYACFLIIFCVVFSLTWLEVGGLDPKTVAGQLVDAGMQIPGFRRSARPIELILKRYIPTVTILGGLLVGALAAAADFLGAF------------------------------G----------TGTGILLSVGIIYQYYQILMRERVTEMYP-RL-Q
>SecY_Archaea_TACK_OGD54772
M-----------------------------PADPSLQRLGEALPRFIELFKPIVRFFPDIKKP-ERKVSFNEK--LLWTALALVLYLIMSEVP--LLGVGQG---------GA-----DDPLGAMRVIFASSRG--TLMELGIGPIVTAGLILQIL----NGS-KMINV-DM-SNPEDRSLFTGASKVLAVGMTLFEALAF-----------IIGG--AYG--------------------------QLTVPNQLGILVQLLAAGIILMLLDEMLQKGWGIGSGISLFIAAGVVQMIWLPDMVGLIITGVVILAVVYVSGIK-VNVPVSYAR-YRGFRGKFPIKFLYVSNIPVIFAAALFGNIYFITQM-------MWQRYNP----AN-------ANF---WLNLLGKF------STG--EGG--AEPI-GGLIYYLSPP-----RGLTAL---------------------------------------------------MEHPVKALIYAAFFIIVCVFFAVTWVEVGGMDAKSVSKQLIDSGMQIEGFRRSSAPIQQLLKRYIPIVTILGGVTVGAIAVFADFLGAF------------------------------G----------SGTGILLTVGILEQYYQLLVRERVSEMFP-AV-R
>SecY_Archaea_TACK_OLD13456
M----------------------------------------------ELFQPLTRILPGVRSP-TRDVGFTEK--LIWTAITLVVYLIMAETP--IYGITHT---G-----NI-----NDQFGPLRVIFASNRG--TLVELGIGPIVTAGLILQVL----SGS-KMINV-DF-TNPADRALFTGASKVLSVFMTVFEGIAF-----------LIGG--AYNVTNSA-----------------GQLITPSLQAQFLILTQLVVAGVVIILLDEMLQKKWGFGSGISLFIAAGVCLSIVLPDMVGLFTTIGVFILIIYLNGLR-VEVPVSYAR-YRGFRGRFPIKFFYVSNIPVIFAAALFGNIFFIGQL-------LFQRYNPTCSSTG-------LNF---WLSLFPGCF--VPTSST--NAQ--LVPS-KGLAYYTFAP-----RSITVV---------------------------------------------------LQDPIRAAVYMGIFVLACVFFAVTWVEVGGMDSKTVAKQLIDSGMQVEGFRRSGTTIRQILDRYIPTVTIMGGIVIGTIAAGADFLGAF------------------------------G----------TGTGILLTVGIIEQYYEILVKERITEIYP-GV-K
>SecY_Archaea_TACK_PMB75339
M-----------------------------------------AGRFLNLFKPIARFIPEVKAP-ERRVGFNEK--LFWTAIALIIYLVMASDACRLYGIQR-----------------QEEFAPLRIIFASSRG--TLMELGIGPIVTAGLILQLL----VGS-AMIEC-DM-SKPEDRALFTTASKVFAIILTGVQASAY-----------IISG--MYG--------------------------TLPGTTAIIVFLQLLAAGMIVLLLDELIQKGWGFGSGISLFIMAGVAQQIFFPSLIGFIATIVAFLVIIYMEGVR-VELPLSYAG-YRGFRSRYPIKLLYVSNLPVIFASALFANIYFFSYI-------LWSQPW-----GR-------NNF---WVNLLGWY------KLE--GER--YVPG-GGLVYYVTSP-----GNLSNV---------------------------------------------------MAEPLRAVGYLAILVAFCVIFSLTWLEVGGLGPSTVAKQLVDAGMQIPGYRRSGKAVEQILKRYIPAVTILGGIIVGLIAGLSDFFGVF------------------------------G----------SGIGILLSVGIIYQYYEILVRERVAEMYP-AF-R
>SecY_Archaea_TACK_RJS90578
M-----------------------------------------AGRFLKAFEPLIRIMPEVRSP-ERKVRFNER--LFWTGIALVIFLVMSEIP--LFGLGK----------VG-----GDSLAYYRVIFASAQG--TLMELGIGPIVTAGLILQMI----AGS-NLIEV-DF-SNPEDRALFTGASKVLSMILTAFQASAY-----------IISG--IFG--------------------------RLNFGQSLIIFTQLVAAGLILILLDEMVQKGWGIGSGISLFILAGVARQIMYPSIIGLLTTIGVFLFVIYAQGIR-VELPIAHAR-FRGFRGKYPISLLYVSNLPVIFASALFGNIYMWSQF-------LWNNYKD----SA-------WAQ---YISLFGNF------SYE--EGR--LIPV-GGLAYYVTSPT----RGFVDV---------------------------------------------------MGNPVRYLIYAAILIIFCVIFSAIWLEVGGLDPRTVAKQLVDSGMQIPGFRRSERPIEAILKRYIPVVTILGGLIVGVLAVIADFFGAF------------------------------G----------TGTGILLSVSIVYQYYQQLIRERIEEMYP-AL-R
>SecY_Archaea_TACK_RLE49565
M-------------------------------------------GLIEALEPVIRHLPEVPRP-IRKLDLRER--FLWTGLALAIYLIMSHIP--LYGVKSY---G-----GL-----FEQLYFFRVIFASKRG--SLMELGIGPIVTAGLIMQIL----VGS-KLIKL-DL-SKPRERALFTGVQKLLAIIMTAVEGAAF-----------ILGG--AYG--------------------------LLSPECALLVLAQLVAVGIIVILLDEMIQKGWGLGSGVSLFILAGVSQQIAYPDMTGFFTMIAVFLLVVYFEGMR-IEIPVAYAR-YGGLRAKIPLKFLYVSNIPIILASALFANILFFSRV-------LWMNFNP----DN-------SNP---ILNLIVQF------NPQ--ERG-FAPLP-GTLVYYLTPV-----RSITEA---------------------------------------------------LNDPLHAIAYTIVLCALSVIFAIVWVQVSGMSARDQAEQLIKAGLQVPGFRSSTKIIEQMLNRYIPSLTIISGLVVGLIAAIADMLGAL------------------------------G----------SGIGILLSVGIIYQYYEILARERLEETYP-AL-S
>SecY_Archaea_TACK_RLE57001
M------------------------------------------PRLVEIMEPLARFLPEVSKP-KRKLTLRER--LIWTGVVLTIYFVMSQTP--LYGLVRG---------AG-----YDPFLYMRMLFASKRG--TLMELGIGPIVTAGLIMQLL----AGS-KLIDI-DL-SDPKDRALFTASQKLMAIIWGGIQAIAY-----------ILGG--AFG--------------------------QLTPGIAILVFAQLLFATIVVMLLDEMVQKGWGIGSGVSLFIAAGISQQIILPSMTGLILTIIIFMITIYLEGMR-IEIPVALAR-YRGIRTKIPLKFLYVSNVPIIFTSMLLVDIKIISLL-------IWRQFNP----AN-------TVT---LLNWIGMF------NQT--TN----QPI-GGLAYYATPP-----RGLTSV---------------------------------------------------MQDPVHALIYSIILTIFSVIFAVIWVEASGLSAKEQASQLVQSGLHIPGFRSSPKIIESVLKKYIPALTILSGIIVAVIAAVADIMGAI------------------------------G----------SGMGILLTVGIIYQYWSILTQEQIEELYP-VV-R
>SecY_Archaea_TACK_RLE64825
M-------------------------------------------GTYEALQPIFRFLPEVKKP-AYKLSLKER--LFWTGAVLLIYFAMSQVP--LYGIPWA---Q-----AQ-----YQQLLFFQIIMASRRG--TLLELGIGPIVTAGLIWQLL----VGS-KIVDI-DL-TTPEGRKLFSGVEKLLAMAFAAIEALAY-----------IVGG--AYG--------------------------PLTFEKAAIVFAQLFIASIIILLMDELLQKGWGVGSGISLFIAAGVAQQIFFPDLLGLITMIFFILLLAYIESMR-IEIPISISR-YGGMRSKIPLKFLYVSNLPVILVSALYADIHIFAQA-------LWPRFNP----NN-------DNM---WFNIIAMY------NKT--ERGNLVPLP-GSLIYYISPP-----RSLWAI---------------------------------------------------FEDPVHVAIYSLMFIGFSVLFAIAWVETSGMDPRTQAQQLVEAGLQIPGFRKSTRVLTSLFSRYVWPLTILSGLLIGVIAVVSDLLGVL------------------------------G----------SGIGILLMVGILVQYQQILAREQALEMYP-IL-A
>SecY_Archaea_TACK_RLF10710
M------------------------------------------AKALELIEPTLRFLPEVKRP-KRRVSFRTK--LFWTGMVLTIYFIMCQVP--LFGIAER---------GR-----LAEFLFMNIIFAARNG--TLMQLGIGPIVTAGLIMQLL----VGS-RLLEI-DL-SDPHERALFTGAQKLLSIIVTAVEAFVF-----------IIAG--FFG--------------------------PMTPSNQVAVFLQLFAAGIVIILLDEMVQAGWGLGSGVSLFIAAGVSQHVFFPDMTGFLAMLAVLFIVLYFETVR-VEVPVSFTR-YGGIRANVPLKFLYVSNIPVILAGALYANLQVISQI-------VWSKWNP----TN-------TNP---ILNLLGTF------NMT--DRG--PVPM-GGLVYYLSPP-----RGLIAL-------------------------------------------------QSPEGAIHVLIYTVMLCLLCVFFAIAWVESSGMSAKDQAEQLVRAGLQVPGFRQSPKILEKLLQRYVSSLTIISGLFIGLLAAFADLLGAI------------------------------G----------SGIGILLTVEILYQYYEIIAREQAMEMYP-ML-E
>SecY_Archaea_TACK_RLF23651
M-----------------------------------------ASKFLEALEPVLRVLPEVSRP-RRPVSFREK--LFWTGLVLTLYMVMGQIP--LYPLTVR---E-----GV-----YEPLFLLRLIFASRRG--TLLELGIGPIVTAGLIFQLL----VGS-KIITV-DF-RDPRDRALYTGAQKFFAIVFTAVEALAY-----------ILGG--AYG--------------------------ELPLWANILIFVQLMAAGVIIILLDELVQKGWGFGSGVSLFIAAGVAQQIFLPDMTGFLTMIAVFLIIAYLEGIR-VDVPVVHVR-YGGIRGTLPFKLLYVSNVPVILAGALLANLHLFSRI-------AWMRLGE-------------DSW---WLRYIAVY------EIR--ERN--LELV-GGLLYYLTSP-----RSLAEA---------------------------------------------------ISDPVRSAIYVALFTLICTFFAKAWVETSGMDPRTQAQQLVDAGLQVPGFRRSPKIIAIILERYIPSFTLLSGIIVGLIAAVADMLGAL------------------------------G----------SGMGILLLIDIMMQYKAIMDRERIMERYP-GI-A
>SecY_Archaea_TACK_RLG45839
M------------------------------------------GLFRNIVRGIVSFIPEVETP-KMKVPLRSK--LLWSGIVLILYFILTEIP--LYGVAP----------SR-----YDRLATFRIIFAGSQG--SIVELGIGPIVTAGIILELL----VGS-KIIPL-DL-TDPDDRSFFQASQKLASILFIVVTAALY-----------VAGG--QYG--------------------------VLDRRTSFLVWLQLAAGCFILMYLDEVSSK-WGIASGISLFILAGIAQTVFLPDIAKLTATFIVFVAVAVAYDVK-IVFPLSFAR-IGGYKASYPLRLLYVSNIPIIFTSALFGDIAIVSQT-------LWSRFGY----SD-------NEYLRMLVRIIGEY------QYV--EGN--LVPK-GGLAYYTQPP-----YGMLSF---------------------------------------------------SADPLRAAIYGIILIILCVVFSVIWVLTSGMDADSVADQLVSQELVMPGMRVSRKIIANRLRRYINSVTLLGGLFIGVIALLADLTGAL------------------------------G----------SGSGILLGVTITYSIYESLMKERLLEIYP-IA-K
>SecY_Archaea_TACK_RLG47886
M-------------------------------------------SVRNIIFLINKGIPTVERP-KQRPSLKER--MIWTGLVLIVYYLLSNIP--LWGVPE----------TR-----YDYLRELRLIFAGSFG--SLIELGIGPIVTAGIVIELL----VGS-GIIGL-DL-TDPEDRRFFQAIQRVLSIVLIVTYSVFY-----------VIGG--RFG--------------------------AMQLSKNILVIAQLALGSLMLMMLDDLVSK-WGIGSGISLFILAGVTTGVFLPDLIGLASTVIVILIVIITYGIR-VNVPISHTL-MRGQRTRYPIRLLYVSNVPIIFALALMGDIDLIAKI-------IWSRFSE----SA-------TGWQQTLMSILGTF------ELDP-RGQ--PIPV-GGLAYYIATP-----RGPTDI---------------------------------------------------IQDPLRSLIYLAIMVGSSVIFAKIWVITAGMDPESVSRQLVEQGLVLPGRRASSKVIAKVIEDYIESVTILGGALVGLLAAGANFAGAI------------------------------G----------TGSGLLLGVTITISFYEVIARERMLELYP-RL-K
>SecY_Archaea_TACK_RLG61079
M-------------------------------------------SLRNYVRVIASYLPEVDSP-KRRVNLKSK--FIWTGVVAVIYLIMASIP--LYGVKI----------GE-----YDPLAFYRIILASTHG--TLMELGIGPIVTAGLIMELL----AGG-EIIKV-DL-SKPEDRAFFTSATKLLTIVFAFVESMAF-----------LISG--FFG-------------------------ISPSPVTSAIIILQLMTATMIVMYLDELLQKGWGLGSGISLFIVLGVAEQIFYPSVVALLATIVTAFVIIYAEGIR-IEIPISHAR-FRGFRGRYPVKLLYVSNIPVILASALTYNIYALSRI-------IWAKFNP----MN-------ANP---WLNMFAMF------NVS--DPN---QLT-GGLIYYITAP-----STIQQA---------------------------------------------------FNEPLRAITFVALMCFLSTVFAIVWVEVGGFSPEIVSRQLIESGLQIPGFRRSSRAISMILEKYVRTVTIIGGFLVGLIAGVAQIVGVF------------------------------G----------GGMGILLAIDILLQYYQLLIREQVEEMYP-MV-S
>SecY_Archaea_TACK_RLI08282
M------------------------------------------GRFLEAFRPISRFMPEVKRP-ERRVPFNTK--LLWTGVALIIYLIMSEIP--LYGIAPR---------AE-----NPALFTMRVVFASKYG--TLMELGIGPIVTAGLITQLL----AGS-GLIEV-DF-SNPEDRALFTTASKALSIIMTIFQASMY-----------IISG--AYG--------------------------RLNFTASILILLQLIAAGLIIMLLDELVQK-WGIGSGISLFIVAGISQRIWFPDMVGFLTTMLLFLALIFMEGMR-VELPISHSM-YRGFRSRMPLKLIYVSNIPVILAYTLFSNIQIISQT-------IWQRWNM----DN-------SNP---FLNLIGMF------NLT--DQG--PTPI-GGLVYYITFP-----GRLDAV---------------------------------------------------IQQPVRALIYAVIVVTVCVLLSKLWIEVGGMDPKSVADQLLKSGMQIPGFRRSRRPIEKLLERYIPTISILGGLIIGIVSAVAQFLGVF------------------------------S----------TGTGVLLCVSILYQYYQAIIQEQIEELYP-FL-R
>SecY_Archaea_TACK_RWX73537
M------------------------------------------PRFLELMDPLVRRLPEIPKP-QRKVSLKEK--ALWTILALSIYLIMAEIP--LYGVPFS---G-----GT-----FEQFLIYRIIFASKKG--TLMDLGIGPIVTAGLIMQIL----AGS-KILNV-NM-SNPKDRGLFTGTQKIFAIVMTVVEAVAF-----------LLGG--SYG--------------------------ATTATASVLIICQLLAVGILVLLLDEMVQKGWGLGSGISLFILAGVAQQVVYPDMVGFLAMLLVFFVAVYLEGMK-IEIPVAYAK-YGGMRAKIPLKFLYVSNIPVILTSALFANFYYFGQV-------IWNNFNQ----GN-------ANP---WLNWLVQF------DAN--YT----LMP-GSFLYYIQPP-----RSLAAV---------------------------------------------------AHDPFHALIYILILVGFSVVFAKIWVEVSGMSAKSQAEQLVDAGLQIPGFRRSPAVIESMLNRYIPPLTILSGITIGLLAGFADMLGAI------------------------------G----------SGIGILLSVGIIYQYYQILAKEQLAETYP-GL-G
>SecY_Archaea_TACK_RZN55409
M------------------------------------------TRFLDLMEPILRFIPEVPKP-QRKLDLKYR--LLWTGLVLAIYLIMCEIP--LFGIPIH---A-----SG-----YEQFLIYRIIFASKKG--SLMDLGIGPIVTAGLIMQIL----AGS-KLMNV-DL-SKPRDRALFTGTQKFLAIIMTIFEATVF-----------LIGG--SYG--------------------------RLNLFLSILVIVQLTIVGILVILLDELIQKGWGIGSGVSLFILAGVSQQIIYPDMAGFITMIIIFLIAVYLEGMR-IEIPIAHPK-YGGLRAKIPLKFMYVSNIPIILTSALFANFYMFGQL-------IWQNFNF----LN-------NNP---WLNWFVMF------NST--TTG-LQPLP-GCFVYYITSP-----RSLINV---------------------------------------------------MHDPLHAFVYVVILVLFSTIFAKIWVEVSGMSAQAQAQQLVSAGLQIPGFRRSPVVIEQMLNRYIPPLTIMSGIMIGLLAGIADMLGAI------------------------------G----------TGIGILLSVGIVYQYYQFLAKEHIEEIYP-GI-S
>SecY_Archaea_TACK_TET57361
M------------------------------------GRSHMAGRFLGLFKPVARFLPEAKPP-GRKVGFNEK--LLWTALALVIYLIMAEIP--LYGMVG----------EG-----GFEMSYLRVIFASSRG--TLLELGIGPIVTAGLILQLL----AGS-GMIGI-DM-SNPEDRGLFTTATKFFSILLTGVQASAY-----------IIGG--VYG--------------------------TLPASVSIIIFIQLLFAGIIIILLDEMIQKGWGIGSGISLFIMAGVAQKIMLPSLLGFFTTIVVFLVVIYVEGVR-IELPVSHAS-YRGYRGRYPIKLLYVSNLPVIFASALFANVYFFSQI-------IWSNFNQ----HN-------TNV---FLNLLGTY------IWA--GDQ--PQPT-GGLVFYVLSP-----RNILDV---------------------------------------------------AVNPVRAVIFALIMITFCVVFSLTWLEVGGLGPATVAKQLVDSGMHIPGYRRSTRSIEMVLKRYIPAVTVLGGVTVGLIAALADFFGVF------------------------------G----------TGMGVLLSVGIIYQYYQQLMQERVAEMYP-AL-R
>SecY_Archaea_TACK_TFH19187
M-------------------------------------------RFLDLFKPISPYIPEVKPP-QKKVPFNTR--LLWTFAALGIYLIMNQIP--LYGIPQN---------QG-----GDPFATMRIIFASSRG--TLMELGIGPIVTAGLIIQLL----AGS-ELISF-DR-SDPDDRGLFTTASKVFSFIMVIVQAGLY-----------IISG--VYG--------------------------TITTTVAILIFVQLLAAGLVIMMLDELVQKGWGIGSGISLFIVAGITQNIWYPDMIGFFTTLLVFAFVVYIEGMR-VEIPISHSS-YRGYRSRMPIKLLYVSNIPVILAYAMFANFQLVGQF-------VWTRWNQ----NN-------SNF---ILNMLGMY------NQT--AQG--TVPI-GGLSYYVTSP-----ASLSGV---------------------------------------------------MADPVKALVYLFIVVGFCIIFSITWLEIGGLGADQMADQLLQSGMQIPGFRRSKKPLEKLLNRYIPTITVIGGMIIGALAAFSEFFGVF------------------------------G----------SGMGALLAVSILYQYYQTMVQEQVEDLYP-FL-R
>SecY_Archaea_TACK_WP012310215
M------------------------------------------SLVRQIVSKMNKGIPEVERP-KRSPTLKEK--LAWTGLVLIVYYFLTQVP--LYGVPR----------GG-----LDYLAQIRVIFAGAQG--SIVELGIGPIVTAGIVLELL----VGS-KIVKL-DL-TDPEDRKFFQEAQRVAAIFFILFEVSAY-----------TLGG--RFG--------------------------NLTTQQALMTIAQLSLGSFLLMMLDDLVAK-WGIGSGISLFILAGVAQEAILPGLVGLISTFVVFIAVIWAYEVR-VNISIAHSL-YGGLRTKYPIRLLYVSNVPIIFASALLGDIDILAKI-------AWSRLGS----ET-------SGWAKYLVDFLGRY------EADPVSGS--VVPV-QGLAYYLATP-----HGPSVL---------------------------------------------------VQDPIRAIVYIVILIASCMAFAKIWVMTAGMDPRTISEQLVRQGIVVPGRRASAKVVARTIEKYIEAVTYLGGILVGLLAALANFTGAF------------------------------G----------TGSGILLAVTIIAGLYERLAQERTLEMYP-RL-K
>SecY_Bacteria_Acidobacteria_TCK74385
M-----------------------------------------AAATAAPVWNYKSMFEKIANI-FRVPDLRNR--VLFTLAMLAVYRLGAFIP--TPGVNATALEQFFNA-NS-----GSPLGLVDLFSGGMLRRLTIFALGIMPYITASIIFQLL--TVVYE-PLARL-QK-EGELGRRKITQWTRYVTVILGVVQSTAI----------ALTLS--HGSG----------GI---------QYVLNPGIGFVLMTVITLTAGTTFVMWLGEQITD-RGIGNGMSLLIFAGIVVGLPVVAFIVYVERSERRIPVQYAKRIV-GR-----RL-MGGQSTHLPLKVNSGGVMPVIFAASVLSAPLLFSQASF-----VRNS-----------------------------------------------AAL-TRIFDALRA--------------------------------------------------------------------GEPWYELLYIVAIVFFAYFYI-SIVFRPDDIADNMRKYGGFIPGIRPGKRTSD-YVNDILTRITLVGAIYLIVISLIPQILISGIHLNHL--ALVGPLFE-----KLPLWVTNGLGFNFY----FGGTSLLIVVGVAMDTINQVESQLIMRHYEGFSPR
>SecY_Bacteria_Acidobacteria_WP011522050
M-------------------------------------------------------FEKLANI-FRIPDLRKR--VFFTLALLAVYRIGGHIP--TPGVNADMLQQFFQN-NR-----GSVLGFVDLFSGGQLRRLTIFALGIMPYITASIILQLL--TVVYE-PLAKL-QK-EGELGRKKITQWTRYLTFGLSAMQSFGI----------AVTLT--KQP----------------------GMVLNPGWGFILMTMLTLTTGSVFIMWLGEQITE-RGIGNGMSLLIFAGIVVGLPIVAFIVYVERSERRITVQYAKRIV-GR-----KM-MGGTSTFLPLRVNSGGVMPVIFASSILTLPQTVGMLGS-----VSKY-----------------------------------------------HWV-KNLMDQLKW--------------------------------------------------------------------GEPLYTMLYALGIVFFAYFYV-SIVFNPNDVADNMRKYGGFIPGIRPGARTAT-YINDILTRITLVGALYLIIISFIPEWMMVGLHLNHLPLWLGGGLFE-----KLPTWMTTGLGVTFY----FGGTSLLIVVGVAMDTVQQIESQLIMRHYEGFTPR
>SecY_Bacteria_Acidobacteria_WP011686803
M----------------------------------------------------NKLLEAFANI-FRVPDLRKR--LMFTLGLLAVYRLGGHIP--TPGINIQRWEEFFSS-NA-----GSIFGFFDLFAGGNIKRLTVFALGIMPYITASIILQLL--TVVVP-TLEKL-QK-EGELGRRKITQWTRYLTIILSILQSFGI----------SQGLM--GMQQ---------------------GIVINPGIGFVFLTILSLTTGTAFIMWLGEQISE-RGVGNGMSLIIFTGIVVGLPVVAFIVLVERGERRIPVQYAKRVV-GR-----RV-MGGQSTHMPLKVNAGGVIPVIFASSILAFPQTLAQFGW-----VKNL-----------------------------------------------PWL-SKTLATIQH--------------------------------------------------------------------GEPMYYVLFVAGIIFFCFFYV-SIIFNPNEAADNMRKYGGFIPGIRPGRNTAD-YMNNILTKITVVGGIYLAILCLIPDIMISGIKLHHL--WLVGDWID----RVAPRFILEGLGVNFY----FGGTSLLIVVGVAMDTINQIEAQLIMRHYEGFTPR
>SecY_Bacteria_Acidobacteria_WP031497892
M-----------------------------------------------------KFFEAFANV-FRIPDLRNR--ILFTLAMLAVYRLGGHIP--TPGIDANRLEDYFKQ-NA-----GGIFGFFDLFSGGMFRRLTIFALGIMPYITSSIILQLL--TVVVP-TLEKL-SK-EGEMGRRKITQWTRYLTVILALFQSAGI----------ATALQ--AAGT---------TGG---------GFVLNPGMGFILMTMISLTTGTAFIMWLGEQITE-RGIGNGMSLIIFTGIVIGLPVIALIVLVERGERRIPVQYAKRVV-GR-----RV-MGGQQTHLPLKVNAGGVIPVIFAQSLLTFPQSFLQVEW-----IKNN-----------------------------------------------RWI-AGILESIGH--------------------------------------------------------------------TQPLYFILYTALIVFFCFFYV-SIIFNPNEAADNMRKFGGFIPGIRPGKNTAD-YMNRILTRITVVGGLYLALLSLLPEIMISGIKLQRL--PLVGNWID----SAFPRWLLDGLGVSFY----FGGTSLLIVVGVAMDTVNQVEAQLIMRHYEGFTPK
>SecY_Bacteria_Acidobacteria_WP047496426
M-------------------------------------------------------FDKLANI-FRIPELRQR--VLFTLGLLAVYRLGGHIP--TPGINADLLAQYFAQ-NA-----GSSLGLVDLFTGGSLRRLTIFALGIMPYITASIIFQLL--TVIYE-PLAKL-QK-EGEVGRRKITQWTRYVTVLLAIVQSFAI----------AMMLT--KSTT----------GA---------PMVTMGSKSFIALCVLTLTTGTGFIMWLGEQITE-RGIGNGMSLLIFTGIVAGLPVVYFIVFVEKSERRIPVQYAKRIV-GR-----KM-MGGQSTHLPLKVNSGGVMPVIFASSILSAPLLFANTQF-----VQNH-----------------------------------------------TFF-RVIADGLKP--------------------------------------------------------------------GEPWYQILSAAAIIFFAYFYI-SIVFRPDDIADNLRKYGGFIPGIRPGRRTSD-FINDILTRITLVGAIYLIIIQLIPQMMISGVHLNHL--WLVGPFFD-----RLPNWITNGLGVNFY----FGGTSLLIVVGVAMDTVQQVESQLIMRHYEGFTPK
>SecY_Bacteria_Acidobacteria_WP050059818
M-------------------------------------------------------LEKFLNI-FRVPDLRKR--VLFTMAMLAIYRLGAHIP--TPGVNTDALANFFNQ-QS-----GSSLALVDLFSGGNLRRLTVFALGIMPYITASIIFQLL--TVVYE-PLARL-QK-EGELGRRKITQWTRYLTVILGVVQSAAI----------AIALK--SSSG---------------------NLVLNPGVGFIIMTVLTLTTGTAFIMWLGEQITD-RGIGNGMSLLIFAGIVVGLPVVAFIVYVERSERRIPVQYAKRIV-GR-----RL-MGGQSTHLPLKVNSGGVMPVIFAASVLSAPLLFAQSSF-----IRNS-----------------------------------------------APL-TRIFDALHP--------------------------------------------------------------------GEPWYELLYIVAIIFFAYFYI-SIVFRPDDIADNMRKYGGFIPGIRPGKRTSD-YINDILTRITLVGAVYLIIISIIPTFLITGIRLNHL--WLVGGFFE-----HLPLWVTNGFGFNFY----FGGTSLLIVVGVAMDTVNQVESQLIMRHYEGFSPR
>SecY_Bacteria_Acidobacteria_WP058186102
M-------------------------------------------------------LEKFLNI-FRIPDLRKR--VLFTLGILAVYRLGAFIP--TPGINAPLLEQMFQS-QS-----GSALGLMDLFGGGNLRRMTIFALGIMPYITASIIFQLL--TVVYE-PLARI-QK-EGELGRRKITQWTRYVTVVLGALQSIGI----------AAILT--KQ-----------------------GLVLHPGIGFSLMTVLTLTTGTAFIMWLGEQITD-RGIGNGMSLLIFAGIVAGLPVVAFIVYVERSERRIPIQSARRIV-GR-----RM-MGGASSHLPLKVNSGGVMPVIFASSILSAPLLLAQFDW-----VQNN-----------------------------------------------RLL-QPIMRALAP--------------------------------------------------------------------GEPWYELLYMLGIIFFAYFYV-SIVMKPDDIADNFRKSGSFIPGIRPGKRTSD-YINDILTRITLVGALYLIIISLVSTFMISGIHLNHL--WLVGRAFD-----ALPAWMTNGLGFSFA----FGGTSLLIVVGVAMDTVNQIESQLIMRHYDGFSPR
>SecY_Bacteria_Acidobacteria_WP074654683
M-------------------------------------------------------FDKIANI-FRIPELRTR--VLFTLGLLAIYRLGGHIP--TPGINAELLAQYFAQ-NA-----GSSLGLVDLFTGGSLRRLTIFALGIMPYITASIIFQLL--TVIYE-PLAKL-QK-EGEVGRRKITQWTRYVTVLLAIVQSFAI----------ALTLT--KSQT----------GA---------PMVTMGPGKFIALCVLTLTTGTAFIMWLGEQITE-RGIGNGMSLLIFTGIVAGLPVVYFIVFVERSERRIPVQYAKRIV-GR-----KM-MGGQSTHLPLKVNSGGVMPVIFASSILSAPLLFANTQF-----VQNH-----------------------------------------------TFL-RVIADGLKP--------------------------------------------------------------------GEPWYQLLSMAAIIFFAYFYI-SIVFRPDDIADNLRKYGGFIPGIRPGRRTSD-FINDILTRITLVGALYLIVIQLIPQMLISGIHLNHL--WLVGSVFD-----RLPSWITNGLGVNFY----FGGTSLLIVVGVAMDTVQQVESQLIMRHYDGFTPK
>SecY_Bacteria_Acidobacteria_WP083343537
M-------------------------------------------------------FDKLANI-FRIPELRTR--VLFTLGLLAVYRLGGHIP--TPGINADLLAQYFAQ-NA-----GSSLGLVDLFTGGSLRRLTIFALGIMPYITASIIFQLL--TVIYE-PLAKL-QK-EGEVGRRKITQWTRYVTVLLAIVQSFAI----------AMMLT--KSTT----------GA---------PMVTMGSKSFIALCVLTLTTGTAFIMWLGEQITE-RGIGNGMSLLIFTGIVAGLPVVYFIVFVEKSERRIPVQYAKRIV-GR-----KM-MGGQSTHLPLKVNSGGVMPVIFASSILSAPLLFANTQF-----VQNH-----------------------------------------------TFF-RVIADGLKP--------------------------------------------------------------------GEPWYQILSAAAIIFFAYFYI-SIVFRPDDIADNLRKYGGFIPGIRPGRRTSD-FINDILTRITLVGAIYLIIIQLIPQMMISGVHLNHL--WLVGPFFD-----RLPNWITNGLGVNFY----FGGTSLLIVVGVAMDTVQQVESQLIMRHYEGFTPK
>SecY_Bacteria_Acidobacteria_WP089842804
M-------------------------------------------------------FEKFANI-FRIPDLRNR--VLFTLGLLAVYRLGAHIP--TPGINADLLAQFFNQ-NS-----GSALGLVDLFSGGNLRKLTVFALGIMPYITASIIFQLL--TVIYE-PLAKL-QK-EGEMGRRKITQWTRYVTVLLAIVQSFAI----------ALTLT--NTST----------GQ---------SMVTIGKFAFIPMCVITLTTGTAFIMWLGEQITE-RGIGNGMSLLIFTGIVVGLPVVAFIIFVERSERRIPVQYAKRVV-GR-----KM-MGGQTIHLPLKVNSGGVMPVIFASSILSAPLLFSGMSFFGSGPLRDT-----------------------------------------------KIV-GPILAALAP--------------------------------------------------------------------GEPWYVLLQMVAIVFFAYFYI-SIVFRPDDIADNMRKNGGFIPGIRPGKRTSD-FINDVLTRITLVGAIYLIIITTIPTLLISGIHFNHL--FLIGPIFD-----HLPAAFTQGLGVNFY----FGGTSLLIVVGVAMDTVNQIESQLIMRHYDGFSPK
>SecY_Bacteria_Acidobacteria_WP103934098
M-------------------------------------------------------LERLSNI-FRIKDLRTR--IFFTLGLLAVYRLGAHIP--TPGIDANKLADFFNS-NA-----GSTLGLFDLFNGGNLRRLTVFALGIMPYITASIIFQLL--TVIYE-PLAKL-QK-EGELGRRKITQWTRYVTVLLAVVQSLFI----------GISLT--STSA----------G----------GMVTLPKGEFLPLCVITLTAGTAFIMWLGEQITE-RGIGNGMSLLIFTGIVVGLPVVAFIVYVERSERRIPTQSAKRMV-GR-----TL-SQGSSSFLPLKVNSGGVMPVIFAASILSAPLLLQNVSLFGSGPLRDN-----------------------------------------------KWL-GPVFRNLAP--------------------------------------------------------------------AEPWYVILYIAAIIFFAYFYI-SIIFRPDDIADNMRKYGSFIPGIRPGKRTSD-FINDVLTRITLVGAIYLCLISIIPMFLISGIHFNHL--WLVGSFFD-----QLPPWMTNGLGLNFY----FGGTSLLIVVGVAMDTVQQIEAQLIMRHYDGFTPK
>SecY_Bacteria_Acidobacteria_WP105294146
M-------------------------------------------------------LEKLSNI-FRIPDLRRR--ILFTLGLLAVYRLGGHIP--TPGVNADRLQQFFEQ-NR-----GTFLGFVDLFSGGQLRRLTIFALGIMPYITASIILQLL--TVVYE-PLAKL-QK-EGELGRKKITQWTRYLTVILSAVQSLGI----------ALSLM--KSG----------------------DFVVNPGYGFILMTMLTLTTGSAFVMWLGEQITE-RGVGNGMSLLIFAGIVVGLPIVAFIVYVERSERRIPVQYAKRVV-GR-----KV-MGGQSTHLPLRVNAGGVMPVIFASSILTMPQMV-LQG------FKNN-----------------------------------------------RYF-GDLIRALGW--------------------------------------------------------------------GEPLYTFLYAVGIIFFAYFYV-SIVFNPNEVADNMRKYGGFIPGIRPGKRTAD-HINEILTRITLVGALYLIVISFIPEWMIAGIHLNHL-WGPVGAFFE-----RLPPWMTNGLGVTFY----FGGTSLLIVVGVAMDTVTQIEAQLIMRHYDGFTPK
>SecY_Bacteria_Acidobacteria_WP105488732
M-------------------------------------------------------LEKFLNI-FRIPDLRKR--VLFTLGILAVYRLGAWIP--TPGVNYHQLELLFNS-QS-----GSALGLMDLFSGGTLRRMTIFALGIMPYITASIIFQLL--TVVYE-PLARI-QK-EGELGRRKITQWTRYVTVILGALQSLGI----------AAILT--KQ-----------------------GLVLHPGPGFILMTILTLTAGTTFIMWLGEQITD-RGIGNGMSLLIFAGIVAGLPVVGFIVFVERSERRIPIQSARRIV-GR-----RM-MGGSSSHLPLKVNSGGVMPIIFASSILSAPLLFGQVDW-----VQNS-----------------------------------------------RFL-QPIMTALTP--------------------------------------------------------------------GYPWYEFLNILAIIFFAYFYV-SIVMRPDDIADNFRKSGSFIPGIRPGKRTSD-FINDILTRITLVGGIYLILVQMVPTFLISGIRFDKI--WLVGRFFE-----NLPNFMIHGMNVNFY----FGGTSLLIVVGVAMDTVNQIESQLIMRHYDGFSPR
>SecY_Bacteria_Acidobacteria_WP105499565
M-----------------------------------------------------KLFEAFANM-FRVPDLRKR--LLFALGLLAVYRLGGHIP--TPGINLQQWATFFNS-QA-----GGMFGFFDMFAGGNIRRLTIFALGIMPYITASIILQLL--TVVVP-TLEKL-QK-EGELGRRKITQWTRYLTIALSVIQSFGI----------AKGLE--GMQQ---------------------GIVINPGFGFIVLTILSLTTGSAFIMWLGEQISE-RGIGNGMSLIIFTGIVVGLPVVAFIVLVERGERRIPVQYAKRVV-GR-----RV-MGGQSTHMPLKVNAGGVIPVIFASSILAFPQQLLLMQF-----VKNS-----------------------------------------------TWL-TNTLKAIAH--------------------------------------------------------------------SEPLYYVLFVSGIIFFCFFYV-SIIFNPNEAADNMRKYGGFIPGIRPGRNTAD-YMNEILTKITVVGGIYLSILCLIPDIMISGIKLQHL--PLIGQAIDTGFTNANMRFLLDGLGVQFY----FGGTSLLIVVGVAMDTINQIEAQLIMRHYEGFTPR
>SecY_Bacteria_Acidobacteria_WP106806156
M-------------------------------------------------------FEKLANI-FRIPDLRRR--VLFTLGLLFVYRIGGHIP--TPGVNADKLAQFFEQ-NR-----GSFLGFVDLFSGGQLRRLTIFALGIMPYITASIILQLL--TVVYE-PLAKL-QK-EGELGRKKITQWTRYITVILSAVQSFGI----------AVGLE--KTG----------------------DFVLNPGWGFRLMTMLTLTTGSAFIMWLGEQITE-RGIGNGMSLLIFSGIVVGLPVVAFIVYVERSERRIPVQYAKRVV-GR-----KV-MGGQSTHLPLRVNAGGVMPVIFASSILTLPQTV-FYT------WREH-----------------------------------------------RYI-GDVIRMLAW--------------------------------------------------------------------GEPLYTLLYALGIIFFAYFYV-SIVFNPSEVADNMRKYGGFVPGIRPGRRTAD-FINEVLTRITLVGALYLIVISFIPEWMITGIHLNHLPWWMGGSIFE-----RLPVWVTSGLGVNFY----FGGTSLLIVVGVAMDTVTQIEAQLIMRHYDGFTPR
>SecY_Bacteria_Acidobacteria_WP109489142
M-------------------------------------------------------LEKFANI-FRIPDLRKR--VLFTLGILAVYRLGAFIP--TPGIDTARLASLFNM-QN-----GSALGLLDLFGGGNLRRMTIFALGIMPYITASIIFQLL--TVVYE-PLARI-QK-EGELGRRKITQWTRYMTIVLAALQAIGI----------AAVLT--KS-----------------------GLVLHPGIGFVLMTVLTLTTGSGFIMWLGEQITD-RGIGNGMSLLIFAGIIAGLPVVAFIVFVERSERRIPIQSARRIV-GR-----RM-MGGSSSHLPLKVNSGGVMPIIFASSILSAPLLFGQVEW-----VQNN-----------------------------------------------RFF-QPIIQALGP--------------------------------------------------------------------GMPWYVFLNALAIVFFAYFYV-SIVMKPDDIADNFRKSGSFIPGIRPGKRTSD-FINDILTRITLVGAVYLILIQMVPTFMISGIRLDRL--WLVGRLFE-----NLPSAFTHGLGVNFY----FGGTSLLIVVGVAMDTVNQIESQLIMRHYDGFSPR
>SecY_Bacteria_Acidobacteria_WP117298777
M-------------------------------------------------------FENLANI-FRIPDLRRR--VLFTLAVLAVYRLGAHIP--TPGVNTAALEQFFNS-QG-----GSSLGLVDMFSGGNLRRLTVFALGIMPYITASIIFQLL--TVVYE-PLAKL-QK-EGELGRRKITQWTRYVTVGLGVVQSAAI----------AVALS--HSTG-----------Q---------QMVLNPGMGFILMTVLTLTAGTTFIMWLGEQITD-RGIGNGMSLLIFAGIVVGLPVVAFIVFVEKSERRIPVQYAKRIV-GR-----RL-MGGQSTHLPLRVNSGGVMPIIFAASVLSAPLLFAQAAF-----VRNS-----------------------------------------------AAL-TRIFDSLRP--------------------------------------------------------------------GEPWYELLYIISIVFFAYFYI-SIVFRPDDIADNMRKYGGFIPGIRPGKRTSD-FVNDILTRITLIGSIYLIVVSIIPQLLISGIHLNHL--WLIGPFFE-----KLPLWVTNGMGFNFY----FGGTSLLIVVGVAMDTVNQVESQLIMRHYEGFTTK
>SecY_Bacteria_Acidobacteria_WP124847589
M-------------------------------------------------------LEKFLNI-FRIPELRNR--ILFTFAMLAVYRLGSYIP--IPGINTSALASFFNH-MG-----GSPLGLVDLFNGGNLRRMTVFALGIMPYITASIIFQLL--TVVYE-PLARL-QK-EGESGRRKITQWTRYVTILLGIVQSSAI----------AIALS--HGSG----------GD---------QLVLNPGFGFILLTVCTLTTGTAFIMWLGEQITD-RGIGNGMSLLIFSGIVVGLPLVAFIVFVERSERRVPVQYAKRIV-GR-----RM-MGGQSTHLPLKVNSGGVMPVIFAASVLSAPLLFAQAQF-----VKNS-----------------------------------------------AVL-TRIFDALRS--------------------------------------------------------------------GEPWYVLLQSVAIIFFAYFYI-SIVFRPDDIADNMRKYGGFIPGIRPGKRTSD-YINDILTRLTFVGAIYLIVISLVPQLLISGIHLNHL--PLIGGVFE-----HLPLWMTNGLGFNFY----FGGTSLLIVVGVAMDTVNQVESQLIMRHYEGFSAK
>SecY_Bacteria_Acidobacteria_WP130418686
M-------------------------------------------------------FDKFANI-FRIPDLRKR--VLFTLGLLAVYRLGSHIP--TPGINGAMLAEFFNQ-NS-----GSALGLVDLFSGGNLRKLTIFALGIMPYITASIIFQLL--TVIYE-PLAKL-QK-EGELGRRKITQWTRYVTVLLGIVQSFTI----------ALTLT--NTST----------GS---------SMVTISRGAFIPLCVLTLTAGTAFIMWLGEQITE-RGIGNGMSLLIFAGIVVGVPVVAFIVYVERSERRIPVQYAKRIV-GR-----RM-MGGQSTHLPLKVNSGGVMPVIFASSILSAPLLFAGMSIFGSAPLRDT-----------------------------------------------KLL-GPLFQYISP--------------------------------------------------------------------GEPFYELVFVVAIVFFAYFYI-SIVFRPDDIADNMRKYGGFIPGIRPGKRTAD-FVNDVLTRITLVGAVYLIIIVMIPQMIISGIHFNHL--WLVGPIFD-----KLPSWITNGLGVTFY----FGGTSLLIVVGVAMDTVQQIESQLIMRHYDGFTPK
>SecY_Bacteria_Acidobacteria_WP131995388
M-------------------------------------------------------FEKIANI-FRVPDLRNR--VLFTLAMLAVYRLGAFIP--TPGVNATALEQFFNA-NS-----GSPLGLVDLFSGGMLRRLTIFALGIMPYITASIIFQLL--TVVYE-PLARL-QK-EGELGRRKITQWTRYVTVILGVVQSTAI----------ALTLS--HGSG----------GI---------QYVLNPGIGFVLMTVITLTAGTTFVMWLGEQITD-RGIGNGMSLLIFAGIVVGLPVVAFIVYVERSERRIPVQYAKRIV-GR-----RL-MGGQSTHLPLKVNSGGVMPVIFAASVLSAPLLFSQASF-----VRNS-----------------------------------------------AAL-TRIFDALRA--------------------------------------------------------------------GEPWYELLYIVAIVFFAYFYI-SIVFRPDDIADNMRKYGGFIPGIRPGKRTSD-YVNDILTRITLVGAIYLIVISLIPQILISGIHLNHL--ALVGPLFE-----KLPLWVTNGLGFNFY----FGGTSLLIVVGVAMDTINQVESQLIMRHYEGFSPR
>SecY_Bacteria_Aquificae_PMP62209
M--------------------------------------------------------DKIINV-LQIKELRSK--ILITLFILAVYRLGTHIP--VPGVDSTSLMNYFNA-SG-----GALFNIYNLFSGGALGRFSVFALGVMPYISASIIMQLL--TAVIP-TLERL-QKEEGDYGRWKISQYTRYLTIGIAFFQSLGL----------SIWLT--TLKT--ET------GA---------SLISVSPFMFVVLTTVTVTTGTVFLMWLGEKITE-FGIGNGISMIILAGIVAGIIVVAGIVYIQEAERRIPIQYARRNV---------M-INQSASYLPFKLNPSGVIPIIFAVAILMFPATIAQF-------FVNK----------------------------------------------SEIA-RTIVDYLSP--------------------------------------------------------------------QSYVYFGLYVALIIFFSYFYT-AILINPIDIADNLRRSGAFIPGVRAGSQTAE-YINYILTRLVFAGSIFLAAIAILPMILIKW------------------------------LNVPFY----FGGTSALIVVVVALDTIHQVEAYLAMKKYEGFL-R
>SecY_Bacteria_Aquificae_RUM29760
M-------------------------------------------------------SEYLKAL-LELKELRQK--FIFTLLMFIIYRLGSHIP--IPGINPDALQDFLKA-FE-----GSVFSLYDIFSGGNLRRLTVFALGVMPYISASIMMQLL--TVAIP-ELQRL-AKEEGDYGRYKINEYTKYLTLFVATVQSLGI----------AFWIR--GQVS--PK------GI---------PVVENPGISFVLITVITLVAGTMFLVWIADRITE-RGIGNGASLIIFAGIVANFPIIVAIVYVQEAERRIPIQYPGRQV-GR-----QL-YAGRKTYLPIKINPAGVIPIIFAQALLLIPSTLLNF-------IQNP------------------------------------------------LI-KVIADMFKP--------------------------------------------------------------------GAIFYNFLYVTFIVFFTYFYT-AVLINPVELAENLHKAGAFIPGVRPGQDTVK-YLEKIINRLIFFGALFLSVIALIPILISVW------------------------------FNIPFY----FGGTTALIVVGVALDTFRQIETYLIQKKYKSFV-R
>SecY_Bacteria_Aquificae_RUM45296
M-----------------------------------------------------NLSKIFANV-TEVPELRRR--FIFTMLLLAVYRLGAHIP--TPGIDVLALSEFFKK-AQ-----GTVFGFMDVFSGGALSKLTIFALGVMPYISSSIIMQLL--TVAIP-SIEKL-AKEEGEYGRRKINQYTRYGAVLLAFIQALGI----------AIGLQ--TMKS--PT------GV---------SVVPNPGFTFIFVCVTCLTAGATFLMWLGEKITE-RGIGNGMSILIFAGIVSRIPMIAAIVYIQEAERRVPLHYARRII-GT-----LS-VGSYSSYLPIKLNPAGVIPIIFAASVLMFPATVVKF-------IHHP------------------------------------------------IA-QSIYDFLQP--------------------------------------------------------------------GSTVYLLVYGALIFFFTYFYT-AVIFNPEEIAENLNKHGGFIPGVRAGSDTAK-YLDRIVSRLTFAGAVFLTLVAIIPLIITRK------------------------------MQLPFY----FGGTAILIVVGVALDTLRRMEAYALTLSYEGFLGR
>SecY_Bacteria_Aquificae_RUM59483
M-------------------------------------------------------IEKFKLI-FEVKDLRSR--IIFTLLILALYRLGTHIP--VPGVDPQALTNYMHS-SA-----GILYNIYNLFSGGALGRLSVFALGIMPYISAAIIMQLL--TSMIP-TLERY-QKEEGDYGRWKITQYTRYLTIAIATFQSMAL----------SIWIS--NIHT--PT------GE---------PIITENPIFFIFMTTVIITTGTVFLMWLGEKITE-FGIGNGISVIIMASIVVNIPVVAGIIYIQEAERRIPIQYTRRNI--------GI-PTGQATYIPFKLNPAGVIPIIFAVAILMFPATIANF-------FANK----------------------------------------------SEIA-RTIATILTP--------------------------------------------------------------------QSYIYFVLYIGLIIFFTYFYT-AIIVNPKDIADNLRKSGAFIPGIRAGTQTAE-YLNYVLSRLVFAGSIFLSVIAILPMLLIKW------------------------------LDVPFY----FGGTSALIVVVVALDTLHQIEAHLAMKRYEGFI-K
>SecY_Bacteria_Aquificae_WP008287616
M-------------------------------------------------------IDYLKNI-FVFEDLRRR--FLYTLFMFAIYRLGSHIP--IPGVDVVALEDFFKA-MQ-----GTLFNLYDIFSGGNLSRMTVFALGVMPYISASIMMQLL--TVAIP-ELQRL-AKEEGDYGRYKINEYTKYLTLFVAFVQSIGI----------AFWLQ--NQTS--PR------GF---------PVVPEAGFLFIFVSVMTLVAGTMFLVWMGERITE-KGIGNGMSLLIFAGIVAGFPVIVGIVYIQEAERRIPVQYPRRVV-GR-----QE-YRGGSTYLPIKINPAGVIPIIFAQSLLIIPSSVLTF-------IQHP------------------------------------------------IA-QVIYDAFNP--------------------------------------------------------------------TSIFYNFLYVMLIVFFTYFYT-AVMINPVEVADNLRKGGAFIPGVRPGLETQK-FLETVINRLVFVGALFLSVVAIIPLFISLQ------------------------------LNVPFY----FGGTTALIVVGVALDTLKQVEANLITKKYKGYV-R
>SecY_Bacteria_Aquificae_WP010879989
M-------------------------------------------------------SEYLKAL-FELKELRQK--FIFTLLMFVIYRLGSHIP--IPGINPEALRDFLKA-FE-----GSVFALYDIFSGGNLGRLTVFALGVMPYISASIMMQLL--TVAIP-SLQRL-AKEEGDYGRYKINEYTKYLTLFVATVQSLGI----------AFWIR--GQVS--PK------GI---------PVVENPGISFILITVLTLVAGTMFLVWIADRITE-KGIGNGASLIIFAGIVANFPIIVGIVYVQEAERRIPIQYPGRQV-GR-----QL-YAGRKTYLPIKINPAGVIPIIFAQALLLIPSTLLNF-------VQNP------------------------------------------------FI-KVIADMFQP--------------------------------------------------------------------GAIFYNFLYVTFIVFFTYFYT-AVLINPVELAENLHKAGAFIPGVRPGQDTVK-YLERIINRLIFFGALFLSVIALIPILISVW------------------------------FNIPFY----FGGTTALIVVGVALDTFRQIETYLIQKKYKSYV-R
>SecY_Bacteria_Aquificae_WP013537036
M-----------------------------------------------------NLSKIFANV-TAVPELRRR--FLFTLALLAVFRLGAHIP--VPGINVEALVDFFQR-AQ-----GTVFGMMDIFSGGALRKLTIFALGVMPYISSSIIMQLL--TVAIP-SIEKL-AKEEGEYGRRKINQYTRYGAVLLAFIQALGI----------AIGLE--SMTS--PT------GV---------PIVPNPGFTFLFVTVTTLTAGSTFLMWLGEKITE-KGIGNGMSLLIFAGIVASIPMIAAIVYIQEAERRVPLQYARRTV-GR-----QA-VGRYTSYLPIKLNPAGVIPIIFAASILMFPATVVRF-------IHNP------------------------------------------------IA-QSIYEALQP--------------------------------------------------------------------GTTLYLVVYGALIFFFTYFYT-AIVFNPEEIAENLNKAGGFIPGVRAGTDTAK-YLDRIVSRLTFAGAVFLTLVALIPMIIVQK------------------------------MNLPFY----FGGTAILIVVGVALDTLKRMEAFALMLSYEGFLGR
>SecY_Bacteria_Aquificae_WP013637830
M-----------------------------------------------------NLSKIFFNV-TEVPELRKR--FIFTMLLLAVYRLGAHIP--TPGIDVIALSEFFKR-AQ-----GTVFGFMDVFSGGALSKLTIFALGVMPYISSAIIMQLL--TVAIP-SIEKL-AKEEGEYGRRKINQYTRYGAVLLAFIQALGI----------AIGLE--SMKS--PS------GI---------PVVPNPGFTFMFVCVTCLTAGATFLMWLGEKITE-KGIGNGMSILIFAGIVASIPMIAAIVYIQEAERRVPLQYARRNI-GR-----QA-VGKYTSYLPIKLNPANVIPIIFAASVLMFPATIVKF-------IHNP------------------------------------------------IA-QAIYDALQP--------------------------------------------------------------------GSTLYLIVYAVLIFFFTYFYT-AIIFNPEEIAENLNKHGGFIPGIRAGTDTAK-YLDKIVSRLTFAGAVFLTLVAIVPLIITQK------------------------------MQLPFY----FGGTAILIVVGVALDTLRRMEAYALSISYEGFLGR
>SecY_Bacteria_Aquificae_WP022847332
M-----------------------------------------------------NLSKIFANV-FEVPELKKR--LLFTFALLAVFRLGAHIP--TPGINVAALSEFFQR-AQ-----GTMFGFMDAFSGGALSKLTIFALGVMPYISASIIMQLF--TVAFP-SLEKL-AKEEGEYGRKKINQYTRYGSVALAFIQALGI----------AIGLQ--GMKS--PS------GI---------PVVPNPGFTFIFVCVTTLVAGSTFLMWLGEKITE-HGVGEGMSLLIFAGIVSRIPMTALVIYVEMAERRVPLQYAKRST--P-----QV-GGTYTSFLPIKLNPANVIPIIFAASIMMFPATITKF-------IHAS------------------------------------------------WA-QKIAQILTP--------------------------------------------------------------------GTPTYLIIYGVLIFFFTYFYT-AVIFNPEEIADNLNKAGGFIPGVRAGKDTVE-YLDRIVSRLTFAGAVFLTAIAIVPLIIMQK------------------------------MHFPFY----FGGTALLIVVGVALDTLRRIEAFALNVSYEGFLGK
>SecY_Bacteria_Aquificae_WP025305512
M-------------------------------------------------------IEYLKQV-FAIEDLRKR--FIYTLLMFAIYRLGSHIP--LPGVDASALQDFFKS-FQ-----GTIFYLYDIFSGGNLSRMTLFALGVMPYISASIMMQLL--TVAIP-ELQRL-AKEEGDYGRYKINQYTRYLTLFVAFVQSMGI----------ALWLR--GQVS--PK------GI---------PLVPEGGVLFIITTVVALVSSTMFLMWVGDRITE-KGIGNGMSLLIFAGIVAGFPVTFGIVFIQEAERRIPVQHPRRQI-GR-----QE-VMGGSTYLPIKINPAGVIPIIFAQSLLIIPSTVLGF-------IQHP------------------------------------------------IA-KALHDAFNP--------------------------------------------------------------------TTFLYNFLYVMFIIFFTYFYT-AVLINPAEVAENLRKAGAFIPGVRPGQDTQK-LLEGIINRLAFVGAIFLSVVAVIPVFVSFW------------------------------LKVPFY----YGGTTALIVVGVALDTINKIEAGLLQRKYTQFR-R
>SecY_Bacteria_Aquificae_WP068550188
M-------------------------------------------------------RPDAENI-FKVPELRSR--ILFTFFMLAVFRLGAHIP--IPGINADALAEFFNR-AS-----GTLFGFFDLFSGGAFRRLTVFALGIMPYISAAIILELL--TAVVP-KLDQL-RK-EGERGRAQIIAYTRYGTILISAIQALGI----------AIGIQ--SMRS--PS------GM---------SIVINPGFSFVFVAVITMVAGTVFLMWIGEQINE-RGIGNGISLIIFAGIVARLPVIAFICWMELAQRRVPINYPKRMV-RG-----KL-YGGQSSYLPIKVNISGVIPPIFASSILMFPLTVAKF-------VHHP------------------------------------------------VA-EKFAQIFAW--------------------------------------------------------------------GTWPYLTVYGLLIIFFAYFYT-AIIFNPKDVADNLRKYGGFIPGIRPGQKTAE-YIERIVNRLTFVGALYLVAVCILPSLLIKY------------------------------MHVPFY----FGGTALLIVVGVALDTMQQIESHLIMRHYEGLM-K
>SecY_Bacteria_Aquificae_WP076713229
M-----------------------------------------------------NLSKIFANV-FEVPELKKR--LLFTFALLAVFRLGAHIP--TPGINVAALSEFFQR-AQ-----GTMFGFMDAFSGGALSKLTIFALGVMPYISASIIMQLF--TVAFP-SLEKL-AKEEGEYGRKKINQYTRYGSVALAFIQALGI----------AIGLQ--GMKS--PS------GI---------PVVPNPGFTFIFVCVTTLVAGSTFLMWLGEKITE-HGVGEGMSLLIFAGIVSRIPMTALVIYVEMAERRVPLQYAKRSA--P-----QV-GGTYTSFLPIKLNPANVIPIIFAASIMMFPATITKF-------IHTA------------------------------------------------WA-QKIAHILMP--------------------------------------------------------------------GTPTYLIIYGVLIFFFTYFYT-AVIFNPEEIADNLNKAGGFIPGIRAGKDTVE-YLDRIVSRLTFAGAVFLTTIAIVPLIIMQR------------------------------MHFPFY----FGGTALLIVVGVALDTLRRIEAFALNVSYEGFLGK
>SecY_Bacteria_Aquificae_WP089323407
M-----------------------------------------------------NLSKIIRNI-SEVPELKKR--LFFTLALLAVFRLGAHIP--TPGINVAALSEFFQR-AQ-----GTMFGFMDAFSGGALSKLTIFALGVMPYISASIIMQLF--TVAFP-SLEKL-AKEEGEYGRKKINQYTRYGAVALAFIQALGI----------AIGLQ--GMKS--PS------GL---------PVVPEPGLTFIFVCVTTLVAGSTFLMWLGEKITE-HGVGEGMSLLIFAGIVSGIPMTAFVIYIETAERRVPLQYAKRSA--P-----QV-GGTYTSFLPIKLNPANVIPIIFAASIMMFPATITKF-------IHTS------------------------------------------------WA-QKIAEILTP--------------------------------------------------------------------GTPTYMVIYGVLIFFFTYFYT-AVVFNPEEIAENLNKAGGFIPGVRAGKDTVE-YLDRIVSRLTFAGAVFLTAIAIIPLLIMQK------------------------------MHFPFY----FGGTALLIVVGVALDTLRRIEAFALNVSYEGFLGR
>SecY_Bacteria_Aquificae_WP096600257
M-------------------------------------------------------VEYLKQL-FSLEDFRNR--LIYTLFMFAIYRLGSHIP--LPGIDTTALEDFFKS-FQ-----GTIFYLYDIFSGGNLGRMTLFALGVMPYISASIMMQLL--TVAIP-ELQRL-AKEEGDYGRYKINQYTRYLTVFVAFVQSLGI----------SVWLQ--NQVS--PR------GF---------PVVPEGGILFTLTTIIALVSSTMFLVWVGDRITE-KGIGNGMSLLIFAGIVANFPVIVGIVFMQEAERRIPIQYPRRQV-GR-----QE-LAGGSTYLPIKINPAGVIPIIFAQSLLIIPSTVLGF-------VNHP------------------------------------------------IA-RLLHDAFNP--------------------------------------------------------------------TTPLYNFLYVLFIIFFTYFYT-AVLINPVDVADNLKKAGAFVPGVRPGQDTQK-LLENIINRLAFVGAIFLSVVAIIPIFISLW------------------------------LKVPFY----FGGTTALIVVGVALDTLNKIETQMIQKKYAGYM-R
>SecY_Bacteria_Aquificae_WP097001122
M-------------------------------------------------------IEKIKNI-LEIQDLRKR--ILYTLIMFAVYRLGTHIP--VPGVDAETLSHYFNA-AG-----GALFNIYNLFSGGALGRLSVFALGIMPYISAAIIMQLL--TAVIP-TLERY-QKEEGEYGRWKITQYTRYLTIAIAAFQSFAL----------STWIS--NITT--ET------GQ---------HLISISPFVFVFMTTVIITTGVVFLMWIGERITE-FGIGNGISMIILASIVAGVPVVAGIIYIQEAERRIPINYARRNI--------GA-IGETATYIPFKLNPAGVIPIIFAVAILMFPATIAQM-------FVEQ----------------------------------------------SHIA-RVIADLLSP--------------------------------------------------------------------QSYVYFIIYVVLIIFFSYFYT-AILVNPVDIADNLRKSGAFIPGVRAGSQTSE-YLNFVLTRIIFVGSIFLAAIAVLPMFLIKW------------------------------LNVPFY----FGGTSALIVVVVALDTLHQIEAHLAMKRYEGFL-K
>SecY_Bacteria_Aquificae_WP121008681
M-------------------------------------------------------IDYLKNI-FAFEDLRRR--FLYTLLMFAIYRLGSHIP--IPGVDVLALEDFFKS-LQ-----GTLFSLYDIFSGGNLSRMTVFALGVMPYISASIMMQLL--TVAIP-ELQRL-AKEEGDYGRYKINEYTKYLTLFVAFIQSIGV----------AFWLQ--NQTS--PR------GF---------PVVPDAGFLFIFVAVLTLVAGTMFLVWMGERITE-KGIGNGMSLLIFAGIVASFPVIIGIVYIQEAERRIPVQYPRRVV-GR-----QE-YRGGSTYLPIKINPAGVIPIIFAQSLLIIPSSVLTF-------IQHP------------------------------------------------IA-QAIYDAFNP--------------------------------------------------------------------TAIFYNFLYVMLIVFFTYFYT-AVMINPVEVADNLRKGGAFVPGVRPGLETQK-FLETVINRLVFVGALFLSVVAIIPLFISLQ------------------------------LNVPFY----FGGTTALIVVGVALDTLKQVEANLITKKYKGYV-R
>SecY_Bacteria_Aquificae_WP121171337
M-----------------------------------------------------NLAKIVANV-TEVPELRRR--FIFTLIILAVYRLGAHIP--VPGINVNALMEFFQK-AQ-----GTVFGMMDVFSGGALSKLTVFALGVMPYISAAIIMQLL--TVAIP-SIEKL-AKEEGEYGRRKINQYTRYGAVLLAFIQSLGI----------SIGLQ--SMTS--PS------GV---------PVVPNPGLTFLFVTVTTLTAGSTFLMWLGEKITE-RGIGNGMSLLIFAGIVSRVPMIAAIVYIQEAERRVPLQYARRAV-GS-----RS-VGRYASYLPIKLNPAGVIPIIFAASVLMFPATVVKF-------IHHP------------------------------------------------IA-QKVYDLLQP--------------------------------------------------------------------GTPLYIVVYGGLIFFFTYFYT-AIVFNPEEIAENLNKAGGFIPGIRAGAETAQ-YLDRIVSRLTFAGAVFLTLVAILPLLITQQ------------------------------MKLPFY----FGGTAILIVVGVALDTIKRMEAFSLMLSYEGFLGR
>SecY_Bacteria_Aquificae_WP121923794
M-------------------------------------------------------FDLIQKI-LEIKELRQR--IIYTLIIFAVYRLGTHIP--VPGVDTAALLNYFNS-SG-----GVLFNIYNLFSGGALGRLSVFALGIMPYISAAIIMQLL--TAVIP-SLEKL-QKEEGEYGRWKISQYTRYLTIAIAGFQSFAL----------SVWIS--NLKT--ET------GQ---------ALISENAIVFIILTSFIITVGTVFLMWLGEKITE-YGIGNGISMIILASIVAGIPVVAGIIYIQEAERRIPINYARRNL--------SA--GTTATYLPLKLNPAGVIPIIFAVALLMFPATIAQM-------FATK----------------------------------------------SHLA-RVIADALSP--------------------------------------------------------------------QSYIYFLVYVTLIIFFTYFYT-AVVINPKDIADSLRKNGGFIPGIRSGTETEQ-YINFVLTRLVFAGAIFLAAIAVLPMFLVKW------------------------------LNVPFY----FGGTSALIVVVVALDTLHQIEAHLAMKKYEGFL-K
>SecY_Bacteria_Aquificae_WP132525594
M-----------------------------------------------------NLSKILANV-TEVPELRKR--FIFTMLLLAVYRLGAHIP--TPGIDVLALSEFFKK-AQ-----GTVFGFMDVFSGGALSKLTIFALGVMPYISSAIIMQLL--TVAVP-SIERL-AKEEGEYGRRKINQYTRYGAVLLAFIQALGI----------AIGLQ--SMKS--PT------GV---------PVVPNPGFTFIFVCVTCLTAGATFLMWLGEKITE-RGIGNGMSILIFAGIVSRIPMIAAIVYIQEAERRVPLHYARRIV-GT-----LS-VGSYASYLPIKLNPAGVIPIIFAASVLMFPATIVKF-------IHHP------------------------------------------------IA-QAIYDFLQP--------------------------------------------------------------------GSPVYLAVYGALIFFFTYFYT-AVIFNPEEIAENLNKHGGFIPGVRAGSDTAK-YLDRIVSRLTFAGAVFLTLVAIIPLVITQK------------------------------MQLPFY----FGGTAILIVVGVALDTLRRMEAYALTLSYEGFLGR
>SecY_Bacteria_Balneolaeota_RNC83602
M-----------------------------------------------------SLIENFRNI-FKIEDLKNR--ILYTVGILMVYRVGSYIT--LPGVDPGALLDSTGS------GANSLLGLFDMFVGGAFSRAGVFALGIMPYITASIIIQLM--GAVVP-YFQKL-QR-EGEEGRRKITRLTRYGTVGITALQAVAF----------SINLI--ATAP---------------------GAIIVSPVAFTITSIIVLTAGTAFVMWLGERITD-RGIGNGISLIIMIGIIAVLPIIAAVVLLTQGTRKIPVQYAKRVV-GR-----KV-YGGTTQYLPLRVNAAGVMPIIFAQSIMFIPSTVGSF-------FPEN-----------------------------------------------ETV-QLLTAWSVDY-------------------------------------------------------------------SGFLYSVVFFFICVFFTFFYT-AIAINPKEMADTMKRQGGFIPGVRPGKSTVE-FIDNILTKITLPGSLFLSFVAILPAIVIN-------------------------------FGVTPGFALFYGGTSLLIIVGVALDTLQQIESHLMMRHYDGFM-K
>SecY_Bacteria_Balneolaeota_WP020404820
M-----------------------------------------------------GLIENFRNI-FKIEDLKNR--ILYTVGILMVYRVGSYIT--LPGVDANQLINNTSN------AASSLLGLFDLFVGGAFSRAGVFALGIMPYITAAIIIQLM--GAVVP-YFQKL-QR-EGEEGRRKITRLTRYGTVGITAVQSIGF----------SINLM--ATAP---------------------QAIVVNEIFFVITSMIVLTAGTVFVMWLGERISD-RGIGNGISLIIMIGIIAALPVIAAVVMLTQGTRKIPVQYAKRVV-GR-----KV-YGGTTQYLPLRVNAAGVMPIIFAQSIMFIPSTIGSF-------FPDN-----------------------------------------------ETV-QFLTQWSVDF-------------------------------------------------------------------TGLTYSIVFFFVCMFFTFFYT-AIAINPKEMADTMKRQGGFIPGVRPGKQTVE-FIDNILTKITLPGSVFLSFVAILPAIAVGL------------------------------FGVTPGFALFYGGTSLLIIVGVALDTLQQIESHLMMRHYDGFM-K
>SecY_Bacteria_Balneolaeota_WP026167351
M-----------------------------------------------------SLIENFRNI-FKIEDLKNR--IFYTIGILMVYRAGSYIT--LPGVDASALISGASD-------ASSLLGLFDLFVGGAFSRAGVFALGIMPYITASIIIQLA--GAIVP-YFQKL-QR-EGEEGRRKITQLTRYGTVVITAFQAIAF----------SINLI--ATAP---------------------QAIVVNEFAFTITAMIVLTAGTVFVMWLGERITE-RGIGNGISLIIMIGIIAILPVIAAVVMLTQGVRKIPVQYAKRVV-GR-----KV-YGGTTQYLPLKVNAAGVMPIIFAQSIMFIPSTIGQF-------FPEN-----------------------------------------------ETV-QYLTAWSADF-------------------------------------------------------------------TGWTYSIIFFFICVFFTFFYT-AIAINPKEMADTMKRQGGFIPGVRPGKATVE-FIDNILTKITLPGSIFLSLVAILPAIATNV------------------------------LGVTPGFALFYGGTSLLIIVGVALDTLQQIESHLMMRHYDGFM-K
>SecY_Bacteria_Balneolaeota_WP066218286
M-----------------------------------------------------SLIENFRNI-FKIEDLKNR--ILYTIGILMVYRVGSYIT--LPGVDASALIAGAGD-------ASSLLGLFDLFVGGAFSRAGVFALGIMPYITASIIIQLA--GAIVP-YFQKL-QR-EGEEGRRKITQLTRYGTVVITAFQAIAF----------SINLI--ATAP---------------------QAIVVNEFAFTLTAMIVLTAGTVFVMWLGERITD-RGIGNGISLIIMIGIIAILPVIAAVVMLTQGVRKIPVQYAKRVV-GR-----KV-YGGTTQYLPLKVNAAGVMPIIFAQSIMFIPSTIGQF-------FPEN-----------------------------------------------ETV-QFLTAWSADF-------------------------------------------------------------------TGWTYSIIFFFICVFFTFFYT-AIAINPKEMADTMKRQGGFIPGVRPGKSTVE-FIDNILTKITLPGSIFLSLVAILPAIATNL------------------------------LGVTPGFALFYGGTSLLIIVGVALDTLQQIESHLMMRHYDGFM-K
>SecY_Bacteria_Balneolaeota_WP069133461
M-----------------------------------------------------SLIENFRNI-FKIEDLRDR--ILYVVGILMVYRIGSYVT--MPGVDASLLTQAQGD-------ASSLLGLFDLFVGGAFSRAGVFALGIMPYITAAIIIQLM--GAAVP-YFQKL-QR-EGEEGRRKINRLTRYGTVGITAVQAIGF----------AINLM--ATSP---------------------EAIVVSNATFIFTAIVVLTAGTTFVMWLGERITD-RGIGNGISLLIMIGIIAVLPVIASCVLLTQGTRKIPVQYAKRVV-GR-----KV-YGGTTQYLPIRVNAAGVMPIIFAQSIMFIPSTVGTF-------FPEN-----------------------------------------------ETV-QWLTAWSADF-------------------------------------------------------------------TGITYSIIFFIICVFFTFFYT-AIAVNPKEMADTMKRQGGFIPGVRPGKQTVE-FIDNILTKITLPGSLFLSFVAIMPAIVAR-------------------------------MGVTPGFALFYGGTSLLIIVGVALDTLQQVESHLMMRHYDGFM-K
>SecY_Bacteria_Balneolaeota_WP073068618
M-----------------------------------------------------SLVENFRNI-FKIEELKNR--ILYVVGILMIYRMGSHVT--LPGVDASALVQDTGG-------ASSLLGLFDMFVGGAFSRAGVFALGIMPYITAAIIIQLM--GAVVP-YFQKL-QR-EGEDGRRKINRLTRYGTVGITAVQAIGF----------AINLM--ATSP---------------------NAIIVGNVTFVFTSVIVLTAGTTFVMWLGERISD-RGIGNGISILIMIGIIAALPVIAFCVLLTQGVRKIPVQYAKRVV-GR-----KV-YGGTTQYLPLKVNAAGVMPIIFAQSIMFIPSTIGTF-------FPEN-----------------------------------------------ATV-QMLTAWSADF-------------------------------------------------------------------TGITYSIIFFIICVFFTYFYT-AITVNPREMADTMKRQGGFIPGIRPGNQTVE-FIDNILTKVTLPGAIFLGFIAILPAFAAR-------------------------------LGVTPGFAMFYGGTSLLIIVGVAIDTLQQIESHLMMRHYDGFM-K
>SecY_Bacteria_Balneolaeota_WP095607752
M-----------------------------------------------------SLVENFRNI-FKIEELKNR--IFYVIGILMVYRIGSFVT--LPGVDATQLTQQAGN-------ASSLLGLFDMFVGGAFSRAGVFALGIMPYITAAIIIQLM--GAVVP-YFQKL-QR-EGEEGRRKINRLTRYGTVGITLVQSIGF----------SINLM--ATSP---------------------NAIVVSNFTFVLTSMIILTAGTTFVMWLGERISD-RGIGNGISIIIMIGIIARLPVIAACVLLTQGVRKVPVQYAKRVV-GR-----KV-YGGTTQYLPLRLNAAGVMPIIFAQSIMFIPSTIGTF-------FPNN-----------------------------------------------QTV-QMLTAWSSDF-------------------------------------------------------------------TGITYSIIFGVIVVFFTYFYT-AITVNPREMADTMKRQGGFIPGVRPGNQTVE-FIDNILTKVTLPGSIFLAIIAIMPAIVAR-------------------------------MGVTPGFALFYGGTSLLIIVGVALDTLQQIESHLMMRHYDGFM-K
>SecY_Bacteria_Balneolaeota_WP101073994
M-----------------------------------------------------SLIENFRNI-FKIEDLRNR--ILYVVGVLMVYRIGSYVT--MPGVDASLLTQSQGD-------ASSLLGLFDLFVGGAFSRAGVFALGIMPYITAAIIIQLM--GAAVP-YFQKL-QR-EGEEGRRKINRLTRYGTVGITAVQAIGF----------AINLM--ATSP---------------------DAIVVSNATFIFTSIVVLTAGTTFVMWLGERITD-RGIGNGISLLIMIGIIAVLPVIASCVLLTQGTRKIPVQYAKRVV-GR-----KV-YGGTTQYLPIRVNAAGVMPIIFAQSIMFIPSTVGTF-------FPEN-----------------------------------------------QTV-QWLTAWSSDF-------------------------------------------------------------------TGITYSIIFFIICVFFTFFYT-AIAVNPKEMADTMKRQGGFIPGVRPGKQTVE-FIDNILTKITLPGSLFLSFVAIMPAIVAR-------------------------------MGVTPGFALFYGGTSLLIIVGVALDTLQQIESHLMMRHYDGFM-K
>SecY_Bacteria_Balneolaeota_WP103664580
M-----------------------------------------------------SLIENFRNI-FKIEDLKNR--ILYTVGILMVYRVGSYIT--LPGVDANQLINNSGN------AASSLLGLFDLFVGGAFSRAGVFALGIMPYITAAIIIQLM--GAVVP-YFQKL-QR-EGEEGRRKITRLTRYGTVGITAVQAIGF----------SINLI--SSSP---------------------QAIVVNELFFVITAMIVLTAGTVFVMWLGERISE-RGIGNGISLIIMIGIIAALPVIAAVVLLTQGTRKIPVQYAKRVV-GR-----KV-YGGTTQYLPLKVNAAGVMPIIFAQSIMFIPSTIGSF-------FPEN-----------------------------------------------ETI-QFLTQWSVDF-------------------------------------------------------------------TGVTYSIVFFFVCMFFTFFYT-AIAINPKEMADTMKRQGGFIPGVRPGKQTVE-FIDNILTKITLPGSIFLSFVAILPAIAVGL------------------------------FGVTPGFALFYGGTSLLIIVGVALDTLQQIESHLMMRHYDGFM-K
>SecY_Bacteria_Balneolaeota_WP109648225
M-----------------------------------------------------SLIENFRNI-FKIEDLRDR--ILYVVGILMVYRIGSYVT--MPGVDANMLATEAGD-------ASSLLGLFDLFVGGAFSRAGVFALGIMPYITAAIIIQLM--GAAVP-YFQKL-QR-EGEEGRRKINRLTRYGTVGITAVQAIGF----------GINLI--ATSP---------------------NAIVVSNTAFILTCIVVLTAGTTFVMWLGERITD-RGIGNGISLLIMIGIIAILPVIASCVLLTQGTRKIPVQYAKRVV-GR-----KV-YGGTTQYLPLRVNAAGVMPIIFAQSIMFIPSTVGTF-------FPEN-----------------------------------------------ETV-QWMTSWAADF-------------------------------------------------------------------TGVTYSVIFFIICVFFTFFYT-AIAVNPKEMADTMKRQGGFIPGVRPGKQTVE-FIDNILTKITLPGSIFLSFVAILPAIVAN-------------------------------MGVTPGFALFYGGTSLLIIVGVALDTLQQVESHLMMRHYDGFM-K
>SecY_Bacteria_Balneolaeota_WP114983409
M-----------------------------------------------------SLIENFQNI-FKIEELKNR--ILYTIGILLIFRVGTFIT--MPGVDAATLAQSGAG------PATDFLGLINLFVGGAFARAGVFALGIMPYITAAIIIQLM--GAVVP-YFQKL-QR-EGEEGRRKINQLTRYGTVLITLIQSIGF----------GINLL--ATQP---------------------DAIVVSSTAFIINCMIVLTAGTVFVMWLGERITE-RGIGNGISLLIMIGIIAALPVTASVVLLTQGQRRIPVQYARRVV-GR-----KV-YGGTTQYLPLRVNAAGVMPIIFAQSIMFIPSTFGMF-------FPTN-----------------------------------------------ETV-QNLTRWSGDF-------------------------------------------------------------------TGLTYSIVFFLICVFFTFFYT-AIVINPKEMADTMKRQGGFIPGVRPGKQTVE-FIDNILTKITFPGALFLSTVAILPAIVAN-------------------------------FGVTPGFAMFFGGTSLLIIVGVGLDTLQQVESHLMMRHYDGFM-K
>SecY_Bacteria_Balneolaeota_WP116038908
M-----------------------------------------------------STLDSFRNI-FKIEDLRNR--ILYVVGVLMVYRIGSYVT--MPGVDASELTMQQGD-------ASSLMGLFDLFVGGAFSRAGVFALGIMPYITAAIIIQLM--GAAVP-YFQKL-QR-EGEEGRRKINRLTRYGTVGITAVQAIGF----------GINLI--ATSP---------------------NAIVVGNFAFILTCVIVLTAGTTFVMWLGERITD-RGIGNGISILIMIGIIAALPVIASCVLLTQGTRKIPVQYAKRVV-GR-----KV-YGGTTQYLPLRVNAAGVMPIIFAQSIMFIPSTIGTF-------FPEN-----------------------------------------------ETV-QWMTAWSADF-------------------------------------------------------------------TGLTYSIVFFIICVFFTFFYT-AIAVNPKEMADTMKRQGGFIPGVRPGKQTVE-FIDNILTKITLPGSLFLSFVAIMPAIIAQ-------------------------------MGVTPGFALFYGGTSLLIIVGVALDTLQQIESHLMMRHYDGFM-K
>SecY_Bacteria_Caldiserica_OIP13084
M-------------------------------------------------------WETIKRA-FKLKELRKR--IWVTLFLFVLFRLGTYIP--VVGIDRAQIQGIVQK--------GGFLALLDLFSGGGYSNFSIFALSVFPYINASIILNLL--QSVIP-SLEAL-VKEGGEEGQKKMAKYTRYLTVALAALQSFSL----------LVMFR---------------------------NFLVNNSFLLKIVIMASLVAGSYIVLWLGEIMTE-KGIGNGVSLIIFAGIISRIPMIVFVLYAYQSERRIPVQYAKRIV-GR-----KV-YGGQSTYIPLRLVQAGVLPIIFAVSVMSFPYTIGQF-------FPNS---------------------------------------------WFTKN-IATPFFGTP--------------------------------------------------------------------TGLWYNMFYFALIVAFTYFYT-TITYDPVKLSDDLKKYGGFVPGIRPGQSTSD-YIAGVLRKIILPTSIFLGLVAVLPNLIFRR------------------------------MSVTSFI---FGGTSILIIIGVALETMNEIEAYLLMRQYKGFL-K
>SecY_Bacteria_Caldiserica_PMP66770
M-------------------------------------------------------WETIRRA-FKLKELRQR--IYFTLFLFILFRLGTYIP--VVGIDRTQISSIISQ--------GGFLALMDLFSGGGYTNFSIFALSVFPYINASIILQLL--SYVIP-SLEAL-VREGGEEGQRKMAQYTRYLTVALAALQAFSV----------IVIFR---------------------------NYLVNQSILLKLVIMASLIAGSYLVLWLGEIMTE-KGIGNGVSLIIFAGIISRIPLLVLVIFAYQSERRIPVQYAKRIV-GR-----RV-YGGQTTYIPLRLVQAGVLPIIFAVSFMAFPATIGQF-------FPNS---------------------------------------------WFTKH-IAQPIFGTP--------------------------------------------------------------------TGIWYNLIYFFLIVGFTFFYT-EMTYDPLKLADDLKKYGGFIPGIRPGESTAQ-YIASVLRKITLPTSIFLGLVAVIPNLVFRK------------------------------MTITSFV---FGGTSLLIIIGVALETMREVEAYLLMRQYEGFL-R
>SecY_Bacteria_Caldiserica_RLD15020
M-------------------------------------------------------WNLLKNA-LRIKELRNR--IIFTLFMFGLFRLGTFIP--VPGVNRELLKQAVEK--------GGLLSLMDMFAGGGLSNFSIFALGVFPYINASIIMQLL--GAVFP-SLEELMKE-GGEEGRRKIAVWTKYLTFFLALIQAFAL----------LITFT--NN-----------------------GAVTATGLLSKATIIFTLVAGTYVLYWIGEIISQ-KGIGNGVSLIIFAGIVSRIPILFAILYLYQSERRVPVQYAKRIV-GR-----RI-YGGQSTYIPLRLIQAGILPIIFASSFIMFPATLGQF-------FPGT-----------------------------------------------WIE-NVARALTSR--------------------------------------------------------------------TSITYNLTFFLLVVFFTYFYT-EISFNPQELSDNLKKWGGFIPGVRPGKATAQ-YIAKIINRITLPAAIILGLIAIVPNYFFGA------------------------------VNIRAFY---FGGTSILIIIGVALETVQQIDAYVKMRHYEGLL-K
>SecY_Bacteria_Caldiserica_RLD18172
M-------------------------------------------------------PTKFEEI-FNIPDLRRR--VLFTLGILALFRLGTAIP--LPGVNAKALAAFFAQ-QK-----GTIFGFLDMFSGGAMRRVSIFALGVMPYINASIIMSLL--QTAVP-YLEKL-SK-EGEIGRRKITQITRYLTVLIAGIQGFGF----------TLWLK--TMKM--PG------GE---------QVLYGSGFGFRLLIILTIIVGTLLCMWLGEQITE-NGIGNGISLIIFTGIVARLPITALVVLVEQAHRRIPVQYTRRIV-GR-----KV-YGGQSTYLPLKVDQAGVIAVIFAVAFMTFPLTVSQF-------FPNS-----------------------------------------------PFF-QKVSDWLNR--------------------------------------------------------------------GSVLYNIVYAALIVFFCYFYT-AITFNPEDISENLKKWGGYIPGIRPGKPTAD-YINKILTRITLIGAVFVVFIAIMPQFLRVH------------------------------FKAPFW----FGGTALLIAVGVALDTVGQLEAHLIMRHYEGFM-K
>SecY_Bacteria_Caldiserica_RLD20134
M-------------------------------------------------------WETIKRA-FRLKELRKR--IWITLFLFILFRLGTYIP--VPGIDRAAIQALVQK--------GGFLALLDLFSGGGFGNFSIFALSVIPYINASIILQLL--TAVIP-ALERL-AK-EGEAGQKKMARYTRQLTIFLATLQAFSV----------VVMFQ---------------------------NYLVSTSILLKIVIISSLVAGSYIVLWLGEIMTD-KGIGNGVSLIIFAGIVSRLPLIVVVIFAYQAERRIPVQYAKRIV-GR-----KV-YGGQSTYIPLRLVQAGVLPIIFAVSVMMFPQTLGQF-------WPTS---------------------------------------------WFTLH-IATPFFGNP--------------------------------------------------------------------SGFRYNLIYFGLIVFFTYFYT-SLTYDPIKLGDDLQKYGGFIPGIRPGTRTAE-YIAGVLNKIVLPTSIFLGLVAVVPNLIFRN------------------------------MAVSAFV---FGGTSVLIIIGVSLETVREIEAYLLMRHYKGFL-K
>SecY_Bacteria_Caldiserica_WP014453645
M-------------------------------------------------------WETIRRA-FKLKELRQR--IYFTLFLFILFRLGTYIP--VVGIDRAQISNLLSQ--------GGFLALMDLFSGGGYTNFSIFALSVFPYINASIILQLL--SYVIP-SLEAL-VREGGEEGQRKMAQYTRYLTVALAALQAFSV----------IVIFR---------------------------NYLVNQSILLKLVIMASLIAGSYLVLWLGEIMTD-RGIGNGVSLIIFAGIISRIPLLVLVIFAYQSERRIPVQYAKRIV-GR-----KV-YGGQTTYIPLRLVQAGVLPIIFAVSFMAFPATIGQF-------FPNS---------------------------------------------WFTKH-IAQPIFGTP--------------------------------------------------------------------TSISYNLIYFFLIVGFTFFYT-EMTYDPIKLADDLKKYGGFIPGIRPGEPTAQ-YIASVLRKITLPTSIFLGLVAVIPNLVFRK------------------------------MTITSFV---FGGTSLLIIIGVALETMREVEAYLLMRQYEGFL-K
>SecY_Bacteria_Chrysiogenetes_TFG80389
M-------------------------------------------------------IRFIRNI-FAIPELRRR--VIFTLLLLAVYRMGSQIV--TPGLNSEALKQFFDA-LQ-----GTFFGFMDMFSGKNISRMTIFALGVMPYISASIILQLL--QVVWP-YLDRI-AK-EGELGKKKITQYTRYGTVLICLVQGGGI----------AIGLE--RMN---PN------GL---------PVVLNPGWGFRLLTILTLTTGTMFIMWLGEQISE-RGIGNGISLIIFAGIVVGLVVIAFICYVEMGQRRIPITYAKRIQ-GR-----KM-MGGQSTFLPLKVNTGGVIPIIFASSVITFPATILQF-------IKHP------------------------------------------------IA-QKITTQLTW--------------------------------------------------------------------GMPLYNLLYITSIIFFTYFYI-SIIFNPQDVSNNLQKYGGFIPGIRAGKNTSD-YIDSVLSKLTFIGAIYLALVALLPEFLMTGFKVGAL--PFVGDFLE----ANMPRWFYEGFNVKFY----FGGTSILIVVGVAMDTVQQIEAQLTMRNYDSFS-R
>SecY_Bacteria_Chrysiogenetes_TFH43320
M-------------------------------------------------------SNAVVNI-FRIPDLRKR--ILFTLVILIVYRIGAHIP--IPGINVDALSSYFTQAQS-----SGLLDFFDLFSGGAFKRFTIFALGIMPYISSSIILDLL--KVVFP-ALERL-SK-EGNEGQKKVTQYTRYGTVFLCAAQSFGL----------TFWMK--SMQTSAGGS----------------VVPEDSGIGFVIVTVVAITTGTMVLVWLGDVITE-RGIGNGISLIIMAGIVVHAPVVAASILLTLGQRRIPVQYGKKQT-GR-----TM-VQRSAQYIPLKVNAAGVIPIIFAAAIITFPTQMIGM-------AGGS---------------------------------------------SSPIL-NRVQFWLSP--------------------------------------------------------------------GQIPYMLLYSGLIIFFCFFYT-AIRFNPSEIADNLKKYGGFIPGIRPGQNTTD-YITSILNKINLSGAIFLALIAIVPDMVLRI----------------------------WPEQVSVEMAHLFGGTSLLIIVGVALDTLQQIESQLLMRHYDGFL-K
>SecY_Bacteria_Chrysiogenetes_WP013504997
M-------------------------------------------------------LGAFKHI-FTLPDLRKK--VLFTLGVLAVYRLGAHIP--LPGIDPQALSEFFSA-QS-----SALLTFFDMFSGGALGRVTLFALGVIPYISASIVLQLM--TVVVP-ALEKL-KK-EPD-GQKKITEYTRYATVVLAFVQGYGI----------GIGLE--AMTS--PS------GM---------PIVMYGGFSFQLMTAISLAAGTTFLMWLGEQVTE-RGVGNGISLLIFAGIVAAIPMIAAIVFIERGQRKIPVAYAKRMV-SG-----KV-VGGKNTYIPLKVNTAGVIPVIFASSIIAFPLTFGDM-------LERT-----------------------------------------------PNV-EMFMQLFSP--------------------------------------------------------------------GGWLYTGLLAAFIIFFCYFYT-AIIFNTKDVAENLRKNGGYIPSIRPGAETSM-YLDNVLSRLTFGGSLYLTLVAVSPTFLIKY------------------------------LSVPFY----FGGTALLIVVSVGMDTMNQIEAHLLSRSYDGFL-T
>SecY_Bacteria_Chrysiogenetes_WP027389356
M-------------------------------------------------------LAACKSI-FTLADLRSK--VLFTLGMLAIYRLGAHIP--LPGIDSQALADFFAS-QG-----SSLLNFLDMFSGGALGRVTLFALGIVPYISASIIIQLL--TVVVP-TLEKL-NK-DPE-GRKKVTEFTRYGTVALAFVQGWGV----------AIGMQ--SMQS--PD------GS---------MVVMNSGISFQLMTALSLTAGTTFLMWMGEQITE-KGVGNGISLLIFAGIVTAIPVTAAIVFIERGQRKIPVTYAKRMIGNG-----RP-SGSQSTYIPLKVNTAGVIPVIFASSIIVFPITLAEM-------LERT-----------------------------------------------PAV-EMFMELFAP--------------------------------------------------------------------GGMLYTLFFVGFIIFFCFFYT-AIIFNTKDVSENLKRNGGYIPSIRPGSETSY-YLDNVLSRLTLGGAIYLSAVSIMPTFLIKY------------------------------MSVPFY----FGGTALLIIVVVGMDTMNQIESHLLARSYDGFL-A
>SecY_Bacteria_Deferribacteres_PLX67603
M-------------------------------------------------------FKKIEEI-FSIPELRRR--ILWTLFFLFVYRIGAHVP--TPGIDGDALSQFFAQ-QS-----GNLLGFFDMFTGGALSRLTVFGLGIMPYISAAIILELM--TVAVP-HLAEL-KK-RGQEGRDKITRYTRYGTVAISLVQGMGI----------AIGLE--SMTS--PG------GS---------PVVMFPGMGFRIVTAITLTTGTVFLMWLGEKISE-KGLGNGISVIIFAGIIAGFPVTAAIVFMETSSRRLPIQYVRKGG-GG-----K--GNVATSYLPLKLNPAGVIPIIFAMSILAFPSTLATF-------SENA------------------------------------------------LV-QKISFFFSP--------------------------------------------------------------------SSVVYYFVTLGFIIFFTYFYT-SIIFNPDDIAENINKSGGVIPGKRPGTETAK-FIDYTLSRLTFVGAIYLGAVAILPQLIIQG------------------------------FNVPFY----FGGTSILIVIGVGMDVISKIEAHLVTHNYDGFL-K
>SecY_Bacteria_Deferribacteres_PMP72590
M-------------------------------------------------------FKKLEDI-FSVPELRKR--ILFTLFLLIVYRIGTHIP--TPGINSTALTEFFAR-QS-----GNILGFFDMFTGGALSRLTVCGLGVMPYISASIIMELL--AVVSP-YLAEL-KK-QGSEGRAKITKYTRYGTVLISMIQGTGI----------AIGLE--GMTS--PT------GA---------SVVIYPGWGFRIITALTLTAGTIFLMWLGEKITE-KGIGNGMSMIIFAGIVAAIPVTAGIVFVEAASRRIPIQYIKRGA-VG-----IR-GNVATSYLPLKLNTSGVIPIIFAASIISFPSTLASF-------SGSE------------------------------------------------LI-KRVGFYLSP--------------------------------------------------------------------SHFLYYLLYALLIVFFCYFYT-SIIFNPTDIAENIQRSGGVIPGKRPGSNTAE-FIDYTLSRLTFAGAIYLTIVAIMPQVILKF------------------------------FNVPFY----FGGTSVLIVIGVSMDVVNKIESHLITHNYDGFL-S
>SecY_Bacteria_Deferribacteres_WP013008454
M--------------------------------------------------------KKIEEI-FSIPDLRKR--VLFTLFLLIVYRIGTHIP--TPGINADALAQFFAR-QS-----GTLLGFFDMFTGGALKRLTVFGLGIMPYISAAIILELL--TVVSP-VLAEL-KK-QGAQGREKITKYTRYGTVLISAIQGLGI----------AIGLE--AMTS--PN------GS---------SVVLFPGWGFRLTTMITLTTGTVFLMWLGEKITE-KGIGNGISLIIFAGILARFPVTAAVIFMEISYRRIPIQYVRRGT-YA-----GMKSNVANSYLPIRLNPAGVIPIIFAASIVAFPSTLSTF-------ANNP------------------------------------------------II-AKIGYYFSP--------------------------------------------------------------------SSFTYYIIYVALIVFFTYFYT-SIIFNPDDIADNIEKSHGVIPGKRPGKPTAE-FIDYVLSRLTFVGALYLAVVAILPQIIIRQ------------------------------FNMPFY----FGGTSLLIVIGVGLDVMQKIESHLISHNYDGFI-K
>SecY_Bacteria_Deferribacteres_WP013009735
M-------------------------------------------------------FKKVEEI-FSIPELRRR--ILWTLFFLFVYRIGAHVP--TPGIDGEALSQFFAQ-QS-----GNLLGFFDMFTGGALSKLTVFGLGIMPYISAAIILELM--TVAVP-HLAEL-KK-RGQEGRDKITRYTRYGTVAISLVQGMGI----------AIGLE--GMTS--PG------GS---------PVVMFPGTGFRIVTAITLTTGTVFLMWLGEKISE-KGLGNGISVIIFAGIIAGFPVTAAIVFMETSSRRLPIQYVRKGG-GG-----K--GNVATSYLPLKLNPAGVIPIIFAMSILAFPSTLASF-------SENL------------------------------------------------LV-QKISFFLSP--------------------------------------------------------------------SSWVYYAVTLGFIIFFTYFYT-SIIFNPDDIAENINKSGGVIPGKRPGVETAK-FIDFTLSRLTFVGALYLGAVAILPQLIIRG------------------------------FNVPFY----FGGTSILIVIGVGMDVISKIEAHLVTHNYDGFL-K
>SecY_Bacteria_Deferribacteres_WP013451607
M-------------------------------------------------------FKKIEDI-FSVPELRKR--ILFTLFLLIVYRIGTHIP--TPGINSTALTEFFAR-QS-----GNILGFFDMFTGGALSRLTVCGLGVMPYISASIIMELL--AVVSP-YLAEL-KK-QGSEGRAKITKYTRYGTVLISMIQGTGI----------AIGLE--GMTS--PT------GA---------SVVIYPGWGFRIITALTLTAGTIFLMWLGEKITE-KGIGNGMSMIIFAGIVAAIPVTAGIVFVEAASRRIPIQYIKRGA-VG-----IR-GNVATSYLPLKLNTSGVIPIIFAASIISFPSTLASF-------SGSE------------------------------------------------LI-KRVGFYLSP--------------------------------------------------------------------SHFLYYLLYALLIVFFCYFYT-SIIFNPTDIAENIQRSGGVIPGKRPGSNTAE-FIDYTLSRLTFAGAIYLTIVAIMPQVILKF------------------------------FNVPFY----FGGTSVLIVIGVSMDVVNKIESHLITHNYDGFL-S
>SecY_Bacteria_Deferribacteres_WP013885679
M-------------------------------------------------------FKKIENI-FSVPELRRR--ILFTLALLIVYRIGTHVP--TPGINSDALQQFFAQ-QS-----GNILGMVDMFTGGALSRLTVFGLGIMPYISASIIIQLL--TVVVP-HLAEL-KK-QGSEGQEKITKYTRYGTVGISAVQGLGI----------AIGLE--AMNS--PT------GT---------AVVMFPGWGFRLVTALTLTTGTVFLMWLGERITE-KGIGNGISLIIFAGIVARFPVTAAIVYVEISSRRLPIQYVRKAG-AG-----TRGGNVSNSYLPLKLNPANVIPIIFAASIMSFPSTLSTF-------SQNS------------------------------------------------IF-SQIGVWFSP--------------------------------------------------------------------SSPVYYILYVVLIVFFTYFYT-SIIFNPDDVADNIQKSGGVIPGKRPGKATSD-FIDYVLSRLTFIGALYLSVLAILPQFIISW------------------------------FNVPFY----FGGTSLLIVIGVGLDLIQRIESHLITHNYDGFL-K
>SecY_Bacteria_Deferribacteres_WP022850599
M-------------------------------------------------------LQKIEDI-FSIPELRKR--ILYTLFFLFVYRIGAHVP--TPGIDGGALAEFFAQ-QS-----GNLLGFFDMFTGGALSRLTVFGLGIMPYISAAIILELL--TVAVP-HLAEL-KK-QGKEGRDKITRYTRYGTVLISSIQGMGI----------AIGLE--AMTS--PS------GA---------PVVMFPGWGFRLVTMITLTTGTVFLMWLGEKISE-KGLGNGISIIIFAGIVASFPVTAAIVFMETSQRRLPIQHVKRAG-TT-----IR-GNAGSSYLPLKLNPAGVIPIIFAMSILAVPSTLATF-------STND------------------------------------------------LV-QKISFMFSP--------------------------------------------------------------------NSAFYYLLSVATIIFFTYFYT-SIIFNPDDIAENINKGGGVIPGKRPGQATAD-FIDYTLSRLTFVGAIYLAAVAILPQLIIKG------------------------------FNVPFY----FGGTSLLIVIGVGMDVINKIETHLVSHNYDGFL-K
>SecY_Bacteria_Deferribacteres_WP023276838
M-------------------------------------------------------FKKIEEI-FSIPELRKR--ILMTLMLLAVFRIGAHVP--TPGVNGHALSQFFQN-AG-----NSLLGFFDMFTGGALEKLTVFAMGVMPYISASIIMELL--AVVIP-TLAEL-KK-RGSEGRAKITKYTRYLTVVVAVIQGLAI----------SIGIE--NMRA--PD------GS---------PIVFMDGWQFRFIATLTLTTGTMFLVWLGEKITS-YGVGNGMSLIIMAGIISSFPAFIAIVFMETSQRRLPIQYVRKGN-AG-----GT-VNAGNSYLPLRLNPAGVIPIIFASTLITLPATLATF-------MPQD-----------------------------------------------PLV-QKTNFFFSP--------------------------------------------------------------------EYPVYYVLELILIVFFTYFYT-SIIFNPTDIADNINKSGGVMPGKRPGIETAN-YIDYVLTRLTFVGAIYLAVVSVMPQLFIRA------------------------------FGLPFY----FGGTSLLIVVGVGLDVIQKIESHLLTHNYDGFL-K
>SecY_Bacteria_Deferribacteres_WP128466083
M-------------------------------------------------------LKKFEDI-FSIPELRKR--ILYTLLFLFIYRIGAHVP--TPGIDGGALSEFFAQ-QS-----GNLLGFFDMFTGGALSKLTVFGLGIMPYISAAIILELL--TVAVP-HLSEL-KK-QGNEGREKITKYTRYGTVLISAVQGMGI----------SIGLE--SMTS--PG------GV---------HVVMFPGWGFRLVTMITLTTGTIFLMWLGEKITE-RGLGNGISVLIFAGIVASFPVTAAIVFMETSQRRLPIQHVKRVA-AG-----PQHGNVNSSYLPLKLNPAGVIPIIFAMSILAVPSTLATF-------STNE------------------------------------------------IV-QKISFWFTP--------------------------------------------------------------------SSAMYYVFSLVMIIFFTYFYT-SIIFNPTDIAENINKGGGVIPGKRPGEHTAA-FIDYVLSRLTFVGAVYLSAVALLPQLFISG------------------------------FNVPFY----FGGTSLLIVIGVGMDVISKIETHLVSHNYDGFL-K
>SecY_Bacteria_Deferribacteres_WP132872122
M-------------------------------------------------------FKKIEEI-FSIAELRKR--ILWTLFFLFVYRVGAHVP--TPGIDGEALSQFFAQ-QS-----GNLLGFFDMFTGGALSKLTVFGLGVMPYISASIIIELM--SVAVP-HLAEL-KK-RGQEGRDKITRYTRYGTVLISMIQGLGI----------AIGLE--GMMS--PT------GS---------PIVMYPGFGFRLLTALTLTTGTVFLMWLGEKITE-KGLGNGMSVLIFAGIIAGFPVTAAIVFMETSQRRIPIQYVRKGG-GG-----S--SAATTSYLPLRLNPAGVIPIIFAMSILAFPSTLATF-------SQNP------------------------------------------------VV-QKISLYFSP--------------------------------------------------------------------SHVFYYVITVAMIVFFTYFYT-SIIFNPNDIADNINKSGGVIPGKRPGAETSG-FIDYTLSRLTFVGAIYLGAVAVLPQLIIQG------------------------------FNVPFY----FGGTSVLIVVGVGMDVISKIEASLVTNNYDGFL-K
>SecY_Bacteria_Dictyoglomi_PMQ00985
M-------------------------------------------------------FDTLIRA-FRLPDLRKK--ILFTLFIFAVYRFGAHIP--VPGVDRVALSNLFKS--------QGLLGFLDLFTGGALARFSIFAMGITPFINASIMMELL--TVIFP-SLGAL-KK--EEDGRQKLTRYARNLTVLLAAIEALGL----------TIFMH--NY-----------------------KVIPQLTPLYVLTTVITLTAGTTFIMWLGEQISQ-YGIGNGVSLLILASILARFPIIVGVVWEESAERRIPVQYSRRVV-GR-----RV-YGGQSTYLPLKLNQAGVIPIIFAITILMIPQTIGQF-------VNVP------------------------------------------------TV-KSAMSIFSP--------------------------------------------------------------------NSFLYPILYFLLVLGFTYFYS-SIVFDPSELAENFKKYGGFIPGVRPGKPTED-YLANTLNKLNFFGGIFLGIIALIPTFIERL------------------------------TGVTEFQ---LGGTSILIMVGVILETIKAIEAQMIMKSYEGFL-K
>SecY_Bacteria_Dictyoglomi_WP012547188
M-------------------------------------------------------FDTLLRA-FRIPDLRKK--ILFTLFIFAVYRLGAHIP--VPGVDRVALANLFRS--------QGALGFLDLFTGGALARFSIFSMGIIPFINASIMMELL--TAVFP-SLAEL-KK--EEDGRKKLTRYARNLSVLLAAIEAFGL----------TIFMH--NF-----------------------KVIPSLSPLYVVSSVITLTAGSTFIMWLGEQISQ-YGIGNGVSLLILTSIVARFPIIIGVVWEESAERRIPVQYSRRIV-GR-----RV-YGGQSTYLPLKLNQAGVIPIIFAITILMVPQTFIPV-------VKIG------------------------------------------------WL-KAFLSIFSP--------------------------------------------------------------------SSVLYPIIYFLLVLGFTYFYS-SIVFDPADLAENFKKYGGFIPGVRPGKPTEE-YLQRTLNRLNFFGGVFLGIIALLPTFIERI------------------------------TGVTEFQ---LGGTSILIMVGVILETIKALEAQMIMKSYEGFL-R
>SecY_Bacteria_Dictyoglomi_WP012583364
M-------------------------------------------------------FDTLVRA-FRIPDLRKK--ILFTLFIFAVYRLGAHIP--VPGVDRVALANLFRS--------QGALGFLDLFTGGALSRFSIFSMGIIPFINASIMMELL--TAVFP-SLAEL-KK--EEDGRKKLTRYARNLSVLLAAIEAFGL----------TIFMH--NF-----------------------KVIPSLSPLYVISSVITLTAGSTFIMWLGEQISQ-YGIGNGVSLLILTSIVARFPIIIGVVWEESAERRIPVQYSRRIV-GR-----RV-YGGQSTYLPLKLNQAGVIPIIFAITILMVPQTFIPV-------AKVS------------------------------------------------WL-KAILGIFSP--------------------------------------------------------------------NSVLYPIIYFLLVLGFTYFYS-SIVFDPADLAENFKKYGGFIPGVRPGKPTEE-YLAKTLNRLNFFGGVFLGIIALLPTFIERL------------------------------TGVTEFQ---LGGTSILIMVGVILETIKTLEAQMIMKSYEGFL-R
>SecY_Bacteria_Elusimicrobia_OGR59380
M-------------------------------------------------------LRKFADI-AEVPDLRRR--VLFALGCLAVYRFGAAIP--IPGINGEALRAIFQA-QT-----STLLGILNIFSGGALAQFSIFSMGVMPYINASIIMSLLQGAHVIP-YLDRL-HK-EGELGRRKLNQLTRYLTLFLAAFQSFGL----------TIMIT--KMPT--PG------GI---------PVVADPTWFFYFVTVLTLTTGTVFIMWLGEQMTE-RGIGNGVSLIIFAGIVDKLPGVTAVIWVETAQRKIPVQYAKRVV-GR-----KM-YGGAQSFLPLKVDQSGVIAVIFAVSLLAVPMTVAQF-------MPNS-----------------------------------------------AAA-QQVLEWMNR--------------------------------------------------------------------GSWHYQVIYAALIIFFCYFYN-SVSINPVDLAENMKKSGGFVPGIRPGEPTAQ-YIEWVLERITLGGALFVAAVAVLPEIARQS------------------------------YSIPFY----FGGTSMLIVVGVALDTMGQLEAHLIMRHYEGFL-K
>SecY_Bacteria_Elusimicrobia_OGR80270
M--------------------------------------------------------QQITDI-FKIEDLKKR--IFFVLGALAVYRLGATIP--IPGINTAALQALFEA-QK-----GSLLGFLDIFSGGALGRFSIFSMGVMPYINASIIMSLIQGAHIFP-VLDRL-QK-EGESGRKKITQFTRYFTLFLAAFQSLGL----------TIALT--KMQA--GG------GP---------SIVTNPTFGFYFVTVLTLVTGTMFVMWLGEQITE-RGIGNGISLIIFAGIVEGLPIVGFVIWVETAQRKIPVQYAQRMV-GR-----KM-MGGASTFLPLKVDQSGVIAVIFAVSLLSVPYTVGSF-------NPDA-----------------------------------------------AWA-QKLMGFMNH--------------------------------------------------------------------TSLLYQLFYVALIIFFCYFYN-SVSINPKDLAENMKKWGGFIPGIRPGEPTAQ-HIEWVLNRITLGGALFVSAIAVLPDYLRAK------------------------------FNVPFY----FGGTSLLIVVGVALDTIAQTEAHLVMRNYEGFY-K
>SecY_Bacteria_Elusimicrobia_OGR93239
M------------------------------------------------------QNNPLLDI-FKVPELKRR--ILFTIGIIAVYRIGAIIP--IPGVNAEALRSLFAN-QQ-----NSLLGFLNIFSGGALSHLSIFSMGIMPYINSSIIMSLLQGAHVIP-YLDRL-AK-EGEQGRKRMNQITRYLTLALGGLQSFGL----------TFAIT--KMPM--PG------GA---------PIVTNPTAGFIALTVLTLTTGTVFIMWLGEQITE-RGIGNGVSLIIFSGIVERMPVTGLVVWVETAQRKIPVQYAKRVV-GR-----RM-YGGASTYLPLKVDQSGVIAVIFAVSLLTVPLTVAQF-------MPDS-----------------------------------------------PWA-ARIAKW-DN--------------------------------------------------------------------GNWGYQSVYAALIIFFCYFYN-SVAFNPTELADNLRKWGGFVPGIRPGEATAR-YISQILERITLGGALFVAALAVLPQYLQRM------------------------------LRAPQDLSYLFGGTSLLIMVGVALDTIGQIQSHLIMRHYDGFF-K
>SecY_Bacteria_Elusimicrobia_OGS02190
M-------------------------------------------------------LKSFADI-FKVPELKRR--VLFTLLIIAAYRLGAAIP--IPGVNAAALKSLFAA-HQ-----NSLLGFLDMFSGGALGRLSIFSMGIMPYINASIIMSLLQGAHVLP-YLDRL-TK-EGEQGRKKINQITRYGTLALGFIQSFGL----------AMAIS--RMPA--PG------GM---------PIVDNPSAAWITLTVMTLVTGTVFIMWLGEQVTE-NGIGNGISLIIFAGIVDRLPVTTLVVWVQTAQRKIPVQYAKRVV-GR-----KM-YGGSSTFLPIKVDQSGVIAVIFAISLLSTPLTVAQF-------FPNA-----------------------------------------------VWA-KTISDLWNR--------------------------------------------------------------------ASLAYELVYASLIIFFCYFYN-SVSFNPKELAENMKKWGGFIPGLRPGEPTAE-YIQKVLERVTLGGAVFVAAIAVLPDYMRHF------------------------------MNAPFF----FGGTSLLIVVGVALDTIGQIESHLIMRHYEGFM-K
>SecY_Bacteria_Elusimicrobia_OGS04812
M--------------------------------------------------------QQITDI-FKIEDLKKR--IFFVLGALAVYRLGATIP--IPGINTAALQAIFDS-QK-----GSLLGVLDIFSGGALGRFSIFSMGVMPYINASIIMSLVQGAHIFP-MLDRL-QK-EGESGRKKITQFTRYFTLFLAAFQSLGL----------TIAMT--KMQA--GG------GP---------TIVINPTLGFYFVTVLTLVTGTIFVMWLGEQITE-RGIGNGISLIIFAGIVCALPIVGFVIWVETAQRKIPVQYAQRMV-GR-----KM-YGGASTFLPLKVDQSGVIAVIFAVSLMSVPYTIGSF-------NPGA-----------------------------------------------PWA-QKLMAMMNH--------------------------------------------------------------------TSILYQLVYVGLIVFFCYFYN-SVSINPKDLAENMKKWGGFIPGIRPGEPTAQ-HIEWVMNRITLGGALFVSLIAVLPDYLRAK------------------------------FNVPFY----FGGTSLLIVVGVALDTIAQTEAHLVMRNYEGFY-K
>SecY_Bacteria_Elusimicrobia_OGS05738
M-------------------------------------------------------LESATDI-VKIKALRNK--VLFTLGCLAVFRVGAAIP--VPGINTEAVRNLFAA-HQ-----NTLLGFLDIFSGGALGQFSIFSMGVMPYINASIIMSLLQGAHVVP-YLDRL-AR-EGELGRRKLNQYIRYLTLVLAAFQSFGL----------TIAMS--NMPT--PG------NI---------PVVSDPTIGFYLMTVLTLTTGTVFIMWLGEQITE-RGIGNGVSLIIFAGIIDRLPVIGLVVWLETGQRKIPVQYAKRVV-GR-----KM-YGGASTYLPLKVDQSGVIAVIFAVSILAVPMTLIQF-------AQAS-----------------------------------------------PWA-QKIQGFMTS--------------------------------------------------------------------QNMFYEMIYVGLIIFFCYFYN-SVSINPDDLAENMKKWGGFVPGIRPGPPTAQ-YIQWVMERITLVGALSVAALAVLPDLLRNW------------------------------LNVPFF----FGGTSLLIVVGVGLDTIGQLEAHLIMRHYEGFL-K
>SecY_Bacteria_Elusimicrobia_OGS12885
M--------------------------------------------------------QNVTDI-LKIEELKKR--ILFVLGALAVYRLGAVIP--IPGINTAALQAIFAA-QS-----GSILGFLDIFSGGALGRFSIFSLGVMPYINASIIMSLVQGAHVFP-VLDRL-QK-EGETGRRKIVQFTRYFTLALATLQSIGL----------TLAMT--KMEA--GG------GP---------SIVLNPTFSFYFVTVLTLVTGTVFVMWLGEQITE-RGIGNGISLIIFAGIVNGLPVTAFVIWVETAQRKIPVQYAQRMV-GR-----KM-YGGASTFLPLKVDQSGVIAVIFAVSLLSVPYTIGSF-------NPGA-----------------------------------------------PWA-QKLMSLMGH--------------------------------------------------------------------TSLLYQLVYVGLIIFFCYFYN-SVSINPKDLAENMKKWGGFIPGIRPGEPTAA-HIEWVLNRITLAGALFVSLIAVLPDYLRVK------------------------------FNVPFY----FGGTSLLIVVGVALDTVAQTEAHLVMRNYEGFY-K
>SecY_Bacteria_Elusimicrobia_OIO07992
M--------------------------------------------------------TDPLAH-IKSSSIPKR--SLITLGLLAAYRLGAAVP--VPGAEG----------------------------------LGLFSAGILPYVAAAVAVSLA--APFVG-TLAAW-RR-GGKGGRESLFYATRFAGFAVSAAYAYRL------------------------------------------AAPGAPSMVTAAQATLTLTAGAILLLWIAEEITD-SGIGNGVILILLVDAVLGFGVWACVVAIETAHRKFTVRYSAKIV-GR-----QM-MAGQKTTLPVKVNAAGILGAA------AVLPLLAWL---------------------------------------------------------------PD--------------------------------------------------------------------------AHPVLIPVIALLVGFFTFYFN-DAAGDPKEMAATIQTMGGYLPGVRSGEATVE-HFENLRDRLSLGSAFALAALTAVWESVRAA------------------------------VGLPAS----VSAPVLVLAGGAAFDLLNQAQGRAMLEQNDGSMLR
>SecY_Bacteria_Elusimicrobia_OIO11168
M-------------------------------------------------------IKQITNI-IEVPALRKR--VLFTLMCLAVYRLGAAIP--IPGINGEALRSIFQA-QS-----SSLLGILNIFSGGALGQFSIFSMGVMPYINASIIMSLLQGAHVIP-YLDRL-HK-EGELGRRKLNQLTRYVTLFLASFQSFGL----------TIMIT--KMPT--PG------GI---------PVVTDPDWFFYTVTVLTLTTGTVFIMWLGEQMTE-EGIGNGISLIIFAGIVEAFPVIMSVVWVETAQRKIPVQYAKKMV-GR-----KQ-FGGAQSFLPLKVDQSGVIAVIFAVSLLAVPMTVVQF-------MPQS-----------------------------------------------ASG-QKISSFLQG--------------------------------------------------------------------GGWLYNSVYALLIIFFCYFYN-SVSINPEDLADNMKKSGGFIPGIRPGKPTAD-FIEWVLERITLGGALFVAAIAVLPEIFRRQ------------------------------YSIPFF----IGGTALLIVVGVALDTMGQLEAHLIMRHYDGFLGK
>SecY_Bacteria_Elusimicrobia_PCI36666
M--------------------------------------------------------TDVAAQ-FQSSSVPKR--LLVTAGLLTATRLGHVIP--VPGSES----------------------------------LTLFSGGITPYLLAAVLVSLL--RPFLS-SLSAH-FE-AGASGREKLDSITRYVTAVFAVLLVVDF---------------------------------------------SAPLNLASAHTVLTVAAGSMLLLFIAEEITE-SGLGSGVAWLVLIDIARGFPILALVVAIETAQRKITVMYSARVV-GR-----QM-MAGQKNAIPVKVNSAGIIGAL------AVLPIFFFF---------------------------------------------------------------PA--------------------------------------------------------------------------GNFATVILATLLIGFFTWYYS-GSTGDPNEIAKTIQNSGGYIPGIRPGEGIAS-HFSDISDKISLGGAAGFALITLIWESIRVG------------------------------LDLPGP----LAAPFLIIAAGTIMELLNQGQGRMMLEQGDGHMMR
>SecY_Bacteria_Elusimicrobia_PCI36999
M-------------------------------------------------------FKKIADI-IEVPALRKR--VLFTLMCLAVYRLGAAIP--IPGINAEALRQIFAN-QS-----SSLLGMLNIFSGGALGQFSIFSMGVMPYINASIIMSLLQGAHVIP-YLDRL-HK-EGELGRRKLNQLTRYVTLFLASFQSFGL----------TIMIT--KMPT--PS------GI---------PVVTDPNWFFYAVTVLTLTTGTVFIMWLGEQMTE-DGIGNGISLIIFAGIVNAFPVILSVVWVETAQRKIPVQYAKKVV-GR-----KM-FGGSQSHLPLKVDQSGVIAVIFAVSLLAVPMTVVQF-------MPQS-----------------------------------------------ATG-QQVASFLQG--------------------------------------------------------------------GSWIYNIIYGLLIIFFCYFYN-SVSINPEDLADNMKKSGGFIPGIRPGKPTAD-YIEWVLERITLGGALFVASIAVLPEIFRRK------------------------------YSIPFF----IGGTALLIVVGVALDTMGQLEAHLIMRHYDGFL-K
>SecY_Bacteria_Elusimicrobia_PCI40246
M----------------------------------------ALCYRSQEQEGTFRVRYGDFIP-EIKPETRNR--ILFTIGALIAYKIGSIIP--IPGLNLDVIRALTSS-------DPTNLASSNKFVAGAMGQFSILSLGIRPFLAAAGFLYLV---KIAG-FFS---AD-GGDIWRRRVLRLTILFAAVHACLIAATF-----------NSMP--TPSGL--------------------SIVNASSVPFFPVAVISLTAGALFAPWLAQQITK-RGVANGVLVLIFLDLSSLFGIVGAVVFMESLQLKIPVQLERKKV-GN-----KV-YPETRTFLPIHMSQVGVAAIAISSGITAIPLTVFGF-------FPSL-----------------------------------------------AVA-GAMADFFRF--------------------------------------------------------------------GHMGGRIFLLCLIVAACYVIA-AICFDIKSLGQIIEKSGGEMEGRKDASPISE-FIEGRLEKVLLVGGIYAATIASLSWSLDLI------------------------------PKLSHA----FAGVEILLMIALARDIFSGLRFYNSNNSGE-GK-I
>SecY_Bacteria_Elusimicrobia_PIP84063
MAAQNGFVYHPERRVRFRLDVRPAIDAEADIHEVLFYPESRAVLTPIRPGIDRILRMTDPLAH-IKSSSIPKR--SLITLGLLAAYRLGAAVP--VPGAEG----------------------------------LGLFSAGILPYVAAAVAVSLA--APFVG-TLAAW-RR-GGKGGRESLFYATRFAGFAVSAAYAYRL------------------------------------------AAPGAPSMVTAAQATLTLTAGAILLLWIAEEITD-SGIGNGVILILLVDAVLGFGVWACVVAIETAHRKFTVRYSAKIV-GR-----QM-MAGQKTTLPVKVNAAGILGAA------AVLPLLAWL---------------------------------------------------------------PD--------------------------------------------------------------------------AHPVLIPVIALLVGFFTFYFN-DAAGDPKEMAATIQTMGGYLPGVRSGEATVE-HFENLRDRLSLGSAFALAALTAVWESVRAA------------------------------VGLPAS----VSAPVLVLAGGAAFDLLNQAQGRAMLEQNDGSMLR
>SecY_Bacteria_Elusimicrobia_PIU18065
M-------------------------------------------------------IDSLGNI-LKVKELMKK--IGFTFLILAIYRVGTTVP--LPGVNAGALQAFFKG-RE-----G-ILGFLNMFSGGAMERLSIFALGIMPYINASIIMSLL--QTSVP-YLEKL-SK-EGGPGREKITRLTRYATLVIGMVQGFGL----------TYWIE--SMKA--PG------GE---------PVLLFGGFGFRMLLVLTMLTGTMLVMWLGEQITE-NGIGNGISLIIFTGIVARFPILALTVFIEEAQRRVPIQYAQRVV-GR-----KV-YGGQSTYLPLKVESSGVIAVIFAMAFMNFPLMVAQF-------FPET-----------------------------------------------AFY-EKIKIFFSP--------------------------------------------------------------------GNAVYIAFYAILIVAFCYFYT-MITFDPKNIAENLKKSGGFIPGIRPGEQTAN-KIKEIMYRIIMIGSVFVVFIAVLPEFLRTG------------------------------MHMPFY----FGGTALLIIVGVAMDTMGQVESQMIMRHYDGFL-K
>SecY_Bacteria_Elusimicrobia_PIU83022
M-------------------------------------------------------IESFGDI-FKVPELKKK--VLFTAVIIVAYRIGVAIP--IPGIDITAFKAFFAQ-QS-----NTLFGFMDMFSGGALSRLSIFTLGIMPYINASIIFSLL--QATVP-YLEKL-SK-EGETGRKKITQWTRYSTLILAVIQSLGL----------TLFMI-MPMKA--PG------GA---------SVVANPGAMFVFITVLTMTTGTVFIMWLGEQITE-SGIGNGISLIIFAGIVDRLPITALVVWLETGQRKIPVQYAKRVV-GR-----KM-YGGQSTFLPIKVDQSGVIAVIFAVSLMSVPMTLAQF-------THSS-----------------------------------------------DFM-KKFVEWWMR--------------------------------------------------------------------GSVLYEVLYAVLIIFFCYFYN-SITLNPKDIAENMKKWGGFVPGIRPGEPTAN-YIQWILVRITLGGAIAVAIIAILPDYLRKF------------------------------INVPFF----FGGTALLIVVGVALDTISQIESHLIMRHYDGFL-K
>SecY_Bacteria_Elusimicrobia_PIV19375
M-------------------------------------------------------INTFGDI-FKVQDLKRK--IGFTFLILAVYRVGTTVP--LPGVNAGALQAFFAR-QE-----G-VMGFLNMFSGGAMERLSIFALGVMPYINASIIMSLL--QTAVP-YLEKL-SK-EGAPGREKITRMTRYATLIIGSVQAFGL----------TYWIQ--SMKS--PG------GE---------AVLMFTSFGFRLLLVVTMLTGTMLVMWLGEQITE-SGIGNGISLIIFAGIVAGFPILALTVFIEEAQRRIPIQYAQRVV-GR-----KV-YGGQSTYLPLKVESSGVIAVIFAMAFMSFPLMIGQF-------FPGS-----------------------------------------------ALF-EKIQVFFSP--------------------------------------------------------------------GNMVYIVVYAVLIVAFCYFYT-LLTFDPKNIADNLKKSGGFIPGVRPGEQTAN-KIKTVMYRIILVGAIFVVFIAIVPMILRN-------------------------------FNMPFY----FGGTALLIIVGVALDTMGQVESQLIMRHYDGLL-K
>SecY_Bacteria_Elusimicrobia_PKN00370
M-------------------------------------------------------INSFGDI-FKVQDLKRK--IGFTFLILAVYRVGTTVP--LPGVNAAALQAFFAK-QE-----G-VMGFLNMFSGGAMARLSIFALGIMPYINASIIMSLL--QTAIP-YLEKL-SK-EGAPGREKITRVTRYATLLIGSVQAFGL----------TYWIQ--SMKA--PG------GE---------AVLMFTGFGFRLLLVVTMLTGTMLVMWLGEQITE-SGIGNGISLIIFTGIVAGFPILALTVFIEEAQRRIPIQYAQRVV-GR-----KV-YGGQSTYLPLKVESSGVIAVIFAMAFMSFPLMIGQF-------FPGS-----------------------------------------------ALF-EKLQIFFSP--------------------------------------------------------------------GNIVYIIVYAVLIVAFCYFYT-LLTFDPKNIADNLKKSGGFIPGVRPGEQTAE-KIKTVMYRIILIGALFCVFIAIVPMILRN-------------------------------FNMPFY----FGGTALLIIVGVALDTMGQVESQLIMRHYDGLL-K
>SecY_Bacteria_Elusimicrobia_TET40241
M-------------------------------------------------------LKSVADI-FKIPELKKK--VLFTLGILAVYRLGAAIP--TPGIDASALKAFFET-QK-----GTLFGFLDMFSGGALNRLSIFSLGIMPYINASIIMSLL--QTAVP-YLERL-SK-EGEFGRRKITQITRYATLVIAAIQAFGL----------TFWMQ--TMKS--PG------GA---------AVVKNPGLSFQLMTILTLTTGTVFIMWLGERITE-RGVGNGISLIIFAGIVDRLPITASVVWVEQAQRKIPVQYAKRIV-GR-----KM-YGGQSTFLPLKVDQSGVIAVIFSVAIMMFPATIAQF-------FPNV-----------------------------------------------GLM-QKISGFLRP--------------------------------------------------------------------GQWIYTIMYGGMIIFFCYFYT-AITFNPKDLADNMRKWGGFIPGIRPGQSTAS-YIDRVLTRITLAGALFVVCIAILPQYPISW------------------------------VNAPPMLATIFGGTAILIVVGVALDTIGQIESHLIMRHYEGFM-K
>SecY_Bacteria_Elusimicrobia_WP012415563
M------------------------------------------------------ANNTVANI-FNAPELKKR--LLFVLGAIFVFRVAAAIP--IPGINTDVIKQIFAM-QQ-----HGVLGFLDIFSGGAMSRFSILALGIMPYINASIIMGLVRGAHLIP-ALDRM-HK-EGEAGRRKENQITRVFALILACVQGFGL----------TFALG--KMSA--PG------GI---------SAIVDPSIAFYITTTLTLATGTMFVMWLGEQITE-KGIGNGISLIIFAGIVDRLPIMILVVWVETAQRQIPVQYAKRQI-GN-----KV-YGGQTSYLPLKIDQSGVIAVIFASSIIYMPLTIAGF-------NPES-----------------------------------------------TWA-IKITEFMGR--------------------------------------------------------------------GHLAYFAIFASLIIFFCYFYN-SMTINPSDLAENMKKNGGFIPGIRPGEPTKN-YLEWVLNRITLSGAIFVCLIAIMPDIARIK------------------------------FNVPFY----FGGTSLLIVVGVALDTAGQIQAHLMARDYEPLM-K
>SecY_Bacteria_Elusimicrobia_WP087289304
M------------------------------------------------------ANNTVANI-FNAPELKKR--LLFLIGALAVFRIAAAIP--IPGINTDVLKQLFAA-HQ-----NGILGFMNIFSGGALGKFSILALGIMPYINASIIMGLVRGAHIFP-ALDRM-HK-EGESGRRKENQITRIFALFLALLQGAMM----------TFAIT--KVEG--AG------GV---------SAVVNPSFMFFVTTVLTLAAGTMFVMWLGEQITE-KGVGNGISLIIFAGIVDRLPITALVVWLETAQRQIPVQYAKRQV-GN-----KT-YGGQTSYLPLKIDQSGVIAVIFASSVISLPLTIASF-------NQEA-----------------------------------------------PWA-QKMLEAMNH--------------------------------------------------------------------SSWLYMLVFSALIIFFCYFYN-SMTINPSDLADNMKKWGGFIPGIRPGEPTKN-YIEWVMNRLTFCGAIFVCLIAVLPDFFRAE------------------------------FNVDFY----FGGTALLIVVGVALDTVGQVQAHLLARNYEPLM-K
>SecY_Bacteria_FCB_KMQ51405
M-------------------------------------------------------LETVKNI-FRIPELKKR--IIFTLIIVFIYRIGGHVP--TPGVNPSVLAEFFGG-HQ-----NSLFGLYDMFVGGAFKRLTVFALGIMPYISASIIIQLM--GTVFP-YFHKL-QR-EGAEGRKKITQYTRYGTVLLALIQAVGI----------SIFIQ--NITSD-AGE-----SA---------VIPFMQGFLFTFTTAISLTTGTILIMWLGEQITS-RGLGNGISLIIFIGIIARLPMTGFIVLMTQAMRRIPIQTPKKVV-GT-----KM-YAGQNTVLPLKLNMAGVIPIIFASSLMTFPGMIRNF-------FPES-----------------------------------------------MVM-EDISRIFAP--------------------------------------------------------------------GGILYSLIYALLIIFFTYFYT-AIIFNPVDIADNLKRSGGFIPGIRPGKKTAE-FLDNVLTRITLPGSVFLAFIAIAPFMVMSG------------------------------LRIDFY----FGGTSVLIVVGVALDTLQQLESHLQNRNYEGFM-K
>SecY_Bacteria_FCB_KPK80083
M-------------------------------------------------------ANPIQSL-LRAPELKQK--LLFTLGCLAVYRLGAHIT--VPGVDVIALRDLAAQ-IQ-----GTLFGLYDMFVGGGLQRATIFALGIMPYISASIMFQLL--AAVFP-TIEKM-QK-EGEEGRKRLNQWTRYTTVGLCILQGYAY----------AIFLE--SASGAQA------------------PIVPDAGWGFRLMTVLTLTTGGVFIMWLGEQITE-RGIGNGMSLLIFFGIVEGFPVIAGTVAVTMAARKIPVQIPRKVV-GR---G-RI-REGQKSFIPLRINSAGVMPIIFAQSIIVVPGTIASF-------SNMT------------------------------------------------VL-RTLSDLFQP--------------------------------------------------------------------GNTLYYLTYTVLIVFFTYFYT-AIIFNPVDLAENLNKQGAFVPGVKPGARTAE-YIDYVLTRITLPGSLFLAAIALVPFLIFAW------------------------------FDIRLFF---FGGTALLIVVGVALDTVQQMQQHLLLRHYEGFM-K
>SecY_Bacteria_FCB_KPL01655
M-------------------------------------------------------IDTIKNI-FKIPELRKR--IFFTLGLLVVYRIGGHIP--TPGVDVTVMAEFFRG-AR-----GSLFGLFDMFVGGAFGKATIFSLGIMPYISASIIMQLL--GAVVP-YFQKL-QK-EGEEGRRKITQYTRYGTVLIAAVQSLAT----------AVFLE--SLNV--G-------GR---------YVVSNPGVGFKLLTMITFTSGTIFIMWLGEQITE-KGIGNGISLIIMIGIIARLPAIAAIVLVTRAQRKIPVQYAKRVI-GR-----KM-YGGQSTHIPLSVNTAGIIPIIFAQSIMFAPSTLASF-------FPNS-----------------------------------------------EFM-QSFSVNFRP--------------------------------------------------------------------GSLLYSLIYGLLIIFFAYFYT-AIVFNPVDLADNMRKYGGFIPGIRPGKRTSE-YIDKVLTRITLPGAIFFALIAILPYFMMSS------------------------------MNVQFY----FGGTGLLIIVGVALDTLQQIESHLMMRHYQGFM-K
>SecY_Bacteria_FCB_KPL18530
M-------------------------------------------------------IKSIQSI-FKIPELRRR--LLFTLAIFFVYRIGGHVP--TPGINAQALGQFFSQ-AS-----GTLFGLYDMFVGGSFKKMTIFGLGIMPYISASIILQLL--GSVVP-YFQKL-QK-EGEEGRRKITQYTRYGTVVISALQAYGI----------SVFLE--SITT--QE------GQ---------SIVLHPGFGFRLLTMLTLCSGTIFIMWLGEQITE-RGIGNGISLIIFIGIIARLPAVAAVVFITQGRRRVPVQYAKRVI-GR-----KM-YGGQSTHIPLSVNSAGVIPIIFASSIMMAPRTVTTF-------FPNS-----------------------------------------------TLM-QTVGELFSP--------------------------------------------------------------------SSILHMLLFGLLIIFFAYFYT-AIVINPIDMADNMRKYGGFIPGVRPGRKTAE-YIDRVMTRITLPGAIFFALIAVMPLILMRS------------------------------TNIQFY----FGGTSLIIVVGVAIDTLQQIESHLLMRHYDGFL-K
>SecY_Bacteria_FCB_OGC76944
M----------------------------------------------------------------------------FTLGILVVYRIGSQIP--TPGIDAKAMSEFFGQ-LS-----GTLFGLYNMFVGGAFEKASVFSLGIMPYISASIIIQLL--GAVVP-FFQRL-QK-EGEEGRRKITQYTRYGTVLIAALQALGT----------SVYLE--SLNA--Q-------GV---------IVVPNPGVGFKLLTMLTFTCGTIFIMWLGEKITE-RGIGNGISLIIFIGIIARFPVIGAIVLVTRAQRRIPVQYAKRVV-GR-----KV-YGGQATHIPLSVNTAGIIPIIFAQSIMFAPSTLTSF-------FPNS-----------------------------------------------EFM-QNMAAMFNP--------------------------------------------------------------------GAFLYSFSYGLLIIFFAYFYT-AIVFNPVDLADNMRKYGGFIPGIRPGKNTSE-FIDKILTRITLPGATFFAVIAVMPYFLMAG------------------------------LDVQFY----FGGTGLLIVVGVALDTLSQIESHLVMRHYEGFL-K
>SecY_Bacteria_FCB_OOK62669
M--------------------------------------------------AKQPGLDFQSAK-GGFGELKRR--LLFVIGALIVFRIGSFIP--IPGIDAAVLAKLLEQ-QR-----GTIIEMFNMFSGGALSRASIFALGIMPYISASIIIQLL--TVVHP-ALAEL-KK-EGESGRRKISQYTRYGTLVLAIFQSIGI----------ATGLP--NMPG----------MQ---------GLVLNPGFAFYFTAVVSLVTGTMFLMWLGEQITE-RGIGNGISIIIFAGIVAGLPVTFFVVFVERGQRRIVVNYAKRQQ-GR-----RV-YAAQSTHLPLKVNMAGVIPAIFASSIILFPATIASW-------FGGG-----------------------------------------TG---WNWL-TTISLYLQP--------------------------------------------------------------------GQPLYVLLYASAIIFFCFFYT-ALVFNPRETADNLKKSGAFVPGIRPGEQTAK-YIDKVMTRLTLVGALYITFICLIPEFMRDA------------------------------MKVPFY----FGGTSLLIVVVVIMDFMAQVQTLMMSSQYESAL-K
>SecY_Bacteria_FCB_PCI11709
M------------------------------------------------ATPGMASQKGSKGA-GGLSELKQR--LWFVFVALVVLRLGSFVP--IPGIDAAVLAQFFEQ-QK-----GTIVEMFNMFSGGALERASVLALGIMPYISASIIMQLM--TVMSP-KFAEL-KK-EGEAGRRKISQYTRYGTLVLATVQSIAI----------ARNLP--EMMQ---------------------GLVINAGFGFYFTAVVSLVTGTMFLMWLGEQITE-RGIGNGISIIIFAGIVAGMPVTFLVVFVERGQRRIVVNYAKRQQ-GR-----KV-FAAQSTHLPLKVNMAGVIPAIFASSMILFPGTLASW-------FGQG-----------------------------------------EGP-VADFL-QGVSQAMSP--------------------------------------------------------------------GQPLYVLMLAAAIIFFCFFYT-ALVFNPRETADNLKKSGAFIPGIRPGEQTSK-YIDKVMTRLTLAGAMYITFVCLVPEFMMMA------------------------------WDVQFY----FGGTSLLIIVVVIMDFMAQVQTHMMSHQYDNVL-K
>SecY_Bacteria_FCB_PCJ21201
M-------------------------------------------------------LNILSNS-WRIDELRSR--ILFTLAMIAVFRLGCQIP--TPGINPEEMARFFEG-Q------EGVLGFLNMFSGGALERFSVFSLGIAPYINASIIMQLL--VYVVP-YLERL-QKEDGSEGRKKIQLYTKYGTIVLGVIQALGI----------TQWLE--SKG----------------------GIVINPGWGFTFMAVVTLAAGTAFIMWLGEQMTQ-NGIGNGMSLLITAGILATFPVIAAIVFMQDGVRKIPIQHAKRNS-GG-----RN-YGGMKSFIPLKVNMAGVIPLIFASSIMMFPPIIFGW-------LHSK-----------------------------------------SP---NEWF-EMGIFYFGH--------------------------------------------------------------------THWFFLTSSSLLIILFTYFYT-AIQLNPTEMAENLKKYGGFIPGIRAGRKTAE-FIDRIVTRITLAGALFLAVIALIPSLMAKY------------------------------LAVTFY----FGGTSLLIVVSVMVDTVRQMESYMVERQYDGFM-K
>SecY_Bacteria_FCB_PCJ50873
M-------------------------------------------------------IDKFKNI-FAIPELRRR--ILFTLGILVVVRLGAHIP--IPGINGDVLAVAFEG-LQ-----NTLFGLYNLFAGGAFEKATLFALGIMPYISASIIIQLM--STVVP-YFQRL-QK-EGEAGRKKITQVTRYLTVLISAMQAYGI----------VAVFL--PSMS--AG------GQ---------SVVINPGIGFIFTGMVSLITGTIFLMWLGERITE-RGIGNGISLIIMVGIVSGLPVIAFVVLLTQGTRKIPVSYAKRVV-GR-----KV-YGGQSTHIPLKVNTAGVMPIIFAQSIMFIPSTVATF-------FSES-----------------------------------------------EFM-QGVLRWFSF--------------------------------------------------------------------DHPFYWFIFGIMIVFFTYFYT-AIAFDPNQVSQQMKQHGGFIPGIRPGKKTAE-YIDNILSRVTLPGSFALALVAIFPYILMQA------------------------------MDVSYDLASFFGGTSLLIIVGVSLDTLQQIESHLMSRHYDGFL-S
>SecY_Bacteria_FCB_RKY55658
----------------------------------------------------------------------------LYTMGLLVVVRVGAHIP--IPGIDGDVLGEAMRN-IS-----NTLFGLYDLFAGGAFKRATLFALGIMPYISASIIIQLL--GAVIP-YFQKL-QK-EGEEGRKKITQLTRYGTVLISALQAFGI----------SQFLM--SPQM--SARV-GNQTL---------PVVPHPGIGFVLMTMLTLTTGTILMMWLGERITE-RGIGNGISLIIMIGILARLPIVGFVVLLTQGQRKIPVQYAKRVI-GR-----KV-YGGQATHIPLRVNTAGVMPIIFAQAIMFIPSTIATF-------FPGS-----------------------------------------------DLI-QGMMQFFSI--------------------------------------------------------------------HSPIYWVIYGLVIVFFTYFYT-AIAFNPIEVADNMKKYGGFIPGIRPGKKTSE-FIDNILTRVTLPGSIFLAFIAVFPYILMKV------------------------------MNVNYDLASFFGGTSLLIIVGVALDTLQQIESHLLMRHYDGFL-K
>SecY_Bacteria_FCB_RKY61705
M-------------------------------------------------------LKSFVNA-WRIPELKRR--ILFTAGLLAVYRLGAHIP--VPGVDTKALAEYFQA-AQ-----STLFGLYDLFVGGAFRRATIFALGIMPYISASIILQLF--GSVIP-YFQKL-QK-EGPEGYRKINQYTRYGTVLLAALQSYGV----------AVFLE--SIHS--PS------GM---------PIVPYPGWGFRFLTMVTITAGTVFVMWLGEQITE-RGIGQGISLIIFVGIIARLPVTGVVVYVTQGQRRIPVQYAKRVV-GR-----RM-YGGQSTHIPLRVNTAGMIPIIFAQAIMFLPSTMASF-------FQGN-----------------------------------------------EVM-ERFAAMFSY--------------------------------------------------------------------DSWIYWVLYGTLIVFFTYFYT-AVVVNPVDLADNMKKYGGFIPGVRPGKRTSD-YIDRVLTRITLPGAVYLALIAILPYFVIRA------------------------------LGIYAGWRSFVGGAGTIIIVGVALDTLQQMEAHLLMRHYDGFL-K
>SecY_Bacteria_FCB_RKY71010
M-------------------------------------------------------LRSFLNA-WRIPELRRR--ILFTAGLLAVYRLGCHVP--VPGVDARALGEYFRA-AQ-----STLFGLYDLFVGGAFRRATIFALGIMPYISASIILQLF--GSVIP-YFQKL-QK-EGPEGYRKITQYTRYGTVLLAALQSYGV----------GIFLQ--GIKS--PS------GV---------PIVPSPGLGFLFLTMVTITAGTVFVMWLGEQITE-RGIGQGISLIIFTGIIARLPVTGVVVYVTQGQRRIPVQYAKRVV-GR-----RM-YGGQSTHIPLRVNTAGMIPIIFAQAIMFLPSTMAQF-------FQGN-----------------------------------------------EIM-DRFAGFLSY--------------------------------------------------------------------GSWLYWLLYGSLIVFFTYFYT-AVVVNPVDLADNMKKYGGFIPGVRPGKRTSE-YIDRVLTRITLPGAVYLALIAILPYFVIRS------------------------------LGIYAGWQSFVGGAGTIIIVGVALDTLQQMEAHLLMRHYEGFL-K
>SecY_Bacteria_FCB_RLC49050
M-------------------------------------------------------LESIGNV-FKIPDLKRK--ILFTALILVIYRLGGFVP--TPGLNANVISSFFNS-AG---ASGNLFGLANMFSGGNLGRLSIFALGIMPYITTSIVIQLL--GSIIP-FFERL-KK-EGAEGQKKINQYTRYGTVAVAAFQAIGI----------SFWTQ--SITA--PIMVNGVEKVV--------PAVTHPGLLFVLPSVITLTTGVIFIMWLGEQITE-HGIGNGISLIIFAGIIARYPVTAAVVLVTEATRKIPVQYAKRII-GR-----KV-YGGQSTYIPLKVNTAGVIPIIFAQSVLMFPKTIATF-------FRGS-----------------------------------------------AFA-DIITSWLSR--------------------------------------------------------------------GSFVYTTLYVLLIIFFAYFYT-AMVLNPIEMAENMKKYGGFIPGRKPGKKTAE-YINNILLRVTLPGAVFFAFVAVLPDFLSKW------------------------------ANLPFY----FGGTGLIIVVGVALDTLQQIESHLVMRHYEGFM-K
>SecY_Bacteria_FCB_RMH55793
M------------------------------------------------------LQDALGNI-WKIGDIRRR--LIFTAVMLAVFRLGSHLP--VPGVSPEGLARFWGG-QG----GGGIFGMIDMFSGGAFQKFSLFALGIMPYINASIILQLL--TVVFPDSLGKL-AK-EGEAGRQKITQYTRYGTVVLAFIQGAGL----------TYYMA--TAGA----------EY---------GVVPNPNATFYFITVLTLTTGTAFLMWVGEQITE-NGLGNGISILISCGIIARAPATAATVVMTLGVRKVPIQYARQIR-GR-----KV-YGGMSQFLPLRVNAAGVIPVIFAQALLQLPQMAGGV-------IGAA-----------------------------------------ND--PESIV-GKIFAILMP--------------------------------------------------------------------GTWFYNSLYVVGLIFFTFFYT-AIIINPEELADNLRKHGGSIPGVRPGRPTAA-HLEWIIMRITMAGAIFLCLICLLPQILIRQ------------------------------FGVPFY----FGGTALLIVVGVQLDTIKQLEAQLLQRHYDGFV-K
>SecY_Bacteria_FCB_TAE26933
M----------------------------------------------------NRILDTLKNI-FRIEELRQR--ILFTAGVLLVVRLGSHVT--LPGVDVSALAAA-SA-NS---ASNTLFGLFDLFVGGAFSKAAIFALGIMPYISATIILQLA--GIFIP-ELQRL-QR-EGEEGRRRLNQYSRFAAVIIATLQSWAV----------TIKIA--STQG--PN------GV---------SVVPDSGFLFTLTSIVLLTAGTIFLMWLGEQITE-RGIGNGTSMIIFIGIIAQLPIIAVVILMTQGTRRIPVQYAKRVV-GR-----KV-YGGTTQYIPLRVNTAGVMPIIFAQSIMFIPTTILSF-------FPDA-----------------------------------------------QWA-ASLARVWSD--------------------------------------------------------------------RSFVYAFFYAIIIVFFTYFYT-AIAFNPKDVADNMKKQGGFVPGVRPGAPTAE-YMDNILTRITLPGSIFLALIAILPVFVSNV------------------------------LAVPSLFASFFGGTSMLIIVGVALDTLQQIESYLLMRHYDGFM-K
>SecY_Bacteria_FCB_WP022637231
M-------------------------------------------------------LDTFINM-FKVPELRKR--LGFTVLMILIYRVGAHIP--TPGIDIQALSNVFEQ-AR-QGGAGGLLDMYDMFVGGAFEKATIFALGVMPYISASIIVQLL--GTVFP-YFHKL-QK-EGAEGKKKITQITRYLTLVIALVQAVGA----------SLFLA--GRP---GGH-----DI---------VMGSLSGLQFVLLTTLSLTTGTLFVMWLGERITN-SGIGNGISLMILIGIIATMPLTAFIVFVHQATRRIPIQSPKRSV-GG-----GV-TGGQNTVLPLRLNMAGVIPIIFASSVMMLPGFVFGV-------FQNN-----------------------------------------EGF-LGNVV-NTLSPYFQM--------------------------------------------------------------------GGFYYSLFFALIIIFFTYFYT-AIIFNPVDIAENLKRSGGFIPGIKPGYDTSQ-YLSGVLNRITLPGSVFLAFVAIVPFMLRGA------------------------------MGVQFY----LGGTSILIVVGVAIDTLQQIESKLHARNYSGFM-K
>SecY_Bacteria_FCB_WP072799955
M-------------------------------------------------EALKKALDAFANA-FKIEDLRKK--LLFTLGVLIIYRLGAHIT--IPGVNSAVLAEFFRN-S------NNLFGLYDSFTGGAFAKATIFALGIMPYISASIIIQLM--GSVIP-AIQML-QK-EGQEGRAKLNQYTRYFTVALAALQGWGI----------SVWLSSLKVTTATGAGVSVLADD---------FATGAGNIGFRLLATLTFTAGTIFVMYLGEQITS-HGVGNGISLIIFAGIVGGLPIVGFIVFVEQANRRIPLQSPRRTV-GS-----KV-VGGQSSYLPFKVNTAGVIPVIFASCIMFIPAMIASW-------FPNV-----------------------------------------------SAM-QSFAAAFIP--------------------------------------------------------------------GHITYSVIFALLIIFFTYFYT-AIQYNPNDIAENLKRSGGFIPGIRPGNETAK-YIDHVLTRISLPGSLFLALISVGPLHLKDA------------------------------LNMSFY----IGGTSVLIVVGVALDTLRQLEAQLHTKNYEGFL-K
>SecY_Bacteria_FCB_WP073057035
M-------------------------------------------------EALKKALDAFANA-FKIEDLRKK--LLFTLGVLIIYRLGAHIT--IPGVNSAVLAEFFRN-S------NNLFGLYDSFTGGAFAKATIFALGIMPYISASIIIQLM--GSVIP-AIQML-QK-EGQEGRARLNQYTRYFTVALAALQGWGI----------SVWLSSLKVTTATGAGVSVLADD---------FATGAGNIGFRLLATLTFTAGTIFVMYLGEQITS-HGVGNGISLIIFAGIVGGLPIIGFIVFVEQANRRIPLQSPRRTV-GS-----KV-VGGQSSYLPFKVNTAGVIPVIFASCIMFIPAMIASW-------FPNV-----------------------------------------------SAM-QSFAAAFIP--------------------------------------------------------------------GHITYSVIFALLIIFFTYFYT-AIQYNPNDIAENLKRSGGFIPGIRPGNETAK-YIDHVLTRISLPGSLFLALISVGPLHLKDA------------------------------LNMSFY----IGGTSVLIVVGVALDTLRQLEAQLHTKNYEGFL-K
>SecY_Bacteria_FCB_WP073322859
M-------------------------------------------------EALKKALDAFANA-FKIEDLRKK--LLFTLGVLIIYRLGAHIT--IPGVNSAVLAEFFRN-S------NNLFGLYDSFTGGAFAKATIFALGIMPYISASIIIQLM--GSVIP-AIQML-QK-EGQEGRARLNQYTRYFTVALAALQGWGI----------SVWLSSLKVTTATGAGVSVLADD---------FATGAGNIGFRLLATLTFTAGTIFVMYLGEQITS-HGVGNGISLIIFAGIVGGLPIIGFIVFVEQANRRIPLQSPRRTV-GS-----KV-VGGQSSYLPFKVNTAGVIPVIFASCIMFIPAMIASW-------FPNV-----------------------------------------------SAM-QSFAAAFIP--------------------------------------------------------------------GHITYSVIFALLIIFFTYFYT-AIQYNPNDIAENLKRSGGFIPGIRPGNETAK-YIDHVLTRISLPGSLFLALISVGPLHLKDA------------------------------LNMSFY----IGGTSVLIVVGVALDTLRQLEAQLHTKNYEGFL-K
>SecY_Bacteria_FCB_WP088626648
M-------------------------------------------------EALKKALDAFANA-FKIEDLRKK--LLFTLGVLIIYRLGAHIT--IPGVNSAVLAEFFRN-S------NNLFGLYDSFTGGAFAKATIFALGIMPYISASIIIQLM--GSVIP-AIQML-QK-EGQEGRARLNQYTRYFTVALAALQGWGI----------SVWLSSLKVTTATGAGVSVLADD---------FSSGAGNIGFRLLATLTFTAGTIFVMYLGEQITS-HGVGNGISLIIFAGIVGGLPIIGFIVFVEQANRRIPLQSPRRTV-GS-----KV-VGGQSSYLPFKVNTAGVIPVIFASCIMFIPAMIASW-------FPNV-----------------------------------------------SAM-QSFAAAFIP--------------------------------------------------------------------GHITYSVIFALLIIFFTYFYT-AIQYNPNDIAENLKRSGGFIPGIRPGNETAK-YIDHVLTRISLPGSLFLALISVGPLHLKDA------------------------------LNMSFY----IGGTSVLIVVGVALDTLRQLEAQLHTKNYEGFL-K
>SecY_Bacteria_Fusobacteria_PID67109
M-------------------------------------------------TLIEKFNSKLSSI-LQIPELRER--IFFTLIMFLVARVGTLIP--APGVDVDRLASMASQ--------NDILGYINMFSGGAFSRVSIFALGIVPYINASIVFSLL--SSIVP-QIEEI-QK-EGESGRNKITQWTRYLTIAIAVLQATGV----------CLWLQ--SV-----------------------GLVYDPGISFFLVTITTLTAGTVFLMWVGEQISV-KGIGNGVSLIIFLNVISRGPTIVSITIFQLGQRKIPIHYVGKGF-NS-----RG-GMGQNSYIPLRLNSSGVMPIIFASVFMLLPNVLVNA-------LPAS----------------------------------------------FGMK-TTLAILFGQ--------------------------------------------------------------------THLVYLALYAVVIMFFSFFYT-AIVFDPEKVAENLKQSGGTIPGIRPGNETVE-YLEGVVTRITWGGGLFLAMISILPTIIFTS------------------------------MGLPVY----FGGTGIIIVVGVALDTVQQINAHLVMRDYKGFI--
>SecY_Bacteria_Fusobacteria_WP005950338
M-------------------------------------------------TLMEKFYAKLSSI-RKIPELRDR--IIFTLIMFLVARVGTYIP--APGIDVDRLATMTAQ--------SDILGYINMFSGGAFKRVSIFALGIVPYINASIVFSLL--AVIIP-KIEEI-QK-DGEAGRNKINQWTRYLTIAIAIVQGFGV----------CMWLQ--SV-----------------------GLVTTPGILFFLTTVVTLTAGTVFLMWIGEQISI-KGIGNGVSLLIFLNVISGGPTVAGIVIFQLGQRKIPIHYVGKGF-SG-----KG-GMGQNSYIPLKLNSAGVMPVIFASVVMMIPSVIINA-------IPSQ----------------------------------------------YTFK-TTLAMVFSQ--------------------------------------------------------------------KHPVYMIIYAIVIIFFSFFYT-AIVFDPEKVADNLKQGGGTIPGIRPGNETVE-YLEGVVTRITWGGAFFLAIISILPYTIFTA------------------------------FNLPVF----FGGTGIIIVVGVAIDTVQQINAHLVMREYKGFI--
>SecY_Bacteria_Fusobacteria_WP005971394
M-------------------------------------------------TLMEKFSSRLSSI-VKIPELRER--IIFTLLMFLVARVGTLIP--APGVDVDRLASMASK--------SDVLSYINMFSGGAFTRISIFSLGIIPYINASIVVSLL--VSIIP-QLEEI-QK-EGESGRNRITQWTRYLTIALAIIQGAGV----------CLWLQ--SV-----------------------GLVYNPGISFFVRTITTLTAGTVFLMWVGEQISI-KGIGNGVSLIIFLNVISRAPSIAGIVLFQLGQRKIPIHYVGKGF-SS-----KS-GIGEKSFIPLRLNTAGVMPVIFASVFMLIPGVIVNA-------LPSD----------------------------------------------LQLK-TTLSIVFGQ--------------------------------------------------------------------NHPVYMILYALVIMFFSFFYT-ALVFDPEKVAENLRQSGGTIPGIRPGEETVE-YLEGVASRITWGGGLFLAVISILPYVIFTS------------------------------MGLPVY----FGGTGIIIVVGVALDTIQQIDAHLVMRDYKGFI--
>SecY_Bacteria_Fusobacteria_WP008794029
M-------------------------------------------------TLMEKFSSRLSSI-VKIPELRER--IIFTLLMFLVARVGTLIP--APGVDVDRLASMASK--------SDVLSYINMFSGGAFTRISIFSLGIIPYINASIVVSLL--VSIIP-QLEEI-QK-EGESGRNRITQWTRYLTIALAIIQGAGV----------CLWLQ--SV-----------------------GLVYNPGISFFVRTITTLTAGTVFLMWVGEQISV-KGIGNGVSLIIFLNVISRAPTIAGIVLFQLGQRKIPIHYVGKGF-SS-----KS-GIGEKSFIPLRLNTAGVMPVIFASVFMLIPGVIVNA-------LPSD----------------------------------------------LQLK-TTLSIIFGQ--------------------------------------------------------------------NHPVYMILYALVIMFFSFFYT-ALVFDPEKVAENLRQSGGTIPGIRPGEETVE-YLEGVASRITWGGGLFLAVISILPYVIFTS------------------------------LGLPVY----FGGTGIIIVVGVALDTIQQIDAHLVMRDYKGFI--
>SecY_Bacteria_Fusobacteria_WP012806366
M-------------------------------------------------TLAEAVTSRVKAI-FNIPELEKR--VTFTLLMIMVARVGIHIA--VPGINTEAFKNFQQG--------NAIAQFLNLFSGGAVERASIFALGIVPYINASIVFQLL--GVIFP-KIDEM-QK-EGGKERDKITQWSRYVTIVLAIIQSFGI----------AVLMQ--NQ-----------------------GLVLEPGPKFILSTVVLITGGTSFLMWISERISI-RGIGNGTSMLIFLNIVAGLPFIALMVIVQLAERRIPIQYAGKGS-LGFGGG-QS-TVGKRTYLPLKINMSGVMPIIFASVLMAAPPFLVSM-------LKAG-----------------------------------------------TLK-NFLAAQFEP--------------------------------------------------------------------KGAFYLLLFAILITVFSFFYTLTIAFDPDKVADDLKQSGGTIPTVRAGKETAD-YLEKVATRVTFGSAIFLSLLGIMPNIWFGY-----------------------------VLKLPVM----LGGTSLLILVGTAVELLLQIDSYLAVKQMKSFV-N
>SecY_Bacteria_Fusobacteria_WP013388224
M-------------------------------------------------TLLERFNEKVNAI-GKIPELKQK--IIFTLLMFLIARVGTHIP--APGVDIDRLSSMTAQ--------NDLLGYINMFSGGAFQRVSIFALGVMPYINASIVVSLL--AVIIP-KLEEI-QK-EGESGRNKVTQWTRYLTIVVAMIQGFGV----------CMWLQ--SA-----------------------GLVTTPGFGFVTTTVTTLTAGTVFLMWVGEQISL-KGVGNGISLLIFLNVISRMPTVAGIVIIQLGQRNIPVHYVGRGF-SG-----KG-GVAQSTYLPLKINTAGVMPVIFASVLMMIPSLIVNS-------LPAD----------------------------------------------MPGR-IMLGRLFTQ--------------------------------------------------------------------THPVYLITYAALIMFFSFFYT-AIMFDPEKVADNLKQGGGTIPGIRPGEETVV-YLENVVTKITWGGAAFLATVSVLPIAIFSS------------------------------MGLPVF----FGGTGIIIVVGVALDTVQQINAHLVMKEYKGFL--
>SecY_Bacteria_Fusobacteria_WP027128114
M-------------------------------------------------TLMESFNNKLRGV-VKIPELRSR--IIFTLLMFLVARVGTFIP--APGIDIDRLSAMTAQ--------NDLLGFINMFSGGAFQRISIFALGIVPYINASIVFSLL--AVIIP-KIDEI-QK-EGESGRNKINQWTRYVTIFIAIMQGIGV----------CVWLT--SA-----------------------GLVIEPGFRFMLVTITILTAGTVFLMWVGEQISV-NGIGNGVSLLIFLNIISRGPSVSVIILFQLGQRKIPVHYVGKGF-GV-----RG-GVAQNSYIPLKLNTSGVMPVIFASVMMMIPSLLIRS-------LPTT----------------------------------------------FPYR-DYLVLFFDQ--------------------------------------------------------------------KHPVYMILYALIIIFFSFFYT-AIMFDPERVADNLKQGGGTIPGIRPGEETVE-YLEGVVTRITWGGAIFLAAIAILPMAIFTA------------------------------LGLPVF----FGGTGIIIVVGVALDTVQQIDAHLVMKEYKGFL--
>SecY_Bacteria_Fusobacteria_WP028854852
M-------------------------------------------------SLYDQFNAKLEAV-MNTPELKKR--IIYTLLMFLVARIGTLIP--VPGVDLERLASMVNN--------NSVLGFINMFSGGAFQRVSIFALGVMPYINASIVMSLL--AVIIP-KLDEI-QK-EGESGRSKMTQWTRYLTIVIGFIQAFGV----------TMWLQ--SM-----------------------GLVMTPGFMFVMTTVITVTAGTVFLMWVGEQISI-KGIGNGISLIIFLNVIARMPTVGGIVIFQLAQRRIPIHYVGRGF-QG-----KG-NAANSSFLPVKLNSAGVMPVIFASVIMMIPSLLVNS-------LPST----------------------------------------------MPYY-ALINRMLGR--------------------------------------------------------------------NHPVYLILYAVLVIFFSFFYT-AMMFDPEKIADNLKQGGGTIPGIRPGNETVE-YLEKVITRITWGGAVFLAAIAVLPAFIFTA------------------------------AGLPVF----FGGTGIIIVVGVALDTVQQINAHLVMKEYKGFI--
>SecY_Bacteria_Fusobacteria_WP047384425
M-------------------------------------------------GLIEKFETKLRGI-FKIPELRER--IIFTLLMFLVARVGTYIP--APGVDIDRLAQMTAQ--------SDLLGYINMFSGGAFQRVSIFALGIVPYINSSIVFSLL--AVIIP-KIEEI-QK-EGESGRNKITQWTRYLTIVIAIVQGIGV----------CTWLQ--SV-----------------------GLVTTPGFTFFLSTITTLTAGTIFLMWVGEQISI-KGIGNGVSLLIFLNVISGAPTIAGIVVFQLGQRKIPVHYVGRGF-AG-----NN-GMGQNSYIPLKLNSSGVMPVIFASVVMMIPSLVVNV-------LPGE----------------------------------------------FSGK-VVLARIFSD--------------------------------------------------------------------QHPVYLILFAAVIIFFSFFYT-SIVFDPEKVAENLKQGGGTIPSIRPGADTAD-YLEGVVTRITWGGAIFLALIAIAPMVLFKA------------------------------FGLPVF----FGGTGIIIVVGVALDTVQQIDAHLIMKEYKGFL--
>SecY_Bacteria_Fusobacteria_WP065107604
M-------------------------------------------------TFKEAIVGRFQAI-VRTRELRKR--VLFTLGCFLVARIGVHIP--VPGINMELFRDFTGG--------STLAQFLNLFTGGAVQRASIFSLGITPYINASIVFQIL--GVLWP-KIEEM-QK-EGGKEAEKVTQWTRYLTIAITLFQSTGL----------ALILQ--SN-----------------------NLVRDPGTTFILTSVVLITGGTAFLMWLSERISI-KGIGNGTSMLIFLGIVSNLPIIVVMVFIQLGERRVPIQYVGKSS-RGVGNTQPT-VVGRKTYLPIKINTAGVMPIIFASMIMAVPSAIIPL-------IKDQ-----------------------------------------------SKQ-AYLLNIFGP--------------------------------------------------------------------KGWAYLTLTTVLIILFSFFYT-AIVFDPDKIADSLKQSGGSIPLKRAGKETSE-FLEYVTTRITFGTAIFLAILGILPNIWFGY-----------------------------VLNIPVM----LGGTSLLILVGVAVELIQNIDSHMATQKYKGFN-N
>SecY_Bacteria_Fusobacteria_WP066728943
M-------------------------------------------------TLSEAIMTRLNSI-IKVRELRRR--VTYTLLMFLIARIGVHIA--VPGINMAAFGKITN---------NPLAQFLDLFSGGAIQRASIFSLGITPYINASIVFQLL--GVLYP-KIEEM-QR-EGGKQRDTITQWTRYMAIGIALVQSIGI----------SFILQ--AQ-----------------------RIVIEPGILFVISTVALMTGGAAFLMWLSEKISI-KGIGNGTSMLIFLNIVANLPIIVVMVIIQLGERRIPIQYVGKSS-RGFGQG-PS-VVGKKTFLPVKINTAGVMPIIFASMLMAIPGLIVAS-------IKDP-----------------------------------------------TKH-KYWEKLLGQ--------------------------------------------------------------------TGWLYLLITVFLIILFSFFYT-AIVFDPDKIAESLKQSGGTLPLKRAGSETAD-YLEEVVTTITYGTAVFLAILGILPNIWFGY-----------------------------VVHMPVM----IGGTSLIILVGVAVELIQQIDSHLAVKKYRGFV-Q
>SecY_Bacteria_Fusobacteria_WP067142371
M-------------------------------------------------TLFEAIKTRFNSI-LNVRELRRR--VTFTLLMFLVARIGIQIP--VPGINVGLFSQFIN---------NPLAQFLDLFSGGAIQQASIFSLGITPYINASIVFQLL--GVLYP-KIEEM-QK-EGGKQREQITQWTRYLAIAIAIAQSFFA----------AVLLQ--SQ-----------------------NIVIEPGVTFLITSTALMTGGAAFLMWLAERISI-KGIGNGTSMLIFLNIVSNLPIIVIMVIIQLGERRIPIQYVGKSS-RGFGQG-PS-SVGKKTFLPIKINTAGVMPIIFASMLMAIPAVIVSF-------IKNP-----------------------------------------------EKQ-AFWGRILGQ--------------------------------------------------------------------TGWLYLSIMVVLIIAFSFFYT-AIVFDPDKIADSLKQTGGTLPLKRAGRETAD-YLESIVTTITYGTAVFLAVLGILPNIWFGY-----------------------------VVNLPVM----LGGTSLIILVGVAVDLIKQIDSHLAVKKYKGFG-T
>SecY_Bacteria_Fusobacteria_WP068268850
M-------------------------------------------------TLSEAITTRLKSI-VKVRELRRR--VIFTLLMFMVARIGIHIT--VPGINMALFKQFTN---------NPLAQFLDLFSGGAIQRASIFSLGIAPYINASIVFQLL--GVLYP-KIEEM-QR-EGGKQREKVTQWTRYLAILIAFGQSIFS----------VVLLQ--TQ-----------------------KIVLEPGITFTITTVALMTGGAAFLMWLSERISI-KGIGNGTSMLIFLNIVSNLPLIVILVIIQLGERRIPIQYVGKSS-RGFGQG-PS-TVGKKTYLPIKINTAGVMPIIFASMLMVIPTSIGTFL------VKDA-----------------------------------------------TKK-AYWSQLLGQ--------------------------------------------------------------------TGWVYLALTAILIILFSFFYT-AIVFDPDKVADSLKQSGGTLPLKRAGRETAD-YLENIVTLITYGTAVFLAILGILPNLWFGY-----------------------------VLNLPVM----LGGTSLIILVGVAVDLIQQIDSHLAVKKYKSFI-T
>SecY_Bacteria_Fusobacteria_WP074016520
M-------------------------------------------------TLIEKFNSKLSSI-VKIPELRER--ILFTLLMFLVARVGTLIP--APGVDVDRLSAMASN--------NNVLSYINMFSGGAFTRISIFSLGIIPYINSSIVVSLL--TSIVP-QLEEI-QK-EGESGRNKITQWTRYLTIALAIIQGAGV----------CLWLQ--SV-----------------------GLIYNPGIGFFVRTITTLTAGTVFLMWVGEQISI-KGIGNGVSLIIFLNVISRAPTIAGIVLFQLGQRKIPIHYVGKGF-NT-----RG-GMGQNSYIPLRLNTAGVMPVIFASVFMLIPGVVVNA-------LPST----------------------------------------------LSIK-TTLSIIFGQ--------------------------------------------------------------------NHPVYMILYALVIMFFSFFYT-ALVFDPEKVAENLKQGGGTIPGIRPGEETVE-YLEGVVSRITWGGGIFLALISILPYVIFTS------------------------------MGLPVY----FGGTGIIIVVGVALDTVQQIDAHLVMREYKGFI--
>SecY_Bacteria_Fusobacteria_WP078694612
M-------------------------------------------------TLLEKFNMKLRGI-IKIPELRER--IIFTLLMFLVARVGTYIP--APGVDIDRLAQMTAQ--------NDLLGYINMFSGGAFQRVSIFALGIVPYINASIVFSLL--AVIIP-KLEEI-QK-EGESGRNKITQWTRYLTIVIAIVQGIGV----------CTWLQ--SV-----------------------GLVTTPGFSFFLTTIVTLTAGTVFLMWVGEQISV-KGIGNGVSLLIFLNVISGGPTIAGIVIFQLGQRKIPVHYVGKGF-GG-----NS-GMGQNSYIPLKLNSAGVMPVIFASVVMMVPSLLVNM-------LPGT----------------------------------------------FPGK-VLLARYFSN--------------------------------------------------------------------YHPVYLILYALVIIFFSFFYT-AIVFDPEKVADNLKQGGGAIPSIRPGADTAD-YLERVVTRITWGGAIFLAIIAILPMIIFNA------------------------------FNLPVF----FGGTGIIIVVGVALDTVQQIDAHLIMKEYKGFL--
>SecY_Bacteria_Fusobacteria_WP096404425
M-------------------------------------------------TLMEKFYAKLSSI-RRIPELRDR--IIFTLLMFLVARVGTYIP--APGIDVDRLATMTAQ--------SDILGYINMFSGGAFKRVSIFALGIVPYINASIVFSLL--AVIIP-KIEEI-QK-DGEAGRNKINQWTRYLTIAIAVVQGFGV----------CMWLQ--SV-----------------------GLVTTPGTLFFLTTVVTLTAGTVFLMWIGEQISI-KGIGNGVSLLIFLNVISGGPTVAGIVIFQLGQRKIPIHYVGKGF-SG-----KG-GMGQNSYIPLKLNSAGVMPVIFASVVMMIPSVIINA-------IPSQ----------------------------------------------YTFK-TTLAMVFSQ--------------------------------------------------------------------KHPVYMIVYATVIIFFSFFYT-AIVFDPEKVADNLKQGGGTIPGIRPGNETVE-YLEGVVTRITWGGAFFLAIISILPYTLFTA------------------------------FNLPVF----FGGTGIIIVVGVAIDTVQQINAHLVMREYKGFI--
>SecY_Bacteria_Fusobacteria_WP099972296
M-------------------------------------------------TLMEKFSSRLSSI-VKIPELRER--IIFTLLMFLVARVGTLIP--APGVDVDRLASMASK--------SDVLSYINMFSGGAFTRISIFSLGIIPYINASIVVSLL--VSIIP-QLEEI-QK-EGESGRNRITQWTRYLTIALAIIQGAGV----------CLWLQ--SV-----------------------GLVYNPGISFFVRTITTLTAGTVFLMWVGEQISV-KGIGNGVSLIIFLNVISRAPSIAGIVLFQLGQRKIPIHYVGKGF-SS-----KS-GIGEKSFIPLRLNTAGVMPVIFASVFMLIPGVIVNA-------LPSD----------------------------------------------LQIK-TTLSIVFGQ--------------------------------------------------------------------NHPVYMILYALVIMFFSFFYT-ALVFDPEKVAENLRQSGGTIPGIRPGEETVE-YLEGVASRITWGGGLFLAVISILPYVIFTS------------------------------MGLPVY----FGGTGIIIVVGVALDTIQQIDAHLVMRDYKGFI--
>SecY_Bacteria_Fusobacteria_WP101474524
M-------------------------------------------------TLMEKFNMKLSSI-LKIPELRER--IVFTLLMFLVARVGTYIP--APGVDVDRLATMTAQ--------SDILGYINMFSGGAFKRVSIFALGIVPYINSSIVFSLL--AVIIP-KLEEI-QK-EGESGRNKITQWTRYLTIAIAVVQSFGV----------CLWLQ--SV-----------------------GLVTTPGMLFFLTTIVTLTAGTVFLMWIGEQISV-KGIGNGVSLLIFLNVISGGPVVTGIVIFQLGERKIPIHYVGKGF-SN-----RG-GMGQNSYIPLKLNSAGVMPVIFASVVMMIPSALVNI-------IPSQ----------------------------------------------YTIK-TTLSMIFNQ--------------------------------------------------------------------NHPVYMILYAIVIIFFSFFYT-AIVFDPEKVADNLKQGGGTIPGIRPGTETVE-YLEGVVTRITWGGAVFLALISILPYAVFTS------------------------------FGLPVF----FGGTGIIIVVGVAIDTVQQINAHLVMREYKGFI--
>SecY_Bacteria_Fusobacteria_WP114642225
M-------------------------------------------------SLYDQFNAKLEAV-MNTPELKKR--IIYTLLMFLVARIGTLIP--VPGVDLDRLASMVNN--------NSVLGFINMFSGGAFQRVSIFALGVMPYINASIVMSLL--AVIIP-KLDEI-QK-EGESGRSKMTQWTRYLTIVIGFIQAFGV----------TMWLQ--SM-----------------------GLVMTPGFMFVLTTVITVTAGTVFLMWVGEQISI-KGIGNGISLIIFLNVIARMPTVAGIVIFQLAQRRIPIHYVGRGF-QG-----KG-NAANSSFLPVKLNSAGVMPVIFASVIMMIPSLLVNS-------LPST----------------------------------------------MPYY-ALLNRMLGR--------------------------------------------------------------------NHPVYLILYAALVIFFSFFYT-AMMFDPEKIADNLKQGGGTIPGIRPGNETVE-YLEKVITRITWGGAVFLAAIAVLPAFIFTA------------------------------AGLPVF----FGGTGIIIVVGVALDTVQQINAHLVMKEYKGFI--
>SecY_Bacteria_Fusobacteria_WP134113093
M-------------------------------------------------SSWEKFKNKLKSI-NELPELRKK--ILFTLLMFLIARVGTHIP--APGVDIDRLKSMVTQ--------NDLLSFINMFSGGAFTKVSIFALGVMPYINASIIMQLL--AVIIP-KLDDI-RK-EGEAGRQKITQWTRYLTIVIAVVQGLGV----------TVWLG--TM-----------------------GLVTTPGVAFSINTITTLTAGTVFLMWLGEQISV-YGIGNGVSQLIFLNIISRLPVIAVIVLFQLGQRKIPIQYVGRGS-VG-----KS-VVAQNTYLPIKVNVAGIMPVIFASVLMVLPTMIIKA-------LPST----------------------------------------------MPGY-VLLSRIFTN--------------------------------------------------------------------THPFYLTIYAILIMFFAFFYT-AMMFDPEKVADNLKQSGGTIPGIRPGNETVE-YLEKIVTRITWVSALFLAIIAIIPTLVSNA------------------------------TGIPQV----FSGTGVIIMVGVVLDTVQQINAQLVMRNYEGFI-K
>SecY_Bacteria_NitrospinaeTectomicrobia_ETX01691
M-------------------------------------------------------IDGFQNV-LKIPELKKR--ILYTFALLAVYRIGVFIP--VPGIDGQALSRFFDS-MQ-----GTIVGFFNMFSGGALEQMAVFALGIMPYISASIIMELL--TVVVP-HLERL-KK-EGEQGRKKITQYSRYGTVVLACIQGFGI----------AIGLE--SME---MG------GV---------AAVPNPGWGFRLLTVMTLTAGTTFIMWLGEQITE-RGIGNGISLIIFAGIVAGIPVIAAIVFMEAGHRKIPIQYAKRVV-GR-----RM-YGGQSTHLPLKINTSGVIPPIFASSLMVFPATIAQF-------VGGP-----------------------------------------DA---SGFL-QVIVQQLTP--------------------------------------------------------------------GTILYSLLTVVLIIFFAYFYT-AIIFNPQDVADNMRKYGGFVPGIRPGKKTAE-YIDRTLSRLTFAGAIYLSIIVILPTYLIQF------------------------------FHVPFF----FGGTGLLIVVGVGMDTMQQVESHLVMRNYDSFM-K
>SecY_Bacteria_NitrospinaeTectomicrobia_OGL63447
M------------------------------------------------------REGAVPNI-FQIPELRGR--ILFTLGVLAVYRVGAHIP--TPGIDTVALAAFFQE-LA-R-GGGTIMQFFDLFTGGALSQLTIFALGIMPYISASIILELL--TVVIP-HLERL-KK-EGEAGRKKISQYTRYGTVVLSTIQGFGI----------AIGIE--RMTA--PT------GA---------LVVPDPGWDFRLLTVLTLVAGTAFIMWLGEQITE-RGIGNGMSLLIMAGIVSGLPVVGLVVWFEAGQRRIRVQYAKRVV-GR-----RM-AGGQETHLPLKVNTSGVIPPIFASSIILFPATIAEF-------SGVP------------------------------------------------WL-RDLSSQLTQ--------------------------------------------------------------------GGYVYVTLTVSLIFFFAYFYT-SIIFNPMDVAENLRKYGGFIPGSRPGRPTAD-YIDRVLSRLTFLGAIYLSVIVVLPTYLIQW------------------------------FNVPFF----FGGTALLIVVGVAVDTQRQIESHLVMRNYEGFL-R
>SecY_Bacteria_NitrospinaeTectomicrobia_OGL64735
M------------------------------------------------------REGAVPNI-FQIPELRGR--ILFTLGVLAVYRVGAHIP--TPGIDTVALAAFFQE-LA-R-GGGTIMQFFDLFTGGALSQLTIFALGIMPYISASIILELL--TVVIP-HLERL-KK-EGEAGRKKISQYTRYGTVVLSTIQGFGI----------AIGIE--RMTA--PT------GA---------LVVPDPGWDFRLLTVLTLVAGTAFIMWLGEQITE-RGIGNGMSLLIMAGIVSGLPVVGLVVWFEAGQRRIRVQYAKRVV-GR-----RM-AGGQETHLPLKVNTSGVIPPIFASSIILFPATIAEF-------SGVP------------------------------------------------WL-RDLSSQLTQ--------------------------------------------------------------------GGYVYVTLTVSLIFFFAYFYT-SIIFNPMDVAENLRKYGGFIPGRRPGRPTAD-YIDRVLSRLTFLGAIYLSVIVVLPTYLIQW------------------------------FNVPFF----FGGTALLIVVGVAVDTQRQIESHLVMRNYEGFL-R
>SecY_Bacteria_NitrospinaeTectomicrobia_OGV95428
M------------------------------------------------------VATGIQNI-FNIPELKKR--VFFTLLLLAVYRIGAHIP--TPGIDAYALSEFFKG-TA-----GTILGFFDMFSGGAFRRLTIFALGIMPYISASIILQLL--TVVIP-YLEKL-KK-EGEQGQKRITQYTRYGTVVLSCIQALGI----------SFGLE--AMKS--PI------GA---------PVVPEPGWAFRLMTILTLTSGTAFIMWLGEQITE-RGIGNGISLIIFSGIVAGIPVIGAIVFMESGQKRIPIQYAKRVI-GR-----KM-YGGQSTHLPLKVNTSGVIPPIFASSIIMFPATLANF-------IQHP------------------------------------------------WM-KTISGSLMP--------------------------------------------------------------------GSLIYTLLYVIMIFFFCYFYT-AIIFNPVDVAENMKKYGGFIPGIRPGKPTSE-FIDKTLVRITFAGAAYLSLICVLPDYLIRY------------------------------FNIPFY----FGGTGLLIVVGVAMDTMAQVESHLVMRHYEGFI-K
>SecY_Bacteria_NitrospinaeTectomicrobia_OGW10033
M------------------------------------------------------IAAGFQNI-FNVPELKKR--IFFTLVILAVYRVGAHVP--TPGIDAYALSEFFKG-AA-----GTIFGFFDMFSGGAFKRLTIFALGIMPYISASIILQLL--TVVFP-PLEKL-KK-EGEHGQRKITQYTRYGTILLSCIQGLGI----------SFGLE--AMKS--PG------GA---------LIVPDPGWSFRLMTVLTLTSGTAFIMWLGEQITE-RGIGNGISLIIFSGIVAGIPVVGAIVFMESGQKRIPVQYAKRVV-GR-----KM-YGGQSTHLPLKVNTSGVIPPIFASSIIMFPATLVNF-------VSHP------------------------------------------------WM-KTVSNSLMP--------------------------------------------------------------------GTIVYTLLYVVMIFFFCYFYT-AIIFNPADVAENMKKHGGFIPGIRPGKPTSE-FIDKMLSRVTFGGAAYLALVCVLPDYLIKY------------------------------FNIPFY----FGGTGLLIVVGVAMDTMVQVESHLVMRHYEGFV-K
>SecY_Bacteria_NitrospinaeTectomicrobia_OGW14993
M-------------------------------------------------------IESFRNI-FKIPDLQKR--VFFTLALLVVYRIGAHIP--TPGIDGQALSAFFSR-AQ-----GTILSFMDMFSGGALGRLTIFALGIMPYISASIILDLL--TVVFP-FLEKL-KK-EGEQGRKKLTQYTRYSTVLISAIQAFGI----------SIGLE--NMTS--PD------GA---------PIVMLPGWSFRFTTALTLTAGTIFIMWLGEQITE-RGIGNGMSLIIFSGIVTDMPVVGVIVFMEAGHRKIPIQYAKRVV-GR-----RM-YGGQSTHLPLKVNTSGVIPPIFASSVIMFPATIAQF-------SGLP------------------------------------------------WM-NTISSYLLP--------------------------------------------------------------------GTWVYTILFVGAIFFFCYFYT-AIIFNPVDVADNIKKYGGFIPGKRPGKSTAE-FIDKTLARITFGGAVYLSAICVLPDFLFKF-----------------------------NPNIPFY----YGGTSLLIVVGVAMDTMQQIESHLVMRHYEGFI-N
>SecY_Bacteria_NitrospinaeTectomicrobia_OGW26372
M-----------------------------------------------------SGADSFGNI-FKIPELKRR--VLFTLALLAVYRIGTHIP--TPGIDGVALAEIFAS-AK-----SSILGFFDMFSGGALSRLTIFALGIMPYISSSIILQLM--TMVSP-HLARL-KK-EGEQGQKKITQYTRYGTVLLSMIQSSGI----------SVGLE--AMKS--PG------GS---------PIVPHPGWSFRLMTIITLTAGTAFIMWLGEQITE-RGIGNGISLIIFSGIVAGTPVVLIIVFTEGGQRRIPIQYAKRVV-GR-----KM-FGGQSTHLPLKVNTSGVIPPIFASSIIMFPATIAKF-------IDHP------------------------------------------------WM-QWLSNFLSP--------------------------------------------------------------------GSFGYSLVFVGAIFFFCYFYT-AVIFNPIDVADNMKKYGGYIPGIRPGAKTSD-YIDQVLSKITFFGAIYLSFICILPDYLIKY------------------------------FNIPFY----FGGTSLLIVVGVSLDTMQQIESHLVMRNYDGFI-K
>SecY_Bacteria_NitrospinaeTectomicrobia_PIP72668
M-----------------------------------------------------SGADSFGNI-FRVPELKKR--ILFTLGLLVVYRIGAHIP--TPGINSVALAELFAR-AQ-----GTILGFFNMFSGGALSRLTVFALGIMPYISSSIILQLM--TIVSP-YLARL-KK-EGEQGQKKITQYTRYGTVLLSTIQGSGI----------AVGLE--AMKS--PS------GG---------LIVPEPGWSFRLMTVLTLTAGTCFLMWLGEQITE-RGIGNGISLIIFSGIVAGTPVVGVIVFTEGGQRRIPIQYAKRVV-GR-----KM-MGGQSTHLPLKVNTSGVIPPIFASSIIMFPATIAQF-------ISHP------------------------------------------------WM-QSVSAMLTP--------------------------------------------------------------------GTIVYSLIFVGAVFFFCYFYT-AVIFNPVDVADNMKKHGGYIPGIRPGHKTSE-YIDTILSRVTFYGALYLSLICILPDYLIKY------------------------------FNIPFY----FGGTSLLIVVGVSLDTMQQIESHLVMRNYDGFV-K
>SecY_Bacteria_NitrospinaeTectomicrobia_PIQ96440
M-----------------------------------------------------SGSDAFGNV-FRIPELKRR--ILFTLGLLVVYRIGAHIP--TPGINSVALAEIFEQ-AS-----GTILGFFDMFSGGALRRLTIFALGIMPYISSSIILQLL--TMVSP-YLARL-KK-EGEQGQKKITQYTRYGTIVLSMIQSSGI----------AVGLE--AMKS--PA------GH---------AIVPHPGWGFRVMTILTLTAGTAFLMWLGEQITE-RGIGNGISLIIFSGIVAGTPVVGAIVFTEGGQRRIPIQYAKRVV-GR-----KM-MGGQSTHLPLKVNTSGVIPPIFASSIIMFPATIAQF-------INHP------------------------------------------------VM-QTVAGSLTP--------------------------------------------------------------------GTIVYSLIFVGAIFFFCYFYT-AVIFNPIDVADNMKKYGGYVPGIRPGSRTSD-FIEQILNRITFFGAVYLSLVCILPDYLIKY------------------------------FSIPFY----FGGTSLLIVVGVSLDTMQQIESHLVMRNYEGFV-K
>SecY_Bacteria_NitrospinaeTectomicrobia_PIR01491
M-----------------------------------------------------SGADSFGNV-FRIPELKRR--IIFTLSLLVVYRIGTHIP--TPGINTVALLELFEK-AS-----GTILGFFNMFSGGALSRLSVFALGIMPYISASIIIQLM--TMVSP-YLARL-KK-EGEAGQKKITQYTRYGTIVLSMVQSSGI----------AVGLE--AMKS--PS------GG---------LIVPHAGWEFRVMTILTLTAGTAFLMWLGEQITE-RGIGNGISLIIFAGIVAGTPVVGAIVYTEGGQRRIAIQYAKRVV-GR-----KM-MGGQTSHLPLKVNTSGVIPPIFASSIIMFPATIAQF-------INEP------------------------------------------------WM-QTVAGMLTP--------------------------------------------------------------------GNLFYSMLFVGAIFFFCYFYT-AVIFNPIDVSENMKKSGGFIPGIRPGHKTSE-YIDKILSRITFYGAIYLSLVCILPDYLIKY------------------------------FNIPFY----FGGTSLLIVVGVSLDTMQQIESHLVMRNYDGFV-K
>SecY_Bacteria_NitrospinaeTectomicrobia_PON19590
M-------------------------------------------------------IDGFQNV-LKIPELKKR--ILYTFALLAVYRIGVFIP--VPGIDGQALTRFFER-MQ-----GTILGFFNMFSGGALEQMAVFALGIMPYISASIIMELL--TVVVP-HLERL-KK-EGEQGRKKITQYSRYGTVVLACIQGLGI----------AIGLE--SMQ---MG------GA---------AAVPNPGWGFRLMTVMTLTAGTTFIMWLGEQITE-RGIGNGISLIIFAGIVAGIPVIAAIVFMEAGHRKIPIQYAKRVV-GR-----RM-YGGQSTHLPLKINTSGVIPPIFASSLMVFPATIAQF-------VGGQ-----------------------------------------EP---NGFL-QTIVQQLSP--------------------------------------------------------------------GTIVYSLLTVVLIIFFAYFYT-AIIFNPQDVADNMRKYGGFVPGIRPGKRTAE-YIDRTLSRLTFAGAIYLSAIVILPTYLIQF------------------------------FHVPFF----FGGTGLLIVVGVGMDTMQQVESHLVMRNYDSFM-K
>SecY_Bacteria_NitrospinaeTectomicrobia_RMF85544
M-------------------------------------------------------IEGFQNA-FKIPELKRR--ILFTLALLGVYRIGTHIP--TPGIDGQALASFFSN-TQ-----GTLLSFFDMFSGGALRRLTVFALGIMPYISASIILELL--TVVVP-YLEKL-KK-EGEQGRKKITQYTRYGTVILSSIQALGI----------SFGLE--NMQS--PT------GA---------LVVPHPGWGFRLMTVLTLTAGTAFLMWLGEQITE-RGIGNGISLIIFAGIVAGMPVVGGIVFMESGHRRIPIQYAKRVV-GR-----RV-YGGQSTHLPLKVNTSGVIPPIFASSIILFPATIANF-------ISHP------------------------------------------------WM-QAIADNLTP--------------------------------------------------------------------GTLLHTLVEVALIVFFCYFYT-AIIFNPVDVADNMKKYGGFVPGIRPGKRTAE-YIDRVLTRLTFAGAIYLSIIVVMPTYLVRY------------------------------FNVPFF----FGGTGLLIVVGVAMDTMQQIESHLVMRHYESFI-K
>SecY_Bacteria_NitrospinaeTectomicrobia_TDJ49824
M-----------------------------------------------------SGVEAIGSL-FKIPELKRR--ILFTLGVLIVYRIGAHIP--TPGIDSAALAELFAQ-TK-----GTILGMFDMFSGGALSRLTIFALGIMPYISASIILQLM--TIVSP-HLAQL-KK-EGEQGQKKITQYTRYGTIVISLIQGTGI----------SIGLE--AMTS--PGS-----GM---------PIVPDPGWDFRLMAILTLTAGTAFIMWLGEQITE-RGIGNGISLIIFAGIVAGAPVVGAIVFTEGGQRRIPVQYAKRMV-GR-----KM-MGGQSTHLPLKVNTSGVIPPIFASSIIMLPATMAQF-------IDHP------------------------------------------------WM-QQFSALMTP--------------------------------------------------------------------GTPVYSLFFVSAIFFFCYFYT-AVIFNPTDVADNMKKNGGFIPGIRPGPKTAD-YIDRILSRLTFYGAMYLSFVCILPDYLIKY------------------------------FNIPFY----FGGTSLLIVVGVSLDTMQQIESHLVMRNYDGFL-K
>SecY_Bacteria_NitrospinaeTectomicrobia_TDJ50661
M-----------------------------------------------------SGAESFANI-FKIPELKKR--VLFTLAVLAVYRIGAHIP--TPGIDSVALAEIFAQ-VK-----NTILGFFDMFSGGALSRLTIFALGIMPYISASIILQLL--TIVSP-HLARL-KK-EGEQGQKKITQYTRYGTIGISIIQSTGI----------SIGLE--AMLS--PG------GA---------AIVPNPGWEFRLMTILTLTAGTSFLMWLGEQINE-RGIGNGISLIIFAGIVAGTPVVGAIVFTEGGQRRIPIQYAKRVV-GR-----KM-YGGQSTHLPLKVNTSGVIPPIFASSIIMFPASIAQF-------GSVA------------------------------------------------WM-QTIAAMLTP--------------------------------------------------------------------GTFVYSLIFVGAIFFFCYFYT-AVIFNPTDVADNMKKHGGFVPGIRPGAKTSE-YIDEILSKLTFYGAMYLSFICILPDFLIRY------------------------------LNIPFY----FGGTSLLIVVGVSLDTMQQIESHLVMRNYDGFT-K
>SecY_Bacteria_NitrospinaeTectomicrobia_TDJ60169
M-----------------------------------------------------SGAEAIGNL-FKIPELKRR--ILFTLGVLIVYRIGAHIP--TPGIDSAALAELFAQ-TK-----GTILGMFDMFSGGALSRLTIFALGIMPYISASIILQLM--TIVSP-HLAQL-KK-EGEQGQKIITQYTRYGTIVISLIQGTGI----------SIGLE--AMTS--PGS-----GL---------PIVPDPGWDFRLMAILTLTAGTAFIMWLGEQITE-RGIGNGISLIIFAGIVAGAPVVGAIVFTEGGQRRIPVQYAKRMV-GR-----KM-MGGQSTHLPLKVNTSGVIPPIFASSIIMLPATMAQF-------IDNP------------------------------------------------WM-QQFSALMTP--------------------------------------------------------------------GTPVYSLFFVSAIFFFCYFYT-AVIFNPTDVADNMKKNGGFIPGIRPGPKTAD-YIDRILSRLTFYGAMYLSFVCILPDYLIKY------------------------------FNIPFY----FGGTSLLIVVGVSLDTMQQIESHLVMRNYDGFL-K
>SecY_Bacteria_NitrospinaeTectomicrobia_WP005007692
M-----------------------------------------------------SGAESFANI-FRIPELKRR--VFFTLGVLIVYRIGAHIP--TPGIDGAALAEIFEQ-AK-----GTILGFFDMFSGGALSRLTIFALGIMPYISASIILQLL--TIVSP-HLAQL-KK-EGEQGQKKITQYTRYGTVLLSVIQSSGM----------AVGLE--AMKS--PG------GA---------PIVPDPGWEFRMMTMLTLTAGTVFIMWLGEQISE-RGIGNGISLIIFTGIVAGLPVVGFIVFTEGGQRRIPIQYAKRVV-GR-----KM-YGGQTSHLPLKVNTSGVIPPIFASSIIMFPATIAQF-------IDHP------------------------------------------------WM-QTVSAALAP--------------------------------------------------------------------GNLIYSLIFIGAIFFFCYFYT-AVIFNPTEVADNMKKHGGFIPGIRPGPKTAE-YIDQILSKLTFYGAIYLSFICILPDYLIKY------------------------------LNIPFY----FGGTSLLIVVGVSLDTMQQIESHLVMRNYDGFI-K
>SecY_Bacteria_NitrospinaeTectomicrobia_WP089722043
--------------------------------------------------------------------------------------------------------------------------------SGGALEQMAVFALGIMPYISASIIMELL--TVVVP-HLERL-KK-EGEQGRKKITQYSRYGTVVLACIQGFGI----------AIGLE--SME---MG------GV---------AAVPNPGWGFRLLTVMTLTAGTTFIMWLGEQITE-RGIGNGISLIIFAGIVAGIPVIAAIVFMEAGHRKIPIQYAKRVV-GR-----RM-YGGQSTHLPLKINTSGVIPPIFASSLMVFPATIAQF-------VGGP-----------------------------------------DA---SGFL-QVIVQQLTP--------------------------------------------------------------------GTILYSLLTVVLIIFFAYFYT-AIIFNPQDVADNMRKYGGFVPGIRPGKKTAE-YIDRTLSRLTFAGAIYLSIIVILPTYLIQF------------------------------FHVPFF----FGGTGLLIVVGVGMDTMQQVESHLVMRNYDSFM-K
>SecY_Bacteria_NitrospinaeTectomicrobia_WP089946051
--------------------------------------------------------------------------------------------------------------------------------SGGALEQMAVFALGIMPYISASIIMELL--TVVVP-HLERL-KK-EGEQGRKKITQYSRYGTVVLACIQGFGI----------AIGLE--SME---MG------GA---------AAVPNPGWGFRILTVMTLTAGTTFIMWLGEQITE-RGIGNGISLIIFAGIVAGIPVIAAIVFMEAGHRKIPIQYAKRVV-GR-----RM-YGGQSTHLPLKINTSGVIPPIFASSLMVFPATIAQF-------VGGQ-----------------------------------------EA---SGFL-QLIVQQLSP--------------------------------------------------------------------GTILYSLLTVVLIIFFAYFYT-AIIFNPQDVADNMRKYGGFVPGIRPGKRTAE-YIDRTLSRLTFAGAIYLSIIVILPTYLIQF------------------------------FHVPFF----FGGTGLLIVVGVGMDTMQQIESHLVMRNYESFM-K
>SecY_Bacteria_Nitrospirae_EAY55936
M---------------------------------------------------LARILHTFENI-GKIPELRQR--ILFTIGMLAVYRIGAYIP--TPGVNGNALSQFLHQ-NG-----GALIGFFDMFSGGALSRLTIFALGIMPYISASIILQLL--TVVHP-TLQAM-AK-EGERGRKIITRYTRYLTVLIALVQSFGI----------ALGLE--GMN-----------NG---------QFVPHPGWSFRFIVVITLTAATTFVMWIGEQITE-RGVGNGISLIIFSGIIARLPIVSSIVFIETARRKIPIQYAKRLV-GN-----KM-MGGQSTHIPFKINTAGVIPPIFASSLISFPAIIAGF-------VSVP------------------------------------------------WI-QSFGKSLSP--------------------------------------------------------------------GSFSYTGLYVLLIVFFCFFYT-AVVLNPTDIAENMQKYGGYIPGVRPGQKTVE-YLYRVMNRITFVGALYLSIVCVIPELLIYQ------------------------------LHVPFY----FGGTSLLIVIGVSLDTAQQIESYMMSRNYEGIL-K
>SecY_Bacteria_Nitrospirae_KJR42924
M-----------------------------------------------------RLINSFKNI-FRIEELKNR--ILFTISLLVVYRIGAHIP--TPGINGEELSKFLQE-KG-----GAILGFFDIFSGGALSRVTIFALGIMPYISASIIFQLL--TVVFP-YIGKL-AK-EGEEGRKKITQYTRYATVLISAIQSFGI----------AVGIE--TMA-----------NG---------QFIANPGWSFRLMAMITLTSGTAFIMWLGEQITE-RGIGNGISLIIFAGIVASIPVVGFIIYMERGQRKIPVQYAKRVV-GK-----KI-YGGQSSHLPLKINTSGVIPPIFASSILLFPTTILGF-------LSIP------------------------------------------------WV-QDFTRLISP--------------------------------------------------------------------GSVLYELLYIAMIVFFCYFYT-AIVFNPIDIADNLKKNGGYIPGIKPGKNTSE-YIFKVLSRLTFIGALYLSAVCVLPQILIYK------------------------------FNVPFY----FGGTSLLIVVGVALDTVSQIESHLITRSYDGLL-K
>SecY_Bacteria_Nitrospirae_OGW31228
M-------------------------------------------------------LSNFQNI-FKVPELKNR--VLFTLALLIVYRIGGHIP--TPGINGEELSKFLAA-SG----AGALMGFFDMFSGGALSRVTIFALGIMPYISASIIFQLL--TVVIP-AIGKL-AK-EGEAGRKKITRYTRYATVVISAIQSMGI----------AIGLE--SMA-----------GG---------AFIQSPGWSFRLITMITLTSGTAFIMWLGEQITE-RGIGNGISLIIFAGIVARFPVIGVIIFIERGQRKIPVQYAKRLV-GR-----KI-YGGQSTHLPLKVNTSGVIPPIFASSIIMFPATIAGF-------IAIP------------------------------------------------WV-QGIAKQLSP--------------------------------------------------------------------GTVFYTMLYVGMIFFFAYFYT-AIVFNPVDIADNLKKYGGYIPGIRPGQKTSE-YIYRVMSRLTFVGAVYLAVVCIIPEILIQR------------------------------FNVPFY----FGGTSLLIVVGVALDTVSQIESHLVTRSYEGFL-K
>SecY_Bacteria_Nitrospirae_OGW44279
M-------------------------------------------------------LSSFQNI-FKIPELKIR--ILFTLALLAVYRIGAHIP--TPGINGEELSKFLAE-KG-----GALMGFFDMFSGGALSRVTIFALGIMPYISASIIFQLL--TVVIP-AIGKL-AK-EGEAGRKKIVRYTRYGTVVISAIQSFGI----------AAGLE--GMA-----------GG---------AFVQNPGWSFRLITMITLTSGTAFIMWLGEQITE-RGIGNGISLIIFAGIVARFPIVGAIIYMERGQRKIPVQYAKRVV-GR-----KV-YGGQSTHLPLKVNTSGVIPPIFASSIIMFPATVAGF-------IAIP------------------------------------------------WV-QAIARQLSP--------------------------------------------------------------------GTVMYTTLYVGMIFFFAYFYT-AIIFNPVDIADNLKKYGGFIPGIRPGQKTSE-YIYKVLSRLTFVGGIYLAIVCIIPEIFIQR------------------------------FHVPFY----FGGTSLLIAVGVALDTVSQVESHLITRSYEGFL-K
>SecY_Bacteria_Nitrospirae_OHE60856
M-------------------------------------------------------LSSFQNI-FKIPELKSR--VLFTLSLLAVYRIGAHVP--TPGINGEELSKFLAE-KG-----GALMGFFDMFSGGALSRVTIFALGIMPYISASIILQLL--TVVIP-AIGKL-AK-EGEAGRKKIVRYTRYGTVVISAIQSFGI----------AAGLE--GMA-----------GG---------AFVQNPGWSFRFLTMITLTSGTAFIMWLGEQITE-RGIGNGISLIIFAGIVARFPVVGAIIYMERGQRKIPVQYAKRVV-GR-----KV-YGGQSTHLPLKINTSGVIPPIFASSIIMFPATVAGF-------IAIP------------------------------------------------WV-QAVARQFSP--------------------------------------------------------------------GSVLYTVLYVGLIFFFAYFYT-AIIFNPVDIADNLKKYGGYIPGIRPGQKTSE-YIYRVLSRLTFVGGIYLAIVCIIPEILIQR------------------------------FNIPFY----FGGTSLLIAVGVALDTVSQIESHLVTRSYEGFL-K
>SecY_Bacteria_Nitrospirae_PKL52396
M-----------------------------------------------------GLLANVQNI-FKIEELKRR--IFFTFALLTVYRIGCHIP--TPGINGEALSRFLTE-KG-----GAFMGFFDMFSGGALSRVTIFALGIMPYISASIIMQLL--TVVIP-AIGKL-AK-EGEAGRKKITKYTRYGTIGIAAIQSFGI----------AAGLE--TMQ-----------NG---------LFVQNPGLSFKLVTMITLTSGTAFIMWLGEQITE-RGIGNGISLIIFAGIVARFPVVGAIIMLERGQRKIPVQYAKRVV-GK-----KV-YGGQSTHLPLKINTAGVIPPIFASSIIMFPATIAGF-------IAIP------------------------------------------------WV-QSIARQLSP--------------------------------------------------------------------GTVPYTFLYVSMIFFFAYFYT-AIVFNPVDIADNLKKYGGYIPGIRPGQKTSE-YLYHVLSRLTFVGAIYLAMVCVIPEVLITK------------------------------FKVPFY----FGGTSLLIAVGVALDTVSQVESHLMTRSYEGFL-K
>SecY_Bacteria_Nitrospirae_RJQ39819
M-----------------------------------------------------RILSNLQNI-FRVPELKNR--VIFTLSLLIVYRIGGHIP--TPGINGEELSKFLAE-SG----AGALMGFFDMFSGGALSRVTIFALGIMPYISASIIFQLL--TVVIP-AIGKL-AK-EGEAGRKKITRYTRYATVVISAIQSLGI----------AVGLE--SMA-----------GG---------AFIQSPGWSFRLMTMITLTSGTAFIMWLGEQITE-RGIGNGISLIIFAGIVARFPVIGVIIFIERGQRKIPVQYAKRLV-GR-----KI-YGGQSTHLPLKVNTSGVIPPIFASSIIMFPATIAGF-------IAIP------------------------------------------------WV-QGVAKQLSP--------------------------------------------------------------------GTILYTTLYVGMIFFFAYFYT-AIVFNPVDIADNLKKYGGYIPGVRPGQKTSE-YIYRVMSRLTFVGAVYLGVVCIIPEILISK------------------------------FNVPFY----FGGTSLLIVVGVALDTVSQIESHLVTRSYEGFL-K
>SecY_Bacteria_Nitrospirae_TAK05454
M---------------------------------------------------LERFITSVQNV-FKIAELRQR--IIFTALMLIVYRIGSHIP--TPGINNEALSKFLTE-RG-----GALMGFLDIFSGGGLSRLTVFALGIMPYISASIILQLL--TVVIP-TLSKL-AK-EGERGRKKIIQYTRLGTIGIGLVQALGI----------AIGLE--GMN-----------QG---------AFVQNPGWSFRLMTMITITAGTAFLMWLGEQITE-RGIGNGISLIIFAGIISRMPVIVAIVFLESGRRKIPVQYAKRVV-GR-----RV-YGGQSTHIPLKINTAGVIPPIFASSIIAFPATIAGF-------ITVP------------------------------------------------WV-QAIGRNLTP--------------------------------------------------------------------GTVFHTVLYAMLIIFFAFFYT-AVVLNPVDMADNMKKYGGFIPGIRPGQRTSD-YIYRVLTRITFAGAIYLAAVAIIPEILIYR------------------------------FNVPFS----FGGTSLLIVIGVGLDTAQQIETHMLTRNYEGFM-K
>SecY_Bacteria_Nitrospirae_WP013247906
M---------------------------------------------------FERLLTSFQNI-FKIPELRTR--VLFTLGMLIVYRVGAHIP--TPGINGEALSDFLQK-QG-----GALLGFLDIFSGGSLSRLTIFALGIMPYISASIILQLL--TVVIP-HLSKL-AK-EGERGRKKIIQYTRFGTIVIALIQGFGI----------AVGLE--QMN-----------QG---------AFVLSPGWGFRFMTVITLCAGTGFLMWLGEQITE-RGIGNGISLIIFAGIVARLPVVAAIVFLESGRRKVPVQYAKRVI-GR-----RV-YGGQSTHIPLKINTAGVIPPIFASSIIAFPATIAGF-------FETP------------------------------------------------WI-KAVGSQLAP--------------------------------------------------------------------GSLLYTLMYVGLIVFFCFFYT-AVVMNPVDMADNLKKYGGFVPGIRPGQRTSD-YIYSVLTKITFAGAIYLAIVCVIPEFLIYK------------------------------LNMPFY----FGGTSLLIVIGVGLDTAQQIESHLLNRNYDGFL-Q
>SecY_Bacteria_Nitrospirae_WP014449097
M---------------------------------------------------FERISKVIGNI-GKIPELRQR--ILFTLGMLAVYRIGAYIP--TPGVNGNALSAYLHQ-NG-----GALIGFFDMFSGGALSRLTIFALGIMPYISASIILQLL--TVVHP-SLQAL-AK-EGERGRKVITKYTRYLTVLIALIQSFGI----------AIGLE--SMN-----------RG---------QFVPHPGWPFRILVVITLTTATTFIMWLGEQITE-RGVGNGISLIIFSGIIARLPIVGSIVFIETARRKVPVQYAKRLV-GN-----KM-MGGQSTYIPLKINTAGVIPPIFASSLIAFPATIASF-------ITLP------------------------------------------------WI-QNIGKSLAP--------------------------------------------------------------------GSFSYTLLYVLLIIFFSFFYT-AVVLNPADIAENMQKYGGYIPGIRPGQNTST-FFYGIMNRITLVGALYLSLVCVVPELLIYK------------------------------LHVPFY----FGGTSLLIVIGVSLDTAQQIESYMMSKNYDGFL-K
>SecY_Bacteria_Nitrospirae_WP036084228
M-------------------------------------------------------LHTFENI-GKISELRQR--ILFTIGMLAVYRIGAYIP--TPGVNGNALSQFLHQ-NG-----GALIGFFDMFSGGALSRLTIFALGIMPYISASIILQLL--TVVHP-TLQAM-AK-EGERGRKIITRYTRYLTVVIALVQSFGI----------ALGLE--GMN-----------NG---------QFVPHPGWSFRFIVVITLTAATTFVMWIGEQITE-RGVGNGISLIIFSGIIARLPIVSSIVFIETARRKIPIQYAKRLV-GN-----KM-MGGQSTHIPFKINTAGVIPPIFASSLISFPAIIAGF-------VSVP------------------------------------------------WI-QSFGKSLSP--------------------------------------------------------------------GSFSYTGLYVLLIVFFCFFYT-AVVLNPTDIAENMQKYGGYIPGVRPGQKTVE-YLYRVMNRITFVGALYLSIVCVIPELLIYQ------------------------------LHVPFY----FGGTSLLIVIGVSLDTAQQIESYMMSRNYEGIL-K
>SecY_Bacteria_Nitrospirae_WP038507175
M-------------------------------------------------------LHTFENI-GKIPELRQR--ILFTIGMLAVYRIGAYIP--TPGVNGNALSQFLHQ-NG-----GALIGFFDMFSGGALSRLTIFALGIMPYISASIILQLL--TVVHP-TLQAM-AK-EGERGRKIITRYTRYLTVLIALVQSFGI----------ALGLE--GMN-----------NG---------QFVPHPGWSFRFIVVITLTAATTFVMWIGEQITE-RGVGNGISLIIFSGIIARLPIVSSIVFIETARRKIPIQYAKRLV-GN-----KM-MGGQSTHIPFKINTAGVIPPIFASSLISFPAIIAGF-------VSVP------------------------------------------------WI-QSFGKSLSP--------------------------------------------------------------------GSFSYTGLYVLLIVFFCFFYT-AVVLNPTDIAENMQKYGGYIPGVRPGQKTVE-YLYRVMNRITFVGALYLSIVCVIPELLIYQ------------------------------LHVPFY----FGGTSLLIVIGVSLDTAQQIESYMMSRNYEGIL-K
>SecY_Bacteria_Nitrospirae_WP040334324
M----------------------------------------------------LGFLGSFQNI-LKIEELKKR--LFFTFALLTVYRIGAHIP--TPGISGEQLSKFLTT-HG-----GALMGFFDMFSGGALSRVTIFALGIMPYISASIILQLL--TVVVP-AIGKL-AK-EGEEGRKKITQYTRYGTILISAIQGFGI----------AAGLE--TMA-----------EG---------QFILNPGWGFRFTTMITLTAGTAFIMWLGEQITE-RGIGNGISLIIFAGIVARLPVVAGIIYMERGQRKVPVQYAKRVV-GK-----RM-YGGQSSHLPLKINTAGVIPPIFASSIIMFPATIAGF-------IAVP------------------------------------------------WV-QAFAKQLTP--------------------------------------------------------------------GSLVHDVIYVIMIIFFCYFYT-AIVFNPVDIADNIKKQGGYIPGVRPGKNTSD-YIFRVLSRLTFVGAIYLSVVCVLPSILISK------------------------------FNVPFY----FGGTSLLIVVGVALDTVSQIESHLLTRSYDGLL-K
>SecY_Bacteria_Nitrospirae_WP099590560
M---------------------------------------------------LARILHTFENI-GKISELRQR--ILFTIGMLAVYRIGAYIP--TPGVNGNALSQFLHQ-NG-----GALIGFFDMFSGGALSRLTIFALGIMPYISASIILQLL--TVVHP-TLQAM-AK-EGERGRKIITRYTRYLTVVIALVQSFGI----------ALGLE--GMN-----------NG---------QFVPHPGWSFRFIVVITLTAATTFVMWIGEQITE-RGVGNGISLIIFSGIIARLPIVSSIVFIETARRKIPIQYAKRLV-GN-----KM-MGGQSTHIPFKINTAGVIPPIFASSLISFPAIIAGF-------VSVP------------------------------------------------WI-QSFGKSLSP--------------------------------------------------------------------GSFSYTGLYVLLIVFFCFFYT-AVVLNPTDIAENMQKYGGYIPGVRPGQKTVE-YLYRVMNRITFVGALYLSIVCVIPELLIYQ------------------------------LHVPFY----FGGTSLLIVIGVSLDTAQQIESYMMSRNYEGIL-K
>SecY_Bacteria_Nitrospirae_WP109136045
M-----------------------------------------------------GLLTSFQNI-FKITELKNR--IFFTLALLTVYRIGCHVP--TPGINGEELSKFLTQ-QA-----GSFMQFFDMFSGGALSRVTIFALGIMPYISASIIMQLL--TVVIP-AIGKL-AK-EGEAGRKKITRYTRYGTVVISAIQSFGI----------AAGLE--SMS-----------QG---------AFVQNPGWPFRLITMITLTSGTAFIMWLGEQITE-RGIGNGISLIIFAGIVARFPVVAGIILMERGQRKIPVQYAKRVV-GR-----KV-YGGQSTHLPLKINTAGVIPPIFASSIIMFPATVAGF-------IAIP------------------------------------------------WV-QSAAKQLSP--------------------------------------------------------------------GTIFHTILYVGMIFFFAYFYT-AIVFNPVDIADNLKKYGGYVPGIRPGQKTSE-YLYRVLTRLTFVGAIYLAIICVIPEILITR------------------------------FRVPFY----FGGTSLLIAVGVALDTVSQIESHLVTRSYEGFL-K
>SecY_Bacteria_Proteobacteria_BAN34487
M-------------------------------------------------AIAGNSLLSAAGA-GKFGDLKKR--LLFVLAALVVYRIGTFIP--VPGIDPMALESLFKT-QS-----GGILGMFNMFSGGALSRFSVFALGIMPYISASIIMQLM--TVVSP-QLEQL-KK-EGESGRKKITQYTRYGTVFLALFQGLGI----------SIALE--SQP----------------------GLVIEPGLLFRLTAVATLVTGTMFIMWLGEQITE-RGIGNGISLIIFAGIAAGLPVTAFVVFVERGQRKILVNYAKRQV-GN-----KI-YGGQSSHLPLKLNMSGVIPPIFASSIILFPATLAGW-------FGSS-----------------------------------------DG---MSWL-KDIGSSLSP--------------------------------------------------------------------GQPLYVMLYSLAIVFFCFFYT-ALVFNPKETADNLKKSGAFVPGIRPGDQTAR-YIDRIMSRLTLSGAVYITTVCLLPEFLIVK------------------------------WNVPFY----FGGTSLLIIVVVTMDFMAQVQSYLMSHQYESLL-K
>SecY_Bacteria_Proteobacteria_CUK12000
M--------------------------------------------------AKQPGLDFQSAK-GGLGELKRR--LLFVIGALIVFRIGSFIP--IPGIDAAVLAKLLEQ-QR-----GTIIEMFNMFSGGALSRASIFALGIMPYISASIIIQLL--TVVHP-TLAEI-KK-EGESGRRKISQYTRYGTLVLAIFQSIGI----------ATGLP--NMPG----------MQ---------GLVINPGFAFYFTAVVSLVTGTMFLMWLGEQITE-RGIGNGISIIIFAGIVAGLPVTFFVVFVERGQRRIVVNYAKRQQ-GR-----RV-YAAQSTHLPLKVNMAGVIPAIFASSIILFPATIASW-------FGGG-----------------------------------------TG---WNWL-TTISLYLQP--------------------------------------------------------------------GQPLYVLLYASAIIFFCFFYT-ALVFNPRETADNLKKSGAFVPGIRPGEQTAK-YIDKVMTRLTLVGALYITFICLIPEFMRDA------------------------------MKVPFY----FGGTSLLIVVVVIMDFMAQVQTLMMSSQYESAL-K
>SecY_Bacteria_Proteobacteria_OGS92573
M--------------------------------------------------------AKGASK-GKYGDLSQR--LWFLLGALVVFRIGAHIP--VPGIDPVVLADLFKT-QK-----DGILGMFNMFSGGALERFTIFALGIMPYISASIIMQLA--AIAVP-QLEQL-KK-EGEAGRRKITQYTRYGTLVLALFQAFGI----------SVALQ--AQP----------------------GLVPNPGMMFQLTSVITLVTGTIFLMWLGEQITE-RGLGNGISLIIFAGIAAGLPVTALVVFVERGQRKILVNYAKRQV-GN-----KV-YGGQSSHLPLKLNMAGVIPPIFASSIILFPATIAGW-------FGSG-----------------------------------------QG---MNWL-KDISDKLSP--------------------------------------------------------------------GQPIYVLVYAVAIVFFCFFYT-ALVFSPKETADNLKKSGAFLPGIRPGEQTAR-YVEKIMLRLTMVGAVYITLVCLLPEFLVVK------------------------------WNVPFY----FGGTSLLILVVVTMDFMSQVQSYLMTHQYENLL-K
>SecY_Bacteria_Proteobacteria_OJW48239
M----------------------------------------------------ATNPNQVSKG-GKFGDLKRR--LWFLLGALIVYRIGAHIP--VPGIDAQALSELFNR-QQ-----GGILGMFNMFSGGALSRFTIFALGIMPYISASIIMQLM--TVASP-QLEAL-KK-EGEAGRRKITQYTRYGTVALALFQGLGI----------AIAVE--SQP----------------------GLVIDPGLMFRFVTVVTLLTGTMFLMWLGEQITE-RGLGNGISIIIFAGIAAGLPVTAFVVFVERGQRKILVNYAKRQV-GN-----KI-YGGQSSHLPLKLNMAGVIPPIFASSIILFPATIAGW-------FGSG-----------------------------------------ES---MRWL-KDMAGALSP--------------------------------------------------------------------GQPIYVMLYAAAIIFFCFFYT-ALVFNSKETADNLKKSGAFVPGIRPGEQTAR-YIDKILSRLTLVGAAYITIVCLLPEFLILK------------------------------WNVPFY----FGGTSLLIIVVVTMDFMSQVQAYIMSHQYESLL-K
>SecY_Bacteria_Proteobacteria_OJY08282
M----------------------------------------------------AASDSFRGLS-GKLGDLKRR--LWFLLFALIVYRIGAHVP--VPGIDPVVLKDLFES-QQ-----GGILGMFNMFSGGALSRFSIFALGIMPYISASIIMQLG--TVAFP-YLEAL-KK-EGESGRRKITQYTRYGTLCLALVQGYGI----------SIALQ--SQA----------------------GLVIEPGPMFLLTTVITLVTGTIFLMWLGEQITE-RGIGNGISLIIFAGIAAGLPVTAFVVFVERGQRKILVNYAKRQV-GR-----KV-YGGQSSHLPLKLNMAGVIPPIFASSIILFPATLAGW-------FADG-----------------------------------------ES---MSWL-KEISGALSP--------------------------------------------------------------------GQPIYVILYAAMIIFFCFFYT-ALVFNPKETAENLKKSGAFIPGIRPGDQTAR-YIERIMLRLTLAGAIYVTLVCLLPEFLILK------------------------------WNVPFY----FGGTSLLIIVVVTMDFMAQVQAYIMSHQYESLL-K
>SecY_Bacteria_Proteobacteria_OYZ56583
M-------------------------------------------------------ATPKTGM-NKYGDLKRR--LMFLLGALIVYRIGTFIP--VPGIDPLVLDQLFKS-QQ-----GGILGMFNMFSGGALSRFSVFALGIMPYISASIIVQLM--TTVSP-QLEAL-KK-EGESGRRKITQYTRYGTLVLALFQAIGI----------AIALE--SQA----------------------GLVIDPGMAFRLTTVVTLTSGTLFLMWLGEQITE-RGLGNGISIIIFAGIAAGLPVTALVVFVERGQRKILVNYAKRQV-GK-----MV-VGGQSSHLPLKLNMAGVIPPIFASSIILFPATLAGW-------FGSK-----------------------------------------DG---LGWL-KDIASTLAP--------------------------------------------------------------------GQPVYVLLYALAIIFFCFFYT-ALVFNSKETADNLKKSGAFVPGIRPGDQTAR-YIDKILTRLTLVGAIYITLVCLLPEFLILK------------------------------WNVPFY----FGGTSLLIIVVVTMDFMAQVQAYVMSHQYEGLL-K
>SecY_Bacteria_Proteobacteria_PHS62606
M----------------------------------------------------ARQGLPQGTQ-GGLTELWSR--IRFVLLAIVVYRIGTHIP--VPGINPEALARLFEQ-NQ-----GTILEMFNMFSGGALERMSILALGIMPYISASIIMQLL--TAVSP-QLEQL-KK-EGEAGRRKITQYTRYGTVLLATIQAFGV----------SAGLA----------------GQ---------GVTFSSGIDFYIAAVPSFVAGAVFMMWLGEQVTE-RGIGNGISILIFAGIVAGLPVIGFVVFVERGQRRITINYAKRQQ-GR-----QM-FAAQTSHLPLKLNMAGVIPAIFASSLLLFPASLGTW-------FGQG-----------------------------------------EG---MEWL-QDVSMALAP--------------------------------------------------------------------SQPLYIVLFAAGIIFFCYFYT-ALMFNPKDVAENLKKSGAFIPGIRPGIQTAK-YIDAVLGRLTLFGSLYIAAVCLMPQFLVVA------------------------------ADVPFY----FGGTSLLIVVVVVMDFMAQVQSHLMSNQYESLM-K
>SecY_Bacteria_Proteobacteria_P0AGA2_SECYECOLI
M--------------------------------------------------AKQPGLDFQSAK-GGLGELKRR--LLFVIGALIVFRIGSFIP--IPGIDAAVLAKLLEQ-QR-----GTIIEMFNMFSGGALSRASIFALGIMPYISASIIIQLL--TVVHP-TLAEI-KK-EGESGRRKISQYTRYGTLVLAIFQSIGI----------ATGLP--NMPG----------MQ---------GLVINPGFAFYFTAVVSLVTGTMFLMWLGEQITE-RGIGNGISIIIFAGIVAGLPVTFFVVFVERGQRRIVVNYAKRQQ-GR-----RV-YAAQSTHLPLKVNMAGVIPAIFASSIILFPATIASW-------FGGG-----------------------------------------TG---WNWL-TTISLYLQP--------------------------------------------------------------------GQPLYVLLYASAIIFFCFFYT-ALVFNPRETADNLKKSGAFVPGIRPGEQTAK-YIDKVMTRLTLVGALYITFICLIPEFMRDA------------------------------MKVPFY----FGGTSLLIVVVVIMDFMAQVQTLMMSSQYESAL-K
>SecY_Bacteria_Proteobacteria_WP011286107
M----------------------------------------------------AANPNTVGKG-GKFGDLKRR--LWFLLGALVVYRIGAHIP--VPGIDPNALADLFNS-QK-----GGILGMFNMFSGGALSRFTIFALGIMPYISASIIMQLM--SVASP-QLEAL-KK-EGEAGRRKITQYTRYGTVILALFQGLGI----------AVALE--AQA----------------------GLVNDPGFMFRLTTVSTLLTGTMFLMWLGEQITE-RGLGNGISIIIFAGIAAGLPVTGFVVFVERGQRKILVNYAKRQV-GN-----KI-YGGQSSHLPLKLNMSGVIPPIFASSIILFPATVANW-------FGSS-----------------------------------------ES---MHWL-KDVAGTLSP--------------------------------------------------------------------GQPIYVMLYASAIVFFCFFYT-ALVFNSKETADNLKKSGAFVPGIRPGEQTAR-YIDKILMRLTLIGAAYITVVCLLPEFLILK------------------------------WNVPFY----FGGTSLLIIVVVTMDFMSQVQAYVMSHQYESLL-K
>SecY_Bacteria_Proteobacteria_WP026688015
M-----------------------------------------------------AANPGLASG-GKFGDLKRR--LMFLLGALVVYRIGAHIP--VPGIDPAVLADLFKS-QQ-----GGILGMFNMFSGGALSRFTIFALGIMPYISASIIMQLM--TVAIP-QLESL-KK-EGEAGRRKITQYTRYGTLVLAFFQGLGI----------AIALE--AQA----------------------GLVHEPGFLFRLTTVMTLITGTMFLMWLGEQITE-RGLGNGISIIIFAGIAAGLPVTAFVVFVERGQRKILVNYAKRQV-GN-----KV-YGGQSSHLPLKLNMAGVIPPIFASSIILFPATAAGW-------FGSS-----------------------------------------ES---MIWL-KDVAAALSP--------------------------------------------------------------------GQPIYVLLYATAIVFFCFFYT-ALVFNSKETADNLKKSGAFIPGIRPGEQTAR-YVDKILMRLTLVGAVYITLVCLLPEFLILK------------------------------WNVPFY----FGGTSLLIIVVVTMDFMSQVQAYVMSHQYESLL-K
>SecY_Bacteria_Proteobacteria_WP035382810
M-------------------------------------------------------NAPVKSN-NKYGDLSQR--LWFLLGALVVYRIGAHIP--VPGIDPVVLADLFKQ-QK-----GGILGMFNMFSGGALSRFTIFALGIMPYISASIIMQLA--TIAVP-QLEQL-KK-EGEAGRRKITQYTRYGTLALAVFQAFGI----------AVALQ--AQP----------------------GLVINPGYMFQVTTMVTLVTGTMFLMWLGEQITE-RGLGNGISLIIFAGIAAGLPVTALVVFVERGQRKVLVNYAKRQV-GN-----KI-YGGQASHLPLKLNMAGVIPPIFASSIILFPATLAGW-------FGSG-----------------------------------------SG---MTWL-KDISEKLSP--------------------------------------------------------------------GQPIYVLFYAAAIVFFCFFYT-ALVFSPKETADNLKKSGAFLPGIRPGEQTAK-YIEKIMLRLTLVGAFYITLVCLLPEFLVVK------------------------------WNVPFY----FGGTSLLILVVVTMDFMAQVQSYLMTHQYESLL-K
>SecY_Bacteria_Proteobacteria_WP059750926
M-------------------------------------------------------ATPKSGL-NKFGDLKRR--LLFLLGALIVYRIGTFIP--VPGIDPLVLDQLFKS-QQ-----GGILGMFNMFSGGALSRFSLFALGIMPYISASIIVQLM--TTVSP-QLEAL-KK-EGESGRRKITQYTRYGTLFLAVFQALGI----------SIALE--SQA----------------------GLVLDPGMGFRLITVATLTAGTMFLMWLGEQITE-RGLGNGISIIIFAGIVAGLPVTALVVFVERGQRKILVNYAKRQV-GK-----MV-VGGQSSHLPLKLNMAGVIPPIFASSIILFPATLAGW-------FGSG-----------------------------------------EG---MGWL-REIGSSLSP--------------------------------------------------------------------GQPVYVLAYALAIIFFCFFYT-ALVFNPKETADNLKKSGAFVPGIRPGDQTAR-YIDKILTRLTLVGAIYITLVCLLPEFLILK------------------------------WNVPFY----FGGTSLLIIVVVTMDFMAQVQAYVMSHQYEGLL-K
>SecY_Bacteria_Proteobacteria_WP062625495
M-------------------------------------------------------SAPVKSN-NKYGDLSQR--LWFLLGALVVYRIGAHIP--VPGIDPVVLADLFKQ-QK-----GGILGMFNMFSGGALSRFTIFALGIMPYISASIIMQLA--TIAVP-QLEQL-KK-EGEAGRRKITQYTRYGTLALAVFQAFGI----------AVALQ--AQA----------------------GLVINPGYMFQVTTMVTLVTGTMFLMWLGEQITE-RGLGNGISLIIFAGIAAGLPVTALVVFVERGQRKVLVNYAKRQV-GN-----KI-YGGQASHLPLKLNMAGVIPPIFASSIILFPATLAGW-------FGSG-----------------------------------------SG---MGWL-KDISEKLSP--------------------------------------------------------------------GQPIYVLFYAAAIVFFCFFYT-ALVFSPKETADNLKKSGAFLPGIRPGEQTAK-YIEKIMLRLTLVGAFYITLVCLLPEFLVVK------------------------------WNVPFY----FGGTSLLILVVVTMDFMAQVQSYLMTHQYESLL-K
>SecY_Bacteria_Proteobacteria_WP069039319
M----------------------------------------------------VTAAQQPGRS-AKFGDLWRR--LWFLAGALIVYRLGAHIP--VPGIDPARLAELFQG-QQ-----GGILGVFNLFSGGALSRFTIFALGIMPYISASIIMQLL--TVAVP-TLEAL-KK-EGEAGRRKITQYTRYGTLVLALFQAIGI----------SIALE--SQP----------------------GLVLDPGMMFRFVTISTLVTGTMFLMWLGEQITE-RGVGNGISIIIFAGIAAGLPVTAVVVFVERGQRKILVNYAKRQV-GN-----KV-YGGQSSHLPLKLNMAGVIPPIFASSIILFPATLAGW-------FATT-----------------------------------------ES---TRWL-KDLAATLSP--------------------------------------------------------------------GQPVYVLLYAAAIVFFCFFYT-ALVFNAKETADNLKKSGAFVPGIRPGEQTAR-YIDKILTRLTLVGAVYITLVCLLPEFLILK------------------------------WNVPFY----FGGTSLLIIVVVTMDFMSQVQAYVMSHQYESLL-K
>SecY_Bacteria_Proteobacteria_WP072294916
M----------------------------------------------------AANEALRGLS-GKLGDLKRR--LWFLLLALVVYRIGAHVP--VPGIDPVVLKDLFES-QQ-----GGILGMFNMFSGGALSRFSIFALGIMPYISASIIMQLG--TVAFP-HLEAL-KK-EGESGRRKITQYTRYGTLGLALVQGYGI----------SIALQ--AQT----------------------GLVIEPGPMFLFTTVITLVTGTIFLMWLGEQITE-RGIGNGISLIIFAGIAAGLPVTAFVVFVERGQRKILVNYAKRQV-GR-----KV-YGGQSSHLPLKLNMSGVIPPIFASSIILFPATLAGW-------FATG-----------------------------------------DS---MSWL-RDISGALSP--------------------------------------------------------------------GQPVYVIMYAAMIVFFCFFYT-ALVFNPRETAENLKKSGAFIPGIRPGEQTAR-YIERIMLRLTLAGAIYVTLVCLLPEFLILK------------------------------WNVPFY----FGGTSLLIIVVVTMDFMAQVQAYIMSHQYESLL-K
>SecY_Bacteria_Proteobacteria_WP076091665
M----------------------------------------------------AANPNTVGKG-GKFGDLKRR--LWFLLGALVVYRIGAHIP--VPGIDPNVLADLFNS-QQ-----GGILGMFNMFSGGALSRFTIFALGIMPYISASIIMQLM--SVASP-QLEAL-KK-EGEAGRRKITQYTRYGTVVLALFQGIGI----------AVALE--AQA----------------------GLVNDPGFMFRLTTVSTLLTGTMFLMWLGEQITE-RGLGNGISIIIFAGIAAGLPVTAFVVFVERGQRKILVNYAKRQV-GN-----KV-YGGQSSHLPLKLNMSGVIPPIFASSIILFPATLAGW-------FGSG-----------------------------------------ES---MTWL-KDMAAVLSP--------------------------------------------------------------------GQPIYVMLYAAAIIFFCFFYT-ALVFNSKETADNLKKSGAFVPGIRPGEQTAR-YIDKILMRLTLIGAAYITVVCLLPEFLILK------------------------------WNVPFY----FGGTSLLIIVVVTMDFMSQVQAYVMSHQYESLL-K
>SecY_Bacteria_Proteobacteria_WP087447760
M----------------------------------------------------AANKTKVGGA-DKFGDLKRR--LLFLIGALVVYRIGAHIP--VPGIDPVALEQLFRS-QQ-----GGILGMFNMFSGGALSRFTVFALGIMPYISASIIMQLL--TVVSP-QLEAL-KK-EGDSGRRKITQYTRYGTVGLAFFQALGI----------AIALE--AQP----------------------GLVVDPGIIFRITAVMTLVAGTMFLMWLGEQITE-RGIGNGISMIIFAGIVAGLPVTALVVFVERGQRKILVNYAKRQV-GN-----KV-YGGQSSHLPLKLNMAGVIPPIFASSIILFPATLAGW-------FGSH-----------------------------------------DS---MSWL-KDVGTALSP--------------------------------------------------------------------GQPIYVMLYATAIIFFCFFYT-ALVFNPKETADNLKKSGAFVPGIRPGEQTAR-YIDKIMGRLTLVGAIYITLVCLLPEFLIVK------------------------------WNVPFY----FGGTSLLIIVVVTMDFMAQVQAYIMSHQYEGLL-K
>SecY_Bacteria_Proteobacteria_WP090456910
M----------------------------------------------------AASESLRGLS-GKLGDLKRR--LWFLLLALVVYRIGAHVP--VPGIDPVVLKDLFES-QQ-----GGILGMFNMFSGGALSRFSIFALGIMPYISASIIMQLG--TVAFP-YLEAL-KK-EGESGRRKITQYTRYGTLGLALLQGYGI----------SIALQ--AQP----------------------GLVIEPGPMFLLTTVITLVTGTIFLMWLGEQITE-RGIGNGISLIIFAGIAAGLPVTAFVVFVERGQRKILVNYAKRQV-GR-----KV-YGGQSSHLPLKLNMSGVIPPIFASSIILFPATLAGW-------FATG-----------------------------------------ES---MSWL-KDMSGALSP--------------------------------------------------------------------GQPIYVIMYAAMIIFFCFFYT-ALVFNPRETAENLKKSGAFIPGIRPGEQTAK-YIERIMLRLTLAGAIYVTLVCLLPEFLILK------------------------------WNVPFY----FGGTSLLIIVVVTMDFMAQVQAYIMSHQYESLL-K
>SecY_Bacteria_Proteobacteria_WP110522864
M----------------------------------------------------ANPAATVGNP-GRFGDLKKR--LLFLIGALIVYRLGAHIP--VPGIDPERLAELFQS-QA-----GGILGVFNLFSGGALSRFTIFALGIMPYISASIIMQLM--TVAVP-QFEAL-KK-EGEAGRRKITQYTRYGTLVLAFAQSLGI----------AIALE--GQP----------------------GLVLDPGLMFRFVTVATLVTGTMFLMWLGEQITE-RGIGNGISVIIFAGIVAGLPVTAFVVFVERGQRKILVNYAKRQV-GN-----KV-YGGQSSHLPLKLNMSGVIPPIFASSIILFPATLGQW-------FGAS-----------------------------------------EG---MGWL-RDIASTLSP--------------------------------------------------------------------GQPIYVMLYAVAIVFFCFFYT-ALVFNARETADNLKKSGAFVPGIRPGDQTAR-YIDKILMRLTLAGAVYITLVCLLPEFLILK------------------------------WNVPFY----FGGTSLLIIVVVTMDFMSQVQAYVMSHQYESLL-K
>SecY_Bacteria_Proteobacteria_WP124950226
M----------------------------------------------------AANKATVGGA-DKFGDLKRR--LLFLIGALVVYRIGAHIP--VPGIDPVALEQLFRS-QQ-----GGILGMFNMFSGGALSRFTVFALGIMPYISASIIMQLL--TVVSP-QLEAL-KK-EGDSGRRKITQYTRYGTVGLAFFQALGI----------AIALE--AQP----------------------GLVIDPGLAFRITAVMTLVAGTMFLMWLGEQITE-RGIGNGISMIIFAGIVAGLPVTALVVFVERGQRKILVNYAKRQV-GN-----KI-YGGQSSHLPLKLNMAGVIPPIFASSIILFPATLAGW-------FGSH-----------------------------------------ES---MSWL-KDVGAALSP--------------------------------------------------------------------GQPIYVMLYATAIIFFCFFYT-ALVFNPKETADNLKKSGAFVPGIRPGEQTSR-YIDKIMGRLTLVGAIYITLVCLLPEFLIVK------------------------------WNVPFY----FGGTSLLIIVVVTMDFMAQVQAYIMSHQYEGLL-K
>SecY_Bacteria_PVC_OGW68724
M-------------------------------------------------------LQAYVNA-FKIPDLRNK--ILFTLMIIVVYRIGTYIP--TPGIDGQALSLFFAR-MS-GTAGGRLFGIMGMFSGGALQKATIFALGIMPYVSASIIMQLL--TVVIP-HFEKL-GK-EGEEGRRQLIQYTRYLTVALSLIQTFFI----------SLWLE--NPQA--FN------GM---------VVVPYPGWGFRLMTMLTITTGTAFIMWLGEQIDQ-YGIGNGMSILITAGIIESVPTVLGVILIIQGQRKIPVQYAKQIR-GH-----RV-YGGQSTYIPLKVNQAGVIPIIFAQSVILFPATIAGF-------THNA------------------------------------------------GL-QKFMANLSP--------------------------------------------------------------------GHLAYEIFYALFIIFFSYFYT-AITFQPIQMAENLQKYGGFVPGIRPGKNTAE-FLDYVMTRIVLSGAIFLALIAMFPSVVSSP----------------------------KVLNIPFLIASFFGGTGLLIIVGVVLDTMKTIESQLVMRHYDGFI-K
>SecY_Bacteria_PVC_OGX09292
M-------------------------------------------------------IASFANC-FKIPELKNK--IFFTLAIVVAYRVGCYLP--TPGVNGSVLAEFFQR-LS-STSGGSIFGIMNMFSGGALEKATVFALGIMPYISSSIIMQLL--TAVIP-SLERL-AK-EGQAGYQKINQYTRYGTLVLALVQSFFI----------ALWLE--DKSGTVFQ------GL---------QVVNNPGWGFRLVTVLTLSSGTLLLMWFGERIQE-HGIGNGISLIITAGILSAAPVIISITLITQAQRKIPVQYARRIV-GR-----KV-YGGQNTYIPLKVDTSGVIAIIFAQSIILFPATLASF-------IPHQ------------------------------------------------GF-QSLASIFLR--------------------------------------------------------------------GHVWYYLVYGLLIVFFCYFYT-AIVFNPIDVAENMKKHGGFIPGVRPGTQTSE-YLDFIMTRITLAGAVFICAIAIMPDAIMAS------------------------------FKVPYLVASFFGGTGVLIIVGVMLDTMKQIESHLLTRHYDGFM-R
>SecY_Bacteria_PVC_OGX17387
M-------------------------------------------------------FSALVNS-FRIPDLKKR--LLVTAALIAVYRIGCYVP--TPGIDGAQLAEFFNR-IG-KTQGGTIFGIINMFSGGAMERLTIFALGIMPYISASIILQLL--TAVFP-ALEKL-AK-EGKAGYEKINQYTRYSTVLLSIVQSFFI----------ALWLE--NPAR--FE------GL---------KIVMYPGWGFRILTVLTLSTGTIFIMWLGEQIQE-RGIGNGISLVIAAGIVSRIPVVFAVIMITQAQRKIPVQYARRIV-GR-----KI-YGGQATYIPLKVDTSGVIAIIFAQSIILFPATIASF-------IPNP------------------------------------------------AF-QRLAQNLIR--------------------------------------------------------------------GHILYTAIYGLLIIFFCYFYT-AIVFNTVDLSENMKKYGGFIPGIRPGTPTAE-FLDYVMTRITLFGAAFIAFIAIFPDLIMAW------------------------------LKVPYLVASFFGGTAILIVVGVMLDTLKQVESHLLTHHYEGFI-K
>SecY_Bacteria_PVC_OGX20327
M-------------------------------------------------------IGALQNI-FKIPDLRRK--VMVTLGLIAVYRLGGFIP--TPGIDSQALAEFFKN-IA-KSQGGQILGIMNMFSGGSLEKLTIFALGIMPYISSSIIIQLL--TAVIP-ALEKL-SK-EGKAGHQKINQFTRYATVGLAIIQSYFI----------ALWLE--HPGRL-LE------GL---------SIVSHPGLSFRFLTVITLTTGTIFIMWLGEQIQE-RGIGNGISLIICAGIISSIPVIFAVIMVTQGQRKIPVQYARRVV-GR-----KV-FGGQSTYIPLKVDTSGVIAIIFAQSIILFPATIASF-------IPNA------------------------------------------------SF-QKFANSLTR--------------------------------------------------------------------GHIAYTLIYALLIIFFCYFYT-AIVFNPKDISDNMKKYGGFIPGIRPGEPTTE-FLDFVMTRITLAGALFIAVIAILPDFIMAW------------------------------LNVPYLLASFFGGTGILIVVGVMLDTLKQIESQLLMRNYEGFI-K
>SecY_Bacteria_PVC_OGX45694
M-------------------------------------------------------LGAFKNI-FKIQDLKHK--VIITLALIAVYRVGGFIP--VPGIDSQALAEFFDR-IA-KSQGGSILGIMNMFSGGSLEKLTIFALGIMPYISSSIIIQLL--TAVIP-ALEKI-SK-EGRAGHQKINQYTRYATVGLAIIQSYFI----------ALWLE--HPGRL-LE------GL---------SIVTDPGLGFRFITVITLTTGTIFIMWLGEQVQE-RGIGNGISLIITAGIISSIPVVLAVIFITQGQRKIPVQYARRVV-GR-----KV-FGGQSTYIPLKVDTSGVIAIIFAQSIIMFPATLASF-------IPNP------------------------------------------------AF-QRMSNFLTR--------------------------------------------------------------------GHIVYTLMYALLIIFFCYFYT-AIVFNPKDISDNLKKYGGFIPGIRPGSPTTE-FLDFVMTRITLAGAIFIAVIAILPDFVMAT------------------------------LKVPYLVASFFGGTGILIVVGVMLDTLKQIESQLLMRNYEGFI-K
>SecY_Bacteria_PVC_OQX52994
M-------------------------------------------------------FQALFNI-FKIADLRKKVLVLFTLGFIVIYRIGAYIP--TPGIDSANLAKFFDN-IA-RTQGGTLFGIMNMFSGGAMRRLTIFALGIMPYITASIILQLL--TAVFP-NLEKL-TK-DPE-GHKRLVQYTRQGTVILCLIQALFV----------SIWLE--NPAH--FG------SL---------QIVQFPGWGFRLLTMLTLTTGTTFIMWLGEQITE-RGIGNGISLIITAGIISRLPVVGAVVLITQGQRKIPVQYARRVV-GR-----KI-YGGQATYIPLRVNQAGVMPIIFAQSIILFPATIAGL-------TANP------------------------------------------------FI-QSIARALTP--------------------------------------------------------------------GRLFYSLFYSLMIIFFTYFYT-AISFNPKDIADNMKRYGGFVPGIRPGRNTAE-YFDYIMNRITLPGAIFLAIIAIMPQIIYKG------------------------------FKIPYLVASFFGGTALLIVVGVLLDTMRQIESHLLMRHYEGFV-S
>SecY_Bacteria_PVC_OQX83968
M-------------------------------------------------------INAIVNV-FKIRDLRRK--LLITLALIAVYRIGAYIP--TPGINGQALSEFFKS-LA-ETPGGNLFGIINMFTGGAMRRLTIFALGVMPYISAAIILQVL--TPVIP-ALEKL-AH--EERGREKINQWTRYLTVVITAFQAFFI----------GLWLE--NSEY--FR------GY---------QIVFNPGWGFRFSTVITLTTGTIFIMWLGEQITE-YGIGNGISILITAGIISRIPVVIAVVLLTQGQRRIPVQYARRVI-GR-----RV-YGGQSTYIPLRINQAGVIPIIFAQSVLLFPATIAGF-------FPSE------------------------------------------------TL-QRIVSLFTR--------------------------------------------------------------------GNLLYYILYSGLIIFFSYFYT-AIIFNPTDVAENMKRFGGFIPGVRPGKSTAD-YLHYIMERITLPGSIFLAVIAILPSIISYA------------------------------LHIPYLVASFFGGTGLLIIVGVLLDTERQLESQLLMRQYEGFM-R
>SecY_Bacteria_PVC_OUV89700
M-------------------------------------------------------LSAFTNS-LKIPELRQR--IFFTLALLFIARVGANIP--LPGMNTEPIQAFFAE-QS--GAAGGLIGFYNMFTGGALLNGALFALGIMPYISASIIMQLM--GAVFP-TIARL-QQ-EGEIGRXKINSYTRXLTIAICAIQGFLX----------LXALA--TNPGALIGYGFNPLDXG--------QIVIAGKVQFLITGTIFLTAGSMILVWLGEQITE-KGIGNGISLLITVSIISALPVTAGLVAXTQAQRKIPVQYAKRVV-GR-----KV-YGGQSSFLPLKVNYAGVMPVIFASAILMFPAQLLNI-------LGSA-----------------------------------------TG---MRFF-TDVAQSLGR--------------------------------------------------------------------GEFAYYFIFGLLIFIFSYFWV-SLMFKPVQIADDLKKNGGFIPGVRPGDATAK-FLDHIMTRLTMAGALSLTLIALFPDILLFS------------------------------XNIPFNVALFFGGTGMLITVGVLLDTMRQIETFLMQRHYDGFL-K
>SecY_Bacteria_PVC_PAW68753
M-------------------------------------------------------FSAFTNS-LKIPELRSR--IFYTLSLLFVSRVASHIP--LPGIDPYPLQRFFEE-QA-SSGAGNLIGLYNMFTGGALTKGAIAALGIMPYISASIIFQLM--TAVVP-ALSRL-QQ-EGDVGRQKLTQYTRYATVLICLIQGTLL----------ILALN--NPGQLFPGYDVARFG----------SIVIVEKWSFVFTSVIFMTAGTMLLMWLGEQITQ-RGIGNGVSLLITVGILADIPVTMGIIAVVQGQRKIPVQYAKRVV-GN-----KV-MGGQSSFLPLKVNYSGVMPVIFASAILLFPQQIFSW-------LGAH-----------------------------------------FE---LKFL-TEFSNNLLR--------------------------------------------------------------------GHWTYYALNTTLILFFSYFWV-SVMFKPIQIADDLKKYGGYIPGVRPGEPTAQ-FLDFIMTRLTLAGAIFLTVIAIMPDVLLFE------------------------------LNVPTRIAYFFGGTGMLITVGVILDTMRQIETFLLQRHYDGFL-K
>SecY_Bacteria_PVC_PAZ00376
M-------------------------------------------------------ISAFANI-FKIPELRAR--VLFTLAAIIVIRAGSSIT--APGVNAQVLRQWFLD-SADAASSGGVAALFNLFSGGALSNCAIFSLGVMPFISASIMLQLL--TAVIP-QLGKL-AR--EDGGRQKIMQYTRYATIGLCVFQAYLLSKSFENPQA-NPFLP--GIMD--TIN---KLGM---------PLVTTPGFGFQLVTIITMTAGTLLLMWLGDQLTE-KGIGNGMSIIITVGILAQLPVIAAVIAVTQAQRKITVQYAKRVV-GR-----KV-YGGQTQYMPLKINYAGVMPIIFAQAILLFPSTILNM-------AFPG----------------------------------------------VGWA-QDLSNLLTY--------------------------------------------------------------------GWLHY-LFYALMIFFFSYFWV-ATQFQPVQIADDLKKYGGFIPGVRPGKPTAD-FLDYTMTRLTFAGAIFLTAVAVLPQLLSQS------------------------------LQVPYMTSQFFGGTGLLIIVGVVLDTMRQVETHLLQRHYDGFL-R
>SecY_Bacteria_PVC_PDH30513
M-------------------------------------------------------LSAFTNS-LKIPELRQR--IFFTLALLFIARVGANIP--LPGMNIGPIRDFFAD-QA--TVGGGLVGFYNMFTGGALLNGALFALGIMPYISASIIMQLM--GAVFP-GLARL-QQ-EGDVGRQKINQYTRYLTLVICLIQGLLL----------LVALS--TNPGSIIGQGFSPAEYG--------QVVIASKAQFLITGTLFLTAGSMIMVWLGEQITE-KGIGNGISLLITVSIISGLPVTAGLVAITQAQRKVPVQYAKRVV-GR-----KV-YGGQSSFLPLKVNYAGVMPVIFASAIIMFPTQILSY-------LGSA-----------------------------------------TG---MRFF-NDFADSLGR--------------------------------------------------------------------GQFAYYAVFGSLIFIFSYFWV-SLMFKPVQIADDLKKNGGYIPGVRPGDPTAK-FLDHVMTRLTLAGALSLTLIALFPDILLFS------------------------------YNVPFSVAIFFGGTGMLITVGVLLDTMRQIETFLLQRHYDGFL-K
>SecY_Bacteria_PVC_PYK93621
M-------------------------------------------------------VSAFLNS-VKIPELRRR--ILFTLAIIVIVRLGAAIT--TPGVNQAVLQEWFRS-ALTEKSGGSVAALFNLFSGGALENCAIFSLGIMPYISASIMMQLL--TAVIP-QLSRL-AR--EDGGRQKIMQLTRYATLGLCIFQGYLLAVSFQHPESYHTMLP--GITD--TIR---NLGV---------PLVDDTGWTFRIVTVISLTTGTLFLMWLGDQITE-RGVGNGISLIITIGIVARLPVIAAVIAITQGVRKVTVQYAKRVV-GR-----KM-YGGQTQYMPLKVNYAGVMPIIFAWALLLFPTTIVGF-------AFKN----------------------------------------------SPTA-ARIASALNN--------------------------------------------------------------------GWPHY-VVMAAMIFFFSYFWV-ATQFQPAQIADDLKKYGGYIPGVRPGKPTAD-FLDFTMTRLTFAGAAFLTLIAILPSLLSQS------------------------------LQVPMITAQFFGGTSLLIIVGVMLDTMRQVETHLIQRHYDGFL-R
>SecY_Bacteria_PVC_RJP20131
M-------------------------------------------------------LSAFQNA-FKIPELKNR--ILFTLVLLAVYRLGGHVP--TPGINGGVLAQFVAE-RQ-----NTLLGFADLFAGGAFSRMTIFALGIMPYISASIIFQLL--VAVIP-YFEKL-SK-EGEEGRKKLTQYTRYGTVALTAVQSLGI----------SLWLS--NPSN--FG------GR---------EIVPHPGLGFILLTMITFTTGTCFIMWLGEQITE-RGIGNGISLIIFAGIVAGMPVTAAVIVLTQAQRKIPVQYAKQIK-GR-----KV-YGGQSTWLPLRVNQAGVIPIIFASSLLLFPATIFQF-------IHAG------------------------------------------------GM-QRLIELLSP--------------------------------------------------------------------GALLYNILYVVLIVFFTYFYT-AITFNPIDVADNLKKYGGFVPGIRPGRPTAE-YLDRIMTRITLPGSVALAFVAVIPTMISYG------------------------------MRVDYLVASFFGGTSLLIVVGVALDTIQQMESHLLMRHYDGFM-K
>SecY_Bacteria_PVC_RKY37240
--------------------------------------------------------------V-FKIRDLRRK--LLMTLALIAVYRIGAYIP--TPGINGQALSEFFKS-LA-ETPGGNLFGIINMFTGGAMRRLTIFALGVMPYISAAIILQVL--TPVIP-ALEKL-AH--EERGREKINQWTRYLTVVITAFQAFFI----------SLWLE--NSEY--FR------GY---------QIVFNPGWGFRFSTVITLTTGTIFIMWLGEQITE-YGIGNGISVLITAGIISRIPVVIAVVLLTQGQRRIPVQYARRVI-GR-----RV-YGGQSTYIPLRINQAGVIPIIFAQSVLLFPATIAGF-------FPSE------------------------------------------------TL-QRIVSLFTR--------------------------------------------------------------------GNLLYYILYSGLIIFFSYFYT-AIIFNPTDVAENMKRFGGFIPGVRPGKSTAD-YLHYIMERITLPGSIFLAVIAILPSIISYA------------------------------LHIPYLVASFFGGTGLLIIVGVLLDTERQLESQLLMRQYEGFM-R
>SecY_Bacteria_PVC_RPG84177
M-------------------------------------------------------LSAFTNS-LKIPELRQR--IFFTLALLFIARVGANIP--LPGFDPGPIRTFFSE-QA--GAGGGIVGMFNMXTGGALLNGALFALGIMPYISASIIMQLM--GAVFP-AIARL-QQ-EGDVGRQKINQYTRXLTIIIXAVQGLLL----------LVALS--TNPASLVGSSFNPAEYG--------NIIIASKTQFLITGTIFLTAGTMIMVWLGEQITQ-RGIGNGISLLITVSIISGLPVTAGLVAITQAQRKIPVQYAKRVV-GR-----KV-YGGQSSFLPLKVNYAGVMPVIFGXAIIMFPTQILTY-------LGTA-----------------------------------------TG---MRFF-SDFAGNLQQ--------------------------------------------------------------------GQPAYYIIFGLLIFVFSYFWV-SLMFKPVQIADDLKKNGGYVPGVRPGEPTAQ-FLDYVMTRLTLFGAXSLTVIALFPXILLVG------------------------------YRIPGNVAIFFGGTGMLITVGVLLDTMRQIETYLLQRHYDGFL-K
>SecY_Bacteria_PVC_SHE13673
M-------------------------------------------------------LKTISNI-MKVEDLRRR--ILFTLLVLIVYRIGAFIP--VPNIDTDILSA-TDR-QQ-----ADIFGLLNTFSGGALFQFSIFAMGIFPYITASIIVQLL-SMDVVP-KFAQW-AK-EGEAGRKKLTQFTRYGTIVLGLIQAFGT----------SVGFN--SYYG---------------------NLVIDPSFTTYAMIAIVLTAGTAFLMWLGEQITE-HGIGNGISILIFAGIVAGIPIIAGVIFVQQGVRKIPVQYAKRVV-GR-----KM-YGGQSTHIPLKVNAAGVIPVIFAMSLLMFPATIAQF-------WSGN-----------------------------------------------VVA-NWIIENLSF--------------------------------------------------------------------TAPLGMVLYVLLIIGFTFFYT-FVQINPEQMADQMKKNGGYIPGIRPGKTTSV-YLTRVMTRITLSGAIFLAAISILPMLFGGL------------------------------AGLPESVR--IGGTSLLIVVGVALETMKQIESQLIKRHYKGFI-N
>SecY_Bacteria_PVC_TAN38901
M-------------------------------------------------------FSAFTNS-FKVPELRQR--ILFTLGLIVICRIIAAIP--TPGVDAVAVRTLLTQ-VQ-ASAGGSFLGLFDLFTGGAIEQCAIGALGIMPSISASIILQLL--TAVVP-SLERL-AR-EGDAGRQQIIQYGRYLTVALCVVQGYAW----------AAMLE--HPEGL-LGI-----HA---------DIVHNPGWSFRLMTILTMTTGTMLLMWLGEQITD-RGIGNGISLIITISIVSRLPVIAAVVALTQAQRRIPVQYAKRVI-GR-----KV-YGGQSTYMPLRVNYSGVMPIIFAQAILMFPSKIFSM-------IKMD------------------------------------------------FF-QSLAHALYI--------------------------------------------------------------------GTPLYTTLYALMILFFSYFWV-ATQFNPVQIADDLKKYGGYVPGIRPGTPTAE-FLDRGMTRITLAGAIFLTIIAVIPQFMGQY------------------------------FRIPWVVSSFFGGTSLLIIVGVMLDTMRQVESQLIMRHYDGFL-T
>SecY_Bacteria_PVC_WP013043411
M-------------------------------------------------------LSAFTNS-LKIPELRQR--IFFTLALLFIARVGANIP--LPGFDPGPIKDFFRE-QA--DAGGGLVGMFNMFTGGALLNGALFALGIMPHISASIIMQLM--GAVFP-AIARL-QQ-EGDVGRQKINQYTRYLTLIICVVQGLLL----------LVALS--SNPASIVGSGFNPAEYG--------NVVIANKFQFLVTGTIFLTAGTMIMVWLGEQITA-RGIGNGISLLITVSIISGLPVTAGLVAITQGQRKIPVQYAKRVV-GR-----KV-YGGQSSFLPLKVNYAGVMPVIFGSAILMFPTQILYT-------LGKA-----------------------------------------TN---MNFL-NEFADSLQR--------------------------------------------------------------------GEAAYYILFGLLIFVFSYFWV-SLMFKPVQIADDLKKNGGYIPGVRPGEPTAK-FLDHVMTRLTLFGALSLTVIALFPDILLFT------------------------------YRIPGNVAIFFGGTGMLITVGVLLDTMRQIETFLLQRHYDGFL-K
>SecY_Bacteria_PVC_WP110129967
M-------------------------------------------------------LSAFTNS-LKIPELRQK--IFFTLALLFIARVGANIP--LPGMNIGPIEDFFAS-QG---GSNGVVGMFNMFTGGALLKGAVFALGIMPYISASIIMQLV--GAVFP-TIARL-QQ-EGDVGRQKINQYTRYLTIAICIVQGLLL----------LVALS--TNPGSLIGQGFNPAEYG--------EVVIAGQVPFLITGTIFLTAGTMIMVWLGEQITQ-KGIGNGISLLITVSIISGLPVTAGLVAITQAQRKIPVQYAKRVV-GR-----KV-YGGQSSFLPLKVNYAGVMPVIFGSAILMFPAQILSY-------LGSA-----------------------------------------TG---MRFF-NDFADSIAH--------------------------------------------------------------------GRPAYYIIFGLLILIFSYFWV-SMMFKPIQIADDLKKNGGYIPGVRPGEPTAK-FLDYIMTRLTLFGALSLTLIALFPDILLYA------------------------------YNVPFSVAIFFGGTGMLITVGVLLDTMRQIETYLLQRHYDGFL-K
>SecY_Bacteria_PVC_WP129048635
M-------------------------------------------------------FSAFTNS-MKIPELRSR--ILYTLGLLFVARVGAHIP--LPGIDPKPLQDFFAD-QT-AAGSGALVGLYNMFTGGALVKGAVCALGIMPYISASIIFQLM--TAVVP-ALSRL-QQ-EGDVGRQKLTQYTRYATVLICLIQGVLL----------ILALE--NPGRLFPGYDVNQYG----------QIVVVSKFWFMVQSTVIMTAGTMLLMWLGEQITQ-RGIGNGVSLLITVGILADIPVTMGIIAVTQGQRKIPVQYAKRVV-GQ-----KV-YGGQSSFLPLKVNYSGVMPVIFASAILMFPQQIMSQ-------AGAA-----------------------------------------FN---VKFL-VEFSNNLVQ--------------------------------------------------------------------GHPIYYIGMTLLILFFSYFWV-SVMFKPIQIADDLKKYGGYIPGVRPGEPTAS-FLDFIMTRLTLAGAIFLTIIAIIPDVLLFS------------------------------LNVPPRIAYFFGGTGMLITVGVILDTMRQIETFLLQRHYDGFL-K
>SecY_Bacteria_Rhodothermaeota_PDH42940
M----------------------------------------------------IKLIDTIKNI-FSIEELRDR--IINTVFFLIIFRLGSFVV--LPGIDPSKLQQSAG----------GIFGLLDTFLGGAFSNASIFALGIMPYISASIVVQLL--GVALP-YFQKL-QK-EGDSGRKKMTQITRYLTIVICLFQSTAY----------ISGTI--PAE----------------------AILVQNKFLFTISSLVILTSGTIFCMWLGEKITD-KGIGNGISMLIMIGIISRFPVVMFTVMLVQAIRRIPVQYAKQVV-GS-----SL-YGGKRQYLPLKVNSSGVMPIIFAQALMFLPAIIGLQ-------FAEN----------------------------------------------SDFF-QYIATSFSNM-------------------------------------------------------------------QSWLYNVTFAVLIIAFTFFYT-AITVNPNKMADDMKRNNGFIPGIKPGPETSD-FISNVMDRITLPGSILLAVVAILPAFAMM-------------------------------FGVNQSFAQFYGGTSLLIMVGVILDTLQQIESYLLMRHYDGMM-K
>SecY_Bacteria_Rhodothermaeota_PDH45792
M----------------------------------------------------IKLFQTIKNI-FSIEELRDR--IINTVGFLIIFRLGSFVV--LPGIDPSKLQQNAG----------GIFGLLDTFLGGAFSNASIFALGIMPYISASIVVQLL--GVALP-YFQKL-QK-EGDSGRKKMTQITRYLTIIICMFQSTAY----------LSGTI--PSE----------------------AILVDNRFLFTISSMIILTSGTIFCMWLGEKITD-KGIGNGISMLIMIGIISRFPVVMFTVMLVQAIRRIPIQYAKQVI-SS-----SL-YGGKRQYLPLKVNSSGVMPIIFAQALMFLPAIIGLQ-------FAEN----------------------------------------------SDFF-QYIATSFSNM-------------------------------------------------------------------QSWLYNVTFAVLIISFTFFYT-AITVNPNKMADDMKRNNGFIPGIKPGPDTSD-FISNVLDRITLPGSILLAIVAILPAFAMM-------------------------------FGVNQSFAQFYGGTSLLIMVGVILDTLQQIESYLLMRHYDGMM-K
>SecY_Bacteria_Rhodothermaeota_PDH50469
M----------------------------------------------------IKLFDTIKNI-FSIEELRDR--IINTVFFLIIFRLGSFVV--LPGIDPSKLQQSAG----------GIFGLLDTFLGGAFSNASIFALGIMPYISASIVVQLL--GVALP-YFQKL-QK-EGDSGRKKMTQITRYLTIVICLFQSTAY----------ISGTI--PAE----------------------AILVQNKFLFTISSLVILTSGTIFCMWLGEKITD-KGIGNGISMLIMIGIISRFPVVMFTIMLVQAIRRIPVQYAKQVV-GS-----SL-YGGKRQYLPLKVNSSGVMPIIFAQALMFLPAIIGLQ-------FAEN----------------------------------------------SDFF-QYIATSFSNM-------------------------------------------------------------------QSWLYNVTFAVLIIAFTFFYT-AITVNPNKMADDMKRNNGFIPGIKPGPETSD-FISNVMDRITLPGSILLAVVAILPAFAMM-------------------------------FGVNQSFAQFYGGTSLLIMVGVILDTLQQIESYLLMRHYDGMM-K
>SecY_Bacteria_Rhodothermaeota_PDH54562
M-----------------------------------------------------SLIENFRNI-FKIEDLRNR--ILYTIGILMVYRMGSYIT--LPGVDASALLASTAG------ANNSLLGLFDMFVGGAFSRAGVFALGIMPYITASIIIQLM--GAVVP-YFQKL-QR-EGEEGRRKITRLTRYGTVAITALQAIAF----------SINLI--ATSP---------------------QAIVIGQLGFTISSVIVLTAGTVFVMWLGERITD-RGIGNGISLIIMIGIIAVLPIIAAVVLLTQGTRKIPVQYAKRVV-GR-----KV-YGGTTQYLPLRVNAAGVMPIIFAQSIMFIPSTIGSF-------FPEN-----------------------------------------------ETI-QLLTSWSVDY-------------------------------------------------------------------SGLLYSIVFFLICVFFTFFYT-AIAINPKEMADTMKRQGGFIPGVRPGKSTVE-FIDNILTKITLPGSLFLSFVAILPAIVIN-------------------------------FGVTPGFALFYGGTSLLIIVGVALDTLQQIESHLMMRHYDGFM-K
>SecY_Bacteria_Rhodothermaeota_WP094549371
M----------------------------------------------------PSVAESLRNI-WRIHELRQR--ILFTLGILIVYRLGSYIT--LPGIDAGILEQI-NA-QN---DQGGLFGLFNLFVGGAFFRAGVFALGIMPYITASIIFQLL--GAVMP-AIQKL-QR-EGDEGRRKITQWTRYATVIITGFQSVGY----------AINLK--ATSG---------------------AAIVVPDWLFFASAVISLTAGTVFVMWLGERITE-KGIGNGISLIIMIGIIAFLPVTMFVVLVTQGTRRIPVQYAKRVV-GR-----KV-YGGTTQYLPLRVNAAGVMPIIFAQSIMFIPSTFASF-------FPDS-----------------------------------------------TFW-QGVGTATTNI-------------------------------------------------------------------FGFWYSLIFFIICVFFTYFYT-AIAVNPQEMADTMRRQGGFIPGVRPGRQTSE-FIDTILTRITFPGALFIGFVAILPAFAAY-------------------------------FGVLPGFAQFFGGTSLLILVGVTLDTLQQIESHLLMRHYDGFM-K
>SecY_Bacteria_Rhodothermaeota_WP095510534
M----------------------------------------------------ASVAESIRNI-WKIHELRQR--ILYTLGLLVVYRLGSYVT--LPGVDAIALQELANA-NP---NQGGLFGLFDLFVGGAFFRAGVFALGIMPYITASIIIQLL--GAVWA-PIQKL-QR-EGEDGRRKITQWTRYGTIGITALQSIGY----------AINLQ--ATSG---------------------QAIVIPEWAFTVVCVICLTAGTTFVMWLGERITE-KGIGNGISLVIMIGIIAFLPVTAGVVFVTQGTRRIPVQYAKRVV-GR-----KQ-FGGTTQYLPLRVNAAGVMPIIFAQSIMFIPSTIASF-------FQES-----------------------------------------------TFW-QTVGTATGDI-------------------------------------------------------------------FGFWYSAIFFVICVFFTYFYT-AIAVNPQEMADTMKRQGGFIPGVRPGRQTSE-FIDTILTRITLPGALFIGFVAILPAIAAQ-------------------------------FGVQQGFAQFFGGTSLLILVGVTLDTLQQIESHLLMRHYDGFM-K
>SecY_Bacteria_Rhodothermaeota_WP095516160
M----------------------------------------------------ASVAESIRNI-WKIHELRQR--ILFTLGILIVYRLGSYVT--LPGVDAIALQELANA-NP---NQGGLFGLFNLFVGGAFFRAGVFALGIMPYITASIIIQLL--GAVWA-PIQKL-QR-EGEDGRRKITQWTRYGTIGITALQSIGY----------AINLQ--ATSG---------------------TAIVIPAWAFTVVCVICLTAGTVFVMWLGERITE-KGIGNGISLIIMIGIIAFLPVTAGVVYVTQGTRRIPVQYAKRVI-GR-----KQ-MGGSTQYLPLRVNAAGVMPIIFAQSIMFIPSTIASF-------FQES-----------------------------------------------AFW-QTVGTATGDI-------------------------------------------------------------------FGFWYSAMFFVICVFFTYFYT-AIAVNPQEMADTMKRQGGFIPGVRPGRQTSE-FIDTILTRITLPGALFIGFVAILPAIAAQ-------------------------------FGVQQGFAQFFGGTSLLILVGVTLDTLQQVESHLLMRHYDGFM-K
>SecY_Bacteria_Rhodothermaeota_WP103007574
M----------------------------------------------------AGFAESIRNI-WKVDELRQR--ILYTLGLLVVYRLGTFVT--LPGVNAAALSEI-NA-QQ---GGGGLFGFLDMFVGGAFMQAGIFALGIMPYITASIIIQLM--GAVVP-YFQKL-QR-EGEEGRRRITQLTRYGTIGITALQSIGY----------AINLL--AGAT----------G----------QAVVINSTLFMITTVIVLTSGTAFVMWLGERISE-DGIGNGISLIIMIGIIAFLPVTGGVVLISQGMRRIPVQYAKRVV-GR-----KV-YGGTTQYLPLRVNAAGVMPIIFAQSIMFIPSTIASF-------FPNN-----------------------------------------------ATM-QQIGGWFSDI-------------------------------------------------------------------SGLGYSTLFFFVVVFFTYFYT-AITVNPKEMADTMKRQGGFIPGIRPGKQTSE-FIDTILTRITLPGSIFLGIVAILPAFAMR-------------------------------AGVSQSFAMFYGGTSLLILVQVTLDTLQQIESHLLMRHYDGFM-K
>SecY_Bacteria_Spirochaetes_EMO60932
M-------------------------------------------------------LTTFKNI-FRIPELRQK--IIFTLSMLLLFRMGTHIT--IPGINPVVVAGIANDPSS-----EGLLGMVDLFAGGALLKFSIFALGIMPYISSSIVMQLF--MVLVP-SLQKL-QK-EGEEGRKKYGQYTKYGTVILCAIQSLAV-----------IQLA--KGWSTGTELEPARYPG---------LINSSVIPYFYLIGILSITTGTVLLIWLGEQITE-RGIGNGISLLIFAGIIGRLPLISLTVLLTQGVRKVPLQYGKQMV-GR-----KM-VQAKSQSIPFKVNGANVMPIIFASSLILFPQTIIQW-------LSSS-----------------------------------------SE--QWAGW-AIIMDFFNPF--------------------------------------------------------------SQIWYHALFYYIIYTSLIIFFAYFYT-AIQFNPAELAENLKKYGGFIPGIRPGSHTKE-YIEKVLNRITLPGAMFLAGLALAPYIIIKFLDLSSN----------------------SGGGSLVYT---FGGTSLLIMVGVALETLKQIESQLLMRNYEGFM-K
>SecY_Bacteria_Spirochaetes_OHD63802
M-------------------------------------------------------ANLLTNL-FREPDLRKR--VLFTIWCLIIFRIGAHIT--TPGIDPARLKDMIENVMHSHKALGNLLSYIDLFSGGALKQFTIFALGVMPYISISIIMQLL--MTVVP-QLEQL-GK-EGEMGRRKIQQYTKYGTVIMCIIQSATI----------SRWIA--SNEGVVV------------------EGLKNHQFFFTVLVVVSITSGTMFLMWLGEQISE-RGIGNGISLLIFAGIAARIPIIFFVVYEQEGQRRIPVQFARKIV-GR-----KV-YGAQNTYIPFKINPSGVIPIIFASAIVMFPAQIASM-------LGNK----------------------------------------------FPAF-TQLIAYLSP--------------------------------------------------------------------GQIPYMMIYGLLVIAFAYLYT-TIQFNPVEIADNLKKSGGYIPGIRPGQHTQE-YLQKILTRITLSGSLFLAFIAVFPDVILKID---------------------------MFSELDRGLAYLMGGTSLLILVSVDLDTMKQIESQLMMRNYDGFM-S
>SecY_Bacteria_Spirochaetes_RPI96462
M-------------------------------------------------------ASAIVNI-FKIPELRNR--VLFTLFILIVYRIGAHIP--IPGINVEALKSYFDQ-AAKSSQAGGLVDFFDLFAGGALKRFTVFALGIMPYISASIIMQLL--TVVIP-QLERI-SK-EGPEGHKKINQYTRYGTVLLCAIQSMGL----------TFWMK--SMASAKGT-----------------VVPKDAGIGFIIVTVMAITTGTMVLMWLGEVITE-RGIGNGISLIIFAGIVVRVPVVAASILLTLGIRKIPVNYGKRVV-GR-----RM-VQMSSQAIPLRVNAAGVIPIIFASSIILFPAQISNM-------LGGS---------------------------------------------EYAIL-QKLQYWLSP--------------------------------------------------------------------GHGVYMFMYAMLIIFFCYFYT-AIQFNPVDIADNLKKYGGFIPGIRPGPNTAD-YIMRILNRITLSGAIFLALIAIIPDFIIRI----------------------------WPEEVSHEMAYLFGGTSLLIIVGVALDTLKQIESQLLMRHYDGFI-K
>SecY_Bacteria_Spirochaetes_WP002722950
M-------------------------------------------------------LTTFKNI-FRIPELRQK--IIFTLSMLLLFRMGTHIT--IPGINPVVVAGIANDPSS-----EGLLGMVDLFAGGALLKFSIFALGIMPYISSSIVMQLF--MVLVP-SLQKL-QK-EGEEGRKKIGQYTKYGTVILCAIQSLAV-----------IQLA--KGWSTGTELEPARYPG---------LINSSVVPYFYLIGILSITTGTVLLIWLGEQITE-RGIGNGISLLIFAGIIGRLPLISLTVLLTQGVRKVPLQYGKQMV-GR-----KM-VQAKSQSIPFKLNGANVMPIIFASSLILFPQTIIQW-------LSSS-----------------------------------------SE--QWAGW-AIIMDFFNPF--------------------------------------------------------------SQIWYHALFYYIIYTSLIVFFAYFYT-AIQFNPAELAENLKKYGGFIPGIRPGSHTKE-YIEKVLNRITLPGAMFLAGLALAPYIIIKFLDLSSN----------------------SGGGSLVYT---FGGTSLLIMVGVALETLKQIESQLLMRNYEGFM-K
>SecY_Bacteria_Spirochaetes_WP004449043
M-------------------------------------------------------LTTFKNI-FRIPELRQK--IIFTLSMLLLFRMGTHIT--IPGINPVVVAGIANDPSS-----EGLLGMVDLFAGGALLKFSIFALGIMPYISSSIVMQLF--MVLVP-ALQKL-QK-EGEEGRKKIGQYTKYGTVILCAIQSLAV-----------IQLA--KGWSTGTEMEPARYPG---------LINASVIPYFYLIGILSITTGTVLLIWLGEQITE-RGIGNGISLLIFAGIIGRLPLISLTVLLTQGVRKVPLQYGKQMV-GR-----KM-VQAKSQSIPFKVNGANVMPIIFASSLILFPQTIIQW-------LSNS-----------------------------------------SQ--EWAGW-AVIMDFFNPF--------------------------------------------------------------SQIWYHALFYFVIYTSLIVFFAYFYT-AIQFNPSELAENLKKYGGFIPGIRPGSHTKE-YIEKVLNRITLPGAMFLAGLALAPYIIIKFLDLSSN----------------------SGGGSLVYT---FGGTSLLIMVGVALETLKQIESQLLMRNYEGFM-K
>SecY_Bacteria_Spirochaetes_WP008727098
M-------------------------------------------------------FKSFANI-FRVQELRSR--ILFTVIAILVYRIGSHIP--TPGIDPTALLGF----LSSSQGGGGLLTIMDLFSGGALFRFSILALGIMPYISASIIMQLL--GVVIP-ALERM-QK-EGESGRKKINQYVRYLTLVLCIVQSAAM----------ASWIQ--SINE----------GA---------MIFMDPGIGFILLVVVTATAGTMFLMWLGDQITE-RGLGNGISVIIFAGIVARIPVIFCVVYEESGQRRIPVQYAKRVV-GR-----KV-FGAQSTHIPFKINPSGVIPIIFASALMAIPAQIASL-------TRGV---------------------------------------------QWRWL-DALLRFFSY--------------------------------------------------------------------GSWAYIILYCLLVIMFAYVYT-SVQFNPDDIAENLKKSGGFIPGYRPGTQTAE-YLKTVLSRITIGGSIFLAAIAVFPDLMSKIPIFAPF---------------------RGTNNSLVYL---MGGTSVMISVSVAVELLKQIESYLQMHNYDGIL-K
>SecY_Bacteria_Spirochaetes_WP010259327
M-------------------------------------------------------ANPLVGI-FRVKELRER--IFFTLVILVVFRLGAVLP--IPGINVRELNAYFLS-QQNSG--NAIIDYLDFFAGGAFSNFSVFMLGIMPYISMSIIMQLL--LIVFP-RLKKI-SQ--EEGGKKKIQSYQRLGTVVVCLIQSFAV----------TQYAQ--SISRTVE------------------NLLSLSMLPFTLLAMLTVTTGTMFLMWMGEQITK-RGIGNGISLLIFAGIVARLPVVALVIFEQQGQRKIPVHYAKRVV-GR-----RM-YGAQNTYIPFKINPSGVIPVIFASSILTFPLQIAST-------IGGN----------------------------------------------VAWL-AAVSRALSP--------------------------------------------------------------------RGTLYNILYVLLIIFFAYFYT-QVSLNPIEIAKNIRENGGSIPGIRTDK-IEE-YLTKILNRIVLPGSLYLAIIAVLPTIIQHL------------------------------FNFPSSISYLMGGTSLLILVGVDLDTMSQVEALLKMHHHEGLT-K
>SecY_Bacteria_Spirochaetes_WP013243951
M-------------------------------------------------------FKSLTNI-FRVPELRSR--ILFTVLAILVYRIGSHIP--TPGIDPTALLGF----LSSAQGGGGLLTIMDLFSGGALFRFSILALGIMPYISASIIMQLL--GVVIP-ALERM-QK-EGESGRKKINQYVRYLTLGLCVVQSAAM----------ASWIQ--SINE----------GA---------MIFMRPGLGFILLVVITATTGTMFLMWLGDQITE-RGLGNGISVIIFAGIVARIPVIFCVVYEESGQRRIPVQYAKRVV-GR-----KV-FGAQSTHIPFKINPSGVIPIIFASALMAIPAQIASL-------TRGV---------------------------------------------QWRWL-DALLRFFSY--------------------------------------------------------------------GSWAYIILYCLLVIMFAYVYT-SVQFNPDDIAENLKKQGGFIPGYRPGTQTAE-YLKTVLSRITIGGSLFLAAIAVFPDLMSKIPVFAPF---------------------KGTNNSLVYL---MGGTSVMISVSVAVELLKQIESYLQMHNYDGIL-K
>SecY_Bacteria_Spirochaetes_WP014933893
M-------------------------------------------------------FKSLTNI-FRVPELRSR--ILFTVLAILVYRIGSHIP--TPGIDPTALLGF----LSSAQGGGGLLTIMDLFSGGALFRFSILALGIMPYISASIIMQLL--GVVIP-ALERM-QK-EGESGRKKINQYVRYLTLGLCVVQSAAM----------ASWIQ--SINE----------GA---------MIFMRPGLGFILLVVITATTGTMFLMWLGDQITE-RGLGNGISVIIFAGIVARIPVIFCVVYEESGQRRIPVQYAKRVV-GR-----KV-FGAQSTHIPFKINPSGVIPIIFASALMAIPAQIASL-------TRGV---------------------------------------------QWRWL-DALLRFFSY--------------------------------------------------------------------GSWAYIILYCLLVIMFAYVYT-SVQFNPDDIAENLKKQGGFIPGYRPGTQTAE-YLKTVLSRITIGGSLFLAAIAVFPDLMSKIPVFAPF---------------------KGTNNSLVYL---MGGTSVMISVSVAVELLKQIESYLQMHNYDGIL-K
>SecY_Bacteria_Spirochaetes_WP015712860
M-------------------------------------------------------ANPLVGI-FRVKELRER--IIFTALMLVVFRVGAVLP--IPGINVQELNAYFLS-QANSG--NAIVDYLDFFAGGAFSNFSVFMLGIMPYISMSIIMQLL--IIVFP-RLKKI-SQ--EEGGRKKIQSYQRMGTIVVSLIQSFAV----------TQYAQ--SISRSVE------------------NLLSMNIVPFTLIAMLTVTTGTMFLMWIGEQITQ-RGIGNGISLLIFAGIVARLPVVALVVFEQQGQRKIQVNYAKRVV-GR-----RM-YGAQNTYIPFKINPSGVIPVIFASSILTFPLQIAST-------IGGN----------------------------------------------VPWL-AAVSNVLTP--------------------------------------------------------------------RGPLYNVLYVILIIFFAYFYT-QVSLNPIEIAKNIRENGGSIPGIRSER-IEE-YLTKILNRIVLPGSLYLALIAVIPTFIQWA------------------------------FNFPSSISYLMGGTSLLILVGVDLDTMSQVEGLLKMHHHEGLT-R
>SecY_Bacteria_Spirochaetes_WP022931781
M------------------------------------------------------ASNPIINM-FKVKEIRDR--LFFTFLILAVFRLGSVLT--VPGIDANVLIKYFDD-LAAQN-KNAFASYMDFFVGGAFSNFSILMLGVMPYISMQIIMQLA--VIIFP-ALKRI-SQ--EDGGQRKIAQYTRIGTIIVCVIQAWGM----------SVYAN--SIPG---------------------CIVLENKIAFKALFLITVTTGSMVTVWLGDQITA-RGIGNGISMMIFAGIVARLPIIGLVIFEESGQRKIPVHYAKRVV-GR-----KM-YGGQSTYIPFKVNPSNVIPLIFANSILTMPLMIAQS-------FAKG-------------------------------------------ENSARWV-GSIARVLTP--------------------------------------------------------------------NGLWYTIVLVILIIFFAYFYT-QVTLNPTEIAKNIRENGGSIPGVRTDK-TEE-YLTKILNRLILPGALFLALIAVIPTLVQNW------------------------------FGFPQSISQLMGGTSLIILIGVDLDTMSQVEALLKMHHHEGLT-K
>SecY_Bacteria_Spirochaetes_WP028330934
M-------------------------------------------------------LKSLANI-FKVQELRSR--ILFTILAILVYRIGSHIP--TPGIDPTALLSF----LSSSQGGAGLLTIMDLFSGGALFRFSILALGIMPYISASIIMQLL--GVVIP-ALEKM-QK-EGESGRKKINQYVRYLTLVLCMIQSVAM----------ASWIQ--SINE----------GA---------MIFMNPGIGFILLVVVTATAGTMFLMWLGDQITE-RGLGNGISVIIFAGIVARIPVIFCVVYEESGQRRIPVQYAKRVV-GR-----KV-FGAQSTHIPFKINPSGVIPIIFASALMAIPAQIASL-------TRGV---------------------------------------------QWRWL-DALLRFFSY--------------------------------------------------------------------GSWAYIVLYCLLVIMFAYVYT-SVQFNPDDIAENLKKSGGFIPGYRPGTQTAE-YLKTVLSRITIGGSLFLAAIAVFPDLMSKIPIFAPF---------------------RGTNNSLVYL---MGGTSVMISVSVAVELLKQIESYLQMHNYDGIL-K
>SecY_Bacteria_Spirochaetes_WP037563066
M------------------------------------------------------IGGGFQNI-FKIPELKKR--ILFTLALLIVYRIGVHVP--VPGIDSLALASFFKQ-AE-----GTIFGIFNMFSGGAFERLSVFALGIMPYISASIILQLL--TVVVP-HLEQL-KK-EGEQGRKKITQYTRYGTVVLSIIQGFGI----------SVGLE--SMSS--PG------GA---------PVVLIPGWAFRLMTVITLTAGTAFIMWLGEQITE-RGIGNGISLIIFAGIVVRLPVIGFIIFVEQGQRRIPVQYAKRVV-GR-----RM-YGGQSTHLPLKINTSGVIPPIFASSIIMFPATIGSF-------VKVE------------------------------------------------WI-QNITNAMTP--------------------------------------------------------------------GNLIYELLFVGFIFFFCYFYT-AVTFNPVDVADNMKKAGGYIPGIRPGKRTAD-YIDKVLTRITLGGAVYVSTVCVLPSVLITK------------------------------FNVPFY----FGGTALLIVVGVAIDTVAQMESHMLSRHYEGFL-K
>SecY_Bacteria_Spirochaetes_WP061207583
M-------------------------------------------------------LTTFKNI-FRIPELRQK--IIFTLSMLLLFRMGTHIT--IPGINPVVVAGIANDPSS-----EGLLGMVDLFAGGALLKFSIFALGIMPYISSSIVMQLF--MVLVP-SLQKL-QK-EGEEGRKKIGQYTKYGTVILCAIQSLAV-----------IQLA--KGWSTGTELEPARYPG---------LINSSVVPYFYLIGILSITTGTVLLIWLGEQITE-RGIGNGISLLIFAGIIGRLPLISLTVLLTQGVRKVPLQYGKQMV-GR-----KM-VQAKSQSIPFKVNGANVMPIIFASSLILFPQTIIQW-------LSSS-----------------------------------------SE--QWAGW-AIIMDFFNPF--------------------------------------------------------------SQIWYHALFYYIIYTSLIIFFAYFYT-AIQFNPAELAENLKKYGGFIPGIRPGSHTKE-YIEKVLNRITLPGAMFLAGLALAPYIIIKFLDLSSN----------------------SGGGSLVYT---FGGTSLLIMVGVALETLKQIESQLLMRNYEGFM-K
>SecY_Bacteria_Spirochaetes_WP069726831
M-------------------------------------------------------FKSFANI-FRVQELRSR--ILFTVIAILVYRIGSHIP--TPGIDPTALLGF----LSSSQGGGGLLTIMDLFSGGALFRFSILALGIMPYISASIIMQLL--GVVIP-ALERM-QK-EGESGRKKINQYVRYLTLVLCIVQSAAM----------ASWIQ--SINE----------GA---------MIFMDPGIGFILLVVVTATAGTMFLMWLGDQITE-RGLGNGISVIIFAGIVARIPVIFCVVYEESGQRRIPVQYAKRVV-GR-----KV-FGAQSTHIPFKINPSGVIPIIFASALMAIPAQIASL-------TRGV---------------------------------------------QWRWL-DALLRFFSY--------------------------------------------------------------------GSWAYIILYCLLVIMFAYVYT-SVQFNPDDIAENLKKSGGFIPGYRPGTQTAE-YLKTVLSRITIGGSIFLAAIAVFPDLMSKIPIFAPF---------------------RGTNNSLVYL---MGGTSVMISVSVAVELLKQIESYLQMHNYDGIL-K
>SecY_Bacteria_Spirochaetes_WP069892908
M------------------------------------------------------ATNPLVDI-FRIRDLRQR--ILFTLSMLVVFRLGANLP--IPGINVKALNLYFMS-QQGSG-GVGITEYIDFFAGGAFKNFSIFMLGIMPYISTSIIMQLL--VLVFP-TLKRI-SE--EDGGRKKIQRFTRYGTVVICLIQSYAV----------TIYAN--QIP----------------------DAITINRTAYTLIAMLTVTAGTIFLMWIGEQISQ-RGIGNGISLLIFAGIVARMPVIGLVIYEQQGQRKIPVQYAKRVV-GR-----RM-YGAQNTYIPFKINPSGVIPVIFASSVLTFPLQIAGS-------MGAR----------------------------------------------FSWL-AAFSAWLRP--------------------------------------------------------------------NGIPYLVVYTLLIVFFAYFYT-QVTLNPQEIAKQIRENGGSIPGIRSDK-IEE-HLTTILSRIILPGALFLAFIAVIPSMVQML------------------------------FSFPAEVAMLMGGTSLLIMVGVDLDTMSQIEGHLRMHHHDGLV-K
>SecY_Bacteria_Spirochaetes_WP100743115
M-------------------------------------------------------FQTIANI-FRIPELRSK--ILFTIGMLLLFRMGTHVT--IPGINSLIVTGITAD-PS-----EGFLGMVDLFAGGALLKFSIFALGIMPYISSSIIMQLV--MVLIP-SLQKM-QK-EGEEGRKKIQQYTKYGTLILCAIQSLAV-----------IQLA--NSWSTGSGTAQAKYPG---------LINPSVEGYFLPIAMLSITTGTVLLIWLGEQITE-RGIGNGISLIIFAGIIGRMPLIALTVILTQGVRRVPLNYGKQMV-GR-----KM-VQARSQSIPFKVNSANVMPIIFASSLILFPQTIVQW-------LSSK-----------------------------------------GG--QWAGW-AVIMDYFNPF--------------------------------------------------------------SQIWYHALFYYVIYTSLIIFFAYFYT-AIQFNPQELADNLRKYGGFIPGVRPGNQTKD-MIEKILNRITLPGALFLAGLALAPYLIIKFLNLGSN----------------------TGGGTLVYT---FGGTSLLIMVGVALETLKQIEAQLLMRNYEGFM-K
>SecY_Bacteria_Spirochaetes_WP100747865
M-------------------------------------------------------LTTFKNI-FRIPELRQK--IIFTLSMLLLFRMGTHIT--IPGINPVVVAGIANDPSS-----EGLLGMVDLFAGGALLKFSIFALGIMPYISSSIVMQLF--MVLVP-SLQKL-QK-EGEEGRKKIGQYTKYGTVILCAIQSLAV-----------IQLA--KGWSTGTEMEPARYPG---------LINSGVVPYFYLIGILSITTGTVLLIWLGEQITE-RGIGNGISLLIFAGIIGRLPLISLTVLLTQGVRKVPLQYGKQMV-GR-----KM-VQAKSQSIPFKVNGANVMPIIFASSLILFPQTIIQW-------LSNS-----------------------------------------SQ--EWAGW-AVIMDFFNPF--------------------------------------------------------------SQIWYHALFYFVIYTSLIVFFAYFYT-AIQFNPAELAENLKKYGGFIPGIRPGSHTKE-YIEKVLNRITLPGAMFLAGLALAPYIIIKFLDLSSN----------------------SGGGSLVYT---FGGTSLLIMVGVALETLKQIESQLLMRNYEGFM-K
>SecY_Bacteria_Spirochaetes_WP108928720
M-------------------------------------------------------LTSIANI-FKIPELRNK--VFFTLGMLLLFRLGTHIT--IPGIDPKVVSAIALD-A---NAAEGLVGMFDMFAGGALLNFSIFALGIMPYISSSIIMQLV--MVLVP-SLQKL-QK-EGDEGRKKISQYTKYGTILLCGVQSLAV-----------IRLA--QRWSYGADNAPALHPG---------LIHSSVESWFFFIALLSITTGTVLLIWLGEQITE-RGIGNGISLLIFAGIVGRLPLIALTVLLTQGVRKVPLQYGKQMV-GR-----KM-VQAKSQSIPFKVNGASVMPIIFASSLLLFPQTIIQQ-------ISEL-----------------------------------------P---NWAGW-VLLLDYLNPF--------------------------------------------------------------SQTWYHAAFYFFVYIALIVFFAYFYT-AIQFNPGELAENLRKYNGFIPGIRPGSHTKE-YIEKVLNRITLPGAVFLAGLALAPYIIIRFLNLGTN----------------------SGGGSLVYT---FGGTSLLIMVGVALETLKQLESQLLMRNYDGFL-K
>SecY_Bacteria_Spirochaetes_WP114630958
M------------------------------------------------------AGNPLYDM-FKVKELRYK--IFFTLGMLIVFRLGAILP--IPGIDASALRLYFLN-QASSGSAMGITEYLDFFAGGAFKNFSIFMLGIMPYISMSIIMQLL--LLVFP-RLKKI-SE--EDGGKKKVQKLIRYGTVAVCIIQSYAV----------TVYAS--RIPDA--------------------IIPSMVGWKYTFVAMLTVTTGTMFLMWIGEQINA-KGIGNGISLLIFAGIVARMPIIMLVIYEQQGQRKIPVNYAKRIV-GR-----RI-YGAQNTYIPIKINPSGVIPVIFASSILTFPLQIAGT-------LGSS----------------------------------------------SKAW-SAVATWLRP--------------------------------------------------------------------NGGPYLVMYTLLIVFFAYFYT-QVSMNPIEIARQIRENGGSIPGIRSEN-MEE-YLTKILNRIVLPGSMFLALIALIPSIIINL------------------------------FGFPQQVAYLMGGTSLLIMVGVDLDTMSQIEGHLKMHHHDGLV-K
>SecY_Bacteria_Synergistetes_KUK39514
M-------------------------------------------------------LDSFRDA-FKLPDLKRR--ILFTIGVLFVFRLGAHIP--TPGIDAAAMAGLFQE--------GGILSFFDLFAGGALRRFSVFALGVAPYINASIVMQLL--TVVIP-ALERL-QK-EGEEGRRKITQYTRVSTIFFAAVQAAGM----------AFWLR--G------------------------LGVFPSGALNMGVVVITLITGCMTVMWLGEMISD-HGIGNGISLLIFAGIVARLPVVAGCIVLQEGQRRLPVQYAKRVV-GN-----RV-YGGQSTFIPLRVNQAGVIPIIFASSVLLFPSTIARF-------FSGD------------------------------------------------AA-MFIQRLLSP--------------------------------------------------------------------NSVLYMVLYAALIVFFTYFYT-AVVFNPADVANNMKKYGGFILGIRPGRPTAE-YIEKVLSRITLGGAIFLAAIALIPTLMTSL------------------------------MGITTFY---FGGTAVLIVVGVALDTVHQIEAQLLVRHYEGIL-K
>SecY_Bacteria_Synergistetes_KUK58664
M-------------------------------------------------------LDAFRDA-FRLPDLKRR--ILFTVGVLFVYRLGAHIP--TPGIDPEAMARLFEQ--------GGVLGFLDLFAGGALRRFSVFALGVAPYINASIVMQLL--VVIFP-ALEKL-QK-EGEQGRKKIVQYTRLGTIFFAAVQAVGM----------TFWLR--N------------------------LGIFTGSVFGFITVVITITAGSVVVMWLGEEISD-HGIGNGISLLIFAGIVARIPVVAGCVLLQEGQRRLPVQYAKRVI-GN-----KM-YGGQSTFIPLKVNQAGVIPIIFASSVLLFPYTIMRF-------FSGD------------------------------------------------LA-TRIQNMLSP--------------------------------------------------------------------GNPLYMVLYVALIVFFAYFYT-AVVFDPADTANNMKKYGGFILGIRPGKPTAE-YIEKVMSRITLGGAVFLAVVALLPTLMTQL------------------------------MGITTFY---FGGTAVLIVVGVALDTVHQIEAQLLMRHYEGIL-K
>SecY_Bacteria_Synergistetes_KUK62138
M-------------------------------------------------------LDAFRDA-FRLPDLKRK--ILFTMGVLFLFRLGTHIP--TPGIDAKAMASLFEQ--------GGVLGFLDLFAGGALRRFSVFALGVAPYINASIVMQLL--VVVFP-ALEKL-QK-EGEQGRKKIVQYTRLGTVFFAAVQAIGM----------TFWLR--N------------------------LGVFSGGWMGFTAAVFTVTAGSLIVMWLGEEISD-HGIGNGISLIIFAGIVARLPVIAGCVLLQEGQRRLPVQYAKRVV-GN-----KV-YGGQSTFIPLKVNQAGVIPIIFASSVLLFPYTIVRF-------FSGN------------------------------------------------VS-MMIQRFLSP--------------------------------------------------------------------DSIVYMTLYVLLIIFFSYFYT-AVVFDPNDTANNMKKYGGFVLGIRPGKPTAE-YIEKIMSRITLGGAVFLAGVALLPTLMTRL------------------------------MGITTFY---FGGTAVLIVVGVALDTVHQIEAQLLMRHYEGIL-K
>SecY_Bacteria_Synergistetes_PIE54713
M-------------------------------------------------------LDSFRDA-FRLPDLKRR--ILFTMGMLFVFRLGAHIP--TPGINPDAMSHLFEG--------GGVLGFLDMFAGGALRRFSIFALGVAPYINASIVMQLL--VVVFP-ALEKM-QK-EGPEGQKKILQITRLSTVGFAAIQATGM----------VFWLQ--R------------------------VGVFSGGALGMIVAILTIVAGAVAVMWLGEEVSD-HGIGNGISMIIYAGIVARLPVVAGCILLQEGQRRLPVQYAKKVV-GN-----KV-YGGQSTFIPLKVNQGGVMPIIFASSILIFPYTVLKF-------FSGD------------------------------------------------AV-TVLQRLLAP--------------------------------------------------------------------GSWLYSVLYVMLIVFFAYFYT-AMVFNPSDIANNMKKYGGFILGIRPGKPTSD-YIERVMSRITLGGATFLAVIALIPTVMTNI------------------------------MGITTFY---FGGTAVLIVVGVALDLVHQVEGQLLMRHYEGIL-K
>SecY_Bacteria_Synergistetes_PKL05579
M-------------------------------------------------------LDSFRDA-FRLPDLKRR--ILFTLAALFVYRLGAHMP--TPGVDAAALGKLFEQ--------GGVLGFLDLFAGGALSRFSIFALGVTPYINASIVMQLL--AVVVP-SIEKM-QK-EGEEGRKKVVQYTRYGTIAFALIQAVGM----------TGWLR--N------------------------LGIFTGSWMDIALVAVTLTTGAVAVMWLGEVMSD-HGIGNGISLLIFAGIVVRIPVVAGCVMLQEGQRRLPVQYAKRMV-GN-----KM-YGGQSSFIPLRVNTAGVIPIIFASSVLLFPYTIAGL-------FQHS------------------------------------------------FA-QIVQNAFSP--------------------------------------------------------------------SSPIYIILYVAMIIFFSYFYT-AVVFKPEDISTNMKKNGGFILGIRPGRPTTD-YIEKVMGRITLGGAVALAVVAVVPTMMTGL------------------------------MNINTFY---FGGTAVIIVVGVALDTVHQIEGQLIMRHYEGIL-K
>SecY_Bacteria_Synergistetes_WP006301259
M-------------------------------------------------------IDSFRDA-FRLPDLKRR--FLFVLAALFVYRLGAHIP--TPGIDPEAMAQLFEK--------GGVLGFFDLFAGGALRRFSIFALGVVPYINSSIVMQLL--VVVVP-TLEKM-QK-DGEEGRKKIVQYTRYGTVLFALIQAVGM----------TVWLG--N------------------------LGIFAGGFLDAVVVTVTVTAGSLAVMWLGEIMSD-HGIGNGISLLIFAGIVARIPVIAGCVLLQEGQRKLPVQYAKRVV-GN-----RV-YGGQSTFIPLRVNTAGVIPIIFASSVLLFPYTLAGF-------FPGS------------------------------------------------VA-KAIQNAFAP--------------------------------------------------------------------SSPIYMILYVGLIVFFAYFYT-AVVFNPEEVANNMKKYGGFILGIRPGKPTSD-YIEKVMSRITLGGSLALALVAVIPTFMSGL------------------------------MNINTFY---FGGTSVLIVVGVALDTVHQIEGQLLMRHYDGIL-K
>SecY_Bacteria_Synergistetes_WP006583252
M-------------------------------------------------------IDSFRDA-FRLPDLKNR--FLFVLAALFVYRLGAHIP--TPGIDPEAMARLFER--------GGVLGFLDLFAGGALSRFSIFALGVVPYINSSIVMQLL--TVVVP-SLEKM-QK-EGEDGRKKITQYTRYGTVIFALVQSIGM----------VSWLR--G------------------------LGVFYGGFLDGVLAVATVTTGSLAVMWLGEVMSD-HGIGNGISMLIFAGIVARIPVVAGCVMLQEGQRKLPVQYAKRVV-GN-----RV-YGGQSTYIPLRVNTAGVIPIIFASSVLLFPYTIARF-------FSGP------------------------------------------------VA-EAVQRIFSP--------------------------------------------------------------------GSVVYMILYVALIVFFSFFYT-AVVFNPAELAENMKKYGGFILGIRPGKPTAD-YIEKVMSRITLGGALALAAVAIVPTLMSGL------------------------------LNVNTFY---FGGTSVLIVVGVALDTVHQLEGQLLMRHYEGIL-K
>SecY_Bacteria_Synergistetes_WP008521516
M-------------------------------------------------------ANSFRDV-FKLPELKRR--IIFTLMMLLVFRIGAHIP--TPGIDTAAMSHAFAG--------NGVLGFLDMFAGGALRRFSVFSLGVAPYINASIVMQLA--CVIFP-TLERM-QK-EGPQGQKKLTQYTRWGAILFGFAQAIGL----------VFWLR--R------------------------LGVFSGGSMDFFVAICTVVAGSIAVMWLGEEISD-HGIGNGISVIIYAGIVARFPVLAGAVLLQEGQRRLPVQYAKRVV-GN-----RV-YGGQSTFIPLRINQGGVMPIIFASSLLIFPYTILKF-------FDSQ------------------------------------------------SV-NRAAEALAP--------------------------------------------------------------------GSWLYSVLYVILIVFFTYFYT-AMVFNPAEVAENMKKNGGFILGIRPGKPTAD-YIERVATRITMVGAAMLVVIALVPNVLTNV------------------------------FGMTSFY---FGGTAVLIVVGVALEIVQQVESQLLMRHYEGIL-K
>SecY_Bacteria_Synergistetes_WP009165405
M-------------------------------------------------------ADTFRDV-FKLPDLKRR--ILFTLGMLFVFRLGAHIP--TPGINSAAMSQLFEG--------SGVLGFLDLFAGGALRRFSLFSLGVAPYINASIVLQLA--AVIFP-ALERL-QK-EGPQGQKKMTQYTRYGAIFFAFVQAIGM----------AMWLR--R------------------------AGVLAASGLDFFVAVITAVTGSVAVMWLGEEMTD-HGIGNGISLLIFAGIVARLPVLAGAVLLEQGQRRLPVQYAKRVV-GN-----RV-YGGQSSFIPLRVNMGGVMPIIFASSLLIFPSTVLRL-------FHGT---------------------------------------------------ERLANYFAP--------------------------------------------------------------------GSWLYTVLYVVLIVFFGFFYT-AMVFNPSDIADNMKKNGGFILGIRPGKPTSD-YIEKIASRITLVGSVFLVVVALVPDLLTNV------------------------------FGITSFY---FGGTSVLIIVGVALEIVEQVNSQLLMRNYEGVL-K
>SecY_Bacteria_Synergistetes_WP009201467
M-------------------------------------------------------FSALRDM-FRLPDLKSR--ILFVLGVLLVFRLGAHIP--TPGVDAKAMASLFEQ--------GGVLSLFDLFAGGALRRFSIFALGVTPYINASIVMQLL--AVVVP-AIEKM-QK-EGEEGRRKIVQYTRVSTILFAGIQAVGM----------VLWLR--S------------------------MDIIYVGGISIVVAIVTLIAGSIAVMWMGEMISD-HGIGNGISLLIFAGIVARIPVIAGCILLQEGQRRLPVQYAKRVV-GT-----RV-YGGQSTFIPLRVNSAGVIPIIFASSVLLFPTTVARF-------FSAG------------------------------------------------FA-QTIAGIFSP--------------------------------------------------------------------SSPIYMILYVLLIIFFTYFYT-AVVFNPVDVANNLKKYGGFIPGIRPGRPTAD-YIERVLSRVTLGGAVFLAGIALLPSLLTQM------------------------------LGITTFY---FGGTAVLIVVGVALETVQQIEAQLLMRHYEGIM-K
>SecY_Bacteria_Synergistetes_WP014162820
M-------------------------------------------------------LNAMKDA-FRLPDLKRR--ILFTLAVLFIYRLGAHIP--TPGIDTEAMARLFGE--------GSALNFLDLFAGGALRRFSIFALGVAPYINASIVMQLL--VVIFP-ALEKL-QK-EGEQGRKKIVQYTRLGTVFFAAVQALGM----------TFWLR--N------------------------LGVFSGSVLDMMIVVITITTGSVVVMWLGEEVSD-HGIGNGISLLIFAGIVARIPVVAGCVLLQEGQRRLPVQYAKRVV-GN-----KV-YGGQSTFIPLRVNQAGVIPIIFASSVLLFPYTVTRF-------FSGD------------------------------------------------IA-SKIQAILSP--------------------------------------------------------------------GSVVYMVLYVGLIIFFSYFYT-AVVFDPVDTANNMKKYGGFILGIRPGKPTAE-YIEKVMSRITLGGAVFLAAVALLPTIMTRL------------------------------MGITTFY---FGGTAVLIVVGVALDTVHQIEAQLLMRHYEGIL-K
>SecY_Bacteria_Synergistetes_WP024822550
M-------------------------------------------------------IDSFRDA-FKLPDLKRR--ILFTLGVLFIFRLGAHIP--TPGIDASAMAQLFEQ-------GAGVLGFLDIFAGGALRRFSIFALGVTPYINSSIVMQLL--VIVFP-ALEKM-QK-EGEEGRKKIIRITRWGTILFAGIQAIGM----------TFWLG--R------------------------VGIFHGGFFAGVIVVVTVTAGALAVMWLGEEITD-HGIGNGISLLIFAGIVARLPVIAGCILLQEGQRRLPVQYAKRVV-GN-----KV-YGGQSTFIPLKVNQSGVMPIIFASSILLFPYSIARF-------FSGN------------------------------------------------IA-LAVQKMFEP--------------------------------------------------------------------GSTVYMVLYIALIIFFSYFYT-AVVFNPADIANNMKKYGGFILGIRPGRPTSE-FIEKVMTRITLGGAIFLAIIALVPTLMTNI------------------------------MGITSFY---FGGTAVLIVVGVALDTVHQIEGQLLMRHYEGIL-K
>SecY_Bacteria_Synergistetes_WP029166048
M-------------------------------------------------------IDSFRDA-FRLPDLKRK--ILFTLGMLFIFRLGAHMP--TPGIDTEAMARMFEQ--------GGVLGFLDMFAGGALRRFSVFALGVAPYINASIVMQLL--VVVIP-ALEKL-QK-EGDEGRKKIVMYTRWGTVFFALVQAVGM----------TIWLR--N------------------------LGIFSGTLLDAIVAVVTTVTGAIAVMWLGEEVTD-HGIGNGISLLIFAGIVARIPVVAGCVLLQEGQRRLPVQYAKRVV-GN-----KV-YGGQSTFIPLRVNQAGVIPIIFASSVLLFPYTIFRF-------FSGD------------------------------------------------WA-VTMQNLFAP--------------------------------------------------------------------GSAVYMVLYVVLIVFFAYFYT-AVVFNPVDVANNMKKYGGFILGIRPGRPTSE-YIEKVMTRITLGGAVFLAVVALVPTLMTSV------------------------------VNMSTFY---FGGTAVLIVVGVALDTVHQIEAQLLMRHYEGIL-K
>SecY_Bacteria_Synergistetes_WP037974463
M-------------------------------------------------------LDSFRDT-FRLPDLKRR--ILFTLAALFVYRLGAHVP--TPGVDAAALGKLFDQ--------GTLLGFLDLFAGGALSRFSIFALGVTPYINSSIVMQLL--AVVMP-SLEKM-QK-EGEEGRKKIVQWTRYGTIAFALIQAVGM----------TGWLK--G------------------------LGIYSGGVLDIILVSLTLTTGAVAVMWLGEIMSD-HGIGNGISLLIFAGIVVRIPVVAGCVLLQEGQRRLPVQYAKRMI-GN-----KM-YGGQSSFIPLRVNTAGVIPIIFASSILLFPYTIAGL-------FQHG------------------------------------------------IA-RAIQQAMSP--------------------------------------------------------------------SSPIYMILYVLLIIFFSYFYT-AVVFKPEDISTNMKKNGGFILGIRPGKPTTD-YIEKVMGRITLGGSIALAVIAIVPTLMTGL------------------------------MNINTFY---FGGTAVIIVVGVALDTVHQIEGQLLMRHYEGII-K
>SecY_Bacteria_Synergistetes_WP040382590
M-------------------------------------------------------LDSFRDA-FRLPDLKRR--ILFTMGMLFVFRLGAHIP--TPGIDSAAMAHLFEG--------GGVLGFLDMFAGGALRRFSIFALGVAPYINASIVMQLL--VVVFP-ALEKM-QK-EGPEGQKKIIQITRLSTLGFAAIQAVGM----------VFWLQ--R------------------------VGVFSGGALGMVTAILTIIAGAIAVMWLGEEISD-HGIGNGISLLIFAGIVARIPVVAGCIVLQEGQRRLPVQYAKKVV-GN-----KV-YGGQSTFIPLKVNQGGVMPIIFASSILIFPYTVLKF-------FSGD------------------------------------------------IA-IKMQNMLAP--------------------------------------------------------------------GSWLYSVLYVTLILFFAYFYT-AMVFNPSDVANNMKKYGGFILGIRPGKPTSD-YIEKVMSRITLGGALFLAVIALIPTVMTNL------------------------------MGITSFY---FGGTAVLIVVGVALDLVHQVEGQLLMRHYEGIL-K
>SecY_Bacteria_Synergistetes_WP066743763
M-------------------------------------------------------LDSFRDT-FRLPDLKRR--ILFTLAALFVYRLGAHVP--TPGVDAAALGKLFDQ--------GSLLGFLDLFAGGALSRFSIFALGVTPYINSSIVMQLL--AVVVP-SIEKM-QK-EGEDGRKKIVQWTRYGTIIFAFIQAVGM----------TGWLK--G------------------------LGIYSGGMLDIILVSLTLTTGAVAVMWLGEIMSD-HGIGNGISLLIFAGIVVRIPVVAGCVMLQEGQRRLPVQYAKRMV-GN-----KM-YGGQSSFIPLRVNTAGVIPIIFASSVLLFPYTIAGL-------FQHS------------------------------------------------IA-RMIQQAMSP--------------------------------------------------------------------SSPFYMVLYVLLIVFFSYFYT-AVVFKPEDISTNMKKNGGFILGIRPGKPTTD-YIEKVMGRITLGGSIALAVIAIIPTIMTGV------------------------------MHINTFY---FGGTAVIIVVGVALDTVHQIEGQLLMRHYEGIL-K
>SecY_Bacteria_Synergistetes_WP085543974
M-------------------------------------------------------IDSFRDA-FRLPDLKRR--ILFTLGMLFVFRLGAHVP--TPGIDSAAMAHLFEG--------GGVLGFLDMFAGGALRRFSIFALGVAPYINASIVMQLL--VVVFP-ALEKM-QK-EGPEGQKKIIQITRLSAVGFASIQAIGM----------VLWLE--R------------------------IGVFTGGLFFMITAMVTIVAGAVAVMWLGEEISD-HGIGNGISLLIFAGIVARLPVIAGCIVLQEGQRRLPVQYAKKVV-GN-----KV-YGGQSTFIPLKVNQGGVMPIIFASSILIFPYTVLKF-------FSGD------------------------------------------------FA-VRLQNMMAP--------------------------------------------------------------------GSPVYTVLYVLLILFFAYFYT-AMVFNPADIANNMKKYGGFILGIRPGKPTSD-YIEKVMSRITLGGATFLAVIALIPNLMTNL------------------------------MGITTFY---FGGTAVLIVVGVALDLVHQIEGKLLMRHYEGIL-K
>SecY_Bacteria_Synergistetes_WP087368544
M-------------------------------------------------------LDSFRDT-FRLPDLKRR--ILFTLAALFVYRLGAHVP--TPGVDAAALGRLFDQ--------GSILGFLDLFAGGALSRFSIFALGVTPYINSSIVMQLL--AVVVP-SIEKL-QK-EGDEGRKKIVQWTRYGTIIFAFIQAVGM----------TGWLR--G------------------------LGIYTGSFMDIILVSLTLTTGAVAVMWLGEIMSD-HGIGNGISLLIFAGIVVRIPVVAGCVMLQEGQRRLPVQYAKRMV-GN-----KM-YGGQSSFIPLRVNTAGVIPIIFASSVLLFPYTVAGL-------FQNS------------------------------------------------AA-RAVQQAMSP--------------------------------------------------------------------NSPIYMVLYVIMIVFFSYFYT-AVVFKPEDISNNMKKNGGFILGIRPGKPTTD-YIEKVMGRITLGGAVALAVIAVVPTMMTGI------------------------------MNINTFY---FGGTAVIIVVGVALDTVHQIEGQLLMRHYEGIL-K
>SecY_Bacteria_Synergistetes_WP124888538
M-------------------------------------------------------LGSFGDA-FRLPDLKRR--ILFTLGVLFIFRLGAHIP--TPGVDTAAMAQLFGG-SG-----GGVLDFLNLFSGGALQRFSIFSLGVAPYINSSIVMQLL--VVIFP-YLEKM-QK-DNTEGRKKIVQWTRYGAVLFAVVQSVGM----------TAWLG--G------------------------LGIFSGSFFHALLVVTTLTAGSIAVMWMGEELSD-HGIGNGISLLIFAGIVARIPVVAGCILLQEGQRRLPVQYAKRVV-GN-----KV-YGGQSTFIPLKVNQAGVIPIIFASSILVFPYTVANF-------FSGS-----------------------------------------------SVG-QFVRDLFAP--------------------------------------------------------------------GSVFYTLCYIALIIFFAYFYT-AVVFNPSDIANNMKKYGGFILGIRPGQPTAD-YITKVMERITLGGAVFLAVVALIPNFMSSV------------------------------MGVRSFY---FGGTAVLIVVGVALDTVHQIEAQLLMRHYDGIL-K
>SecY_Bacteria_Synergistetes_WP133958104
M-------------------------------------------------------IDSFRDA-FRLPDLKRR--ILFSLGVLFIFRLGAHVP--TPGIDAEAMSRLFDG--------GGVLGFLDIFAGGALRRFSIFALGVAPYINASIVMQLL--VVIFP-ALEKM-QK-EGEDGRKKIVQWTRYAAVLFALVQAVGM----------TFWLR--G------------------------LGIFSGHFFDGMVVVSTVTAGSIAVMWLGEEISD-HGIGNGISLLIFAGIVARVPVIAGCIMLQEGQRRLPVQYAKRVV-GN-----KI-YGGQSTFIPLKVNQAGVIPIIFSSSVLLFPYSVAKF-------FSGD------------------------------------------------IA-LFFQRIFAP--------------------------------------------------------------------DSVVYTLFYVALIIFFSYFYT-AVVFNPSDVANNMKKYGGFILGIRPGKPTSD-FIEKVMSRITLGGAVFLAGVALVPNLMTQF------------------------------MGITSFY---FGGTAVLIVVGVALDTVHQIEGQLLMRHYEGIL-K
>SecY_Bacteria_Terrabacteria_AGK99962
M----------------------------------------------------AQLLDGLKGA-FKVSELRTK--LLFTLSMIFIFRVGAHIP--VPGVDVDAFRELIG--TA-----GIILGFFDVISGGAFKSFSVFAMSIIPYINASIIMQLL--TVVIP-HLERL-AK-EGEEGRKKITQYTRYFTVMLAFLQAIGM----------SVMMG--NY-----------------------GVLHNPGFISYAVIVFTLTAGTTLLMWIGEQITE-RGIGNGISLLIFAGIVSRLPVIAAVVAVQEGQRRIPVQYAKRVV-GR-----RV-YGGQTTHLPLKVNQAGVIPVIFASSLLMFPEQIARW-------FQGS-----------------------------------------------AIA-EFYVNYFGW--------------------------------------------------------------------NSPAHTLVYALLIIGFTYFYT-AVIMNPVDMADNIKKYGGFIPGIRPGRPTAE-YISRVMSRITLAGAVFLALIAILPNFVLLA------------------------------TRIPNIY---FGGTALLIVVGVALDTMKQIESQLLMRSYQGFI-K
>SecY_Bacteria_Terrabacteria_CDQ37568
M----------------------------------------------------AKSGNMPASG-SGLSELWAR--LRFVFIAIVVYRIGAHIP--VPGINPDQLAALFRE-NQ-----GTILGMFNMFSGGALSRMSIFALGIMPYISASIIMQLL--TAVSP-QLEQL-KK-EGEAGRRKINQYTRYGTVLLALIQATGM----------AVGLV----------------GQ---------GVAYSGDLSFYFTAIVTFVAGAVFLMWLGEQITE-KGIGNGISLIIFAGIVAGLPTVAFVVFIERGQRRIKVNYPRRQV-GN-----KM-YAGQSSYLPLKVNMAGVIPPIFASSILLFPASIGQW-------IGDG-----------------------------------------QN---MAWL-QTVSQALGP--------------------------------------------------------------------GQPLYILLFAAAVLFFCFFYT-ALVFNPKDVADNLKKSGAFLPGIRPGEQTSR-YVDKVMTRLTLFGALYITAVSLMPQFLVVA------------------------------WQVPFY----FGGTSLLIVVVVVMDFMAQVQSHLMSNQYESVM-K
>SecY_Bacteria_Terrabacteria_CVP52075
M--------------------------------------------------AKQPGYQARSTN-SGKGELKSR--LLFVLGALIVYRIGSFIP--VPGIDAAVLAQLVEQ-QK-----GTIIDMFNMFSGGALSRASILALGIMPYISASIVIQLL--ATVSP-ALAEL-KK-EGAAGQRKISKYTRYATVVFATIQAVAI----------STGLP--NMLS---------------------GLVPNVGFSFYFTSVVSLVTGTMFLMWLGEQITE-RGIGNGISILVFGGIVAGLPVTYFVVFVERGQRRIRVEYAKRQQ-GR-----QI-LGGHSTHLPLKVNMANVMPAIFASSIILFPATLTQW-------FGQN-----------------------------------------DK---FEWL-NNLSMLLNP--------------------------------------------------------------------GQPLYLLVYAVAIIFFSFFYT-AMQYNPRDTADNLKKSGAFIPGIRPGEQTSR-YIDKVMTRLTLIGGLYVTFVCLVPYIMTSA------------------------------WDVKFY----FGGTSLLIVVVVIMDFIVQVQSHLMSSQYESAL-K
>SecY_Bacteria_Terrabacteria_KEK51079
M-------------------------------------------SMSPSSSGHVNMMKGQPFH-VKYREIIRR--MSFLIGALLVFRLGAHIP--VPGINNAALENLFHA-NQ-----GTILGLFNMFSGGALERMSILALGIMPYISASIIVQLM--STVIP-SLEAL-KK-EGEQGKRKINQYTRQGTLLLAVVQAVGM----------CAGLI----------------GQ---------GITLSSGLAFYIPAVTSLVAGTMFLMWLGEQITE-RGIGNGISMIIFAGIVAGLPVLAAIVFIEKAQRRIPVNYAQKQQ-GR-----RI-FTAQQTHLPLKINMAGVIPAIFASSLLLFPASLGQW-------VGSADPN--------------------------------------AGL-IKRSL-QDLALVLSP--------------------------------------------------------------------GQPLYLVLFGALIIFFCYFYT-ALVFSPKEVSENLKRSGAYVPGIRPGEQTAR-YLDHILNRLTFIGAIYITVICLMPMILQSS------------------------------FGIPFY----LGGTSLLIVVVVVMDFMAQLQAHLTSHQYDNQT-L
>SecY_Bacteria_Terrabacteria_PVE58238
M----------------------------------------------ASAADQMAQSISLAKF-AQATDLKKR--LWFTIGALIVFRLLSYVP--LPGIDPTALGLLSQR-TT-----GGVLDFFNTFSGGSLSRMSLIALGVMPYITASIVVQLS--TSLSP-QLAAI-KK-EGESGRKKLNQYTRYGTVALTAIQGYFI----------AVGLE--ALSA--TN------GV---------QAVIEPGMTFRIAAVISLIGGTMFLMWLGEQITS-RGIGNGVSLIIMAGIVAHLPLILFICFMERAQRRILIQYPKRQT-QR-----GM--QADRSHLPLKINTAGVIPPIFASSLLLMPLTISQF-------AGQR---------------------------------------VAGQSKWGDFI-IGLNQYLAH--------------------------------------------------------------------GQPVYMALYAAGIIFFSFFYT-AVVFNPEETADNLKRYGGFIPGIRPGKNTET-YFDYVLTRITVIGAAYLVIICLLPEYLVSA------------------------------LSIPFY----LGGTSLLIVVNVTMDTVTQIQSHLLAHQYGDLI-K
>SecY_Bacteria_Terrabacteria_RKW68704
M----------------------------------------------------AANQHLVLEL-FKSGEFKQR--LIFLLAALFVFRIGAHIP--VPGVDAAALNDFYQN-ST-----NGILNMLNMFSGGSLERFSIFAIGIMPYISASIVVQLA--SEIIP-TLKAL-KK-EGEAGRKIITKYTRLCTVFLATLQGVAA-----------AAFV--YQQ----------------------NVVVIGQIEFYFSTIICLVTGTMFLMWLGEQITE-RGIGNGISLIIMAGIASGIPLVYIVVYFESAQRKIPVHYARNSN-SQ-----G--FLGKSNHLPFKLNMAGVIPPIFASSIILFPVTIIGW-------FGGG-----------------------------------------NN---VGWV-QKLLLWLQH--------------------------------------------------------------------GNSVYISFFAVSIIFFCYFYT-ALVFSPKEMAENLKKSGAFVPGVRPGIQTSL-YLENVVMRITLWGAVYITVICLIPELFSSV------------------------------LGAGLS----LGGTSLLILVVVAMDFSTQVSSYRVSQQYEQLM-K
>SecY_Bacteria_Terrabacteria_SGE31211
M--------------------------------------------------AKQPGTDFQSAK-GGIGELKRR--LLFVLGALIVFRIGSFIP--IPGIDATVLAKLLEQ-QQ-----GTIIEMFNMFSGGALSRASIFALGIMPYISASIIIQLL--SVVNP-RLAEI-KK-EGEAGRRKISQYTRYSTLVLAVFQSVGI----------AMGLP--NMPG----------MQ---------GLVINPGFAFYFTAVVSLVTGTMFLMWLGEQITE-RGIGNGISIIIFAGIVAGLPVTCFVVFMERGQRRIVVNYAKRQQ-GR-----RV-YAAQSTHLPLKVNMAGVIPAIFASSIILFPGTIASW-------FGDG-----------------------------------------TG---WDWL-TTISMYLQP--------------------------------------------------------------------GQPLYVLLYASAIIFFCFFYT-ALVFNPRETADNLKKSGAFVPGIRPGEQTAK-YIDKVMTRLTLVGALYITFICLIPEFMRDA------------------------------MKVPFY----FGGTSLLIVVVVIMDFMAQVQTLMMSSQYESAL-K
>SecY_Bacteria_Terrabacteria_VDH05168
M----------------------------------------------------AKAQALGKTG-SRYGDLKRR--LVFLILALVVYRLGTHIP--VPGINPDALADLFRQ-NE-----GGILGLFNMFSGGALSRFSIFALGIMPYISASIIMQLM--SVVMP-SLEAL-KK-EGEAGRRKITQYTRYGTVLLALVQAVGI----------SVALE--SQP----------------------GLVVDAGMLFRFTTVVTLVTGTMFVMWLGEQITE-RGLGNGISILIFTGIVAGLPVTAFVVFVERGQRKITVNYAKRQV-GN-----KI-YGGQSSHLPLKLNMAGVIPPIFASSIILFPATVTSW-------FATG-----------------------------------------ES---LGWL-RDLAAALEP--------------------------------------------------------------------RQPLYITLYSVAIIFFCFFYT-ALVFNSRETADNLKKSGAFVPGIRPGEQTAR-YIDKILMRLTLAGALYITLVCLLPEFMVMR------------------------------WNVPFY----FGGTSLLIIVVVTMDFMAQVQAYMMSHQYDSLL-K
>SecY_Bacteria_Terrabacteria_WP018703350
M-------------------------------------------------------LAALSNV-FQIPELRQK--IVFTLIMFLVFRAGTHIP--VPGVDAAVIEQLFTS--------GNLFGLLDLFAGGALSKFSIFAMSITPYINASIIMQLL--TVVVP-TFERW-SK-EGQDGRKKLTQITRYGTVVLGFMQALGM----------ALGLK--H-------------------------AIINPGIGSILLIALTLTAGTTFLMWLGEQITE-KGIGNGISLIIFAGIVSRLPMIVLVIAIQQGQRRIPVQYAKRVV-GR-----KM-YGGHSTHIPLKVNQAGVIPIIFASSVLMFPVTIAQF-------IDVE------------------------------------------------WV-KMVAGWFAW--------------------------------------------------------------------GTPLQTTLYALLILFFTYFYT-AVTFNVSDMAENMKKHGGFIPGLRPGKPTAD-YLDRVMTRITLAGSLFLALIAILPNFVVWA------------------------------TDIQGVY---FGGTALLIVVGVALDTMKQIESLVLMRHYQGFM-K
>SecY_Bacteria_Terrabacteria_WP042002506
M----------------------------------------------ASAAEQLAANLNFSAL-AKADELKKR--IWFTLGALLVYRLGTYIP--LPGIDPGIWEQVFRT-QQ-----GGILGMFNMFAGGGIHRMAIFALNIMPYISASIIIQLL--TTVSP-QLEAL-KK-EGEAGRKTLNQYTRYLTVLLAAFQSYGI----------AVGLE--GAG----------------------NVVSDPGMFFRISTAITLTGGTMFLMWLGEQITS-RGIGNGISLIILSGIVAELPVIAFIVFMERAQRRLLIQYPKRQV-GN-----KM-FEGQSSHLPLKLNTSGVIPPIFASSLLLLPTTVANF-------NAGK---------------------------------------------GPEWF-QWLTTQLGH--------------------------------------------------------------------GRPLFLVLYLALIVFFAFFYT-AIVFNPTETADNLKKHGGFIPGIRPGERTAE-YIDYVLSRITVLGAIYLAIVCLIPEILISY------------------------------ASVPFY----FGGTSLLIVVSVTMDTVAQVQGYLLAHQYEGLI-K
>SecY_Bacteria_Terrabacteria_WP052490800
M------------------------------------------------ARSGNAMSGLGGGL-GKFTELRQR--LLFVLGALIVYRIGCYVP--VPGVNPEAMLQLMDS-LRENAAGGTIVDMFNMFSGGALERFSLFALNVMPYISASIIVQLL--VQIVP-SFKAI-QK-EGESGRRKINQWSRMGAIPLAVFQAWGI----------ATALQ--AQGA--SN------GI---------PVVYSPGMGFIVTAVIALTAGTMFLMWLGEQVTE-RGVGNGVSLIIFAGIVAGLPFTYLVVFVERGQRRITVNYARRQG-GR-----SA-YLNQSSFLPLKLNMSGVIPAIFASSIVMFPATAATW-------FSQN-----------------------------------------GAN-ADTWL-QRASQALNP--------------------------------------------------------------------GQPLHMILYAALIIGFAFFYT-ALVFNSQETADNLKKSGALIPGIRPGKATAE-YIDGVLTRLTAAGAVYLVVVCLLPEVMRAE------------------------------FNTSFY----FGGTSLLIVVVVVMDFIAQIQAHLMSHQYESLL-K
>SecY_Bacteria_Terrabacteria_WP066640456
M-------------------------------------------------------LSSLQNA-LKVGELRTK--ILFTLGMLFVFRFGVHVP--VPGVNPDVIADLIKT--------GALLGFFDVISGGAFKNFSVFAMSITPYINASIIMQLL--TVIIP-TLERL-AK-EGQEGRRKISQYTRYFTVILAFVQAIGL----------VFALR--NQ-----------------------GVLINPSIASYLIVALTLTAGTAFLMWLGEQITE-KGIGNGISLIIFAGIVSRLPVIAGVVKVQEGQRRIPVQYAKRVV-GR-----RV-YGGQTSHIPLKVNQAGVIPVIFASSILLFPQTIAEW-------FTGN-----------------------------------------------VVA-DWFIRFFHW--------------------------------------------------------------------GSVPHTIFYALLIIGFTYFYT-AVIMNPVDIADNIKKYGGFIPGLRPGRPTAE-YISRIMSRVTLAGAVFLALIAILPNFVLLA------------------------------TKIPNIY---FGGTALLIVVGVALDTMKQVESHLLMRSYQGFI-K
>SecY_Bacteria_Terrabacteria_WP066668995
M-------------------------------------------------------LESMKNA-VKVDELRKK--LLFTVLMLLVFRIGAHIP--VPGVNAKVFADLVNK--------GVLFGFFDTISGGAFKNFSVFAMSIMPYINASIIIQLL--TVVIP-TLERL-AK-EGEEGRKKITQYTRYLTVVLAFIQAFGM----------TVGLR--NQ-----------------------HVLISPNVFSYILVALTLTAGTAFLMWIGEQITE-KGIGNGISLLIFAGIVSRIPVIAAIVTVQEGQRRIPVQYAKRVV-GR-----RV-YGGQSTHLPLRVNQAGVIPVIFAASIMMFPQQIATW-------FPNN-----------------------------------------------WFA-TWYLNYFAW--------------------------------------------------------------------GTALHSILYALLVIGFTYFYT-AVIMNPVDIADNIKKYGGFIPGIRPGRPTAE-YISRVMSRVTLAGAVFLALIAVLPNFVLVA------------------------------TRIPNVY---FGGTSLLIVVGVALDTMKQMESHMLMRSYQGFI-K
>SecY_Bacteria_Terrabacteria_WP088552505
M-------------------------------------------------------LSSLQSA-LKIGDLRQR--IVFTLLMFLVFRIGAHVP--VPGIDIQALKELIER--------GTLLGFFDVISGGAFKNFTVFAMGIMPYINASIIMQLL--TVVIP-ALERL-AK-EGEEGRKRIVQYTRYGTVILGFIQAVGM----------SFFLG--NQ-----------------------GILVNPSLGSYLLIAISLTAGTAFLMWLGELITE-KGIGNGISLIIFAGIVSRLPVIAGVVAIQEGHRRIPVQYAKRVV-GR-----RV-YGGQSTHIPLKVNQAGVIPVIFAMSILLFPQTVASW-------FPNS-----------------------------------------------SFW-QGVSRFLDF--------------------------------------------------------------------KSIPYMIIYSLLIIFFTYFYT-AVTFNPQDVADNMKKYGGFIPGLRPGKPTAE-YIDRILNRITMAGALFLAFIAILPNIVSAT------------------------------TGLNIY----FGGTSLLIVVGVALETMKQIESHLLVRHYQGFI-R
>SecY_Bacteria_Terrabacteria_WP090938850
M-------------------------------------------------------LSALSNI-LKITELRQK--VVFTLAMFLVFRAGTHIP--VPGVDVSVIEQMFTS--------GNLFGLLDLFSGGALSKFSIFAMSITPYINASIIMQLI--TIVVP-TFEQW-SK-EGEEGRKKLTQITRYGTVLLGFIQAIGM----------AIGLK--A-------------------------AIINPGVASTLLIALTLTAGTTFLMWLGEQITE-KGIGNGISLIIFAGIVSRLPMIVLVIAITQGQRRIPVQYAKRVV-GR-----KT-YGGHSTHIPLKVNQAGVIPIIFASSVLMFPVTIAQF-------VDIS------------------------------------------------WV-KTVAGWFAW--------------------------------------------------------------------GTPLQTFLYALLIIFFTYFYT-AVTLNISDMAENMKKYGGFIPGLRPGKPTAD-YLDRVMTRITLAGSIFLAGIAILPNFIAAV------------------------------TNIPGLN---FGGTALLIVVGVALDTMKQIEAIVLMRHYQGFM-K
>SecY_Bacteria_Terrabacteria_WP097018149
M-------------------------------------------------------LSALSNA-LQVKELRKK--IFFVLAMIAVYRVGAHIP--VPGINPEALEKLFAG--------AGVLGFLDMFAGGALKNFTIFAMSISPYITASIIMQLL--TVAIP-KLEEL-VK-QGPEGKTLITRYTRYATVLLGIIQGTGI----------TLMIR--NY-----------------------GAIKNPSFFNLATIVVTLTAGTVFLMWLGEQITE-KGIGNGISLIIFASIVSRFPVIALVIYIQEGQRKIPVRYSKRVV-GR-----KV-YGGQSTHIPLKVNQAGVIPVIFASSVLLFPATIAQF-------IQQS------------------------------------------------WA-QAIANALSP--------------------------------------------------------------------GSILYMILFSLLIIFFTYFYT-AIQFNPIEIADNMKKHGGFIPGRRPGRPTAE-YLDKILTRITLAGAIFLALIAILPNFVMEF------------------------------TGIQMK----FGGTALLIVVGVALQTMQQIETYLLSRHYEGFM-K
>SecY_Bacteria_Terrabacteria_WP105028075
M----------------------------------------------------AFNPSTLASS-NKFADLRKR--LVFLLLALIVYRIGAHIP--VPGIDPTQLKQLFDS-QQ-----GGILGMFNMFSGGALSRFTVFALGIMPYISASIVMQLA--SVVVP-QLEAL-KK-EGEAGRRKITQYTRYGTFFLATFQAIGI----------SIALE--SQA----------------------GLVIDPGMAFRFTTAVSLVTGTMFLMWLGEQITE-RGLGNGISILIFAGIAAGLPVTYLVVFVERGQRKITVNYAKRQV-GN-----KI-YQGQTSHLPLKLNMAGVIPPIFASSIILLPATLTSW-------FGTG-----------------------------------------DGA-VVGFL-KEVSQTLSP--------------------------------------------------------------------GHPLYMLLYAAAIVFFCFFYT-ALVFNSRETADNLKKSGAFLPGIRPGEQTSR-YIDKVLTRLTLIGAAYITLVCLLPEFLVLG------------------------------LSVPFY----FGGTSLLIIVVVAMDFMAQVQAYVMSQQYDSLL-K
>SecY_Bacteria_Terrabacteria_WP107865088
M--------------------------------------------ANTRNEAARAAMQSPGMR-QGLSELWGR--IIFLFVALVVFRLGAHVP--VPGINPAKLAQLFEQ-NK-----DTILSLFNMFSGGALERMSILALGIMPYISASIIMQLM--TTISP-QLEAL-KK-EGEAGRRKINQYTRYGTVILGFVQAVGM----------CSGLL----------------SQ---------GITLTTGLAFYVPAVVSLVAGTVFLMWLGEQITE-RGIGNGISMLIFAGIVAGIPVVGAVVFMERGQRRITVNYAQRQQ-GR-----RL-YAAQQSHLPLKINMAGVIPAIFASSLLLFPASIGQW-------FAQS-PN--------------------------------------PTT-TQRII-QDITLVLSP--------------------------------------------------------------------GQPLYLLLFAILIIFFCYFYT-ALMFNPKDVADNLKRSGAYIPGIRPGEQTAK-YIDSVLARLTLVGALYITAVCLLPMLLQVA------------------------------FNVPFY----LGGTSLLIVVVVVMDFMSQVQAHLMSHQYGSLM-K
>SecY_Bacteria_Terrabacteria_WP110152887
M----------------------------------------------ASAADGLATNLNLSKF-GKATDLKKR--LWFTLGALIVFRMLSYVP--LPGIDPTALGLLANQ-TQ-----GGVLDFFNTFSGGALTRMSVVALGVMPYITASIVVQLA--TSLSP-QLAAI-KK-EGESGRKKLNQYTRYGTVALTAIQGYTI----------AVGLE--AFGA--SA------GA---------QAVIEPGMTFRVAAVISLIGGTMFLMWLGEQITS-RGIGNGISLIIMAGIVAHLPLVLFICFMERAQRRILIQYPKRQT-AR-----GV--QADRSHLPLKINTAGVIPPIFASSLLLMPVTITQF-------AGQA---------------------------------------TAGESRWGDFI-ITLNQYLAH--------------------------------------------------------------------GQPLYMLLYGAGIVFFSFFYT-AIVFNPEETADNLKRYGGFIPGIRPGKNTEN-YFDYVLTRITVIGAAYLVVICLLPEYLVSA------------------------------LSIPFY----LGGTSLLIVVNVTMDTVTQIQSHLLAHQYGDLI-K
>SecY_Bacteria_Terrabacteria_WP131623506
M----------------------------------------------ASRADNIASSLSLANF-SKATELKNR--IWFTVGALIVFRFLSFVP--LPGVNPLVLEQLYAQ-TQ-----GGILDLFNTFSGGSLERMSLIALGIMPYITASIVIQLA--ASLHP-ALAAL-KK-EGASGRQKLNQYTRYGTVFLCAVQGWFL----------ASGLE--AYGA--SS------GL---------QAVIFPGLTFRITAVISLVGGSMFLLWLGEQITS-RGIGNGVSLIIMAGIVAQFPLIIFIAFMERAQRQLLIQYPKRAS-QR-----GM-MQADRSHLPLKLNTAGVIPPIFASSLLLLPLTITQF-------AGQS---------------------------------------IDPEGSAGGVI-NTLNFYLQH--------------------------------------------------------------------GQPLYLALYAIGIVFFCFFYT-AVVFNPEETADNLKKNGGFIPGIRPGKRTQD-YLDYVLTRITVIGAAYLTLVCVLPEYMIAQ------------------------------TGIPLF----LGGTSLLIVVNVTVDTISQIQSHLLAHQYGDLI-K
