# Supplementary material for: The very early evolution of protein translocation across membranes
Source: PLoS Comput Biol. 2021 Mar 8;17(3):e1008623. doi: 10.1371/journal.pcbi.1008623 (PMC7987157; doi:10.1371/journal.pcbi.1008623)
Supplement: S1 Table — Comparison representative sequences of FtsY (light colors) and Ffh (dark colors) among E. coli (blue) and H. volcanii (yellow) annotated for GO terms representing Biological Function (Green), Cellular Process (Purple), and Cellular Component (Orange). Annotations are according to Uniprot for accessions P10121, P0AGD7, Q977V2, and D4GYW6. Adjacent sequences match between organisms and bold highlighting indicates that the ancestral Ffh/FtsY was also annotated with the term. (XLSX) [file pcbi.1008623.s011.xlsx]

## Sheet: Sheet1
Supplementary File: GO terms inferred using all methodsfor annotated sequences of FtsY and Ffh of E. coli K12 and Haloferax volcavii from Uniprot (accessions: Q977V2,D4GYW6,P10121,P0AGD7). Bold type indicates agreement with GO terms inferred for the FtsY-Ffh ancestor predating the LUCA.
	Escherica coli K12		Haloferax volcanii DS2
	FtsY		FtsY
Biological Process	GO:0006605 | protein targeting
	GO:0006614 | SRP-dependent cotranslational protein targeting to membrane		GO:0006614 | SRP-dependent cotranslational protein targeting to membrane
Molecular Function	GO:0005525 | GTP binding		GO:0005525 | GTP binding
	GO:0003924 | GTPase activity		GO:0003924 | GTPase activity
	GO:0005047 | signal recognition particle binding
Cellular Component			GO:0005737 | cytoplasm
	GO:0005829 | cytosol
	GO:0019897 | extrinsic component of plasma membrane
	GO:0031226 | intrinsic component of plasma membrane		GO:0031226 | intrinsic component of plasma membrane
	GO:0005886 | plasma membrane
	GO:0016020 | membrane
	Ffh		Ffh
Biological Process	GO:0006612 | protein targeting to membrane
	GO:0006614 | SRP-dependent cotranslational protein targeting to membrane		GO:0006614 | SRP-dependent cotranslational protein targeting to membrane
Molecular Function	GO:0008312 | 7S RNA binding		GO:0008312 | 7S RNA binding
	GO:0005525 | GTP binding		GO:0005525 | GTP binding
	GO:0003924 | GTPase activity		GO:0003924 | GTPase activity
Cellular Component	GO:0005829 | cytosol
	GO:1990904 | ribonucleoprotein complex
	GO:0048500 | signal recognition particle		GO:0048500 | signal recognition particle
